# Supplementary material for: Web Service for HIV Drug Resistance Prediction Based on Analysis of Amino Acid Substitutions in Main Drug Targets
Source: Viruses. 2023 Nov 11;15(11):2245. doi: 10.3390/v15112245 (PMC10674809; doi:10.3390/v15112245)
Supplement: Supplementary file 1 [file viruses-15-02245-s001.zip]

Archive with 48 entries (40 files):
- NNRTI/
- NNRTI/EFV_data.csv
- NNRTI/ETR_data.csv
- NNRTI/NVP_data.csv
- NNRTI/RPV_data.csv
- NRTI/
- NRTI/3TC_data.csv
- NRTI/ABC_data.csv
- NRTI/AZT_data.csv
- NRTI/D4T_data.csv
- NRTI/DDI_data.csv
- NRTI/TDF_data.csv
- PI/
- PI/ATV_data.csv
- PI/DRV_data.csv
- PI/FPV_data.csv
- PI/IDV_data.csv
- PI/LPV_data.csv
- PI/NFV_data.csv
- PI/SQV_data.csv
- PI/TPV_data.csv
- viruses-2670024-supplementary/
- viruses-2670024-supplementary/NNRTI/
- viruses-2670024-supplementary/NNRTI/EFV_data.csv
- viruses-2670024-supplementary/NNRTI/ETR_data.csv
- viruses-2670024-supplementary/NNRTI/NVP_data.csv
- viruses-2670024-supplementary/NNRTI/RPV_data.csv
- viruses-2670024-supplementary/NRTI/
- viruses-2670024-supplementary/NRTI/3TC_data.csv
- viruses-2670024-supplementary/NRTI/ABC_data.csv
- viruses-2670024-supplementary/NRTI/AZT_data.csv
- viruses-2670024-supplementary/NRTI/D4T_data.csv
- viruses-2670024-supplementary/NRTI/DDI_data.csv
- viruses-2670024-supplementary/NRTI/TDF_data.csv
- viruses-2670024-supplementary/PI/
- viruses-2670024-supplementary/PI/ATV_data.csv
- viruses-2670024-supplementary/PI/DRV_data.csv
- viruses-2670024-supplementary/PI/FPV_data.csv
- viruses-2670024-supplementary/PI/IDV_data.csv
- viruses-2670024-supplementary/PI/LPV_data.csv
- viruses-2670024-supplementary/PI/NFV_data.csv
- viruses-2670024-supplementary/PI/SQV_data.csv
- viruses-2670024-supplementary/PI/TPV_data.csv
- viruses-2670024-supplementary/Test_Stanford_DB/
- viruses-2670024-supplementary/Test_Stanford_DB/NNRTI_DataSet.Full_test_filled_in_yellow.xlsx
- viruses-2670024-supplementary/Test_Stanford_DB/NRTI_DataSet.Full_test_filled_in_yellow.xlsx
- viruses-2670024-supplementary/Test_Stanford_DB/PI_DataSet.Full_test_filled_in_yellow.xlsx
- viruses-2670024-supplementary/Test_Stanford_DB/references.txt
