# Supplementary material for: Web Service for HIV Drug Resistance Prediction Based on Analysis of Amino Acid Substitutions in Main Drug Targets
Source: Viruses. 2023 Nov 11;15(11):2245. doi: 10.3390/v15112245 (PMC10674809; doi:10.3390/v15112245)
Supplement: Supplementary file 1 [file viruses-15-02245-s001.zip › NNRTI/EFV_data.csv]

EFV	P1	P2	P3	P4	P5	P6	P7	P8	P9	P10	P11	P12	P13	P14	P15	P16	P17	P18	P19	P20	P21	P22	P23	P24	P25	P26	P27	P28	P29	P30	P31	P32	P33	P34	P35	P36	P37	P38	P39	P40	P41	P42	P43	P44	P45	P46	P47	P48	P49
0.1	P	I	S	P	I	E	T	V	P	V	K	L	K	P	G	M	D	G	P	K	V	K	Q	W	P	L	T	E	E	K	I	K	A	L	I	E	I	C	T	E	L	E	Q	E	G	K	I	S	K
0.1	P	I	S	P	I	E	T	V	P	V	K	L	K	P	G	M	D	G	P	K	V	K	Q	W	P	L	T	E	E	K	I	K	A	L	M	E	I	C	A	E	L	E	Q	D	G	K	I	S	K
0.1	P	I	S	P	I	E	T	V	P	V	K	L	K	P	G	M	D	G	P	K	V	K	Q	W	P	L	T	E	E	K	I	K	A	L	V	E	I	C	T	F	L	E	E	E	G	K	I	S	K
0.1	P	I	S	P	I	D	T	V	P	V	K	L	K	P	G	M	D	G	P	K	I	K	Q	W	P	L	T	E	E	K	I	K	A	L	V	E	I	C	T	E	M	E	K	E	G	K	I	S	K
0.1	P	I	S	P	I	E	T	V	P	V	K	L	K	P	G	M	D	G	P	K	V	K	Q	W	P	L	T	E	E	K	I	K	A	L	V	E	I	C	T	E	L	E	K	E	G	K	I	S	K
0.1	.	.	.	.	.	.	.	.	.	.	.	.	.	.	.	.	.	.	.	.	.	.	.	.	.	.	.	.	.	.	.	.	.	.	.	.	.	C	T	E	L	E	Q	D	G	K	I	S	K
0.1	P	I	S	P	I	E	T	V	P	V	K	L	K	P	G	M	D	G	P	R	V	K	Q	W	P	L	T	E	E	K	I	K	A	L	V	E	I	C	T	E	L	E	N	D	G	K	I	S	K
0.1	P	I	S	P	I	E	T	V	P	V	K	L	K	P	G	M	D	G	P	K	V	K	Q	W	P	L	T	E	E	K	I	K	A	L	V	E	I	C	T	E	M	E	K	E	G	K	I	S	K
0.1	P	I	S	P	I	E	T	V	P	V	K	L	K	P	G	M	D	G	P	K	V	K	Q	W	P	L	T	E	E	K	I	K	A	L	V	E	I	C	T	E	M	E	K	E	G	K	I	S	K
0.1	P	I	S	P	I	E	T	V	P	V	K	L	K	P	G	M	D	G	P	R	V	K	Q	W	P	L	T	E	E	K	I	K	A	L	I	E	I	C	T	E	L	E	N	D	G	K	I	S	K
0.1	P	I	S	P	I	E	T	V	P	V	K	L	K	P	G	M	D	G	P	R	V	K	Q	W	P	L	T	E	E	K	I	K	A	L	I	E	I	C	T	E	L	E	N	D	G	K	I	S	K
0.1	P	I	S	P	I	E	T	V	P	V	K	L	K	P	G	M	D	G	P	K	V	K	Q	W	P	L	T	E	E	K	I	K	A	L	V	E	I	C	T	E	L	E	K	D	G	K	I	S	K
0.1	P	I	S	P	I	E	T	V	P	V	K	L	K	P	G	M	D	G	P	K	V	K	Q	W	P	L	T	E	E	K	I	K	A	L	V	E	I	C	T	E	L	E	K	E	G	K	I	S	K
0.2	P	I	S	P	I	E	T	V	P	V	K	L	K	P	G	M	D	G	P	K	V	K	Q	W	P	L	T	E	E	K	I	K	A	L	V	E	I	C	A	E	L	E	K	D	G	K	I	S	K
0.2	P	I	S	P	I	E	T	V	P	V	K	L	K	P	G	M	D	G	P	R	V	K	Q	W	P	L	T	E	E	K	I	K	A	L	V	E	I	C	T	E	L	E	E	E	G	K	I	S	K
0.2	P	I	S	P	I	E	T	V	P	V	K	L	K	P	G	M	D	G	P	K	V	K	Q	W	P	L	T	E	E	K	I	K	A	L	V	E	I	C	T	E	L	E	E	E	G	K	I	S	R
0.2	P	I	S	P	I	E	T	V	P	V	K	L	K	P	G	M	D	G	P	K	V	K	Q	W	P	L	T	E	E	K	I	K	A	L	I	E	I	C	S	E	L	E	Q	E	G	K	I	S	K
0.2	P	I	S	P	I	E	T	V	P	V	K	L	K	P	G	M	D	G	P	R	V	K	Q	W	P	L	T	E	E	K	I	K	A	L	V	E	I	C	N	E	M	E	K	E	G	K	I	S	K
0.2	P	I	S	P	I	E	T	V	P	V	K	L	K	P	G	M	D	G	P	K	V	K	Q	W	P	L	T	E	E	K	I	K	A	L	V	E	I	C	T	E	M	E	K	E	G	K	I	S	K
0.2	P	I	S	P	I	K	T	V	P	V	K	L	K	P	G	M	D	G	P	K	V	K	Q	W	P	L	T	E	E	K	I	K	A	L	V	E	I	C	T	E	L	E	S	E	G	K	I	S	K
0.2	P	I	S	P	I	E	T	V	P	V	K	L	K	P	G	M	D	G	P	R	V	K	Q	W	P	L	T	E	E	K	I	E	A	L	V	E	I	C	A	E	L	E	K	D	G	K	I	S	K
0.2	.	.	.	.	.	.	.	.	.	.	.	.	.	.	.	.	.	.	.	.	.	.	.	.	.	.	.	.	.	.	.	.	.	.	.	.	.	C	T	E	L	E	K	E	G	K	I	S	K
0.2	P	I	S	P	I	E	T	V	P	V	K	L	K	P	G	M	D	G	P	K	V	K	Q	W	P	L	T	E	E	K	I	K	A	L	T	E	I	C	T	E	L	E	K	E	G	K	I	S	K
0.2	P	I	S	P	I	E	T	V	P	V	K	L	K	P	G	M	D	G	P	R	V	K	Q	W	P	L	T	E	E	K	I	K	A	L	V	E	I	C	T	E	L	E	K	E	G	K	I	S	K
0.2	P	I	S	P	I	E	T	V	P	V	K	L	K	P	G	M	D	G	P	K	I	K	Q	W	P	L	T	E	E	K	I	K	A	L	T	E	I	C	T	E	M	E	K	E	G	K	I	S	K
0.2	P	I	S	P	I	E	T	V	P	V	K	L	N	P	G	M	D	G	P	K	V	K	Q	W	P	L	T	E	E	K	I	K	A	L	T	E	I	C	A	E	M	E	K	E	G	K	I	S	K
0.2	P	I	S	P	I	E	T	V	P	V	K	L	K	P	G	M	D	G	P	K	V	K	Q	W	P	L	T	E	E	K	I	K	A	L	T	E	I	C	T	E	L	E	K	E	G	K	I	S	R
0.2	.	.	.	.	.	.	.	.	.	.	.	.	.	.	.	.	.	.	.	.	.	.	.	.	.	.	.	.	.	.	.	.	.	.	.	.	.	C	T	E	L	E	K	E	G	K	I	S	K
0.2	P	I	S	P	I	E	T	V	P	V	K	L	K	P	G	M	D	G	P	K	V	K	Q	W	P	L	T	E	E	K	I	K	A	L	V	E	I	C	T	E	L	E	S	D	G	K	I	S	K
0.2	P	I	S	P	I	E	T	V	P	V	K	L	K	P	G	M	D	G	P	K	I	K	Q	W	P	L	T	E	E	K	I	K	A	L	L	E	I	C	T	E	M	E	K	E	G	K	I	S	K
0.2	P	I	S	P	I	D	T	V	P	V	K	L	K	P	G	M	D	G	P	K	V	K	Q	W	P	L	T	E	E	K	I	K	A	L	I	E	I	C	T	E	L	E	E	E	G	K	I	S	K
0.2	.	.	.	.	.	.	.	.	.	.	.	.	.	.	.	.	.	.	.	.	.	.	.	.	.	.	.	.	.	.	.	.	.	.	.	.	.	C	T	E	L	E	K	E	G	K	I	S	K
0.2	P	I	S	P	I	E	T	V	P	V	K	L	K	P	G	M	D	G	P	K	V	K	Q	W	P	L	T	E	E	K	I	K	A	L	V	E	I	C	T	E	L	E	K	E	G	K	I	S	K
0.2	P	I	S	P	I	E	T	V	P	V	K	L	K	P	G	M	D	G	P	K	V	K	Q	W	P	L	T	E	E	K	I	K	A	L	V	E	I	C	T	E	L	E	K	E	G	K	I	S	K
0.2	P	I	S	P	I	E	T	V	P	V	K	L	K	P	G	M	D	G	P	K	V	K	Q	W	P	L	T	E	E	K	I	K	A	L	A	E	I	C	A	E	M	E	K	E	G	K	I	S	K
0.2	P	I	S	P	I	E	T	V	P	V	K	L	K	P	G	M	D	G	P	K	V	K	Q	W	P	L	T	E	E	K	I	K	A	L	T	E	I	C	T	D	M	E	K	E	G	K	I	S	K
0.2	.	.	.	.	.	.	.	.	.	.	.	.	.	.	.	.	.	.	.	.	.	.	.	.	.	.	.	.	.	.	.	.	.	.	.	.	.	C	T	E	M	E	K	E	G	K	I	S	R
0.2	P	I	S	P	I	E	T	V	P	V	K	L	K	P	G	M	D	G	P	R	V	K	Q	W	P	L	T	E	E	K	I	K	A	L	V	E	I	C	T	E	M	E	K	E	G	K	I	S	K
0.2	P	I	S	P	I	E	T	V	P	V	K	L	K	P	G	M	D	G	P	K	I	K	Q	W	P	L	T	E	E	K	I	K	A	L	V	E	I	C	T	E	L	E	K	E	G	K	I	S	K
0.2	P	I	S	P	I	E	T	V	P	V	K	L	K	P	G	M	D	G	P	K	V	K	Q	W	P	L	T	E	E	K	I	K	A	L	I	E	I	C	T	E	L	E	K	E	G	K	I	S	K
0.2	P	I	S	P	I	E	T	V	P	V	K	L	K	P	G	M	D	G	P	K	V	K	Q	W	P	L	T	E	E	K	I	K	A	L	V	D	I	C	T	E	M	E	K	E	G	K	I	S	K
0.2	P	I	S	P	I	E	T	V	P	V	K	L	K	P	G	M	D	G	P	K	V	K	Q	W	P	L	T	E	E	K	I	K	A	L	M	E	I	C	A	E	L	E	E	E	G	K	I	S	K
0.2	P	I	S	P	I	E	T	V	P	V	K	L	K	P	G	M	D	G	P	K	V	K	Q	W	P	L	T	E	E	K	I	K	A	L	V	E	I	C	T	E	L	E	K	E	G	K	I	S	K
0.2	P	I	S	P	I	E	T	V	P	V	K	L	K	P	G	M	D	G	P	K	V	K	Q	W	P	L	T	E	E	K	I	K	A	L	V	E	I	C	A	E	L	E	K	D	G	K	I	S	K
0.2	P	I	S	P	I	E	T	V	P	V	K	L	K	P	G	M	D	G	P	K	V	K	Q	W	P	L	T	E	E	K	I	K	A	L	V	E	I	C	A	E	L	E	K	D	G	K	I	S	K
0.2	P	I	S	P	I	E	T	V	P	V	K	L	K	P	G	M	D	G	P	K	V	K	Q	W	P	L	T	E	E	K	I	K	A	L	V	E	I	C	T	E	L	E	K	D	G	K	I	S	K
0.2	P	I	S	P	I	E	T	V	P	V	K	L	K	P	G	M	D	G	P	K	V	K	Q	W	P	L	T	E	E	K	I	K	A	L	V	E	I	C	T	E	L	E	K	E	G	K	I	S	K
0.2	P	I	S	P	I	E	T	V	P	V	K	L	K	P	G	M	D	G	P	K	V	K	Q	W	P	L	T	E	E	K	I	K	A	L	V	E	I	C	A	E	L	E	K	D	G	K	I	S	K
0.2	P	I	S	P	I	E	T	V	P	V	K	L	K	P	G	M	D	G	P	K	V	K	Q	W	P	L	T	E	E	K	I	K	A	L	V	E	I	C	A	E	L	E	K	D	G	K	I	S	K
0.2	P	I	S	P	I	E	T	V	P	V	K	L	K	P	G	M	D	G	P	K	V	K	Q	W	P	L	T	E	E	K	I	K	A	L	V	E	I	C	A	E	L	E	K	D	G	K	I	S	K
0.2	P	I	S	P	I	E	T	V	P	V	K	L	K	P	G	M	D	G	P	K	V	K	Q	W	P	L	T	E	E	K	I	K	A	L	V	E	I	C	A	E	L	E	K	D	G	K	I	S	K
0.2	P	I	S	P	I	E	T	V	P	V	K	L	K	P	G	M	D	G	P	K	V	K	Q	W	P	L	T	E	E	K	I	K	A	L	V	E	I	C	T	E	L	E	E	A	G	K	I	S	K
0.2	P	I	S	P	I	E	T	V	P	V	K	L	K	P	G	M	D	G	P	K	V	K	Q	W	P	L	T	E	E	K	I	K	A	L	I	E	I	C	T	E	M	E	K	E	G	K	I	S	K
0.2	P	I	S	P	I	E	T	V	P	V	K	L	K	P	G	M	D	G	P	K	V	K	Q	W	P	L	T	E	E	K	I	K	A	L	V	E	I	C	T	E	L	E	K	E	G	K	I	S	K
0.2	P	I	S	P	I	D	T	V	P	V	K	L	K	P	G	M	D	G	P	K	V	K	Q	W	P	L	T	E	E	K	I	K	A	L	V	E	I	C	T	E	L	E	K	E	G	K	I	S	K
0.2	P	I	S	P	I	E	T	V	P	V	K	L	K	P	G	M	D	G	P	K	V	K	Q	W	P	L	T	E	E	K	I	K	A	L	V	E	I	C	T	E	L	E	E	A	G	K	I	S	K
0.2	P	I	S	P	I	E	T	V	P	V	K	L	K	P	G	M	D	G	P	K	V	K	Q	W	P	L	T	E	E	K	I	K	A	L	V	E	I	C	A	E	L	E	K	D	G	K	I	S	K
0.2	P	I	S	P	I	E	T	V	P	V	K	L	K	P	G	M	D	G	P	K	V	K	Q	W	P	L	T	E	E	K	I	K	A	L	I	E	I	C	T	E	L	E	K	D	G	K	I	S	K
0.2	P	I	S	P	I	E	T	V	P	V	K	L	K	P	G	M	D	G	P	K	V	K	Q	W	P	L	T	E	E	K	I	K	A	L	V	E	I	C	A	E	L	E	K	E	G	K	I	S	K
0.2	P	I	S	P	I	E	T	V	P	V	R	L	K	P	G	M	D	G	P	K	V	K	Q	W	P	L	T	E	E	K	I	K	A	L	V	E	I	C	T	E	M	E	K	E	G	K	I	S	K
0.2	P	I	S	P	I	E	T	V	P	V	K	L	K	P	G	M	D	G	P	K	V	K	Q	W	P	L	T	E	E	K	I	K	A	L	V	E	I	C	T	E	L	E	K	D	G	K	I	S	K
0.2	P	I	S	P	I	E	T	V	P	V	K	L	K	P	G	M	D	G	P	K	V	K	Q	W	P	L	T	E	E	K	I	K	A	L	V	E	I	C	T	E	L	E	K	D	G	K	I	S	K
0.2	P	I	S	P	I	E	T	V	P	V	K	L	K	P	G	M	D	G	P	K	V	K	Q	W	P	L	T	E	E	K	I	K	A	L	V	E	I	C	T	E	M	E	K	E	G	K	I	S	K
0.2	P	I	S	P	I	E	T	V	P	V	K	L	K	P	G	M	D	G	P	K	V	K	Q	W	P	L	T	E	E	K	I	K	A	L	V	E	I	C	T	E	L	E	K	E	G	K	I	S	K
0.2	P	I	S	P	I	E	T	V	P	V	K	L	K	P	G	M	D	G	P	R	V	K	Q	W	P	L	T	E	E	K	I	K	A	L	M	E	I	C	A	E	L	E	A	D	G	K	I	S	K
0.2	P	I	S	P	I	E	T	V	P	V	K	L	K	P	G	M	D	G	P	K	V	K	Q	W	P	L	T	E	E	K	I	K	A	L	T	E	I	C	T	E	L	E	K	E	G	K	I	S	K
0.2	P	I	S	P	I	E	T	V	P	V	K	L	K	P	G	M	D	G	P	K	V	K	Q	W	P	L	T	E	E	K	I	K	A	L	V	E	I	C	N	E	L	E	K	D	G	K	I	S	K
0.2	.	.	.	.	.	.	.	.	.	.	.	.	.	.	.	.	.	.	.	.	.	.	.	.	.	.	.	.	.	.	.	.	.	.	.	.	.	C	T	E	M	E	K	E	G	K	I	S	K
0.2	P	I	S	P	I	E	T	V	P	V	K	L	K	P	G	M	D	G	P	K	V	K	Q	W	P	L	T	E	E	K	I	K	A	L	I	E	I	C	T	E	M	E	Q	E	G	K	I	S	K
0.2	P	I	S	P	I	E	T	V	P	V	K	L	K	P	G	M	D	G	P	R	V	K	Q	W	P	L	T	E	E	K	I	K	A	L	V	E	I	C	T	E	L	E	K	D	G	K	I	S	K
0.2	P	I	S	P	I	E	T	V	P	V	K	L	K	P	G	M	D	G	P	K	V	K	Q	W	P	L	T	E	E	K	I	K	A	L	V	E	I	C	A	E	L	E	K	E	G	K	I	S	K
0.2	P	I	S	P	I	E	T	V	P	V	K	L	K	P	G	M	D	G	P	K	V	K	Q	W	P	L	T	E	E	K	I	K	A	L	T	E	I	C	L	E	M	E	K	E	G	K	I	S	K
0.2	P	I	S	P	I	E	T	V	P	V	K	L	K	P	G	M	D	G	P	K	I	K	Q	W	P	L	T	E	E	K	I	K	A	L	I	E	I	C	T	E	L	E	K	D	G	K	I	S	K
0.2	P	I	S	P	I	E	T	V	P	V	K	L	K	P	G	M	D	G	P	K	V	K	Q	W	P	L	T	E	E	K	I	K	A	L	V	E	I	C	A	E	L	E	K	D	G	K	I	S	K
0.2	P	I	S	P	I	E	T	V	P	V	K	L	K	P	G	M	D	G	P	K	V	K	Q	W	P	L	T	E	E	K	I	K	A	L	T	D	I	C	T	E	M	E	K	E	G	K	I	S	K
0.2	P	I	S	P	I	E	T	V	P	V	K	L	K	P	G	M	D	G	P	R	V	K	Q	W	P	L	T	E	E	K	I	K	A	L	I	E	I	C	A	E	L	E	K	D	G	K	I	S	K
0.2	P	I	S	P	I	E	T	V	P	V	K	L	K	P	G	M	D	G	P	K	V	K	Q	W	P	L	T	E	E	K	I	K	A	L	V	E	I	C	T	E	L	E	E	E	G	K	I	S	K
0.2	P	I	S	P	I	E	T	V	P	V	K	L	K	P	G	M	D	G	P	K	V	K	Q	W	P	L	T	E	E	K	I	K	A	L	V	E	I	C	T	E	L	E	K	E	G	K	I	S	K
0.2	P	I	S	P	I	E	T	V	P	V	K	L	K	P	G	M	D	G	P	K	V	K	Q	W	P	L	T	E	E	K	I	K	A	L	V	E	I	C	A	E	L	E	K	E	G	K	I	S	K
0.2	P	I	S	P	I	E	T	V	P	V	K	L	K	P	G	M	D	G	P	K	V	K	Q	W	P	L	T	E	E	K	I	K	A	L	T	E	I	C	K	E	L	E	Q	E	G	K	I	S	K
0.2	P	I	S	P	I	E	T	V	P	V	K	L	K	P	G	M	D	G	P	K	V	K	Q	W	P	L	T	E	E	K	I	K	A	L	V	E	I	C	T	E	L	E	K	D	G	K	I	S	K
0.2	P	I	S	P	I	E	T	V	P	V	K	L	K	P	G	M	D	G	P	K	I	K	Q	W	P	L	T	E	E	K	I	K	A	L	V	E	I	C	T	E	M	E	K	E	G	K	I	S	K
0.2	P	I	S	P	I	E	T	V	P	V	K	L	K	P	G	M	D	G	P	R	V	K	Q	W	P	L	T	E	E	K	I	K	A	L	L	E	I	C	A	E	L	E	E	E	G	K	I	S	K
0.2	P	I	S	P	I	E	T	V	P	V	K	L	K	P	G	M	D	G	P	K	V	K	Q	W	P	L	T	E	E	K	I	K	A	L	V	E	I	C	T	E	L	E	K	E	G	K	I	S	K
0.2	P	I	S	P	I	E	T	V	P	V	K	L	K	P	G	M	D	G	P	K	V	K	Q	W	P	L	T	E	E	K	I	K	A	L	V	E	I	C	T	E	M	E	K	E	G	K	I	S	K
0.2	.	.	.	.	.	.	.	.	.	.	.	.	.	.	.	.	.	.	.	.	.	.	.	.	.	.	.	.	.	.	.	.	.	.	.	.	.	C	T	E	L	E	E	A	G	K	I	S	K
0.2	P	I	S	P	I	E	T	V	P	V	K	L	K	P	G	M	D	G	P	K	V	K	Q	W	P	L	T	E	E	K	I	K	A	L	V	E	I	C	T	E	L	E	K	E	G	K	I	S	K
0.2	L	I	S	P	I	E	T	V	P	V	K	L	K	P	G	M	D	G	P	K	V	K	Q	W	P	L	T	E	E	K	I	K	A	L	V	E	I	C	T	E	M	E	K	E	G	K	I	S	K
0.2	P	I	S	P	I	K	T	V	P	V	K	L	K	P	G	M	D	G	P	R	V	K	Q	W	P	L	T	E	E	K	I	K	A	L	M	E	I	C	A	E	L	E	K	E	E	K	I	S	K
0.2	P	I	S	P	I	E	T	V	P	V	K	L	K	P	G	M	D	G	P	K	V	K	Q	W	P	L	T	E	E	K	I	K	A	L	V	E	I	C	T	E	L	E	K	D	G	K	I	S	K
0.2	P	I	S	P	I	E	T	V	P	V	K	L	K	P	G	M	D	G	P	K	I	K	Q	W	P	L	T	E	E	K	I	K	A	L	M	E	I	C	T	E	L	E	N	D	G	K	I	S	K
0.2	P	I	S	P	I	E	T	V	P	V	K	L	K	P	G	M	D	G	P	K	V	K	Q	W	P	L	T	E	E	K	I	K	A	L	V	E	I	C	T	E	M	E	K	E	G	K	I	S	K
0.2	.	.	.	.	.	.	.	.	.	.	.	.	.	.	.	.	.	.	.	.	.	.	.	.	.	.	.	.	.	.	.	.	.	.	.	.	.	C	T	E	M	E	K	E	G	K	I	S	K
0.2	P	I	S	P	I	E	T	V	P	V	K	L	K	P	G	M	D	G	P	K	V	K	Q	W	P	L	T	E	E	K	I	K	A	L	I	E	I	C	T	E	M	E	K	E	G	K	I	S	K
0.2	P	I	S	P	I	E	T	V	P	V	K	L	K	P	G	M	D	G	P	K	V	K	Q	W	P	L	T	E	E	K	I	K	A	L	L	E	I	C	T	E	L	E	E	D	G	K	I	S	R
0.2	P	I	S	P	I	E	T	V	P	V	K	L	K	P	G	M	D	G	P	K	V	K	Q	W	P	L	T	E	E	K	I	K	A	L	V	E	I	C	T	E	L	E	K	E	G	K	I	S	K
0.2	P	I	S	P	I	E	T	V	P	V	K	L	K	P	G	M	D	G	P	K	V	K	Q	W	P	L	T	E	E	K	I	K	A	L	V	E	I	C	T	E	L	E	K	E	G	K	I	S	K
0.2	P	I	S	P	I	E	T	V	P	V	K	L	K	P	G	M	D	G	P	K	V	K	Q	W	P	L	T	E	E	K	I	K	A	L	V	E	I	C	T	E	L	E	E	E	G	K	I	S	K
0.2	P	I	S	P	I	E	T	V	P	V	K	L	K	P	G	M	D	G	P	K	V	K	Q	W	P	L	T	E	E	K	I	K	A	L	V	E	I	C	T	E	L	E	K	E	G	K	I	S	K
0.2	P	I	S	P	I	E	T	V	P	V	K	L	K	P	G	M	D	G	P	K	V	K	Q	W	P	L	T	E	E	K	I	K	A	L	V	E	I	C	A	E	L	E	K	E	G	K	I	S	K
0.2	P	I	S	S	I	E	T	V	P	V	K	L	K	P	G	M	D	G	P	K	V	K	Q	W	P	L	T	E	E	K	I	K	A	L	I	E	I	C	A	E	L	E	K	D	G	K	I	S	K
0.2	P	I	S	P	I	E	T	V	P	V	K	L	K	P	G	M	D	G	P	K	V	K	Q	W	P	L	T	E	E	K	I	K	A	L	V	E	I	C	T	E	L	E	Q	E	G	K	I	S	K
0.2	P	I	S	S	I	E	T	V	P	V	K	L	K	P	G	M	D	G	P	K	V	K	Q	W	P	L	T	E	E	K	I	K	A	L	V	E	I	C	T	E	L	E	K	E	G	K	I	S	K
0.2	.	.	.	.	.	.	.	.	.	.	.	.	.	.	.	.	.	.	.	.	.	.	.	.	.	.	.	.	.	.	.	.	.	.	.	.	.	C	T	E	L	E	K	E	G	K	I	S	K
0.2	P	I	S	P	I	E	T	V	P	V	K	L	K	P	G	M	D	G	P	K	V	K	Q	W	P	L	T	E	E	K	I	K	A	L	V	E	L	C	T	E	L	E	K	E	G	K	I	S	K
0.2	.	.	.	.	.	.	.	.	.	.	.	.	.	.	.	.	.	.	.	.	.	.	.	.	.	.	.	.	.	.	.	.	.	.	.	.	.	C	T	E	M	E	K	E	G	K	I	T	K
0.2	P	I	S	P	I	E	T	V	P	V	K	L	K	P	G	M	D	G	P	K	V	K	Q	W	P	L	T	E	E	K	I	K	A	L	V	E	I	C	T	E	L	E	K	E	G	K	I	S	K
0.2	P	I	S	P	I	E	T	V	P	V	K	L	K	P	G	M	D	G	P	K	V	K	Q	W	P	L	T	E	E	K	I	K	A	L	V	E	I	C	T	E	L	E	K	E	G	K	I	S	K
0.2	P	I	S	P	I	E	T	V	P	V	K	L	K	P	G	M	D	G	P	R	V	K	Q	W	P	L	T	E	E	K	I	K	A	L	K	E	I	C	A	E	L	E	K	E	G	K	I	S	K
0.2	P	I	S	P	I	E	T	V	P	V	K	L	K	P	G	M	D	G	P	K	V	K	Q	W	P	L	T	E	E	K	I	K	A	L	V	E	I	C	T	E	L	E	E	A	G	K	I	S	K
0.2	P	I	S	P	I	E	T	V	P	V	R	L	K	P	G	M	D	G	P	R	V	K	Q	W	P	L	T	E	E	K	I	K	A	L	V	E	I	C	T	E	M	E	K	E	G	K	I	S	K
0.2	P	I	S	P	I	E	T	V	P	V	K	L	K	P	G	M	D	G	P	K	V	K	Q	W	P	L	T	E	E	K	I	K	A	L	V	E	I	C	T	E	M	E	K	E	G	K	I	S	K
0.2	P	I	S	P	I	E	T	V	P	V	K	L	K	P	G	M	D	G	P	K	V	K	Q	W	P	L	T	E	E	K	I	K	A	L	V	E	I	C	T	E	L	E	Q	E	G	K	I	S	K
0.2	.	.	.	.	.	.	.	.	.	.	.	.	.	.	.	.	.	.	.	.	.	.	.	.	.	.	.	.	.	.	.	.	.	.	.	.	.	C	T	E	L	E	K	E	G	K	I	S	K
0.3	P	I	S	P	I	E	T	V	P	V	K	L	K	P	G	M	D	G	P	K	V	K	Q	W	P	L	T	E	E	K	I	K	A	L	I	E	I	C	T	E	M	E	K	E	G	K	I	S	R
0.3	P	I	S	P	I	E	T	V	P	V	K	L	K	P	G	M	D	G	P	K	V	K	Q	W	P	L	T	E	E	K	I	K	A	L	V	E	I	C	X	E	M	E	K	E	G	K	I	S	R
0.3	P	I	S	P	I	D	T	V	P	V	K	L	K	P	G	M	D	G	P	K	V	K	Q	W	P	L	T	E	E	K	I	K	A	L	M	E	I	C	A	S	L	E	E	E	G	K	I	S	K
0.3	P	I	S	P	I	D	T	V	P	V	K	L	K	P	G	M	D	G	P	K	V	K	Q	W	P	L	T	E	E	K	I	K	A	L	V	E	I	C	A	E	L	E	K	D	G	K	I	S	K
0.3	P	I	S	P	I	E	T	V	P	V	K	L	K	P	G	M	D	G	P	K	V	K	Q	W	P	L	T	E	E	K	I	K	A	L	V	E	I	C	T	E	M	E	K	E	G	K	I	S	K
0.3	P	I	S	P	I	E	T	V	P	V	K	L	K	P	G	M	D	G	P	R	V	K	Q	W	P	L	T	E	E	K	I	K	A	L	V	E	I	C	T	E	M	E	K	E	G	K	I	S	K
0.3	P	I	S	P	I	E	T	V	P	V	K	L	K	P	G	M	D	G	P	K	V	K	Q	W	P	L	T	E	E	K	I	K	A	L	V	E	I	C	T	E	L	E	K	E	G	K	I	S	K
0.3	P	I	S	P	I	E	T	V	P	V	K	L	K	P	G	M	D	G	P	K	V	K	Q	W	P	L	T	E	E	K	I	K	A	L	V	E	I	C	T	E	L	E	Q	E	G	K	I	S	K
0.3	P	I	S	P	I	E	T	V	P	V	R	L	K	P	G	M	D	G	P	K	V	K	Q	W	P	L	T	E	E	K	I	K	A	L	V	E	I	C	T	E	M	E	K	E	G	K	I	S	K
0.3	P	I	S	P	I	E	T	V	P	V	K	L	K	P	G	M	D	G	P	K	V	K	Q	W	P	L	T	E	E	K	I	K	A	L	M	E	I	C	A	E	L	E	K	E	G	K	I	S	K
0.3	P	I	S	P	I	E	T	V	P	V	K	L	K	P	G	M	D	G	P	K	V	K	Q	W	P	L	T	E	E	K	I	K	A	L	I	E	I	C	T	E	M	E	K	E	G	K	I	S	K
0.3	P	I	S	P	I	E	T	V	P	V	K	L	K	P	G	M	D	G	P	K	V	K	Q	W	P	L	T	E	E	K	I	K	A	L	V	E	I	C	T	E	L	E	K	D	G	K	I	S	K
0.3	P	I	S	P	I	E	T	V	P	V	K	L	K	P	G	M	D	G	P	K	V	K	Q	W	P	L	T	E	E	K	I	K	A	L	V	E	I	C	T	E	L	E	K	E	G	K	I	S	K
0.3	P	I	S	P	I	E	T	V	P	V	K	L	K	P	G	M	D	G	P	K	V	K	Q	W	P	L	T	E	E	K	I	K	A	L	V	E	I	C	A	E	M	E	K	E	G	K	I	S	K
0.3	P	I	S	P	I	E	T	V	P	V	K	L	K	P	G	M	D	G	P	K	V	K	Q	W	P	L	T	E	E	K	I	K	A	L	V	E	I	C	T	X	L	E	E	E	G	K	I	S	K
0.3	P	I	S	P	I	E	T	V	P	V	K	L	K	P	G	M	D	G	P	K	V	K	Q	W	P	L	T	E	E	K	I	K	A	L	V	E	I	C	T	E	L	E	K	E	G	K	I	S	K
0.3	.	.	.	.	.	.	.	.	.	.	.	.	.	.	.	.	.	.	.	.	.	.	.	.	.	.	.	.	.	.	.	.	.	.	.	.	.	C	T	E	L	E	K	E	G	K	I	S	K
0.3	P	I	S	P	I	E	T	V	P	V	K	L	K	P	G	M	D	G	P	K	V	K	Q	W	P	L	T	E	E	K	I	K	A	L	V	E	I	C	T	E	L	E	K	E	G	K	I	S	K
0.3	P	I	S	P	I	E	T	V	P	V	K	L	K	P	G	M	D	G	P	R	V	K	Q	W	P	L	T	E	E	K	I	K	A	L	I	E	I	C	E	E	L	E	K	D	G	K	I	S	K
0.3	P	I	S	P	I	E	T	V	P	V	K	L	K	P	G	M	D	G	P	R	V	K	Q	W	P	L	T	E	E	K	I	K	A	L	V	E	I	C	T	E	L	E	E	D	G	K	I	X	K
0.3	P	I	S	P	I	E	T	V	P	V	K	L	K	P	G	M	D	G	P	K	V	K	Q	W	P	L	T	E	E	K	I	K	A	L	V	E	I	C	T	E	L	E	K	D	G	K	I	S	K
0.3	P	I	S	P	I	E	T	V	P	V	K	L	K	P	G	M	D	G	P	K	V	K	Q	W	P	L	T	E	E	K	I	K	A	L	V	E	I	C	T	E	L	E	K	E	G	K	I	S	K
0.3	P	I	S	P	I	E	T	V	P	V	K	L	K	P	G	M	D	G	P	K	V	K	Q	W	P	L	T	E	E	K	I	K	A	L	V	E	I	C	T	E	L	E	K	E	G	K	I	S	K
0.3	P	I	S	P	I	E	T	V	P	V	K	L	K	P	G	M	D	G	P	K	V	K	Q	W	P	L	T	E	E	K	I	K	A	L	V	E	I	C	T	E	L	E	K	E	G	K	I	S	K
0.3	P	I	S	P	I	D	T	V	P	V	K	L	K	P	G	M	D	G	P	R	V	K	Q	W	P	L	T	E	E	K	I	K	A	L	V	E	I	C	A	E	L	E	K	E	G	K	I	S	K
0.3	P	I	S	P	I	E	T	V	P	V	K	L	K	P	G	M	D	G	P	K	V	K	Q	W	P	L	T	E	E	K	I	K	A	L	V	E	I	C	T	E	L	E	K	E	G	K	I	S	K
0.3	P	I	S	P	I	E	T	V	P	V	K	L	K	P	G	M	D	G	P	R	V	K	Q	W	P	L	T	K	E	K	I	E	A	L	V	E	I	C	A	E	L	E	K	D	G	K	I	S	K
0.3	P	I	S	P	I	E	T	V	P	V	K	L	K	P	G	M	D	G	P	K	V	K	Q	W	P	L	T	E	E	K	I	K	A	L	V	E	I	C	T	E	L	E	K	E	G	K	I	S	K
0.3	P	I	S	P	I	E	T	V	P	V	K	L	K	P	G	M	D	G	P	K	V	K	Q	W	P	L	T	E	E	K	I	K	A	L	T	E	I	C	T	E	M	E	K	E	G	K	I	S	K
0.3	P	I	S	P	I	E	T	V	P	V	K	L	K	P	G	M	D	G	P	K	V	K	Q	W	P	L	T	E	E	K	I	K	A	L	V	E	I	C	T	E	L	E	K	E	G	K	I	S	K
0.3	P	I	S	P	I	E	T	I	P	V	K	L	K	P	G	M	D	G	P	K	V	K	Q	W	P	L	T	E	E	K	I	K	A	L	T	E	I	C	T	E	M	E	K	D	G	K	I	S	R
0.3	P	I	S	P	I	E	T	V	P	V	K	L	K	P	G	M	D	G	P	R	V	K	Q	W	P	L	T	E	E	K	I	K	A	L	T	E	I	C	T	E	M	E	K	E	G	K	I	S	K
0.3	P	I	S	P	I	E	T	V	P	V	K	L	K	P	G	M	D	G	P	K	V	K	Q	W	P	L	T	E	E	K	I	K	A	L	I	E	I	C	A	F	L	E	E	E	G	K	I	S	K
0.3	P	I	S	P	I	E	T	V	P	V	K	L	K	P	G	M	D	G	P	K	V	K	Q	W	P	L	T	E	E	K	I	K	A	L	V	E	I	C	T	E	L	E	K	E	G	K	I	S	K
0.3	P	I	S	P	I	E	T	V	P	V	K	L	K	P	G	M	D	G	P	K	V	K	Q	W	P	L	T	E	E	K	I	K	A	L	V	E	I	C	A	E	L	E	A	D	G	K	I	S	K
0.3	P	I	S	P	I	E	T	V	P	V	K	L	K	P	G	M	D	G	P	K	V	K	Q	W	P	L	T	E	E	K	I	K	A	L	V	E	I	C	T	E	L	E	K	E	G	K	I	S	K
0.3	P	I	S	P	I	E	T	V	P	V	K	L	K	P	G	M	D	G	P	K	V	K	Q	W	P	L	T	E	E	K	I	K	A	L	V	E	I	C	T	E	L	E	E	D	G	K	I	S	K
0.3	P	I	S	P	I	E	T	V	P	V	K	L	K	P	G	M	D	G	P	K	V	K	Q	W	P	L	T	E	E	K	I	K	A	L	V	E	I	C	T	E	M	E	K	E	G	K	I	S	K
0.3	.	.	.	.	.	.	.	.	.	.	.	.	.	.	.	.	.	.	.	.	.	.	Q	W	P	L	T	E	E	K	I	K	A	L	V	E	I	C	A	E	M	E	K	E	G	K	I	S	K
0.3	P	I	S	P	I	E	T	V	P	V	K	L	K	P	G	M	D	G	P	K	V	K	Q	W	P	L	T	E	E	K	I	K	A	L	K	E	I	C	A	E	L	E	E	E	G	K	I	S	K
0.3	P	I	S	P	I	E	T	V	P	V	K	L	K	P	G	M	D	G	P	K	V	K	Q	W	P	L	T	E	E	K	I	K	A	L	V	E	I	C	T	E	L	E	K	E	G	K	I	S	K
0.3	P	I	S	P	I	E	T	V	P	V	K	L	K	P	G	M	D	G	P	K	V	K	Q	W	P	L	T	E	E	K	I	K	A	L	V	E	I	C	A	E	L	E	K	E	G	K	I	S	K
0.3	P	I	S	P	I	E	T	V	P	V	K	L	K	P	G	M	D	G	P	R	V	K	Q	W	P	L	T	E	E	K	I	K	A	L	V	E	I	C	T	E	M	E	K	E	G	K	I	S	K
0.3	P	I	S	P	I	E	T	V	P	V	K	L	K	P	G	M	D	G	P	K	V	K	Q	W	P	L	T	E	E	K	I	K	A	L	V	E	I	C	T	E	M	E	K	E	G	K	I	S	K
0.3	P	I	S	P	I	E	T	V	P	V	K	L	K	P	G	M	D	G	P	K	V	K	Q	W	P	L	T	E	E	K	I	K	A	L	V	E	I	C	T	E	M	E	K	E	G	K	I	S	K
0.3	P	I	S	P	I	D	T	V	P	V	K	L	K	P	G	M	D	G	P	K	V	K	Q	W	P	L	T	E	E	K	I	K	A	L	V	E	I	C	T	E	L	E	E	E	G	K	I	S	R
0.3	P	I	S	P	I	E	T	V	P	V	K	L	K	P	G	M	D	G	P	K	V	K	Q	W	P	L	T	E	E	K	I	K	A	L	V	E	I	C	T	E	M	E	K	E	G	K	I	S	K
0.3	P	I	S	P	I	E	T	V	P	V	K	L	K	P	G	M	D	G	P	K	V	K	Q	W	P	L	T	E	E	K	I	K	A	L	V	E	I	C	T	E	L	E	K	E	G	K	I	S	K
0.3	P	I	S	P	I	E	T	V	P	V	K	L	K	P	G	M	D	G	P	K	V	K	Q	W	P	L	T	E	E	K	I	K	A	L	V	E	I	C	T	E	M	E	K	E	G	K	I	S	K
0.3	P	I	S	P	I	E	T	V	P	V	K	L	K	P	G	M	D	G	P	K	V	K	Q	W	P	L	T	E	E	K	I	K	A	L	V	E	I	C	A	E	L	E	K	E	G	K	I	S	K
0.3	P	I	S	P	I	E	T	V	P	V	K	L	K	P	G	M	D	G	P	K	V	K	Q	W	P	L	T	E	E	K	I	K	A	L	V	E	I	C	T	E	L	E	K	E	G	K	I	S	K
0.3	P	I	S	P	I	E	T	V	P	V	T	L	K	P	G	M	D	G	P	R	I	K	Q	W	P	L	T	E	E	K	I	K	A	L	T	E	I	C	T	E	M	E	K	E	G	K	I	S	K
0.3	P	I	S	P	I	E	T	V	P	V	K	L	K	P	G	M	D	G	P	K	V	K	Q	W	P	L	T	E	E	K	I	K	A	L	V	E	I	C	T	E	L	E	K	E	G	K	I	S	K
0.3	P	I	S	P	I	E	T	V	P	V	K	L	K	P	G	M	D	G	P	K	V	K	Q	W	P	L	T	E	E	K	I	K	A	L	V	E	I	C	T	E	L	E	K	E	G	K	I	S	K
0.3	P	I	S	P	I	E	T	V	P	V	K	L	K	P	G	M	D	G	P	K	V	K	Q	W	P	L	T	E	E	K	I	K	A	L	I	E	I	C	T	E	M	E	K	E	G	K	I	S	K
0.3	.	.	.	.	.	.	.	.	.	.	.	.	.	.	.	.	.	.	.	.	.	.	.	.	.	.	.	.	.	.	.	.	.	.	.	.	.	C	T	E	M	E	K	E	G	K	I	S	K
0.3	P	I	S	P	I	E	T	V	P	V	K	L	K	P	G	M	D	G	P	R	V	K	Q	W	P	L	T	E	E	K	I	K	A	L	V	E	I	C	T	E	L	E	Q	D	G	K	I	S	K
0.3	P	I	S	P	I	E	T	V	P	V	K	L	K	P	G	M	D	G	P	K	V	K	Q	W	P	L	T	E	E	K	I	K	A	L	M	E	I	C	T	E	M	E	K	E	G	K	I	S	K
0.3	P	I	S	P	I	E	T	V	P	V	K	L	K	P	G	M	D	G	P	K	V	K	Q	W	P	L	T	E	E	K	I	K	A	L	V	E	I	C	T	E	M	E	K	E	G	K	I	S	K
0.3	P	I	S	P	I	E	T	V	P	V	K	L	K	P	G	M	D	G	P	K	V	K	Q	W	P	L	T	E	E	K	I	K	A	L	T	E	I	C	A	E	M	E	K	E	G	K	I	S	K
0.3	P	I	S	P	I	E	T	V	P	V	K	L	K	P	G	M	D	G	P	R	V	K	Q	W	P	L	T	E	E	K	I	K	A	L	V	E	I	C	T	E	L	E	Q	D	G	K	I	S	K
0.3	P	I	S	P	I	E	T	V	P	V	K	L	K	P	G	M	D	G	P	R	V	K	Q	W	P	L	T	E	E	K	I	K	A	L	V	E	I	C	T	E	L	E	K	E	G	K	I	S	K
0.3	.	.	.	.	.	.	.	.	.	.	.	.	.	.	.	.	.	.	.	.	.	.	.	.	.	.	.	.	.	.	.	.	.	.	.	.	.	C	T	E	M	E	K	E	G	K	I	S	K
0.3	P	I	S	P	I	E	T	V	P	V	K	L	K	P	G	M	D	G	P	K	V	K	Q	W	P	L	T	E	E	K	I	K	A	L	V	E	I	C	T	E	L	E	K	E	G	K	I	S	K
0.3	P	I	S	P	I	E	T	V	P	V	K	L	K	P	G	M	D	G	P	R	V	K	Q	W	P	L	T	E	E	K	I	K	A	L	V	E	I	C	A	E	L	E	K	E	G	K	I	S	K
0.3	P	I	S	P	I	E	T	V	P	V	K	L	K	P	G	M	D	G	P	K	V	K	Q	W	P	L	T	E	E	K	I	K	A	L	T	E	I	C	T	E	M	E	K	E	G	K	I	S	K
0.3	P	I	S	P	I	E	T	V	P	V	K	L	K	P	G	M	D	G	P	K	V	K	Q	W	P	L	T	E	E	K	I	K	A	L	V	E	I	C	T	E	L	E	K	E	G	K	I	S	K
0.3	.	.	.	.	.	.	.	.	.	.	.	.	.	.	.	.	.	.	.	.	.	.	.	.	.	.	.	.	.	.	.	.	.	.	.	.	.	C	T	E	M	E	K	E	G	K	I	S	K
0.3	P	I	S	P	I	E	T	V	P	V	K	L	K	P	G	M	D	G	P	K	V	K	Q	W	P	L	T	E	E	K	I	K	A	L	V	E	I	C	T	E	M	E	K	E	G	K	I	S	K
0.3	P	I	S	P	I	D	T	V	P	V	K	L	K	P	G	M	D	G	P	K	V	K	Q	W	P	L	T	E	E	K	I	K	A	L	I	E	I	C	T	E	M	E	K	E	G	K	I	S	K
0.3	P	I	S	P	I	E	T	V	P	V	K	L	K	P	G	M	D	G	P	K	I	K	Q	W	P	L	T	E	E	K	I	K	A	L	T	E	I	C	S	E	M	E	K	E	G	K	I	S	Q
0.3	P	I	S	P	I	E	T	V	P	V	K	L	K	P	G	M	D	G	P	K	V	K	Q	W	P	L	T	E	E	K	I	K	A	L	V	E	I	C	T	E	M	E	K	E	G	K	I	S	K
0.3	.	.	.	.	.	.	.	.	.	.	.	.	.	.	.	.	.	.	.	.	.	.	.	.	.	.	.	.	.	.	.	.	.	.	.	.	.	C	T	E	L	E	K	E	G	K	I	S	K
0.3	P	I	S	P	I	E	T	V	P	V	K	L	K	P	G	M	D	G	P	K	V	K	Q	W	P	L	T	E	E	K	I	K	A	L	V	E	I	C	T	E	L	E	E	E	G	K	I	S	K
0.3	.	.	.	.	.	.	.	.	.	.	.	.	.	.	.	.	.	.	.	.	.	.	.	.	.	.	.	.	.	.	.	.	.	.	.	.	.	C	T	E	L	E	K	E	G	K	I	S	K
0.3	P	I	S	P	I	E	T	V	P	V	K	L	K	P	G	M	D	G	P	K	V	K	Q	W	P	L	T	E	E	K	I	K	A	L	V	E	I	C	T	E	L	E	K	E	G	K	I	S	K
0.3	.	.	.	.	.	.	.	.	.	.	.	.	.	.	.	.	.	.	.	.	.	.	.	.	.	.	.	.	.	.	.	.	.	.	.	.	.	C	T	E	L	E	K	E	G	K	I	S	K
0.3	P	I	S	P	I	E	T	V	P	V	K	L	K	P	G	M	D	G	P	K	V	K	Q	W	P	L	T	E	E	K	I	K	A	L	V	E	I	C	T	E	L	E	K	E	G	K	I	S	K
0.3	P	I	S	P	I	E	T	V	P	V	K	L	K	P	G	M	D	G	P	R	V	K	Q	W	P	L	T	E	E	K	I	K	A	L	V	E	I	C	T	E	L	E	K	D	G	K	I	S	R
0.3	P	I	S	P	I	D	T	V	P	V	K	L	K	P	G	M	D	G	P	K	V	K	Q	W	P	L	T	E	E	K	I	K	A	L	M	E	I	C	T	E	M	E	K	E	G	K	I	S	K
0.3	P	I	S	P	I	E	T	V	P	V	K	L	K	P	G	M	D	G	P	R	V	K	Q	W	P	L	T	E	E	K	I	K	A	L	V	E	I	C	T	E	L	E	K	D	G	K	I	S	K
0.3	P	I	S	P	I	E	T	V	P	V	K	L	K	P	G	M	D	G	P	K	V	K	Q	W	P	L	T	E	E	K	I	K	A	L	V	E	I	C	A	E	L	E	K	D	G	K	I	S	K
0.3	P	I	S	P	I	E	T	V	P	V	K	L	K	P	G	M	D	G	P	K	V	K	Q	W	P	L	T	E	E	K	I	K	A	L	V	E	I	C	T	E	L	E	K	E	G	K	I	S	K
0.3	P	I	S	P	I	E	T	V	P	V	K	L	K	P	G	M	D	G	P	K	V	K	Q	W	P	L	T	E	E	K	I	K	A	L	I	E	I	C	T	E	L	E	K	E	G	K	I	T	K
0.3	P	I	S	P	I	E	T	V	P	V	K	L	K	P	G	M	D	G	P	K	V	K	Q	W	P	L	T	E	E	K	I	K	A	L	I	E	I	C	T	E	L	E	K	E	G	K	I	S	K
0.4	.	.	.	.	.	.	.	.	.	.	.	.	.	.	.	.	.	.	.	.	.	.	.	.	.	.	.	.	.	.	.	.	.	.	.	.	.	.	.	E	L	E	Q	E	G	K	I	S	K
0.4	P	I	S	P	I	E	T	V	P	V	K	L	K	P	G	M	D	G	P	R	V	K	Q	W	P	L	T	E	E	K	I	K	A	L	I	E	I	C	T	E	M	E	K	E	G	K	I	S	K
0.4	P	I	S	P	I	E	T	V	P	V	K	L	K	P	G	M	D	G	P	K	V	K	Q	W	P	L	T	E	E	K	I	K	A	L	V	E	I	C	T	E	L	E	K	E	G	K	I	S	K
0.4	P	I	S	P	I	D	T	V	P	V	K	L	K	P	G	M	D	G	P	R	V	K	Q	W	P	L	T	E	E	K	I	K	A	L	V	E	I	C	E	E	L	E	K	D	G	K	I	S	K
0.4	P	I	S	P	I	E	T	V	P	V	K	L	K	P	G	M	D	G	P	K	V	K	Q	W	P	L	T	E	E	K	I	K	A	L	V	E	I	C	T	E	L	E	K	E	G	K	I	S	K
0.4	P	I	S	P	I	E	T	V	P	V	K	L	K	P	G	M	D	G	P	K	V	K	Q	W	P	L	T	E	E	K	I	K	A	L	R	E	I	C	A	E	L	E	Q	E	G	K	I	S	K
0.4	.	.	.	.	.	.	.	.	.	.	.	.	.	.	.	.	.	.	.	.	.	.	.	.	.	.	.	.	.	.	.	.	.	.	.	.	.	.	T	E	L	E	K	E	G	K	I	S	K
0.4	P	I	S	P	I	E	T	V	P	V	K	L	K	P	G	M	D	G	P	K	V	K	Q	W	P	L	T	E	E	K	I	K	A	L	I	E	I	C	T	E	M	E	K	E	G	K	I	S	K
0.4	P	I	S	P	I	E	T	V	P	V	K	L	K	P	G	M	D	G	P	K	V	K	Q	W	P	L	S	E	E	K	V	K	A	L	V	E	I	C	T	E	M	E	K	E	G	K	I	S	K
0.4	P	I	S	P	I	E	T	V	P	V	K	L	K	P	G	M	D	G	P	K	V	K	Q	W	P	L	T	E	E	K	I	K	A	L	T	E	I	C	N	D	M	E	K	E	G	K	I	S	K
0.4	.	.	.	.	.	.	.	.	.	.	.	.	.	.	.	.	.	.	.	.	.	.	.	.	.	.	.	.	.	.	.	.	.	.	.	.	.	C	A	E	L	E	K	E	G	K	I	S	K
0.4	P	I	S	P	I	E	T	V	P	V	K	L	K	P	G	M	D	G	P	K	V	K	Q	W	P	L	T	E	E	K	I	K	A	L	T	E	I	C	T	E	M	E	K	E	G	K	I	S	K
0.4	P	I	S	P	I	E	T	V	P	V	K	L	K	P	G	M	D	G	P	K	V	K	Q	W	P	L	T	E	E	K	I	K	A	L	V	E	I	C	T	E	L	E	K	E	G	K	I	S	K
0.4	P	I	S	P	I	E	T	V	P	V	K	L	K	P	G	M	D	G	P	K	V	K	Q	W	P	L	T	E	E	K	I	K	A	L	V	E	I	C	T	E	M	E	K	E	G	K	I	S	K
0.4	P	I	S	P	I	E	T	V	P	V	K	L	K	P	G	V	D	G	P	K	V	K	Q	W	P	L	T	E	E	K	I	K	A	L	I	E	I	C	T	E	M	E	K	E	G	K	I	S	K
0.4	P	I	S	P	I	E	T	V	P	V	K	L	K	P	G	M	D	G	P	K	V	K	Q	W	P	L	T	E	E	K	I	K	A	L	V	E	I	C	A	E	M	E	K	E	G	K	I	S	K
0.4	P	I	S	P	I	E	T	V	P	V	K	L	K	P	G	M	D	G	P	K	V	K	Q	W	P	L	T	E	E	K	I	K	A	L	L	E	I	C	A	E	L	E	K	E	G	K	I	S	K
0.4	P	I	S	P	I	E	T	V	P	V	K	L	K	P	G	M	D	G	P	K	V	K	Q	W	P	L	T	E	E	K	I	K	A	L	V	E	I	C	T	E	L	E	Q	E	G	K	I	S	K
0.4	P	I	S	P	I	E	T	V	P	V	K	L	K	P	G	M	D	G	P	K	V	K	Q	W	P	L	T	E	E	K	I	K	A	L	T	E	I	C	T	E	L	E	K	E	G	K	I	S	R
0.4	P	I	S	P	I	E	T	V	P	V	K	L	K	P	G	M	D	G	P	K	V	K	Q	W	P	L	T	E	E	K	I	K	A	L	V	E	I	C	T	E	L	E	K	E	G	K	I	S	K
0.4	P	I	S	P	I	E	T	V	P	V	K	L	K	P	G	M	D	G	P	K	V	K	Q	W	P	L	T	E	E	K	I	K	A	L	V	E	I	C	T	E	M	E	K	E	G	K	I	S	K
0.4	P	I	S	P	I	E	T	V	P	V	K	L	K	P	G	M	D	G	P	K	V	K	Q	W	P	L	T	E	E	K	I	K	A	L	V	E	I	C	T	E	L	E	K	E	G	K	I	S	K
0.4	P	I	S	P	I	E	T	V	P	V	K	L	K	P	G	M	D	G	P	K	V	K	Q	W	P	L	T	E	E	K	I	K	A	L	V	E	I	C	T	E	M	E	K	E	G	K	I	S	K
0.4	P	I	S	P	I	E	T	V	P	V	K	L	K	P	G	M	D	G	P	K	V	K	Q	W	P	L	T	E	E	K	I	K	A	L	V	E	I	C	T	E	M	E	K	E	G	K	I	S	K
0.4	P	I	S	P	I	E	T	V	P	V	K	L	K	P	G	M	D	G	P	K	V	K	Q	W	P	L	T	E	E	K	I	K	A	L	V	E	I	C	T	E	M	E	K	E	G	K	I	S	K
0.4	.	.	.	.	.	.	.	.	.	.	.	.	.	.	.	.	.	.	.	.	.	.	.	.	.	.	.	.	.	.	.	.	.	.	.	.	.	C	T	E	M	E	K	E	G	K	I	S	K
0.4	P	I	S	P	I	E	T	V	P	V	K	L	K	P	G	M	D	G	P	K	V	K	Q	W	P	L	T	E	E	K	I	K	A	L	I	E	I	C	T	E	M	E	K	E	G	K	I	S	K
0.4	.	.	.	.	.	.	.	.	.	.	.	.	.	.	.	.	.	.	.	.	.	.	Q	W	P	L	T	E	E	K	I	K	A	L	V	E	I	C	T	E	M	E	K	E	G	K	I	S	K
0.4	P	I	S	P	I	E	T	V	P	V	K	L	K	P	G	M	D	G	P	K	V	K	Q	W	P	L	T	E	E	K	I	K	A	L	V	E	I	C	A	E	M	E	K	E	G	K	I	S	K
0.4	P	I	S	P	I	E	T	V	P	V	K	L	K	P	G	M	D	G	P	K	V	K	Q	W	P	L	T	E	E	K	I	K	A	L	X	D	I	C	T	E	M	E	K	E	G	K	I	S	K
0.4	P	I	S	P	I	E	T	V	P	V	K	L	K	P	G	M	D	G	P	K	V	K	Q	W	P	L	T	E	E	K	I	K	A	L	V	E	I	C	E	E	L	E	K	D	G	K	I	S	K
0.4	P	I	S	P	I	K	T	V	P	V	K	L	K	P	G	M	D	G	P	R	V	K	Q	W	P	L	T	E	E	K	I	K	A	L	V	E	I	C	T	E	M	E	K	E	G	K	I	S	K
0.4	P	I	S	P	I	E	T	V	P	V	K	L	K	P	G	M	D	G	P	K	V	K	Q	W	P	L	T	E	E	K	I	K	A	L	V	E	I	C	T	E	L	E	K	E	G	K	I	S	K
0.4	P	I	S	P	I	E	T	V	P	V	K	L	K	P	G	M	D	G	P	R	V	K	Q	W	P	L	T	E	E	K	I	K	A	L	V	E	I	C	T	E	L	E	K	E	G	K	I	S	K
0.4	P	I	S	P	I	E	T	V	P	V	K	L	K	P	G	M	D	G	P	K	V	K	Q	W	P	L	T	E	E	K	I	K	A	L	V	E	I	C	T	E	M	E	K	E	G	K	I	S	K
0.4	P	I	S	P	I	E	T	V	P	V	K	L	K	P	G	M	D	G	P	K	V	K	Q	W	P	L	T	E	E	K	I	K	A	L	V	E	I	C	T	E	L	E	K	E	G	K	I	S	K
0.4	P	I	S	P	I	E	T	V	P	V	K	L	K	P	G	M	D	G	P	K	V	K	Q	W	P	L	T	E	E	K	I	K	A	L	I	E	I	C	T	E	M	E	K	E	G	K	I	S	K
0.4	P	I	S	P	I	E	T	V	P	V	K	L	K	P	G	M	D	G	P	R	V	K	Q	W	P	L	T	E	E	K	I	K	A	L	V	E	I	C	A	E	L	E	K	E	G	K	I	S	K
0.4	P	I	S	P	I	E	T	V	P	V	K	L	K	P	G	M	D	G	P	K	V	K	Q	W	P	L	T	E	E	K	I	K	A	L	V	E	I	C	T	E	M	E	K	E	G	K	I	S	K
0.4	P	I	S	P	I	E	T	V	P	V	K	L	K	P	G	M	D	G	P	K	V	K	Q	W	P	L	T	E	E	K	I	K	A	L	V	E	I	C	T	E	M	E	K	E	G	K	I	S	K
0.4	P	I	S	P	I	E	T	V	P	V	K	L	K	P	G	M	D	G	P	K	V	K	Q	W	P	L	T	E	E	K	I	K	A	L	V	E	I	C	T	E	L	E	K	D	G	K	I	S	K
0.4	P	I	S	P	I	E	T	V	P	V	K	L	K	P	G	M	D	G	P	R	V	K	Q	W	P	L	T	E	E	K	I	K	A	L	V	E	I	C	T	E	L	E	X	D	G	K	I	S	K
0.4	.	.	.	.	.	.	.	.	.	.	.	.	.	.	.	.	.	.	.	.	.	.	.	.	.	.	.	.	.	.	.	.	.	.	.	.	.	C	T	E	L	E	K	E	G	K	I	S	K
0.4	.	.	.	.	.	.	.	.	.	.	.	.	.	.	.	.	.	.	.	.	.	.	.	.	.	.	.	.	.	.	.	.	.	.	.	.	.	C	T	E	M	E	K	E	G	K	I	S	K
0.4	P	I	S	P	I	E	T	V	P	V	K	L	K	P	G	M	D	G	P	K	V	K	Q	W	P	L	S	E	E	K	I	K	A	L	V	E	I	C	A	E	M	E	K	E	G	K	I	S	K
0.4	P	I	S	P	I	E	T	V	P	V	K	L	K	P	G	M	D	G	P	K	V	K	Q	W	P	L	T	E	E	K	I	K	A	L	V	E	I	C	T	E	M	E	K	E	G	K	I	S	K
0.4	P	I	S	P	I	E	T	V	P	V	K	L	K	P	G	M	D	G	P	K	V	K	Q	W	P	L	T	E	E	K	I	K	A	L	L	E	I	C	T	E	L	E	E	E	G	K	I	S	K
0.4	P	I	S	P	I	E	T	V	P	V	K	L	K	P	G	M	D	G	P	K	V	N	N	W	P	L	T	E	E	K	I	K	A	L	V	E	I	C	T	E	L	E	K	E	G	K	I	T	K
0.4	P	I	S	P	I	E	T	V	P	V	K	L	K	P	G	M	D	G	P	K	V	K	Q	W	P	L	T	E	E	K	I	K	A	L	V	E	I	C	A	E	M	E	K	E	G	K	I	S	K
0.4	P	I	S	P	I	E	T	V	P	V	K	L	K	P	G	M	D	G	P	K	V	K	Q	W	P	L	T	E	E	K	I	K	A	L	T	E	I	C	A	E	L	E	K	E	G	K	I	S	K
0.4	P	I	S	P	I	E	T	V	P	V	K	L	K	P	G	M	D	G	P	K	V	K	Q	W	P	L	T	E	E	K	I	K	A	L	I	E	I	C	S	E	L	E	K	D	G	K	I	S	K
0.4	P	I	S	P	I	E	T	V	P	V	K	L	K	P	G	M	D	G	P	K	V	K	Q	W	P	L	T	E	E	K	I	K	A	L	V	E	I	C	T	E	L	E	K	E	G	K	I	S	K
0.4	P	I	S	P	I	E	T	V	P	V	K	L	K	P	G	M	D	G	P	K	V	K	Q	W	P	L	T	E	E	K	I	K	A	L	V	E	I	C	A	E	L	E	K	E	G	K	I	S	K
0.4	P	I	S	P	I	E	T	V	P	V	K	L	K	P	G	M	D	G	P	K	V	K	Q	W	P	L	T	E	E	K	I	K	A	L	V	E	I	C	T	E	M	E	K	E	G	K	I	S	K
0.4	.	.	.	.	.	.	.	.	.	.	.	.	.	.	.	.	.	.	.	.	.	.	.	.	.	.	.	.	.	.	.	.	.	.	.	.	.	C	T	E	M	E	K	E	G	K	I	S	K
0.4	P	I	S	P	I	E	T	V	P	V	K	L	K	P	G	M	D	G	P	K	V	K	Q	W	P	L	T	E	E	K	I	E	A	L	I	E	I	C	T	E	M	E	K	E	G	K	I	S	R
0.4	P	I	S	P	I	E	T	V	P	V	K	L	K	P	G	M	D	G	P	R	V	K	Q	W	P	L	T	E	E	K	I	K	A	L	T	E	I	C	K	D	M	E	K	E	G	K	I	S	K
0.4	P	I	S	P	I	E	T	V	P	V	K	L	K	P	G	M	D	G	P	K	V	K	Q	W	P	L	T	E	E	K	I	K	A	L	T	E	I	C	T	E	M	E	K	E	G	K	I	S	K
0.4	P	I	S	P	I	E	T	V	P	V	K	L	K	P	G	M	D	G	P	K	V	K	Q	W	P	L	T	E	E	K	I	K	A	L	V	G	I	C	T	E	L	E	Q	E	G	K	I	S	K
0.4	P	I	S	P	I	E	T	V	P	V	K	L	K	P	G	M	D	G	P	K	V	K	Q	W	P	L	T	K	E	K	I	E	A	L	V	E	I	C	T	E	M	E	K	E	G	K	I	S	K
0.4	P	I	S	P	I	E	T	V	P	V	K	L	K	P	G	M	D	G	P	K	V	K	Q	W	P	L	T	E	E	K	I	K	A	L	I	E	I	C	A	E	L	E	K	D	G	K	I	S	K
0.4	.	.	.	.	.	.	.	.	.	.	.	.	.	.	.	.	.	.	.	.	.	.	.	.	.	.	.	.	.	.	.	.	.	.	.	.	.	C	T	E	M	E	K	E	G	K	I	S	K
0.4	P	I	S	P	I	E	T	V	P	V	K	L	K	P	G	M	D	G	P	K	V	K	Q	W	P	L	T	E	E	K	I	K	A	L	K	E	I	C	D	E	L	E	K	E	G	K	I	S	K
0.4	P	I	S	P	I	E	T	V	P	V	K	L	K	P	G	M	D	G	P	K	V	K	Q	W	P	L	T	E	E	K	I	K	A	L	K	E	I	C	D	E	L	E	K	E	G	K	I	S	K
0.4	P	I	S	P	I	E	T	V	P	V	K	L	K	P	G	M	D	G	P	K	V	K	Q	W	P	L	T	E	E	K	I	K	A	L	V	E	I	C	T	E	L	E	K	E	G	K	I	S	K
0.4	P	I	S	P	I	E	T	V	P	V	K	L	K	P	G	M	D	G	P	K	V	K	Q	W	P	L	T	A	E	K	I	K	A	L	V	E	I	C	T	E	M	E	K	E	G	K	I	S	K
0.4	P	I	S	P	I	E	T	V	P	V	K	L	K	P	G	M	D	G	P	K	V	K	Q	W	P	L	T	E	E	K	I	K	A	L	V	E	I	C	T	E	M	E	K	E	G	K	I	S	K
0.4	P	I	S	P	I	E	T	V	P	V	K	L	K	P	G	M	D	G	P	K	V	K	Q	W	P	L	T	E	E	K	I	K	A	L	V	E	I	C	T	E	L	E	K	E	G	K	I	S	K
0.4	.	.	.	.	.	.	.	.	.	.	.	.	.	.	.	.	.	.	.	.	.	.	.	.	.	.	.	.	.	.	.	.	.	.	.	.	.	C	T	E	M	E	K	E	G	K	I	S	K
0.4	P	I	S	P	I	E	T	V	P	V	K	L	K	P	G	M	D	G	P	K	V	K	Q	W	P	L	T	E	E	K	I	K	A	L	V	E	I	C	T	E	L	E	K	E	G	K	I	S	K
0.4	P	I	S	P	I	E	T	V	P	V	K	L	K	P	G	M	D	G	P	K	V	K	Q	W	P	L	T	E	E	K	I	K	A	L	I	E	I	C	T	E	M	E	K	E	G	K	I	S	K
0.4	P	I	S	P	I	E	T	V	P	V	K	L	K	P	G	M	D	G	P	K	V	K	Q	W	P	L	T	E	E	K	I	K	A	L	V	E	I	C	T	E	M	E	K	E	G	K	I	S	K
0.4	P	I	S	P	I	E	T	V	P	V	K	L	K	P	G	M	D	G	P	K	V	K	Q	W	P	L	T	E	E	K	I	K	A	L	V	E	I	C	A	E	L	E	E	A	G	K	I	S	K
0.4	P	I	S	P	I	E	T	V	P	V	K	L	K	P	G	M	D	G	P	K	I	K	Q	W	P	L	T	E	E	K	I	K	A	L	V	E	I	C	T	E	M	E	K	E	G	K	I	S	K
0.4	.	.	.	.	.	.	.	.	.	.	.	.	.	.	.	.	.	.	.	.	.	.	.	.	.	.	.	.	.	.	.	.	.	.	.	.	.	C	T	E	M	E	K	E	G	K	I	S	K
0.4	P	I	S	P	I	E	T	V	P	V	K	L	K	P	G	M	D	G	P	K	V	K	Q	W	P	L	T	E	E	K	I	K	A	L	V	E	I	C	T	E	L	E	K	E	G	K	I	S	K
0.4	P	I	S	P	I	E	T	V	P	V	K	L	K	P	G	M	D	G	P	K	V	K	Q	W	P	L	T	E	E	K	I	K	A	L	V	E	I	C	T	E	M	E	K	E	G	K	I	S	K
0.4	P	I	S	P	I	E	T	V	P	V	K	L	K	P	G	M	D	G	P	K	V	K	Q	W	P	L	T	E	E	K	I	K	A	L	V	E	I	C	T	E	L	E	K	D	G	K	I	S	K
0.4	P	I	S	P	I	E	T	V	P	V	K	L	K	P	G	M	D	G	P	K	V	K	Q	W	P	L	T	E	E	K	I	K	A	L	M	E	I	C	T	E	L	E	Q	E	G	K	I	S	K
0.4	P	I	S	S	I	E	T	V	P	V	K	L	K	P	G	M	D	G	P	K	V	K	Q	W	P	L	T	E	E	K	I	K	A	L	T	E	I	C	T	E	M	E	K	E	G	K	I	S	K
0.4	P	I	S	P	I	E	T	V	P	V	K	L	K	P	G	M	D	G	P	K	V	K	Q	W	P	L	T	E	E	K	I	K	A	L	V	E	I	C	T	E	L	E	K	E	G	K	I	S	K
0.4	.	.	.	.	.	.	.	.	.	.	.	.	.	.	.	.	.	.	.	.	.	.	.	.	.	.	.	.	.	.	.	.	.	.	.	.	.	C	A	E	L	E	K	E	G	K	I	S	K
0.4	P	I	S	P	I	E	T	V	P	V	K	L	K	P	G	M	D	G	P	K	V	K	Q	W	P	L	T	E	E	K	I	K	A	L	V	E	I	C	T	E	M	E	K	E	G	K	I	S	K
0.4	P	I	S	P	I	E	T	V	P	V	K	L	K	P	G	M	D	G	P	K	V	K	Q	W	P	L	T	E	E	K	I	K	A	L	V	E	I	C	T	E	L	E	K	E	G	K	I	S	K
0.4	.	.	.	.	.	.	.	.	.	.	.	.	.	.	.	.	.	.	.	.	.	.	.	.	.	.	.	.	.	.	.	.	.	.	.	.	.	C	T	E	M	E	K	E	G	K	I	S	K
0.4	P	I	S	P	I	E	T	V	P	V	K	L	K	P	G	M	D	G	P	K	V	K	Q	W	P	L	T	E	E	K	I	K	A	L	V	E	I	C	T	E	L	E	K	E	G	K	I	S	K
0.4	P	I	S	P	I	E	T	V	P	V	K	L	K	P	G	M	D	G	P	K	V	K	Q	W	P	L	T	E	E	K	I	K	A	L	V	E	I	C	T	E	L	E	K	E	G	K	I	S	K
0.4	P	I	S	P	I	E	T	V	P	V	K	L	K	P	G	M	D	G	P	K	V	K	Q	W	P	L	T	E	E	K	I	K	A	L	V	E	I	C	T	E	L	E	K	E	G	K	I	S	K
0.4	P	I	S	P	I	E	T	V	P	V	K	L	K	P	G	M	D	G	P	K	V	K	Q	W	P	L	T	E	E	K	I	K	A	L	V	E	I	C	T	E	M	E	K	E	G	K	I	S	K
0.4	P	I	S	P	I	E	T	V	P	V	K	L	K	P	G	M	D	G	P	R	V	K	Q	W	P	L	T	E	E	K	I	K	A	L	V	E	I	C	T	E	L	E	K	E	G	K	I	S	K
0.4	.	.	.	.	.	.	.	.	.	.	.	.	.	.	.	.	.	.	.	.	.	.	.	.	.	.	.	.	.	.	.	.	.	.	.	.	.	C	T	E	M	E	K	E	G	K	I	S	K
0.4	.	.	.	.	.	.	.	.	.	.	.	.	.	.	.	.	.	.	.	.	.	.	.	.	.	.	.	.	.	.	.	.	.	.	.	.	.	C	T	E	L	E	K	E	G	K	I	S	K
0.4	P	I	S	P	I	E	T	V	P	V	K	L	K	P	G	M	D	G	P	R	V	K	Q	W	P	L	T	E	E	K	I	K	A	L	I	E	I	C	A	X	L	E	K	E	G	K	I	S	K
0.4	P	I	S	P	I	E	T	V	P	V	K	L	K	P	G	M	D	G	P	K	V	K	Q	W	P	L	T	E	E	K	I	K	A	L	V	E	I	C	T	E	M	E	K	E	G	K	I	S	K
0.4	P	I	S	P	I	E	T	V	P	V	K	L	K	P	G	M	D	G	P	K	V	K	Q	W	P	L	T	E	E	K	I	K	A	L	I	E	I	C	T	E	L	E	K	E	G	K	I	S	K
0.4	.	.	.	.	.	.	.	.	.	.	.	.	.	.	.	.	.	.	.	.	.	.	.	.	.	.	.	.	.	.	.	.	.	.	.	.	.	C	T	E	M	E	K	E	G	K	I	S	K
0.4	P	I	S	P	I	E	T	V	P	V	K	L	K	P	G	M	D	G	P	K	V	K	Q	W	P	L	T	E	E	K	I	K	A	L	V	E	I	C	T	E	M	E	K	E	G	K	I	S	K
0.4	P	I	S	P	I	E	T	V	P	V	K	L	K	P	G	M	D	G	P	K	V	K	Q	W	P	L	T	E	E	K	I	K	A	L	V	E	I	C	T	E	L	E	K	E	G	K	I	S	K
0.4	P	I	S	P	I	E	T	V	P	V	K	L	K	P	G	M	D	G	P	K	V	K	Q	W	P	L	T	E	E	K	I	K	A	L	I	K	I	C	T	E	M	E	K	E	G	K	I	S	K
0.5	P	I	S	P	I	E	T	V	P	V	K	L	K	P	G	M	D	G	P	R	V	K	Q	W	P	L	T	E	E	K	I	K	A	L	V	E	I	C	T	E	M	E	K	E	G	K	I	S	K
0.5	P	I	S	P	I	E	T	V	P	V	K	L	K	P	G	M	D	G	P	K	V	K	Q	W	P	L	T	E	E	K	I	K	A	L	V	E	I	C	T	E	M	E	K	E	G	K	I	S	K
0.5	P	I	S	P	I	E	T	V	P	V	K	L	K	P	G	M	D	G	P	K	V	K	Q	W	P	L	T	E	E	K	I	K	A	L	V	E	I	C	T	E	L	E	Q	D	G	K	I	S	K
0.5	P	I	S	P	I	E	T	V	P	V	K	L	K	P	G	M	D	G	P	K	V	K	Q	W	P	L	T	E	E	K	I	K	A	L	V	E	I	C	E	E	L	E	K	D	G	K	I	S	K
0.5	P	I	S	P	I	D	T	V	P	V	K	L	K	P	G	M	D	G	P	K	V	K	Q	W	P	L	T	E	E	K	I	K	A	L	T	E	I	C	T	E	M	E	K	E	G	K	I	S	K
0.5	P	I	S	P	I	D	T	V	P	V	K	L	K	P	G	M	D	G	P	K	V	K	Q	W	P	L	T	E	E	K	I	K	A	L	V	E	I	C	T	E	M	E	K	E	G	K	I	S	K
0.5	P	I	S	P	I	E	T	V	P	V	K	L	K	P	G	M	D	G	P	K	V	K	Q	W	P	L	T	E	E	K	I	K	A	L	T	E	I	C	T	E	L	E	Q	E	G	K	I	S	K
0.5	P	I	S	P	I	E	T	V	P	V	K	L	K	P	G	M	D	G	P	K	V	K	Q	W	P	L	T	E	E	K	I	K	A	L	V	E	I	C	T	E	M	E	K	E	G	K	I	S	K
0.5	P	I	S	P	I	E	T	V	P	V	T	L	K	P	G	M	D	G	P	R	I	K	Q	W	P	L	T	E	E	K	I	K	A	L	T	E	I	C	T	E	M	E	K	E	G	K	I	S	K
0.5	P	I	S	P	I	D	T	V	P	V	K	L	K	P	G	M	D	G	P	K	V	K	Q	W	P	L	T	E	E	K	I	K	A	L	V	E	I	C	T	E	L	E	K	D	G	K	I	S	K
0.5	P	I	S	P	I	E	T	V	P	V	K	L	K	P	G	M	D	G	P	K	V	K	Q	W	P	L	T	G	E	K	I	K	A	L	V	E	I	C	T	E	M	E	K	E	G	K	I	S	K
0.5	P	I	S	P	I	E	T	V	P	V	K	L	K	P	G	M	D	G	P	R	V	K	Q	W	P	L	T	E	E	K	I	K	A	L	L	E	I	C	A	E	M	E	K	E	G	K	I	S	K
0.5	P	I	S	P	I	E	T	V	P	V	K	L	K	P	G	M	D	G	P	K	V	K	Q	W	P	L	T	E	E	K	I	K	A	L	I	E	I	C	T	E	M	E	K	E	G	K	I	S	K
0.5	P	I	S	P	I	E	T	V	P	V	K	L	K	P	G	M	D	G	P	R	V	K	Q	W	P	L	T	E	E	K	I	K	A	L	M	E	I	C	A	E	M	E	K	E	G	K	I	S	R
0.5	P	I	S	P	I	E	T	V	P	V	K	L	K	P	G	M	D	G	P	K	V	K	Q	W	P	L	T	E	E	K	I	K	A	L	V	E	I	C	A	E	M	E	K	E	G	K	I	S	R
0.5	P	I	S	P	I	E	T	V	P	V	K	L	K	P	G	M	D	G	P	K	V	K	Q	W	P	L	T	E	E	K	I	K	A	L	V	E	I	C	T	E	M	E	K	E	G	K	I	S	K
0.5	P	I	S	P	I	E	T	V	P	V	K	L	K	P	G	M	D	G	P	K	V	K	Q	W	P	L	T	E	E	K	I	K	A	L	T	E	I	C	T	E	M	E	K	E	G	K	I	S	K
0.5	L	I	S	P	I	E	T	V	P	V	K	L	K	P	G	M	D	G	P	K	V	K	Q	W	P	L	T	E	E	K	I	K	A	L	I	E	I	C	T	E	M	E	K	E	G	K	I	T	K
0.5	P	I	S	P	I	E	T	V	P	V	K	L	K	P	G	M	D	G	P	R	V	K	Q	W	P	L	T	E	E	K	I	K	A	L	V	E	I	C	T	E	L	E	E	E	G	K	I	S	K
0.5	P	I	S	P	I	E	T	V	P	V	K	L	K	P	G	M	D	G	P	K	V	K	Q	W	P	L	T	E	E	K	I	K	A	L	I	E	I	C	T	E	M	E	K	E	G	K	I	S	K
0.5	P	I	S	P	I	E	T	V	P	V	K	L	K	P	G	M	D	G	P	K	V	K	Q	W	P	L	T	E	E	K	I	K	A	L	V	E	I	C	A	E	M	E	K	E	G	K	I	S	K
0.5	P	I	S	P	I	E	T	V	P	V	K	L	K	P	G	M	D	G	P	R	V	K	Q	W	P	L	T	E	E	K	I	K	A	L	V	E	I	C	A	E	L	E	K	E	G	K	I	S	K
0.5	P	I	S	P	I	E	T	V	P	V	K	L	K	P	G	M	D	G	P	R	V	K	Q	W	P	L	T	E	E	K	I	K	A	L	V	E	I	C	T	E	L	E	Q	D	G	K	I	S	K
0.5	P	I	S	P	I	E	T	V	P	V	K	L	K	P	G	M	D	G	P	K	V	K	Q	W	P	L	T	E	E	K	I	K	A	L	V	E	I	C	T	E	M	E	K	E	G	K	I	S	K
0.5	P	I	S	P	I	E	T	V	P	V	K	L	K	P	G	M	D	G	P	K	V	K	Q	W	P	L	T	E	E	K	I	K	A	L	V	E	I	C	T	E	L	E	K	E	G	K	I	S	K
0.5	.	.	.	.	.	.	.	.	.	.	.	.	.	.	.	.	.	.	.	.	.	.	.	.	.	.	.	.	.	.	.	.	.	.	.	.	.	C	T	E	M	E	K	E	G	K	I	S	K
0.5	P	I	S	P	I	E	T	V	P	V	K	L	K	P	G	M	D	G	P	R	V	K	Q	W	P	L	T	E	E	K	I	K	A	L	V	E	I	C	T	E	M	E	K	E	G	K	I	S	K
0.5	.	.	.	.	.	.	.	.	.	.	.	.	.	.	.	.	.	.	.	.	.	.	.	.	.	.	.	.	.	.	.	.	.	.	.	.	.	C	T	E	M	E	K	E	G	K	I	S	K
0.5	P	I	S	P	I	D	T	V	P	V	K	L	K	P	G	M	D	G	P	K	V	K	Q	W	P	L	T	E	E	K	I	K	A	L	V	E	I	C	T	E	L	E	Q	E	G	K	I	S	K
0.5	P	I	S	P	I	E	T	V	P	V	K	L	K	P	G	M	D	G	P	K	V	K	Q	W	P	L	T	E	E	K	I	K	A	L	V	E	I	C	T	E	M	E	K	E	G	K	I	T	K
0.5	.	.	.	.	.	.	.	.	.	.	.	.	.	.	.	.	.	.	.	.	.	.	.	.	.	.	.	.	.	.	.	.	.	.	.	.	.	C	T	E	L	E	K	E	G	K	I	S	K
0.5	P	I	S	P	I	E	T	V	P	V	K	L	K	P	G	M	D	G	P	K	V	K	Q	W	P	L	T	E	E	K	I	K	A	L	V	E	I	C	T	E	M	E	K	E	G	K	I	S	K
0.5	P	I	S	T	I	E	T	V	P	V	K	L	K	P	G	M	D	G	P	K	V	K	Q	W	P	L	T	E	E	K	I	K	A	L	T	E	I	C	T	E	M	E	K	E	G	K	I	S	K
0.5	P	I	S	P	I	E	T	V	P	V	K	L	K	P	G	M	D	G	P	K	V	K	Q	W	P	L	T	E	E	K	I	K	A	L	I	E	I	C	T	E	M	E	K	E	G	K	I	S	K
0.5	P	I	S	P	I	E	T	V	P	V	K	L	K	P	G	M	D	G	P	K	V	K	Q	W	P	L	T	E	E	K	I	K	A	L	V	E	I	C	T	E	M	E	K	E	G	K	I	S	K
0.5	P	I	S	P	I	E	T	V	P	V	K	L	K	P	G	M	D	G	P	K	V	K	Q	W	P	L	T	E	E	K	I	K	A	L	I	E	I	C	T	E	M	E	K	E	G	K	I	S	K
0.5	.	.	.	.	.	.	.	.	.	.	.	.	.	.	.	.	.	.	.	.	.	.	.	.	.	.	.	.	.	.	.	.	.	.	.	.	.	C	T	E	M	E	K	E	G	K	I	S	K
0.5	P	I	S	P	I	E	T	V	P	V	K	L	K	P	G	M	D	G	P	K	V	K	Q	W	P	L	T	E	E	K	I	K	A	L	V	E	I	C	T	E	M	E	K	E	G	K	I	S	K
0.5	P	I	S	P	I	E	T	V	P	V	K	L	K	P	G	M	D	G	P	K	V	K	Q	W	P	L	T	E	E	K	I	K	A	L	M	E	I	C	T	E	M	E	K	E	G	K	I	S	K
0.5	P	I	S	P	I	E	T	V	P	V	K	L	K	P	G	M	D	G	P	K	V	K	Q	W	P	L	T	E	E	K	I	K	A	L	V	E	I	C	T	E	M	E	K	E	G	K	I	S	K
0.5	P	I	S	P	I	E	T	V	P	V	K	L	K	P	G	M	D	G	P	K	V	K	Q	W	P	L	T	E	E	K	I	K	A	L	V	E	I	C	T	E	M	E	K	E	G	K	I	S	K
0.5	.	.	.	.	.	.	.	.	.	.	.	.	.	.	.	.	.	.	.	.	.	.	.	.	.	.	.	.	.	.	.	.	.	.	.	.	.	C	T	E	M	E	K	E	G	K	I	S	K
0.5	.	.	.	.	.	.	.	.	.	.	.	.	.	.	.	.	.	.	.	.	.	.	.	.	.	.	.	.	.	.	.	.	.	.	.	.	.	C	T	E	M	E	K	E	G	K	I	S	K
0.5	P	I	S	P	I	E	T	V	P	V	K	L	K	P	G	M	D	G	P	K	V	K	Q	W	P	L	T	E	E	K	I	K	A	L	I	E	I	C	T	E	M	E	K	E	G	K	I	S	K
0.5	P	I	S	P	I	E	T	V	P	V	K	L	K	P	G	M	D	G	P	R	V	K	Q	W	P	L	T	E	E	K	I	K	A	L	V	E	I	C	T	E	L	E	K	E	G	K	I	S	K
0.5	P	I	S	P	I	E	T	V	P	V	K	L	K	P	G	M	D	G	P	K	V	K	Q	W	P	L	T	E	E	K	I	K	A	L	I	E	I	C	T	E	M	E	K	E	G	K	I	S	K
0.5	P	I	S	P	I	E	T	V	P	V	K	L	K	P	G	M	D	G	P	K	V	K	Q	W	P	L	T	E	E	K	I	K	A	L	V	E	I	C	T	E	M	E	K	E	G	K	I	S	R
0.5	P	I	S	P	I	E	T	V	P	V	K	L	K	P	G	M	D	G	P	K	V	K	Q	W	P	L	T	E	E	K	I	K	A	L	V	E	I	C	T	E	M	E	K	E	G	K	I	S	K
0.5	P	I	S	P	I	E	T	V	P	V	K	L	K	P	G	M	D	G	P	K	V	K	Q	W	P	L	T	E	E	K	I	K	A	L	V	E	I	C	T	E	M	E	K	E	G	K	I	S	K
0.5	P	I	S	P	I	E	T	V	P	V	K	L	K	P	G	M	D	G	P	K	V	K	Q	W	P	L	T	E	E	K	I	K	A	L	V	E	I	C	T	E	M	E	K	E	G	K	I	S	K
0.5	P	I	S	P	I	E	T	V	P	V	K	L	K	P	G	M	D	G	P	K	V	K	Q	W	P	L	T	E	E	K	I	K	A	L	I	E	I	C	T	E	M	E	K	E	G	K	I	S	K
0.5	P	I	S	P	I	E	T	V	P	V	K	L	K	P	G	M	D	G	P	K	V	K	Q	W	P	L	T	E	E	K	I	K	A	L	V	E	I	C	T	E	L	E	E	A	G	K	I	S	K
0.5	P	I	S	P	I	E	T	V	P	V	K	L	K	P	G	M	D	G	P	K	V	K	Q	W	P	L	T	E	E	K	I	K	A	L	V	E	I	C	T	E	L	E	K	E	G	K	I	S	K
0.5	P	I	S	P	I	E	T	V	P	V	K	L	K	P	G	M	D	G	P	K	V	K	Q	W	P	L	T	E	E	K	I	K	A	L	T	E	I	C	T	E	M	E	K	E	G	K	I	S	K
0.5	P	I	S	P	I	E	T	V	P	V	K	L	K	P	G	M	D	G	P	R	V	K	Q	W	P	L	T	E	E	K	I	K	A	L	V	E	I	C	A	E	L	E	K	D	G	K	I	S	K
0.5	.	.	.	.	.	.	.	.	.	.	.	.	.	.	.	.	.	.	.	.	.	.	.	.	.	.	.	.	.	.	.	.	.	.	.	.	.	C	T	E	M	E	K	E	G	K	I	S	K
0.5	P	I	S	P	I	E	T	V	P	V	K	L	K	P	G	M	D	G	P	K	V	K	Q	W	P	L	T	E	E	K	I	K	A	L	V	E	I	C	T	E	L	E	K	E	G	K	I	S	K
0.5	P	I	S	P	I	E	T	V	P	V	K	L	K	P	G	M	D	G	P	K	V	K	Q	W	P	L	T	E	E	K	I	K	A	L	V	E	I	C	T	E	M	E	K	E	G	K	I	S	K
0.5	P	I	S	P	I	E	T	V	P	V	K	L	K	P	G	M	D	G	P	K	V	K	Q	W	P	L	T	E	E	K	I	K	A	L	L	E	I	C	A	E	M	E	K	E	G	K	I	S	K
0.5	P	I	S	P	I	E	T	V	P	V	K	L	K	P	G	M	D	G	P	K	V	K	Q	W	P	L	T	E	E	K	I	K	A	L	V	E	I	C	T	E	M	E	K	E	G	K	I	S	K
0.5	P	I	S	P	I	E	T	V	P	V	K	L	K	P	G	M	D	G	P	K	V	K	Q	W	P	L	T	E	E	K	I	K	A	L	V	E	I	C	T	E	M	E	K	E	G	K	I	S	K
0.5	P	I	S	P	I	E	T	V	P	V	K	L	K	P	G	M	D	G	P	K	V	K	Q	W	P	L	T	E	E	K	I	K	A	L	V	E	I	C	T	E	L	E	K	E	G	K	I	S	R
0.5	P	I	S	P	I	E	T	V	P	V	K	L	K	P	G	M	D	G	P	K	V	K	Q	W	P	L	T	E	E	K	I	K	A	L	V	E	I	C	T	E	M	E	K	E	G	K	I	S	K
0.5	P	I	S	P	I	E	T	V	P	V	K	L	K	P	G	M	D	G	P	K	I	K	Q	W	P	L	T	E	E	K	I	K	A	L	V	E	I	C	T	E	M	E	K	E	G	K	I	S	K
0.5	P	I	S	P	I	E	T	V	P	V	K	L	K	P	G	M	D	G	P	K	V	K	Q	W	P	L	T	E	E	K	I	K	A	L	V	E	I	C	T	E	M	E	K	E	G	K	I	S	K
0.5	P	I	S	P	I	E	T	V	P	V	Q	L	K	P	G	M	D	G	P	K	V	K	Q	W	P	L	T	E	E	K	I	K	A	L	V	E	I	C	T	E	L	E	K	E	G	K	I	S	K
0.5	P	I	S	P	I	E	T	V	P	V	K	L	K	P	G	M	D	G	P	K	V	K	Q	W	P	L	T	E	E	K	I	K	A	L	V	E	I	C	T	E	M	E	K	E	G	K	I	S	K
0.5	.	.	.	.	.	.	.	.	.	.	.	.	.	.	.	.	.	.	.	.	.	.	.	.	.	.	.	.	.	.	.	.	.	.	.	.	.	C	T	E	L	E	K	E	G	K	I	S	K
0.5	P	I	S	S	I	E	T	V	P	V	K	L	K	P	G	M	D	G	P	K	V	K	Q	W	P	L	T	E	E	K	I	K	A	L	T	E	I	C	T	E	M	E	K	E	G	K	I	S	K
0.5	P	I	S	P	I	E	T	V	P	V	K	L	K	P	G	M	D	G	P	K	V	K	Q	W	P	L	T	E	E	K	I	K	A	L	K	E	I	C	A	E	L	E	K	E	G	K	I	S	K
0.5	P	I	S	P	I	E	T	V	P	V	K	L	K	P	G	M	D	G	P	K	V	K	Q	W	P	L	T	E	E	K	I	K	A	L	I	E	I	C	T	E	M	E	K	E	G	K	I	S	K
0.5	.	.	.	.	.	.	.	.	.	.	.	.	.	.	.	.	.	.	.	.	.	.	.	.	.	.	.	.	.	.	.	.	.	.	.	.	.	C	T	E	M	E	K	E	G	K	I	S	K
0.5	P	I	S	P	I	E	T	V	P	V	K	L	K	P	G	M	D	G	P	K	V	K	Q	W	P	L	T	E	E	K	I	K	A	L	V	E	I	C	A	E	M	E	K	E	G	K	I	S	K
0.5	.	.	.	.	.	.	.	.	.	.	.	.	.	.	.	.	.	.	.	.	.	.	.	.	.	.	.	.	.	.	.	.	.	.	.	.	.	C	T	E	M	E	K	E	G	K	I	S	K
0.5	P	I	S	P	I	E	T	V	P	V	K	L	K	P	G	M	D	G	P	K	V	K	Q	W	P	L	T	E	E	K	I	K	A	L	I	E	I	C	T	E	M	E	K	E	G	K	I	S	K
0.5	P	I	S	P	I	E	T	V	P	V	K	L	K	P	G	M	D	G	P	K	V	K	Q	W	P	L	T	E	E	K	I	K	A	L	I	E	I	C	E	E	L	E	K	D	G	K	I	S	K
0.5	P	I	S	P	I	D	T	V	P	V	K	L	K	P	G	M	D	G	P	K	V	K	Q	W	P	L	T	E	E	K	I	K	A	L	V	E	I	C	T	E	M	E	K	E	G	K	I	S	K
0.5	P	I	S	P	I	E	T	V	P	V	K	L	K	P	G	M	D	G	P	R	V	K	Q	W	P	L	T	E	E	K	I	K	G	L	V	E	I	C	T	E	M	E	K	E	G	K	I	S	K
0.5	P	I	S	P	I	E	T	V	P	V	K	L	K	P	G	M	D	G	P	K	V	K	Q	W	P	L	T	E	E	K	I	K	A	L	T	E	I	C	T	E	L	E	K	E	G	K	I	S	K
0.5	P	I	S	P	I	E	T	V	P	V	K	L	K	P	G	M	D	G	P	K	V	K	Q	W	P	L	T	E	E	K	I	K	A	L	K	E	I	C	A	E	L	E	K	E	G	K	I	S	K
0.5	P	I	S	P	I	E	T	V	P	V	K	L	K	P	G	M	D	G	P	K	V	K	Q	W	P	L	T	E	E	K	I	K	A	L	I	E	I	C	T	E	M	E	K	E	G	K	I	S	K
0.5	.	.	S	P	I	E	T	V	P	V	K	L	K	P	G	M	D	G	P	K	V	K	Q	W	P	L	T	E	E	K	I	K	A	L	T	E	I	C	T	E	L	E	K	E	G	K	I	S	K
0.5	P	I	S	P	I	E	T	V	P	V	K	L	K	P	G	M	D	G	P	K	V	K	Q	W	P	L	T	E	E	K	I	K	A	L	V	E	I	C	T	E	M	E	K	E	G	K	I	S	K
0.5	.	.	.	.	.	.	.	.	.	.	.	.	.	.	.	.	.	.	.	.	.	.	.	.	.	.	.	.	.	.	.	.	.	.	.	.	.	C	T	E	M	E	K	E	G	K	I	S	K
0.5	P	I	S	P	I	E	T	V	P	V	K	L	K	P	G	M	D	G	P	R	V	K	Q	W	P	L	T	E	E	K	I	K	A	L	V	E	I	C	T	E	M	E	K	E	G	K	I	S	K
0.5	P	I	S	P	I	E	T	V	P	V	K	L	K	P	G	M	D	G	P	K	V	K	Q	W	P	L	T	E	E	K	I	K	A	L	V	E	I	C	T	E	M	E	K	E	G	K	I	S	R
0.5	P	I	S	P	I	E	T	V	P	V	K	L	K	P	G	M	D	G	P	K	V	K	Q	W	P	L	T	E	E	K	I	K	A	L	T	E	I	C	L	E	M	E	N	E	G	K	I	S	K
0.5	.	.	.	.	.	.	.	.	.	.	.	.	.	.	.	.	.	.	.	.	.	.	.	.	.	.	.	.	.	.	.	.	.	.	.	.	.	C	T	E	M	E	K	E	G	K	I	S	K
0.5	P	I	S	P	I	E	T	V	P	V	K	L	K	P	G	M	D	G	P	R	V	K	Q	W	P	L	T	E	E	K	I	K	A	L	V	E	I	C	T	E	M	E	K	E	G	K	I	S	K
0.55	P	I	S	P	I	E	T	V	P	V	K	L	K	P	G	M	D	G	P	K	V	K	Q	W	P	L	T	E	E	K	I	K	A	L	T	E	I	C	T	D	M	E	K	E	G	K	I	S	K
0.6	P	I	S	P	I	E	T	V	P	V	K	L	K	P	G	M	D	G	P	K	V	K	Q	W	P	L	T	E	E	K	I	K	A	L	V	E	I	C	T	E	M	E	K	E	G	K	I	S	K
0.6	P	I	S	P	I	E	T	V	P	V	K	L	K	P	G	M	D	G	P	K	V	K	Q	W	P	L	T	E	E	K	I	K	A	L	V	E	I	C	T	E	M	E	K	E	G	K	I	S	K
0.6	P	I	S	P	I	E	T	V	P	V	K	L	K	P	G	M	D	G	P	K	V	K	Q	W	P	L	T	E	E	K	I	K	A	L	V	E	I	C	T	E	M	E	K	E	G	K	I	S	K
0.6	P	I	S	P	I	E	T	V	P	V	K	L	K	P	G	M	D	G	P	K	V	K	Q	W	P	L	T	E	E	K	I	K	A	L	V	E	I	C	T	E	M	E	K	E	G	K	I	S	K
0.6	P	I	S	E	I	E	T	V	P	V	K	L	K	P	G	M	D	G	P	R	V	K	Q	W	P	L	T	E	E	K	I	K	A	L	I	E	I	C	T	E	M	E	K	E	G	K	I	S	K
0.6	.	.	.	.	.	.	.	.	.	.	.	.	.	.	.	.	.	.	.	.	.	.	.	.	.	.	.	.	.	.	.	.	.	.	.	.	.	C	T	E	M	E	K	E	G	K	I	S	K
0.6	P	I	S	P	I	E	T	V	P	V	K	L	K	P	G	M	D	G	P	K	V	K	Q	W	P	L	T	E	E	K	I	K	A	L	T	E	I	C	E	E	M	E	K	E	G	K	I	E	K
0.6	P	I	S	P	I	E	T	V	P	V	K	L	K	P	G	M	D	G	P	K	V	K	Q	W	P	L	T	E	E	K	I	K	A	L	V	E	I	C	T	E	M	E	K	E	G	K	I	S	K
0.6	P	I	S	P	I	E	T	V	P	V	K	L	K	P	G	M	D	G	P	R	V	K	Q	W	P	L	T	E	E	K	I	K	A	L	V	E	I	C	T	E	L	E	K	E	G	K	I	S	K
0.6	P	I	S	P	I	E	T	V	P	V	K	L	K	P	G	M	D	G	P	K	V	K	Q	W	P	L	T	E	E	K	I	K	A	L	V	E	I	C	A	E	L	E	K	E	G	K	I	S	R
0.6	P	I	S	P	I	E	T	V	P	V	K	L	K	P	G	M	D	G	P	K	V	K	Q	W	P	L	T	E	E	K	I	K	A	L	T	E	I	C	T	E	M	E	K	E	G	K	I	S	K
0.6	P	I	S	P	I	E	T	V	P	V	K	L	K	P	G	M	D	G	P	K	V	K	Q	W	P	L	T	E	E	K	I	K	A	L	T	A	I	C	E	E	M	E	R	E	G	K	I	S	K
0.6	.	.	.	.	.	.	.	.	.	.	.	.	.	.	.	.	.	.	.	.	.	.	.	.	.	.	.	.	.	.	.	.	.	.	.	.	.	C	T	E	M	E	K	E	G	K	I	S	K
0.6	.	.	.	.	.	.	.	.	.	.	.	.	.	.	.	.	.	.	.	.	.	.	.	.	.	.	.	.	.	.	.	.	.	.	.	.	.	C	T	E	M	E	K	E	G	K	I	S	K
0.6	.	.	.	.	.	.	.	.	.	.	.	.	.	.	.	.	.	.	.	.	.	.	.	.	.	.	.	.	.	.	.	.	.	.	.	.	.	C	T	E	L	E	K	E	G	K	I	S	K
0.6	P	I	S	P	I	E	T	V	P	V	K	L	K	P	G	M	D	G	P	K	V	K	Q	W	P	L	T	E	E	K	I	K	A	L	V	E	I	C	T	E	M	E	K	E	G	K	I	S	K
0.6	.	.	.	.	.	.	.	.	.	.	.	.	.	.	.	.	.	.	.	.	.	.	.	.	.	.	.	.	.	.	.	.	.	.	.	.	.	C	K	E	L	E	E	E	G	K	I	S	R
0.6	P	I	S	P	I	E	T	V	P	V	K	L	K	P	G	M	D	G	P	K	V	K	Q	W	P	L	T	E	E	K	I	K	A	L	T	E	I	C	T	E	M	E	K	E	G	K	I	S	K
0.6	P	I	S	P	I	E	T	V	P	V	K	L	K	P	G	M	D	G	P	K	V	K	Q	W	P	L	T	E	E	K	I	K	A	L	V	E	I	C	T	E	L	E	K	D	G	K	I	S	K
0.6	P	I	S	P	I	E	T	V	P	V	K	L	K	P	G	M	D	G	P	K	V	K	Q	W	P	L	T	E	E	K	I	K	A	L	I	E	I	C	T	E	M	E	K	E	G	K	I	S	K
0.6	P	I	S	P	I	E	T	V	P	V	K	L	K	P	G	M	D	G	P	K	V	K	Q	W	P	L	T	E	E	K	I	K	A	L	V	E	I	C	T	E	M	E	K	E	G	K	I	S	K
0.6	P	I	S	P	I	K	T	V	P	V	K	L	K	P	G	M	D	G	P	K	V	K	Q	W	P	L	T	E	E	K	I	K	A	L	V	E	I	C	T	E	M	E	K	E	G	K	I	S	K
0.6	P	I	S	P	I	E	T	V	P	V	K	L	K	P	G	M	D	G	P	R	V	K	Q	W	P	L	T	E	E	K	I	K	A	L	I	E	I	C	T	E	M	E	K	E	G	K	I	S	K
0.6	P	I	S	P	I	E	T	V	P	V	K	L	K	P	G	M	D	G	P	K	V	K	Q	W	P	L	T	E	E	K	I	K	A	L	V	E	I	C	T	E	M	E	K	E	G	K	I	S	K
0.6	P	I	S	P	I	E	T	V	P	V	K	L	K	P	G	M	D	G	P	K	V	K	Q	W	P	L	T	E	E	K	I	K	A	L	I	E	I	C	T	E	M	E	K	E	G	K	I	S	K
0.6	P	I	S	P	I	E	T	V	P	V	K	L	K	P	G	M	D	G	P	K	V	K	Q	W	P	L	T	E	E	K	I	K	A	L	V	E	I	C	T	E	M	E	K	E	G	K	I	S	K
0.6	P	I	S	P	I	E	T	V	P	V	K	L	K	P	G	M	D	G	P	K	V	K	Q	W	P	L	T	E	E	K	I	K	A	L	V	E	I	C	T	E	M	E	K	E	G	K	I	S	K
0.6	P	I	S	P	I	E	T	V	P	V	K	L	K	P	G	M	D	G	P	K	V	K	Q	W	P	L	T	E	E	K	I	K	A	L	T	E	I	C	T	E	M	E	K	E	G	K	I	S	K
0.6	P	I	S	P	I	E	T	V	P	V	K	L	K	P	G	M	D	G	P	K	V	K	Q	W	P	L	T	E	E	K	I	K	A	L	V	E	I	C	T	E	M	E	K	E	G	K	I	S	K
0.6	P	I	S	P	I	E	T	V	P	V	K	L	K	P	G	M	D	G	P	K	V	K	Q	W	P	L	T	E	E	K	I	K	A	L	V	E	I	C	T	E	M	E	K	E	G	K	I	S	K
0.6	P	I	S	P	I	E	T	V	P	V	K	L	K	P	G	M	D	G	P	K	V	K	Q	W	P	L	T	E	E	K	I	K	A	L	V	E	I	C	T	E	M	E	N	E	G	K	I	S	K
0.6	P	I	S	P	I	E	T	V	P	V	K	L	K	P	G	M	D	G	P	K	V	K	Q	W	P	L	T	E	E	K	I	K	A	L	T	E	I	C	T	E	M	E	K	E	G	K	I	S	R
0.6	P	I	S	P	I	E	T	V	P	V	K	L	K	P	G	M	D	G	P	K	V	K	Q	W	P	L	T	E	E	K	I	K	A	L	V	E	I	C	T	E	M	E	K	E	G	K	I	S	K
0.6	.	.	.	.	.	.	.	.	.	.	.	.	.	.	.	.	.	.	.	.	.	.	.	.	.	.	.	.	.	.	.	.	.	.	.	.	.	C	T	E	M	E	K	E	G	K	I	S	K
0.6	P	I	S	P	I	E	T	V	P	V	K	L	K	P	G	M	D	G	P	R	V	K	Q	W	P	L	T	E	E	K	I	K	A	L	V	E	I	C	T	E	M	E	K	E	G	K	I	S	K
0.6	P	I	S	P	I	E	T	V	P	V	K	L	K	P	G	M	D	G	P	K	V	K	Q	W	P	L	T	E	E	K	I	K	A	L	V	E	I	C	T	E	M	E	K	E	G	K	I	S	K
0.6	P	I	S	P	I	E	T	V	P	V	K	L	K	P	G	M	D	G	P	K	V	K	Q	W	P	L	T	E	E	K	I	K	A	L	V	E	I	C	T	E	L	E	K	E	G	K	I	S	K
0.6	.	.	.	.	.	.	.	.	.	.	.	.	.	.	.	.	.	.	.	.	.	.	.	.	.	.	.	.	.	.	.	.	.	.	.	.	.	C	T	E	M	E	K	E	G	K	I	S	K
0.6	P	I	S	P	I	E	T	V	P	V	T	L	K	P	G	M	D	G	P	R	I	K	Q	W	P	L	T	E	E	K	I	K	A	L	T	E	I	C	K	E	M	E	K	E	G	K	I	S	K
0.6	P	I	S	P	I	E	T	V	P	V	K	L	K	P	G	M	D	G	P	K	V	K	Q	W	P	L	T	E	E	K	I	K	A	L	V	E	I	C	T	E	M	E	K	E	G	K	I	S	K
0.6	P	I	S	P	I	D	T	V	P	V	K	L	K	P	G	M	D	G	P	K	V	K	Q	W	P	L	T	E	E	K	I	K	A	L	V	E	I	C	T	E	L	E	E	A	G	K	I	S	K
0.6	P	I	S	P	I	E	T	V	P	V	K	L	K	P	G	M	D	G	P	K	V	K	Q	W	P	L	T	E	E	K	I	K	A	L	V	E	I	C	T	E	M	E	K	E	G	K	I	S	K
0.6	P	I	S	P	I	E	T	V	P	V	K	L	K	P	G	M	D	G	P	K	V	K	Q	W	P	L	T	E	E	K	I	K	A	L	V	E	I	C	T	E	M	E	K	E	G	K	I	S	K
0.6	P	I	S	P	I	E	T	V	P	V	K	L	K	P	G	M	D	G	P	K	V	K	Q	W	P	L	T	E	E	K	I	K	A	L	V	E	I	C	T	E	L	E	K	D	G	K	I	S	K
0.6	.	.	.	.	.	.	.	.	.	.	.	.	.	.	.	.	.	.	.	.	.	.	.	.	.	.	.	.	.	.	.	.	.	.	.	.	.	C	T	E	L	E	K	E	G	K	I	S	K
0.6	.	.	.	.	.	.	.	.	.	.	.	.	.	.	.	.	.	.	.	.	.	.	.	.	.	.	.	.	.	.	.	.	.	.	.	.	.	C	T	E	M	E	K	E	G	K	I	S	K
0.6	P	I	S	P	I	E	T	V	P	V	K	L	K	P	G	M	D	G	P	K	V	K	Q	W	P	L	T	E	E	K	I	K	A	L	V	E	I	C	K	E	L	E	E	E	G	K	I	S	K
0.6	P	I	S	P	I	E	T	V	P	V	K	L	K	P	G	M	D	G	P	K	V	K	Q	W	P	L	S	E	E	K	I	K	A	L	I	E	I	C	T	E	L	E	K	E	G	K	I	S	K
0.6	P	I	S	P	I	E	T	V	P	V	K	L	K	P	G	M	D	G	P	K	V	K	Q	W	P	L	T	E	E	K	I	K	A	L	V	E	I	C	T	E	M	E	K	E	G	K	I	S	K
0.6	P	I	S	P	I	E	T	V	P	V	K	L	K	P	G	M	D	G	P	K	V	K	Q	W	P	L	T	E	E	K	I	K	A	L	V	E	I	C	T	E	M	E	K	E	G	K	I	S	K
0.6	P	I	S	P	I	E	T	V	P	V	K	L	K	P	G	M	D	G	P	K	V	K	Q	W	P	L	T	E	E	K	I	K	A	L	V	E	I	C	T	E	M	E	K	E	G	K	I	S	K
0.6	P	I	S	P	I	E	T	V	P	V	K	L	K	P	G	M	D	G	P	R	V	K	Q	W	P	L	T	E	E	K	I	K	A	L	L	E	I	C	T	E	M	E	K	E	G	K	I	S	K
0.6	P	I	S	S	I	E	T	V	P	V	K	L	K	P	G	M	D	G	P	K	V	K	Q	W	P	L	T	E	E	K	I	K	A	L	V	E	I	C	T	E	M	E	K	E	G	K	I	S	K
0.6	P	I	S	P	I	E	T	V	P	V	K	L	K	P	G	M	D	G	P	K	V	K	Q	W	P	L	T	E	E	K	I	K	A	L	T	E	I	C	T	E	M	E	K	E	G	K	I	S	K
0.6	P	I	S	P	I	E	T	V	P	V	K	L	K	P	G	M	D	G	P	K	V	K	Q	W	P	L	T	E	E	K	I	K	A	L	V	E	I	C	T	E	M	E	Q	E	G	K	I	S	K
0.6	P	I	S	P	I	E	T	V	P	V	K	L	K	P	G	M	D	G	P	K	V	K	Q	W	P	L	T	E	E	K	I	K	A	L	I	E	I	C	T	E	M	E	K	E	G	K	I	S	K
0.6	P	I	S	P	I	E	T	V	P	V	K	L	K	P	G	M	D	G	P	K	V	K	Q	W	P	L	T	E	E	K	I	K	A	L	I	E	I	C	T	E	M	E	K	E	G	K	I	S	K
0.6	P	I	S	P	I	D	T	V	P	V	K	L	K	P	G	M	D	G	P	K	V	K	Q	W	P	L	T	E	E	K	I	K	A	L	V	E	I	C	T	E	M	E	K	E	G	K	I	S	K
0.6	P	I	S	P	I	E	T	V	P	V	K	L	K	P	G	M	D	G	P	K	V	K	Q	W	P	L	T	E	E	K	I	K	A	L	I	E	I	C	T	E	M	E	K	E	G	K	I	S	K
0.6	P	I	S	P	I	E	T	V	P	V	K	L	K	P	G	M	D	G	P	R	V	K	Q	W	P	L	T	E	E	K	I	K	A	L	M	X	I	C	A	E	M	E	K	E	G	K	I	S	K
0.6	P	I	S	P	I	D	T	V	P	V	K	L	K	P	G	M	D	G	P	K	V	K	Q	W	P	L	T	E	E	K	I	K	A	L	V	E	I	C	T	E	M	E	K	E	G	K	I	S	K
0.6	P	I	S	P	I	E	T	V	P	V	K	L	K	P	G	M	D	G	P	K	V	K	Q	W	P	L	T	E	E	K	I	K	A	L	V	E	I	C	T	E	M	E	K	E	G	K	I	S	K
0.6	P	I	S	P	I	E	T	V	P	V	K	L	K	P	G	M	D	G	P	K	V	K	Q	W	P	L	T	E	E	K	I	K	A	L	V	E	I	C	T	E	M	E	K	E	G	K	I	S	K
0.6	.	.	.	.	.	.	.	.	.	.	.	.	.	.	.	.	.	.	.	.	.	.	.	.	.	.	.	.	.	.	.	.	.	.	.	.	.	C	T	E	M	E	K	E	G	K	I	S	K
0.6	P	I	S	P	I	E	T	V	P	V	K	L	K	P	G	M	D	G	P	R	V	K	Q	W	P	L	T	E	E	K	I	K	A	L	V	E	I	C	T	E	M	E	K	E	G	K	I	S	K
0.6	.	.	.	.	.	.	.	.	.	.	.	.	.	.	.	.	.	.	.	.	.	.	.	.	.	.	.	.	.	.	.	.	.	.	.	.	.	C	T	E	M	E	K	E	G	K	I	S	K
0.6	P	I	S	P	I	E	T	V	P	V	K	L	K	P	G	M	D	G	P	K	V	K	Q	W	P	L	T	E	E	K	I	K	A	L	V	E	I	C	T	E	L	E	K	E	G	K	I	S	K
0.6	P	I	S	P	I	E	T	V	P	V	K	L	K	P	G	M	D	G	P	K	V	K	Q	W	P	L	T	E	E	K	I	K	A	L	V	E	I	C	T	E	L	E	Q	E	G	K	I	S	K
0.6	P	I	S	P	I	E	T	V	P	V	K	L	K	P	G	M	D	G	P	K	V	K	Q	W	P	L	T	E	E	K	I	K	A	L	V	E	I	C	T	E	M	E	K	E	G	K	I	S	K
0.6	P	I	S	P	I	E	T	V	P	V	K	L	K	P	G	M	D	G	P	K	V	K	Q	W	P	L	T	E	E	K	I	K	A	L	T	E	I	C	T	E	M	E	K	E	G	K	I	S	K
0.6	P	I	S	P	I	E	T	V	P	V	K	L	K	P	G	M	D	G	P	R	V	K	Q	W	P	L	T	E	E	K	I	K	A	L	V	E	I	C	T	E	L	E	K	E	G	K	I	S	K
0.6	P	I	S	P	I	E	T	V	P	V	K	L	K	P	G	M	D	G	P	K	V	K	Q	W	P	L	T	E	E	K	I	K	A	L	V	E	I	C	T	E	M	E	K	E	G	K	I	S	K
0.6	P	I	S	P	I	E	T	V	P	V	K	L	K	P	G	M	D	G	P	K	V	K	Q	W	P	L	T	E	E	K	I	K	A	L	I	E	I	C	T	E	M	E	K	E	G	K	I	S	K
0.6	P	I	S	P	I	E	T	V	P	V	K	L	K	P	G	M	D	G	P	K	V	K	Q	W	P	L	T	E	E	K	I	K	A	L	V	E	I	C	T	E	M	E	K	E	G	K	I	S	K
0.6	P	I	S	P	I	E	T	V	P	V	K	L	K	P	G	M	D	G	P	K	V	K	Q	W	P	L	T	E	E	K	I	K	A	L	I	E	I	C	T	E	M	E	K	E	G	K	I	S	K
0.6	P	I	S	P	I	E	T	V	P	V	K	L	K	P	G	M	D	G	P	R	V	K	Q	W	P	L	T	E	E	K	I	K	A	L	V	E	I	C	T	E	L	E	E	D	G	K	I	S	K
0.6	P	I	S	P	I	E	T	V	P	V	K	L	K	P	G	M	D	G	P	R	V	K	Q	W	P	L	T	E	E	K	I	K	A	L	V	E	I	C	A	E	L	E	K	E	G	K	I	S	R
0.6	P	I	S	P	I	E	T	V	P	V	K	L	K	P	G	M	D	G	P	K	V	K	Q	W	P	L	T	E	E	K	I	K	A	L	A	E	I	C	T	E	M	E	K	E	G	K	I	S	K
0.6	P	I	S	P	I	E	T	V	P	V	K	L	K	P	G	M	D	G	P	K	V	K	Q	W	P	L	T	E	E	K	I	K	A	L	V	E	I	C	T	E	M	E	K	E	G	K	I	S	K
0.6	P	I	S	P	I	E	T	V	P	V	T	L	K	P	G	M	D	G	P	R	I	K	Q	W	P	L	T	E	E	K	I	K	A	L	T	E	I	C	K	E	M	E	E	E	G	K	I	S	K
0.6	P	I	S	P	I	E	T	V	P	V	K	L	K	P	G	M	D	G	P	K	V	K	Q	W	P	L	T	E	E	K	I	K	A	L	T	E	I	C	T	E	M	E	K	E	G	K	I	S	K
0.6	P	I	S	P	I	E	T	V	P	V	K	L	K	P	G	M	D	G	P	K	V	K	Q	W	P	L	T	E	E	K	I	K	A	L	V	E	I	C	T	E	L	E	K	E	G	K	I	S	K
0.6	P	I	S	P	I	E	T	V	P	V	K	L	K	P	G	M	D	G	P	K	V	K	Q	W	P	L	T	E	E	K	I	K	A	L	V	E	I	C	T	E	M	E	K	E	G	K	I	S	R
0.6	P	I	S	P	I	E	T	V	P	V	K	L	K	P	G	M	D	G	P	K	V	K	Q	W	P	L	T	E	E	K	I	K	A	L	V	E	I	C	T	E	M	E	K	E	G	K	I	S	R
0.6	P	I	S	P	I	E	T	V	P	V	K	L	K	P	G	M	D	G	P	K	V	K	Q	W	P	L	T	E	E	K	I	K	A	L	V	E	I	C	T	E	M	E	K	E	G	K	I	S	K
0.6	P	I	S	P	I	E	T	V	P	V	K	L	K	P	G	M	D	G	P	K	V	K	Q	W	P	L	T	E	E	K	I	K	A	L	V	E	I	C	T	E	L	E	K	E	G	K	I	S	K
0.6	P	I	S	P	I	E	T	V	P	V	K	L	K	P	G	M	D	G	P	K	V	K	Q	W	P	L	T	E	E	K	I	K	A	L	I	E	I	C	T	E	M	E	K	E	G	K	I	S	K
0.6	P	I	S	P	I	E	T	V	P	V	R	L	K	P	G	M	D	G	P	K	V	K	Q	W	P	L	T	E	E	K	I	K	A	L	I	E	I	C	T	E	M	E	K	E	G	K	I	S	K
0.6	.	.	.	.	.	.	.	.	.	.	.	.	.	.	.	.	.	.	.	.	.	.	.	.	.	.	.	.	.	.	.	.	.	.	.	.	.	C	T	E	M	E	K	E	G	K	I	S	K
0.6	P	I	S	S	I	E	T	V	P	V	K	L	K	P	G	M	D	G	P	R	V	K	Q	W	P	L	T	E	E	K	I	K	A	L	V	E	I	C	T	E	L	E	N	E	G	K	I	S	K
0.6	P	I	S	P	I	E	T	V	P	V	K	L	K	P	G	M	D	G	P	K	V	K	Q	W	P	L	T	E	E	K	I	K	A	L	I	E	I	C	T	E	M	E	K	E	G	K	I	S	K
0.6	.	.	.	.	.	.	.	.	.	.	.	.	.	.	.	.	.	.	.	.	.	.	.	.	.	.	.	.	.	.	.	.	.	.	.	.	.	C	A	E	M	E	K	E	G	K	I	S	K
0.6	P	I	S	P	I	E	T	V	P	V	R	L	K	P	G	M	D	G	P	K	V	K	Q	W	P	L	T	E	E	K	I	K	A	L	V	E	I	C	T	E	M	E	K	E	G	K	I	S	K
0.6	P	I	S	P	I	E	T	V	P	V	K	L	K	P	G	M	D	G	P	K	V	K	Q	W	P	L	T	E	E	K	I	K	A	L	I	E	I	C	T	E	M	E	K	E	G	K	I	S	K
0.6	P	I	S	P	I	E	T	V	P	V	K	L	K	P	G	M	D	G	P	K	V	K	Q	W	P	L	T	E	E	K	I	K	A	L	V	E	I	C	X	E	L	E	K	D	G	K	I	S	K
0.6499999999999999	P	I	S	P	I	E	T	V	P	V	K	L	K	P	G	M	D	G	P	K	V	K	Q	W	P	L	T	E	E	K	I	K	A	L	V	E	I	C	T	E	M	E	K	E	G	K	I	S	K
0.7	P	I	S	P	I	E	T	V	P	V	K	L	K	P	G	M	D	G	P	R	V	K	Q	W	P	L	T	E	E	K	I	K	A	L	V	E	I	C	T	E	L	E	K	E	G	K	I	S	K
0.7	P	I	S	P	I	E	T	V	P	V	K	L	K	P	G	M	D	G	P	K	V	K	Q	W	P	L	T	E	E	K	I	K	A	L	V	E	I	C	T	E	M	E	K	E	G	K	I	S	K
0.7	.	.	.	.	.	.	.	.	.	.	.	.	.	.	.	.	.	.	.	.	.	.	.	.	.	.	.	.	.	.	.	.	.	.	.	.	.	C	T	E	M	E	K	E	G	K	I	S	K
0.7	.	.	.	.	.	.	.	.	.	.	.	.	.	.	.	.	.	.	.	.	.	.	.	.	.	.	.	.	.	.	.	.	.	.	.	.	.	C	T	E	M	E	K	E	G	K	I	S	K
0.7	P	I	S	P	I	E	T	V	P	V	K	L	K	P	G	M	D	G	P	K	V	K	Q	W	P	L	T	E	E	K	I	K	A	L	T	E	I	C	T	E	M	E	K	E	G	K	I	S	K
0.7	P	I	S	P	I	E	T	V	P	V	K	L	K	P	G	M	D	G	P	K	V	K	Q	W	P	L	T	E	E	K	I	K	A	L	V	E	I	C	T	E	M	E	K	E	G	K	I	S	K
0.7	P	I	S	P	I	E	T	V	P	V	K	L	K	P	G	M	D	G	P	K	V	K	Q	W	P	L	T	E	E	K	I	K	A	L	I	E	I	C	T	E	M	E	K	E	G	K	I	S	K
0.7	P	I	S	P	I	E	T	V	P	V	K	L	K	P	G	M	D	G	P	K	V	K	Q	W	P	L	T	E	E	K	I	K	A	L	V	E	I	C	T	E	M	E	K	E	G	K	I	S	K
0.7	P	I	S	P	I	E	T	V	P	V	K	L	K	P	G	M	D	G	P	K	V	K	Q	W	P	L	T	E	E	K	I	K	A	L	V	E	I	C	T	E	M	E	K	E	G	K	I	S	K
0.7	P	I	S	P	I	E	T	V	P	V	K	L	K	P	G	M	D	G	P	K	V	K	Q	W	P	L	T	E	E	K	I	K	A	L	V	E	I	C	T	E	M	E	K	E	G	K	I	S	K
0.7	P	I	S	P	I	E	T	V	P	V	K	L	K	P	G	M	D	G	P	K	V	K	Q	W	P	L	T	E	E	K	I	K	A	L	V	E	I	C	T	E	M	E	K	E	G	K	I	S	K
0.7	P	I	S	P	I	E	T	V	P	V	K	L	K	P	G	M	D	G	P	K	V	K	Q	W	P	L	T	E	E	K	I	K	A	L	V	E	I	C	T	E	M	E	K	E	G	K	I	S	K
0.7	P	I	S	P	I	E	T	V	P	V	K	L	K	P	G	M	D	G	P	K	V	K	Q	W	P	L	T	E	E	K	I	K	A	L	V	E	I	C	T	E	L	E	K	E	G	K	I	S	K
0.7	P	I	S	P	I	E	T	V	P	V	K	L	K	P	G	M	D	G	P	K	V	K	Q	W	P	L	T	E	E	K	I	K	A	L	V	E	I	C	T	E	M	E	K	E	G	K	I	S	K
0.7	P	I	S	P	I	E	T	V	P	V	K	L	K	P	G	M	D	G	P	K	V	K	Q	W	P	L	T	E	E	K	I	K	A	L	V	E	I	C	T	E	M	E	K	E	G	K	I	S	K
0.7	P	I	S	P	I	E	T	V	P	V	K	L	K	P	G	M	D	G	P	K	V	K	Q	W	P	L	T	E	E	K	I	K	A	L	V	E	I	C	T	E	M	E	K	E	G	K	I	S	K
0.7	P	I	S	P	I	E	T	V	P	V	K	L	K	P	G	M	D	G	P	K	V	K	Q	W	P	L	T	E	E	K	I	K	A	L	V	E	I	C	T	E	M	E	K	E	G	K	I	S	K
0.7	P	I	S	P	I	E	T	V	P	V	K	L	K	P	G	M	D	G	P	K	V	K	Q	W	P	L	T	E	E	K	I	K	A	L	V	E	I	C	N	E	L	E	E	E	G	K	I	S	K
0.7	P	I	S	P	I	K	T	V	P	V	K	L	K	P	G	M	D	G	P	K	V	K	Q	W	P	L	T	E	E	K	I	K	A	L	I	E	I	C	T	E	M	E	K	E	G	K	I	S	K
0.7	P	I	S	P	I	E	T	V	P	V	K	L	K	P	G	M	D	G	P	R	V	K	Q	W	P	L	T	E	E	K	I	K	A	L	I	E	I	C	T	E	L	E	A	D	G	K	I	S	K
0.7	.	.	.	.	.	.	.	.	.	.	.	.	.	.	.	.	.	.	.	.	.	.	.	.	.	.	.	.	.	.	.	.	.	.	.	.	.	C	T	E	L	E	K	D	G	K	I	S	K
0.7	.	.	.	.	.	.	.	.	.	.	.	.	.	.	.	.	.	.	.	.	.	.	.	.	.	.	.	.	.	.	.	.	.	.	.	.	.	C	T	E	L	E	K	D	G	K	I	S	K
0.7	P	I	S	P	I	E	T	V	P	V	K	L	K	P	G	M	D	G	P	K	V	K	Q	W	P	L	T	E	E	K	I	K	A	L	V	E	I	C	T	E	M	E	K	E	G	K	I	S	K
0.7	P	I	S	P	I	E	T	V	P	V	K	L	K	P	G	M	D	G	P	K	V	K	Q	W	P	L	T	E	E	K	I	K	A	L	T	E	I	C	T	E	M	E	K	E	G	K	I	S	K
0.7	P	I	S	P	I	E	T	V	P	V	K	L	K	P	G	M	D	G	P	K	V	K	Q	W	P	L	T	E	E	K	I	K	A	L	I	E	I	C	T	E	M	E	K	E	X	K	I	S	K
0.7	P	I	S	P	I	E	T	V	P	V	K	L	K	P	G	M	D	G	P	K	V	K	Q	W	P	L	T	E	E	K	I	K	A	L	V	E	I	C	T	E	M	E	K	E	G	K	I	S	K
0.7	P	I	S	P	I	K	T	V	P	V	R	L	K	P	G	M	D	G	P	K	V	K	Q	W	P	L	T	E	E	K	I	K	A	L	V	E	I	C	T	E	M	E	K	E	G	K	I	S	K
0.7	P	I	S	P	I	E	T	V	P	V	K	L	K	P	G	M	D	G	P	K	V	K	Q	W	P	L	T	E	E	K	I	K	A	L	I	E	I	C	T	E	M	E	K	E	X	K	I	S	K
0.7	P	I	S	P	I	E	T	V	P	V	K	L	K	P	G	M	D	G	P	K	V	K	Q	W	P	L	T	E	E	K	I	K	A	L	V	E	I	C	T	E	L	E	K	E	G	K	I	S	K
0.7	P	I	S	P	I	K	T	V	P	V	K	L	K	P	G	M	D	G	P	K	V	K	Q	W	P	L	T	E	E	K	I	K	A	L	I	E	I	C	T	E	M	E	K	E	G	K	I	S	K
0.7	P	I	S	P	I	E	T	V	P	V	K	L	K	P	G	M	D	G	P	K	V	K	Q	W	P	L	T	E	E	K	I	K	A	L	T	E	I	C	T	E	M	E	K	E	G	K	I	S	K
0.7	.	.	.	.	.	.	.	.	.	.	.	.	.	.	.	.	.	.	.	.	.	.	.	.	.	.	.	.	.	.	.	.	.	.	.	.	.	C	T	E	M	E	K	E	G	K	I	S	K
0.7	P	I	S	P	I	E	T	V	P	V	K	L	K	P	G	M	D	G	P	K	V	K	Q	W	P	L	T	E	E	K	I	K	A	L	V	E	I	C	T	E	M	E	K	E	G	K	I	S	K
0.7	P	I	S	P	I	E	T	V	P	V	K	L	K	P	G	M	D	G	P	K	V	K	Q	W	P	L	T	E	E	K	I	K	A	L	V	E	I	C	T	E	M	E	K	E	G	K	I	S	K
0.7	P	I	S	P	I	D	T	V	P	V	K	L	K	P	G	M	D	G	P	K	V	K	Q	W	P	L	T	E	E	K	I	K	A	L	V	E	I	C	T	E	M	E	K	E	G	K	I	S	K
0.7	P	I	S	P	I	E	T	V	P	V	K	L	K	P	G	M	D	G	P	K	V	K	Q	W	P	L	T	E	E	K	I	K	A	L	V	E	I	C	T	E	M	E	K	E	G	K	I	S	K
0.7	P	I	S	P	I	E	T	V	P	V	K	L	K	P	G	M	D	G	P	K	V	K	Q	W	P	L	T	E	E	K	I	K	A	L	V	E	I	C	T	E	M	E	K	E	G	K	I	T	K
0.7	P	I	S	P	I	E	T	V	P	V	K	L	K	P	G	M	D	G	P	K	V	K	Q	W	P	L	T	E	E	K	I	K	A	L	I	E	I	C	T	E	M	E	K	E	G	K	I	S	K
0.7	P	I	S	P	I	E	T	V	P	V	K	L	K	P	G	M	D	G	P	K	V	K	Q	W	P	L	T	E	E	K	I	K	A	L	V	E	I	C	T	E	M	E	K	E	G	K	I	S	K
0.7	P	I	S	P	I	E	T	V	P	V	K	L	K	P	G	M	D	G	P	K	V	K	Q	W	P	L	T	E	E	K	I	K	A	L	V	E	I	C	T	E	M	E	K	E	G	K	I	S	K
0.7	P	I	S	P	I	E	T	V	P	V	K	L	K	P	G	M	D	G	P	K	V	K	Q	W	P	L	T	E	E	K	I	K	A	L	V	E	I	C	T	E	M	E	K	E	G	K	I	S	K
0.7	P	I	S	P	I	E	T	V	P	V	K	L	K	P	G	M	D	G	P	K	V	K	Q	W	P	L	T	E	E	K	I	K	A	L	V	E	I	C	T	E	M	E	K	E	G	K	I	S	K
0.7	P	I	S	P	I	E	T	I	P	V	K	L	K	P	G	M	D	G	P	R	V	K	Q	W	P	L	T	E	E	K	I	K	A	L	V	E	I	C	T	E	M	E	K	E	G	K	I	S	K
0.7	P	I	S	P	I	E	T	V	P	V	K	L	K	P	G	M	D	G	P	K	V	K	Q	W	P	L	T	E	E	K	I	K	A	L	V	E	I	C	T	E	M	E	K	E	G	K	I	S	K
0.7	P	I	S	P	I	E	T	V	P	V	K	L	K	P	G	M	D	G	P	K	V	K	Q	W	P	L	T	E	E	K	I	K	A	L	V	E	I	C	T	E	M	E	K	E	G	K	I	S	K
0.7	P	I	S	P	I	E	T	V	P	V	K	L	K	P	G	M	D	G	P	R	V	K	Q	W	P	L	T	E	E	K	I	K	A	L	V	E	I	C	T	E	M	E	K	E	G	K	I	S	K
0.7	P	I	S	P	I	E	T	V	P	V	K	L	K	P	G	M	D	G	P	K	V	K	Q	W	P	L	T	E	E	K	I	K	A	L	T	E	I	C	T	E	M	E	K	E	G	K	I	S	K
0.7	L	I	S	P	I	E	T	V	P	V	K	L	K	P	G	M	D	G	P	K	V	K	Q	W	P	L	T	E	E	K	I	K	A	L	V	E	I	C	T	E	L	E	K	E	G	K	I	S	K
0.7	P	I	S	P	I	E	T	V	P	V	K	L	K	P	G	M	D	G	P	K	V	K	Q	W	P	L	T	E	E	K	I	K	A	L	V	E	I	C	T	E	M	E	K	E	G	K	I	S	K
0.7	P	I	S	P	I	E	T	V	P	V	K	L	K	P	G	M	D	G	P	K	V	K	Q	W	P	L	T	E	E	K	I	K	A	L	V	E	I	C	T	E	M	E	K	E	G	K	I	S	K
0.7	P	I	S	P	I	E	T	V	P	V	K	L	K	P	G	M	D	G	P	K	V	K	Q	W	P	L	T	E	E	K	I	K	A	L	V	E	I	C	A	E	L	E	K	E	G	K	I	S	K
0.7	P	I	S	P	I	E	T	V	P	V	K	L	K	P	G	M	D	G	P	K	V	K	Q	W	P	L	T	E	E	K	I	K	A	L	I	E	I	C	T	E	M	E	K	E	G	K	I	S	K
0.7	P	I	S	P	I	D	T	V	P	V	K	L	K	P	G	M	D	G	P	K	V	K	Q	W	P	L	T	E	E	K	I	K	A	L	V	E	I	C	T	E	L	E	K	E	G	K	I	S	K
0.7	P	I	S	P	I	D	T	V	P	V	K	L	K	P	G	M	D	G	P	K	V	K	Q	W	P	L	T	E	E	K	I	K	A	L	V	E	I	C	T	E	M	E	K	E	G	K	I	S	K
0.7	.	.	.	.	.	.	.	.	.	.	.	.	.	.	.	.	.	.	.	.	.	.	.	.	.	.	.	.	.	.	.	.	.	.	.	.	.	C	T	E	L	E	K	E	G	K	I	S	K
0.7	P	I	S	P	I	E	T	V	P	V	T	L	K	P	G	M	D	G	P	R	I	K	Q	W	P	L	T	E	E	K	I	K	A	L	T	E	I	C	R	E	M	E	K	E	G	K	I	S	K
0.7	P	I	S	P	I	E	T	V	P	V	K	L	K	P	G	M	D	G	P	R	V	K	Q	W	P	L	T	E	E	K	I	K	A	L	V	E	I	C	T	E	M	E	K	E	G	K	I	S	K
0.7	P	I	S	P	I	E	T	V	P	V	K	L	K	P	G	M	D	G	P	K	V	K	Q	W	P	L	T	E	E	K	I	K	A	L	V	E	I	C	T	E	M	E	K	E	G	K	I	S	K
0.7	P	I	S	P	I	E	T	V	P	V	K	L	K	P	G	M	D	G	P	R	V	K	Q	W	P	L	T	E	E	K	I	K	A	L	M	E	I	C	A	E	L	E	K	E	G	K	I	S	K
0.7	P	I	S	P	I	E	T	V	P	V	K	L	K	P	G	M	D	G	P	K	V	K	Q	W	P	L	T	E	E	K	I	K	A	L	V	E	I	C	T	E	M	E	K	E	G	K	I	S	K
0.7	P	I	S	P	I	E	T	V	P	V	K	L	K	P	G	M	D	G	P	K	V	K	Q	W	P	L	T	E	E	K	I	K	A	L	V	E	I	C	T	E	M	E	K	E	G	K	I	S	K
0.7	P	I	S	P	I	K	T	V	P	V	K	L	K	P	G	M	D	G	P	K	V	K	Q	W	P	L	T	E	E	K	I	K	A	L	V	E	I	C	T	E	M	E	K	E	G	K	I	S	K
0.7	P	I	S	P	I	E	T	V	P	V	K	L	K	P	G	M	D	G	P	K	V	K	Q	W	P	L	T	E	E	K	I	K	A	L	V	E	I	C	T	E	M	E	K	E	G	K	I	S	K
0.7	P	I	S	P	I	E	T	V	P	V	K	L	K	P	G	M	D	G	P	K	V	K	Q	W	P	L	T	E	E	K	I	K	A	L	V	E	I	C	T	E	M	E	K	E	G	K	I	S	K
0.7	P	I	S	P	I	E	T	V	P	V	K	L	K	P	G	M	D	G	P	K	V	K	Q	W	P	L	T	E	E	K	I	K	A	L	I	E	I	C	T	E	M	E	K	E	G	K	I	S	K
0.7	P	I	S	P	I	E	T	V	P	V	K	L	K	P	G	M	D	G	P	R	V	K	Q	W	P	L	T	E	E	K	I	K	A	L	V	E	I	C	T	E	M	E	K	E	G	K	I	S	K
0.7	P	I	S	P	I	E	T	V	P	V	K	L	K	P	G	M	D	G	P	K	V	K	Q	W	P	L	T	E	E	K	I	K	A	L	I	E	I	C	T	E	M	E	K	E	G	K	I	S	K
0.7	P	I	S	P	I	E	T	V	P	V	K	L	K	P	G	M	D	G	P	K	V	K	Q	W	P	L	T	E	E	K	I	K	A	L	V	E	I	C	T	E	L	E	K	E	G	K	I	S	K
0.7	.	.	.	.	.	.	.	.	.	.	.	.	.	.	.	.	.	.	.	.	.	.	.	.	.	.	.	.	.	.	.	.	.	.	.	.	.	C	T	E	M	E	K	E	G	K	I	S	K
0.7	.	.	.	.	.	.	.	.	.	.	.	.	.	.	.	.	.	.	.	.	.	.	.	.	.	.	.	.	.	.	.	.	.	.	.	.	.	C	T	E	M	E	K	E	G	K	I	S	K
0.7	P	I	S	P	I	E	T	V	P	V	K	L	K	P	G	M	D	G	P	K	V	K	Q	W	P	L	T	E	E	K	I	K	A	L	V	E	I	C	T	E	M	E	K	E	G	K	I	S	K
0.7	P	I	S	P	I	E	T	V	P	V	K	L	K	P	G	M	D	G	P	K	V	K	Q	W	P	L	T	E	E	K	I	K	A	L	V	E	I	C	T	E	M	E	K	E	G	K	I	T	K
0.7	P	I	S	P	I	E	T	V	P	V	K	L	K	P	G	M	D	G	P	K	V	K	Q	W	P	L	T	E	E	K	I	K	A	L	V	E	I	C	T	E	L	E	K	E	G	K	I	S	K
0.7	P	I	S	P	I	E	T	V	P	V	K	L	K	P	G	M	D	G	P	K	V	K	Q	W	P	L	T	E	E	K	I	K	A	L	T	E	I	C	T	E	M	E	K	E	G	K	I	S	K
0.7	P	I	S	P	I	E	T	V	P	V	K	L	K	P	G	M	D	G	P	K	V	K	Q	W	P	L	T	E	E	K	I	K	A	L	V	E	I	C	T	E	M	E	K	E	G	K	I	S	K
0.7	P	I	S	P	I	D	T	V	P	V	K	L	K	P	G	M	D	G	P	K	V	K	Q	W	P	L	T	E	E	K	I	K	A	L	V	E	I	C	T	E	M	E	K	E	G	K	I	S	K
0.8	P	I	S	P	I	E	T	V	P	V	K	L	K	P	G	M	D	G	P	K	V	K	Q	W	P	L	T	E	E	K	I	K	A	L	V	E	I	C	T	F	L	E	E	E	G	K	I	S	K
0.8	P	I	S	P	I	E	T	V	P	V	K	L	K	P	G	M	D	G	P	R	V	K	Q	W	P	L	T	E	E	K	I	K	A	L	V	E	I	C	T	E	M	E	K	E	G	K	I	S	K
0.8	P	I	S	P	I	E	T	V	P	V	K	L	K	P	G	M	D	G	P	K	V	K	Q	W	P	L	T	E	E	K	I	K	A	L	V	E	I	C	T	E	M	E	K	E	G	K	I	S	K
0.8	P	I	S	S	I	E	T	V	P	V	K	L	K	P	G	M	D	G	P	K	V	K	Q	W	P	L	T	E	E	K	I	K	A	L	V	E	I	C	T	E	M	E	K	E	G	K	I	S	K
0.8	P	I	S	P	I	E	T	V	P	V	K	L	K	P	G	M	D	G	P	K	V	K	Q	W	P	L	T	E	E	K	I	K	A	L	V	E	I	C	T	E	M	E	K	E	G	K	I	S	K
0.8	.	.	.	.	.	.	.	.	.	.	.	.	.	.	.	.	.	.	.	.	.	.	.	.	.	.	.	.	.	.	.	.	.	.	.	.	.	C	T	E	M	E	K	E	G	K	I	S	K
0.8	P	I	S	P	I	E	T	V	P	V	K	L	K	P	G	M	D	G	P	K	V	K	Q	W	P	L	T	E	E	K	I	K	A	L	M	E	I	C	T	E	M	E	K	E	G	K	I	S	K
0.8	P	I	S	S	I	E	T	V	P	V	K	L	K	P	G	M	D	G	P	K	V	K	Q	W	P	L	T	E	E	K	I	K	A	L	V	E	I	C	T	E	M	E	K	E	G	K	I	S	K
0.8	P	I	S	P	I	E	T	V	P	V	K	L	K	P	G	M	D	G	P	K	V	K	Q	W	P	L	T	E	E	K	I	K	A	L	V	E	I	C	T	E	M	E	K	E	G	K	I	S	K
0.8	P	I	S	S	I	E	T	V	P	V	K	L	K	P	G	M	D	G	P	R	V	K	Q	W	P	L	T	E	E	K	I	K	A	L	V	E	I	C	T	E	L	E	K	E	G	K	I	S	K
0.8	P	I	S	P	I	E	T	V	P	V	K	L	K	P	G	M	D	G	P	K	V	K	Q	W	P	L	T	E	E	K	I	K	A	L	V	E	I	C	T	E	M	E	K	E	G	K	I	S	K
0.8	P	I	S	P	I	E	T	V	P	V	K	L	K	P	G	M	D	G	P	K	V	K	Q	W	P	L	T	E	E	K	I	K	A	L	I	E	I	C	T	E	M	E	K	E	G	K	I	S	K
0.8	P	I	S	P	I	E	T	V	P	V	K	L	K	P	G	M	D	G	P	K	V	K	Q	W	P	L	T	E	E	K	I	K	A	L	I	E	I	C	T	E	M	E	K	E	G	K	I	S	K
0.8	P	I	S	P	I	E	T	V	P	V	K	L	K	P	G	M	D	G	P	K	V	K	Q	W	P	L	T	E	E	K	I	K	A	L	V	E	I	C	T	E	M	E	K	E	G	K	I	S	K
0.8	P	I	S	P	I	E	T	V	P	V	K	L	K	P	G	M	D	G	P	K	V	K	Q	W	P	L	T	E	E	K	I	K	A	L	T	E	I	C	T	E	M	E	K	E	G	K	I	S	R
0.8	P	I	S	P	I	E	T	V	P	V	K	L	K	P	G	M	D	G	P	K	V	K	Q	W	P	L	T	E	E	K	I	K	A	L	I	E	I	C	T	E	M	E	K	E	G	K	I	S	K
0.8	P	I	S	P	I	E	T	V	P	V	K	L	K	P	G	M	D	G	P	K	V	K	Q	W	P	L	T	E	E	K	I	K	A	L	V	E	I	C	T	E	M	E	K	E	G	K	I	S	K
0.8	P	I	S	P	I	E	T	V	P	V	K	L	K	P	G	M	D	G	P	K	V	K	Q	W	P	L	T	E	E	K	I	K	A	L	V	E	I	C	T	E	M	E	K	E	G	K	I	S	K
0.8	.	.	.	.	.	.	.	.	.	.	.	.	.	.	.	.	.	.	.	.	.	.	.	.	.	.	.	.	.	.	.	.	.	.	.	.	.	C	T	E	M	E	K	E	G	K	I	S	K
0.8	P	I	S	P	I	E	T	V	P	V	K	L	K	P	G	M	D	G	P	K	V	K	Q	W	P	L	T	E	E	K	I	K	A	L	V	E	I	C	T	E	M	E	K	E	G	K	I	S	K
0.8	P	I	S	P	I	E	T	V	P	V	K	L	K	P	G	M	D	G	P	K	V	K	Q	W	P	L	T	E	E	K	I	K	A	L	V	E	I	C	T	E	M	E	K	E	G	K	I	S	K
0.8	P	I	S	P	I	E	T	V	P	V	K	L	K	P	G	M	D	G	P	K	V	K	Q	W	P	L	T	E	E	K	I	K	A	L	V	E	I	C	T	E	M	E	K	E	G	K	I	S	K
0.8	P	I	S	P	I	E	T	V	P	V	K	L	K	P	G	M	D	G	P	R	V	K	Q	W	P	L	T	E	E	K	I	K	A	L	V	E	I	C	T	E	M	E	K	E	G	K	I	S	K
0.8	P	I	S	P	I	E	T	V	P	V	K	L	K	P	G	M	D	G	P	K	V	K	Q	W	P	L	T	E	E	K	I	K	A	L	V	E	I	C	T	E	M	E	K	E	G	K	I	S	K
0.8	P	I	S	P	I	E	T	V	P	V	K	L	K	P	G	M	D	G	P	K	V	K	Q	W	P	L	T	E	E	K	I	K	A	L	I	E	I	C	T	E	M	E	K	E	G	K	I	S	K
0.8	P	I	S	P	I	E	T	V	P	V	K	L	K	P	G	M	D	G	P	K	V	K	Q	W	P	L	T	E	E	K	I	K	A	L	I	E	I	C	T	E	M	E	K	E	G	K	I	S	K
0.8	P	I	S	P	I	E	T	V	P	V	K	L	K	P	G	M	D	G	P	R	V	K	Q	W	P	L	T	E	E	K	I	K	A	L	T	E	I	C	K	D	M	E	K	E	G	K	I	S	K
0.8	P	I	S	P	I	E	T	V	P	V	K	L	K	P	G	M	D	G	P	K	V	K	Q	W	P	L	T	E	E	K	I	K	A	L	I	E	I	C	T	D	M	E	K	E	G	K	I	S	K
0.8	P	I	S	P	I	E	T	V	P	V	K	L	K	P	G	M	D	G	P	K	V	K	Q	W	P	L	T	E	E	K	I	K	A	L	V	E	I	C	T	E	M	E	K	E	G	K	I	S	K
0.8	P	I	S	P	I	E	T	V	P	V	K	L	K	P	G	M	D	G	P	K	V	K	Q	W	P	L	T	E	E	K	I	K	A	L	V	E	I	C	T	E	M	E	K	E	G	K	I	S	K
0.8	P	I	S	P	I	E	T	V	P	V	K	L	K	P	G	M	D	G	P	K	V	K	Q	W	P	L	T	E	E	K	I	K	A	L	V	E	I	C	T	E	M	E	K	E	G	K	I	S	K
0.8	P	I	S	P	I	E	T	V	P	V	K	L	K	P	G	M	D	G	P	R	V	K	Q	W	P	L	T	E	E	K	I	K	A	L	V	E	I	C	T	E	M	E	K	E	G	K	I	S	K
0.8	P	I	S	P	I	E	T	V	P	V	K	L	K	P	G	M	D	G	P	K	V	K	Q	W	P	L	T	E	E	K	I	K	A	L	V	E	I	C	T	E	M	E	K	E	G	K	I	S	K
0.8	P	I	S	P	I	E	T	V	P	V	K	L	K	P	G	M	D	G	P	K	V	K	Q	W	P	L	T	E	E	K	I	K	A	L	V	E	I	C	T	E	M	E	K	E	G	K	I	S	K
0.8	P	I	S	P	I	E	T	V	P	V	K	L	K	P	G	M	D	G	P	K	V	K	Q	W	P	L	T	E	E	K	I	K	A	L	V	E	I	C	A	E	L	E	K	E	G	K	I	S	K
0.8	P	I	S	P	I	E	T	V	P	V	K	L	K	P	G	M	D	G	P	K	V	K	Q	W	P	L	T	E	E	K	I	K	A	L	I	E	I	C	T	E	M	E	K	E	G	K	I	S	K
0.8	P	I	S	P	I	E	T	V	P	V	K	L	K	P	G	M	D	G	P	K	V	K	Q	W	P	L	T	E	E	K	I	K	A	L	I	E	I	C	T	E	M	E	K	E	G	K	I	S	K
0.8	P	I	S	P	I	E	T	V	P	V	K	L	K	P	G	M	D	G	P	K	V	K	Q	W	P	L	T	E	E	K	I	K	A	L	V	E	I	C	T	E	M	E	K	E	G	K	I	S	K
0.8	P	I	S	P	I	E	T	V	P	V	K	L	K	P	G	M	D	G	P	K	V	K	Q	W	P	L	T	E	E	K	I	K	A	L	I	E	I	C	T	E	M	E	K	E	G	K	I	S	K
0.8	P	I	S	P	I	E	T	V	P	V	K	L	K	P	G	M	D	G	P	K	V	K	Q	W	P	L	T	E	E	K	I	K	A	L	V	E	I	C	T	E	M	E	K	E	G	K	I	S	K
0.8	P	I	S	P	I	E	T	V	P	V	K	L	K	P	G	M	D	G	P	K	V	K	Q	W	P	L	T	E	E	K	I	K	A	L	I	E	I	C	T	E	M	E	K	E	G	K	I	S	K
0.8	P	I	S	P	I	E	T	V	P	V	K	L	K	P	G	M	D	G	P	K	V	K	Q	W	P	L	T	E	E	K	I	K	A	L	I	E	I	C	T	E	M	E	K	E	G	K	I	S	K
0.8	P	I	S	P	I	E	T	V	P	V	K	L	K	P	G	M	D	G	P	K	V	K	Q	W	P	L	T	E	E	K	I	K	A	L	V	E	I	C	T	E	M	E	K	E	G	K	I	S	K
0.8	P	I	S	P	I	E	T	V	P	V	K	L	K	P	G	M	D	G	P	K	V	K	Q	W	P	L	T	E	E	K	I	K	A	L	V	E	I	C	T	E	M	E	K	E	G	K	I	S	K
0.8	P	I	S	P	I	E	T	V	P	V	K	L	K	P	G	M	D	G	P	R	V	K	Q	W	P	L	T	E	E	K	I	K	A	L	V	E	I	C	T	E	M	E	K	E	G	K	I	S	K
0.8	P	I	S	P	I	E	T	V	P	V	K	L	K	P	G	M	D	G	P	K	V	K	Q	W	P	L	P	E	E	K	I	K	A	L	I	E	I	C	T	E	M	E	K	E	G	K	I	S	K
0.8	P	I	S	P	I	E	T	V	P	V	K	L	K	P	G	M	D	G	P	K	V	K	Q	W	P	L	T	E	E	K	I	K	A	L	T	E	I	C	E	E	M	E	K	E	G	K	I	T	K
0.8	P	I	S	P	I	E	T	V	P	V	K	L	K	P	G	M	D	G	P	K	V	K	Q	W	P	L	T	E	E	K	I	K	A	L	V	E	I	C	T	E	M	E	K	E	G	K	I	S	K
0.8	P	I	S	P	I	E	T	V	P	V	K	L	K	P	G	M	D	G	P	R	V	K	Q	W	P	L	T	E	E	K	I	K	A	L	V	E	I	C	A	E	M	E	K	E	G	K	I	S	K
0.8	P	I	S	P	I	E	T	V	P	V	K	L	K	P	G	M	D	G	P	K	V	K	Q	W	P	L	T	E	E	K	I	K	A	L	E	E	I	C	A	E	M	E	K	E	G	K	I	S	K
0.8	P	I	S	P	I	E	T	V	P	V	K	L	K	P	G	M	D	G	P	K	V	K	Q	W	P	L	T	E	E	K	I	K	A	L	V	E	I	C	T	E	M	E	K	E	G	K	I	S	K
0.8	P	I	S	P	I	E	T	V	P	V	K	L	K	P	G	M	D	G	P	K	V	K	Q	W	P	L	S	E	E	K	I	K	A	L	V	E	I	C	T	E	L	E	E	E	G	K	I	S	K
0.8	P	I	S	P	I	E	T	V	P	V	K	L	K	P	G	M	D	G	P	K	V	K	Q	W	P	L	T	E	E	K	I	K	A	L	V	E	I	C	T	E	M	E	K	E	G	K	I	S	K
0.8	P	I	S	P	I	E	T	V	P	V	K	L	K	P	G	M	D	G	P	R	V	K	Q	W	P	L	T	E	E	K	I	K	A	L	V	E	I	C	T	E	M	E	K	E	G	K	I	S	K
0.8	P	I	S	P	I	E	T	V	P	V	K	L	K	P	G	M	D	G	P	R	V	K	Q	W	P	L	T	E	E	K	I	K	A	L	V	E	I	C	A	E	M	E	K	E	G	K	I	S	K
0.8	P	I	S	P	I	D	T	V	P	V	T	L	K	P	G	M	D	G	P	K	V	K	Q	W	P	L	T	E	E	K	I	K	A	L	T	E	I	C	K	E	M	E	E	E	G	K	I	S	K
0.8	P	I	S	P	I	E	T	V	P	V	K	L	K	P	G	M	D	G	P	K	V	K	Q	W	P	L	T	E	E	K	I	K	A	L	V	E	I	C	T	E	M	E	K	E	G	K	I	S	K
0.8	P	I	S	P	I	E	T	V	P	V	K	L	K	P	G	M	D	G	P	K	V	K	Q	W	P	L	T	E	E	K	I	K	A	L	V	E	I	C	T	E	M	E	K	E	G	K	I	S	K
0.8	P	I	S	P	I	E	T	V	P	V	K	L	K	P	G	M	D	G	P	K	V	K	Q	W	P	L	T	E	E	K	I	K	A	L	V	E	I	C	T	E	M	E	K	E	G	K	I	S	K
0.8	P	I	S	P	I	E	T	V	P	V	K	L	K	P	G	M	D	G	P	K	V	K	Q	W	P	L	T	E	E	K	I	K	A	L	I	E	I	C	T	E	M	E	K	E	G	K	I	S	K
0.8	P	I	S	P	I	E	T	V	P	V	K	L	K	P	G	M	D	G	P	K	V	K	Q	W	P	L	T	E	E	K	I	K	A	L	V	E	I	C	T	E	M	E	K	E	G	K	I	S	K
0.8	.	.	.	.	.	.	.	.	.	.	.	.	.	.	.	.	.	.	.	.	.	.	.	.	.	.	.	.	.	.	.	.	.	.	.	.	.	C	T	E	M	E	K	E	G	K	I	S	K
0.8	P	I	S	P	I	E	T	V	P	V	K	L	K	P	G	M	D	G	P	K	V	K	Q	W	P	L	T	E	E	K	I	K	A	L	V	E	I	C	T	E	M	E	K	E	G	K	I	S	K
0.8	P	I	S	P	I	E	T	V	P	V	K	L	K	P	G	M	D	G	P	K	V	K	Q	W	P	L	T	E	E	K	I	K	A	L	M	E	I	C	T	E	M	E	K	E	G	K	I	S	K
0.8	P	I	S	P	I	E	T	V	P	V	K	L	K	P	G	M	D	G	P	K	V	K	Q	W	P	L	T	E	E	K	I	K	A	L	V	E	I	C	T	E	M	E	K	E	G	K	I	S	K
0.8	P	I	S	P	I	E	T	V	P	V	K	L	K	P	G	M	D	G	P	K	V	K	Q	W	P	L	T	E	E	K	I	K	A	L	I	E	I	C	T	E	M	E	K	E	G	K	I	S	K
0.8	P	I	S	P	I	E	T	V	P	V	K	L	K	P	G	M	D	G	P	K	V	K	Q	W	P	L	T	E	E	K	I	K	A	L	V	E	I	C	T	E	M	E	K	E	G	K	I	S	K
0.8	.	.	.	.	.	.	.	.	.	.	.	.	.	.	.	.	.	.	.	.	.	.	.	.	.	.	.	.	.	.	.	.	.	.	.	.	.	C	T	E	M	E	K	E	G	K	I	S	K
0.8	P	I	S	P	I	E	T	V	P	V	K	L	K	P	G	M	D	G	P	K	V	K	Q	W	P	L	T	E	E	K	I	K	A	L	V	E	I	C	A	E	M	E	K	E	G	K	I	S	K
0.8	P	I	S	P	I	E	T	V	P	V	K	L	K	P	G	M	D	G	P	K	V	K	Q	W	P	L	T	E	E	K	I	K	A	L	V	E	I	C	T	E	M	E	K	E	G	K	I	S	K
0.8	P	I	S	P	I	E	T	V	P	V	K	L	K	P	G	M	D	G	P	K	V	K	Q	W	P	L	T	E	E	K	I	K	A	L	V	E	I	C	T	E	M	E	K	E	G	K	I	S	K
0.8	P	I	S	P	I	E	T	V	P	V	T	L	K	P	G	M	D	G	P	R	I	K	Q	W	P	L	T	E	E	K	I	K	A	L	T	E	I	C	K	E	M	E	K	E	G	K	I	S	K
0.8	P	I	S	P	I	E	T	V	P	V	K	L	K	P	G	M	D	G	P	K	V	K	Q	W	P	L	T	E	E	K	I	K	A	L	V	E	I	C	T	E	M	E	K	E	G	K	I	S	K
0.8	P	I	S	P	I	E	T	V	P	V	K	L	K	P	G	M	D	G	P	K	V	K	Q	W	P	L	T	E	E	K	I	K	A	L	V	E	I	C	T	E	M	E	K	E	G	K	I	S	K
0.8	P	I	S	P	I	E	T	V	P	V	K	L	K	P	G	M	D	G	P	K	V	K	Q	W	P	L	T	E	E	K	I	K	A	L	V	E	I	C	T	E	M	E	K	E	G	K	I	S	K
0.8	P	I	S	P	I	E	T	V	P	V	K	L	K	P	G	M	D	G	P	K	V	K	Q	W	P	L	T	E	E	K	I	K	A	L	V	E	I	C	T	E	M	E	K	E	G	K	I	S	K
0.8	P	I	S	P	I	E	T	V	P	V	K	L	K	P	G	M	D	G	P	K	V	K	Q	W	P	L	T	E	E	K	I	K	A	L	V	E	I	C	T	E	M	E	K	E	G	K	I	S	K
0.8	P	I	S	P	I	E	T	V	P	V	K	L	K	P	G	M	D	G	P	R	V	K	Q	W	P	L	T	E	E	K	I	K	A	L	T	E	I	C	K	E	M	E	K	E	G	K	I	S	K
0.8	P	I	S	P	I	E	T	V	P	V	K	L	K	P	G	M	D	G	P	K	V	K	Q	W	P	L	T	E	E	K	I	K	A	L	V	E	I	C	T	E	M	E	K	E	G	K	I	S	K
0.8	P	I	S	P	I	E	T	V	P	V	K	L	K	P	G	M	D	G	P	K	V	K	Q	W	P	L	T	E	E	K	I	E	A	L	I	E	I	C	T	E	M	E	K	E	G	K	I	S	K
0.9	P	I	S	P	I	E	T	V	P	V	K	L	K	P	G	M	D	G	P	R	V	K	Q	W	P	L	T	E	E	K	I	K	A	L	V	E	I	C	T	E	M	E	K	E	G	K	I	S	K
0.9	P	I	S	P	I	E	T	V	P	V	K	L	K	P	G	M	D	G	P	K	V	K	Q	W	P	L	T	E	E	K	I	K	A	L	X	E	I	C	T	E	M	E	K	E	G	K	I	S	K
0.9	P	I	S	P	I	E	T	V	P	V	K	L	K	P	G	M	D	G	P	K	V	K	Q	W	P	L	T	E	E	K	I	K	A	L	V	E	I	C	T	E	M	E	K	E	G	K	I	T	K
0.9	P	I	S	P	I	E	T	V	P	V	K	L	K	P	G	M	D	G	P	K	V	K	Q	W	P	L	T	E	E	K	I	K	A	L	V	E	I	C	T	E	M	E	K	E	G	K	I	S	K
0.9	P	I	S	P	I	E	T	V	P	V	K	L	K	P	G	M	D	G	P	R	V	K	Q	W	P	L	T	E	E	K	I	K	A	L	V	E	I	C	T	E	M	E	K	E	G	K	I	S	K
0.9	P	I	S	P	I	E	T	V	P	V	K	L	K	P	G	M	D	G	P	K	V	K	Q	W	P	L	T	E	E	K	I	K	A	L	V	E	I	C	T	E	L	E	K	E	G	K	I	S	K
0.9	P	I	S	P	I	E	T	V	P	V	K	L	K	P	G	M	D	G	P	K	V	K	Q	W	P	L	T	E	E	K	I	K	A	L	V	E	I	C	T	E	M	E	K	E	G	K	I	S	K
0.9	P	I	S	P	I	E	T	V	P	V	K	L	K	P	G	M	D	G	P	K	V	K	Q	W	P	L	T	G	E	K	I	K	A	L	L	E	I	C	T	E	M	E	K	E	G	K	I	S	K
0.9	.	.	.	.	.	.	.	.	.	.	.	.	.	.	.	.	.	.	.	.	.	.	.	.	.	.	.	.	.	.	.	.	.	.	.	.	.	C	T	E	M	E	K	E	G	K	I	S	K
0.9	P	I	S	P	I	E	T	V	P	V	K	L	K	P	G	M	D	G	P	K	V	K	Q	W	P	L	T	E	E	K	I	K	A	L	V	E	I	C	T	E	M	E	K	E	G	K	I	S	K
0.9	P	I	S	P	I	E	T	V	P	V	K	L	K	P	G	M	D	G	P	R	V	K	Q	W	P	L	T	E	E	K	I	K	A	L	V	E	I	C	T	E	M	E	K	E	G	K	I	S	K
0.9	P	I	S	P	I	E	T	V	P	V	K	L	K	P	G	M	D	G	P	K	V	K	Q	W	P	L	T	E	E	K	I	K	A	L	V	E	I	C	T	E	M	E	K	E	G	K	I	S	K
0.9	P	I	S	P	I	E	T	V	P	V	K	L	K	P	G	M	D	G	P	K	V	K	Q	W	P	L	T	E	E	K	I	K	A	L	V	E	I	C	T	E	M	E	K	E	G	K	I	S	K
0.9	P	I	S	P	I	E	T	V	P	V	K	L	K	P	G	M	D	G	P	K	V	K	Q	W	P	L	T	E	E	K	I	K	A	L	V	E	I	C	T	E	M	E	K	E	G	K	I	S	K
0.9	P	I	S	P	I	E	T	V	P	V	K	L	K	P	G	M	D	G	P	K	V	K	Q	W	P	L	T	E	E	K	I	K	V	L	T	E	I	C	T	E	M	E	K	E	G	K	I	S	K
0.9	P	I	S	P	I	E	T	V	P	V	K	L	K	P	G	M	D	G	P	K	V	K	Q	W	P	L	T	E	E	K	I	K	A	L	V	E	I	C	T	E	M	E	K	E	G	K	I	S	K
0.9	P	I	S	P	I	E	T	V	P	V	K	L	K	P	G	M	D	G	P	K	V	K	Q	W	P	L	T	E	E	K	I	K	A	L	I	E	I	C	T	E	M	E	K	E	G	K	I	S	K
0.9	P	I	S	P	I	E	T	V	P	V	K	L	K	P	G	M	D	G	P	K	V	K	Q	W	P	L	T	E	E	K	I	K	A	L	V	E	I	C	T	E	M	E	K	E	G	K	I	S	K
0.9	P	I	S	P	I	E	T	V	P	V	K	L	K	P	G	M	D	G	P	K	V	K	Q	W	P	L	T	E	E	K	I	K	A	L	M	E	I	C	T	E	M	E	K	E	G	K	I	S	K
0.9	P	I	S	P	I	E	T	V	P	V	K	L	K	P	G	M	D	G	P	K	V	K	Q	W	P	L	T	E	E	K	I	K	A	L	V	E	I	C	T	E	L	E	K	E	G	K	I	S	K
0.9	P	I	S	P	I	E	T	V	P	V	K	L	K	P	G	M	D	G	P	K	V	K	Q	W	P	L	T	E	E	K	I	K	A	L	V	E	I	C	T	E	M	E	K	E	G	K	I	S	K
0.9	P	I	S	P	I	E	T	V	P	V	K	L	K	P	G	M	D	G	P	K	V	K	Q	W	P	L	T	E	E	K	I	K	A	L	L	E	I	C	A	E	L	E	E	D	G	K	I	S	R
0.9	P	I	S	P	I	E	T	V	P	V	K	L	K	P	G	M	D	G	P	K	V	K	Q	W	P	L	T	E	E	K	I	K	A	L	V	E	I	C	T	E	M	E	K	E	G	K	I	S	K
0.9	P	I	S	P	I	E	T	V	P	V	K	L	K	P	G	M	D	G	P	K	V	K	Q	W	P	L	T	E	E	K	I	K	A	L	V	E	I	C	T	E	M	E	K	E	G	K	I	S	K
0.9	P	I	S	P	I	E	T	V	P	V	K	L	K	P	G	M	D	G	P	K	V	K	Q	W	P	L	T	E	E	K	I	K	A	L	V	E	I	C	T	E	L	E	K	E	G	K	I	S	K
0.9	P	I	S	P	I	E	T	V	P	V	K	L	K	P	G	M	D	G	P	K	V	K	Q	W	P	L	T	E	E	K	I	K	A	L	T	E	I	C	T	E	M	E	K	E	G	K	I	S	K
0.9	P	I	S	P	I	E	T	V	P	V	K	L	K	P	G	M	D	G	P	K	V	K	Q	W	P	L	T	E	E	K	I	K	A	L	V	E	I	C	T	E	L	E	K	E	G	K	I	S	K
0.9	.	.	.	.	.	.	.	.	.	.	.	.	.	.	.	.	.	.	.	.	.	.	.	.	.	.	.	.	.	.	.	.	.	.	.	.	.	C	T	E	M	E	K	E	G	K	I	S	K
0.9	P	I	S	P	I	E	T	V	P	V	K	L	K	P	G	M	D	G	P	K	V	K	Q	W	P	L	T	E	E	K	I	K	A	L	E	E	I	C	A	E	L	E	K	E	G	K	I	S	K
0.9	L	I	S	P	I	E	T	V	P	V	K	L	K	P	G	M	D	G	P	K	V	K	Q	W	P	L	T	E	E	K	I	K	A	L	V	E	I	C	T	E	M	E	K	E	G	K	I	S	K
0.9	P	I	S	P	I	E	T	V	P	V	K	L	K	P	G	M	D	G	P	K	V	K	Q	W	P	L	T	E	E	K	I	K	A	L	V	E	I	C	T	E	L	E	K	E	G	K	I	S	K
0.9	P	I	S	P	I	E	T	V	P	V	K	L	K	P	G	M	D	G	P	K	V	K	Q	W	P	L	T	E	E	K	I	K	A	L	V	E	I	C	T	E	M	E	K	E	G	K	I	S	K
0.9	P	I	S	P	I	E	T	V	P	V	K	L	K	P	G	M	D	G	P	K	V	K	Q	W	P	L	S	E	E	K	I	K	A	L	I	E	I	C	T	E	L	E	K	D	G	K	I	S	K
0.9	P	I	S	P	I	E	T	V	P	V	K	L	K	P	G	M	D	G	P	K	V	K	Q	W	P	L	T	E	E	K	I	K	A	L	V	E	I	C	A	E	L	E	E	A	G	K	I	S	K
0.9	P	I	S	S	I	E	T	V	P	V	K	L	K	P	G	M	D	G	P	R	V	K	Q	W	P	L	T	E	E	K	I	K	A	L	V	E	I	C	T	E	L	E	K	E	G	K	I	S	K
0.9	P	I	S	P	I	E	T	V	P	V	K	L	K	P	G	M	D	G	P	R	V	K	Q	W	P	L	T	E	E	K	I	K	A	L	V	E	I	C	T	E	M	E	K	D	G	K	I	S	K
0.9	P	I	S	P	I	E	T	V	P	V	K	L	K	P	G	M	D	G	P	K	V	K	Q	W	P	L	T	E	E	K	I	K	A	L	V	D	I	C	T	E	M	E	K	E	G	K	I	S	R
0.9	P	I	S	P	I	E	T	V	P	V	K	L	K	P	G	M	D	G	P	K	V	K	Q	W	P	L	T	E	E	K	I	K	A	L	V	E	I	C	T	E	M	E	K	E	G	K	I	E	K
0.9	P	I	S	P	I	E	T	V	P	V	K	L	K	P	G	M	D	G	P	K	V	K	Q	W	P	L	T	E	E	K	I	K	A	L	V	E	I	C	T	E	M	E	K	E	G	K	I	S	K
0.9	P	I	S	P	I	E	T	V	P	V	K	L	K	P	G	M	D	G	P	R	V	K	Q	W	P	L	T	E	E	K	I	K	A	L	V	E	I	C	T	E	L	E	K	E	G	K	I	S	K
0.9	P	I	S	P	I	E	T	V	P	V	K	L	K	P	G	M	D	G	P	K	V	K	Q	W	P	L	T	E	E	K	I	K	A	L	V	E	I	C	T	E	M	E	K	E	G	K	I	S	K
0.9	P	I	S	P	I	E	T	V	P	V	K	L	K	P	G	M	D	G	P	K	V	K	Q	W	P	L	T	E	E	K	I	K	A	L	I	E	I	C	A	E	L	E	K	E	G	K	I	S	K
0.9	P	I	S	P	I	E	T	V	P	V	K	L	K	P	G	M	D	G	P	K	V	K	Q	W	P	L	T	E	E	K	I	K	A	L	M	E	I	C	T	E	M	E	Q	E	G	K	I	S	R
0.9	P	I	S	P	I	E	T	V	P	V	K	L	K	P	G	M	D	G	P	K	V	K	Q	W	P	L	T	E	E	K	I	K	A	L	V	E	I	C	T	E	M	E	K	E	G	K	I	S	K
0.9	P	I	S	P	I	E	T	V	P	V	K	L	K	P	G	M	D	G	P	K	V	K	Q	W	P	L	T	E	E	K	I	K	A	L	M	E	I	C	T	E	M	E	Q	E	G	K	I	S	R
0.9	P	I	S	P	I	D	T	V	P	V	K	L	K	P	G	M	D	G	P	K	V	K	Q	W	P	L	T	E	E	K	I	K	A	L	V	E	I	C	T	E	M	E	K	E	G	K	I	S	K
0.9	P	I	S	P	I	E	T	V	P	V	K	L	K	P	G	M	D	G	P	K	V	K	Q	W	P	L	T	E	E	K	I	K	A	L	V	E	I	C	T	E	M	E	K	E	G	K	I	S	K
1.0	P	I	S	P	I	E	T	V	P	V	K	L	K	P	G	M	D	G	P	K	V	K	Q	W	P	L	T	E	E	K	I	K	A	L	M	E	I	C	T	E	M	E	K	E	G	K	I	S	K
1.0	P	I	S	P	I	E	T	V	P	V	K	L	K	P	G	M	D	G	P	K	V	K	Q	W	P	L	T	E	E	K	I	K	A	L	I	E	I	C	T	E	M	E	K	E	G	K	I	S	K
1.0	P	I	S	P	I	E	T	V	P	V	K	L	K	P	G	M	D	G	P	K	V	K	Q	W	P	L	T	E	E	K	I	K	A	L	V	E	I	C	T	E	M	E	K	E	G	K	I	S	K
1.0	P	I	S	P	I	E	T	V	P	V	K	L	K	P	G	M	D	G	P	K	V	K	Q	W	P	L	T	E	E	K	I	K	A	L	V	E	I	C	T	E	M	E	K	E	G	K	I	S	K
1.0	P	I	S	P	I	E	T	V	P	V	K	L	K	P	G	M	D	G	P	K	V	K	Q	W	P	L	T	E	E	K	I	K	A	L	V	E	I	C	T	E	M	E	K	E	G	K	I	S	K
1.0	P	I	S	P	I	E	T	V	P	V	K	L	K	P	G	M	D	G	P	K	V	K	Q	W	P	L	T	E	E	K	I	K	A	L	V	E	I	C	T	E	M	E	K	E	G	K	I	S	K
1.0	P	I	S	P	I	E	T	V	P	V	K	L	K	P	G	M	D	G	P	K	V	K	Q	W	P	L	T	E	E	K	I	K	A	L	V	E	I	C	T	E	M	E	K	E	G	K	I	S	K
1.0	P	I	S	P	I	E	T	V	P	V	K	L	K	P	G	M	D	G	P	K	V	K	Q	W	P	L	T	E	E	K	I	K	A	L	V	E	I	C	T	E	M	E	K	E	G	K	I	S	K
1.0	P	I	S	P	I	E	T	V	P	V	K	L	K	P	G	M	D	G	P	K	V	K	Q	W	P	L	T	E	E	K	I	K	A	L	V	E	I	C	T	E	M	E	K	E	G	K	I	S	K
1.0	P	I	S	P	I	E	T	V	P	V	K	L	K	P	G	M	D	G	P	K	V	K	Q	W	P	L	T	E	E	K	I	Q	A	L	V	E	I	C	T	E	M	E	K	E	G	K	I	S	K
1.0	P	I	S	P	I	E	T	V	P	V	K	L	K	P	G	M	D	G	P	K	V	K	Q	W	P	L	T	E	E	K	I	K	A	L	V	E	I	C	T	E	M	E	K	E	G	K	I	S	K
1.0	P	I	S	P	I	D	T	V	P	V	K	L	K	P	G	M	D	G	P	K	V	K	Q	W	P	L	T	E	E	K	I	K	A	L	V	E	I	C	T	E	L	E	K	E	G	K	I	S	K
1.0	P	I	S	P	V	E	T	V	P	V	K	L	K	P	G	M	D	G	P	K	V	K	Q	W	P	L	T	E	E	K	I	K	A	L	V	E	I	C	T	E	M	E	K	E	G	K	I	S	K
1.0	P	I	S	P	I	E	T	V	P	V	K	L	K	P	G	M	D	G	P	K	V	K	Q	W	P	L	T	E	E	K	I	K	A	L	V	E	I	C	T	E	M	E	K	E	G	K	I	S	K
1.0	P	I	S	P	I	E	T	V	P	V	K	L	K	P	G	M	D	G	P	K	V	K	Q	W	P	L	T	E	E	K	I	K	A	L	V	E	I	C	T	E	M	E	K	E	G	K	I	S	K
1.0	P	I	S	P	I	E	T	V	P	V	K	L	K	P	G	M	D	G	P	K	V	K	Q	W	P	L	T	E	E	K	I	K	A	L	V	E	I	C	T	E	M	E	K	E	G	K	I	S	K
1.0	P	I	S	P	I	E	T	V	P	V	K	L	K	P	G	M	D	G	P	K	V	K	Q	W	P	L	T	E	E	K	I	K	A	L	M	E	I	C	T	E	L	E	K	E	G	K	I	E	K
1.0	.	.	.	.	.	.	.	.	.	.	.	.	.	.	.	.	.	.	.	.	.	.	.	.	.	.	.	.	.	.	.	.	.	.	.	.	.	C	T	E	M	E	K	E	G	K	I	S	K
1.0	P	I	S	P	I	E	T	V	P	V	K	L	K	P	G	M	D	G	P	K	V	K	Q	W	P	L	T	E	E	K	I	K	A	L	V	E	I	C	T	E	L	E	K	E	G	K	I	S	K
1.0	P	I	S	P	I	E	T	V	P	V	K	L	K	P	G	M	D	G	P	K	V	K	Q	W	P	L	T	E	E	K	I	K	A	L	V	E	I	C	T	E	M	E	K	E	G	K	I	S	K
1.0	P	I	S	P	I	E	T	V	P	V	K	L	K	P	G	M	D	G	P	K	V	K	Q	W	P	L	T	E	E	K	I	K	A	L	V	E	I	C	T	E	M	E	K	E	G	K	I	S	K
1.0	P	I	S	P	I	E	T	V	P	V	K	L	K	P	G	M	D	G	P	R	V	K	Q	W	P	L	T	E	E	K	I	K	A	L	V	E	I	C	T	E	M	E	N	E	G	K	I	S	K
1.0	P	I	S	P	I	E	T	V	P	V	K	L	K	P	G	M	D	G	P	K	V	K	Q	W	P	L	T	E	E	K	I	K	A	L	I	E	I	C	T	E	M	E	K	E	G	K	I	T	K
1.0	P	I	S	P	I	E	T	V	P	V	K	L	K	P	G	M	D	G	P	K	V	K	Q	W	P	L	T	E	E	K	I	K	A	L	V	E	I	C	T	E	M	E	K	E	G	K	I	S	K
1.0	P	I	S	P	I	E	T	V	P	V	K	L	K	P	G	M	D	G	P	K	V	K	Q	W	P	L	T	E	E	K	I	K	A	L	V	E	I	C	T	E	M	E	K	E	G	K	I	S	K
1.0	P	I	S	P	I	E	T	V	P	V	K	L	K	P	G	M	D	G	P	K	V	K	Q	W	P	L	T	E	E	K	I	K	A	L	V	E	I	C	T	E	M	E	K	E	G	K	I	S	K
1.0	P	I	S	P	I	E	T	V	P	V	K	L	K	P	G	M	D	G	P	K	V	K	Q	W	P	L	T	E	E	K	I	K	A	L	E	E	I	C	A	E	M	E	K	E	G	K	I	S	K
1.0	P	I	S	P	I	E	T	V	P	V	T	L	K	P	G	M	D	G	P	R	I	K	Q	W	P	L	T	E	E	K	I	K	A	L	T	E	I	C	T	E	M	E	K	E	G	K	I	S	K
1.0	P	I	S	P	I	E	T	V	P	V	T	L	K	P	G	M	D	G	P	R	I	K	Q	W	P	L	T	E	E	K	I	K	A	L	T	E	I	C	T	E	M	E	K	E	G	K	I	S	K
1.0	P	I	S	P	I	E	T	V	P	V	K	L	K	P	G	M	D	G	P	K	V	K	Q	W	P	L	T	E	E	K	I	K	A	L	V	E	I	C	T	E	M	E	K	E	G	K	I	S	K
1.0	P	I	S	P	I	E	T	V	P	V	K	L	K	P	G	M	D	G	P	K	V	K	Q	W	P	L	T	E	E	K	I	K	A	L	V	E	I	C	T	E	M	E	K	E	G	K	I	S	K
1.0	.	.	.	.	.	.	.	.	.	.	.	.	.	.	.	.	.	.	.	.	.	.	.	.	.	.	.	.	.	.	.	.	.	.	.	.	.	C	T	E	M	E	K	E	G	K	I	S	K
1.0	P	I	S	P	I	E	T	V	P	V	K	L	K	P	G	M	D	G	P	K	V	K	Q	W	P	L	T	E	E	K	I	K	A	L	V	E	I	C	T	E	M	E	K	E	G	K	I	S	K
1.0	P	I	S	P	I	E	T	V	P	V	K	L	K	P	G	M	D	G	P	K	V	K	Q	W	P	L	T	E	E	K	I	K	A	L	V	E	I	C	T	E	L	E	K	E	G	K	I	S	K
1.0	P	I	S	P	I	E	T	V	P	V	K	L	K	P	G	M	D	G	P	K	V	K	Q	W	P	L	T	E	E	K	I	K	A	L	V	E	I	C	T	E	M	E	K	E	G	K	I	S	K
1.0	P	I	S	P	I	E	T	V	P	V	K	L	K	P	G	M	D	G	P	K	V	K	Q	W	P	L	T	E	E	K	I	K	A	L	M	E	I	C	T	E	M	E	K	E	G	K	I	S	K
1.0	P	I	S	S	I	E	T	V	P	V	K	L	K	P	G	M	D	G	P	K	V	K	Q	W	P	L	T	E	E	K	I	K	A	L	V	E	I	C	T	E	L	E	K	E	G	K	I	S	K
1.0	P	I	S	P	I	E	T	V	Q	V	K	L	K	P	G	M	D	G	P	R	V	K	Q	W	P	L	T	E	E	K	I	K	A	L	T	D	I	C	T	D	M	E	K	E	G	K	I	S	R
1.0	P	I	S	P	I	E	T	V	P	V	K	L	K	P	G	M	D	G	P	K	V	K	Q	W	P	L	T	E	E	K	I	K	A	L	V	E	I	C	T	E	M	E	K	E	G	K	I	S	K
1.0	P	I	S	P	I	E	T	V	P	V	K	L	K	P	G	M	D	G	P	K	V	K	Q	W	P	L	T	E	E	K	I	K	A	L	V	E	I	C	T	E	M	E	K	E	G	K	I	S	K
1.0	P	I	S	P	I	E	T	V	P	V	K	L	K	P	G	M	D	G	P	K	V	K	Q	W	P	L	T	E	E	K	I	K	A	L	V	E	I	C	T	E	M	E	K	E	G	K	I	S	K
1.0	P	I	S	P	I	E	T	V	P	V	K	L	K	P	G	M	D	G	P	R	V	K	Q	W	P	L	T	E	E	K	I	K	A	L	I	E	I	C	T	E	M	E	K	E	G	K	I	S	K
1.0	P	I	S	P	I	E	T	V	P	V	K	L	K	P	G	M	D	G	P	K	V	K	Q	W	P	L	T	E	E	K	I	K	A	L	I	E	I	C	T	E	M	E	K	E	G	K	I	S	K
1.0	P	I	S	P	I	E	T	V	P	V	K	L	K	P	G	M	D	G	P	R	V	K	Q	W	P	L	T	E	E	K	I	K	A	L	V	E	I	C	T	E	M	E	K	E	G	K	I	S	K
1.0	P	I	S	P	I	E	T	V	P	V	K	L	K	P	G	M	D	G	P	R	V	K	Q	W	P	L	T	E	E	K	I	K	A	L	V	E	I	C	T	E	M	E	K	E	G	K	I	S	K
1.0	P	I	S	P	I	E	T	V	P	V	K	L	K	P	G	M	D	G	P	R	V	K	Q	W	P	L	T	E	E	K	I	K	A	L	M	E	I	C	A	D	L	E	K	E	G	K	I	S	K
1.0	P	I	S	P	I	E	T	V	P	V	K	L	K	P	G	M	D	G	P	K	V	K	Q	W	P	L	T	E	E	K	I	K	A	L	I	E	I	C	T	E	M	E	K	E	G	K	I	S	K
1.05	P	I	S	P	I	E	T	V	P	V	K	L	K	P	G	M	D	G	P	K	V	K	Q	W	P	L	T	E	E	K	I	K	A	L	V	E	I	C	T	E	M	E	K	E	G	K	I	S	K
1.1	P	I	S	P	I	E	T	V	P	V	K	L	K	P	G	M	D	G	P	K	V	K	Q	W	P	L	T	E	E	K	I	K	A	L	M	E	I	C	T	E	M	E	K	E	G	K	I	S	K
1.1	.	.	.	.	.	.	.	.	.	.	.	.	.	.	.	.	.	.	.	.	.	.	.	.	.	.	.	.	.	.	.	.	.	.	.	.	.	C	T	E	M	E	K	E	G	K	I	S	K
1.1	P	I	S	P	I	E	T	V	P	V	K	L	K	P	G	M	D	G	P	R	V	K	Q	W	P	L	T	E	E	K	I	K	A	L	M	E	I	C	T	E	M	E	K	E	G	K	I	S	K
1.1	P	I	S	P	I	E	T	V	P	V	R	L	K	P	G	M	D	G	P	K	V	K	Q	W	P	L	T	E	E	K	I	K	A	L	I	E	I	C	T	E	M	E	K	E	G	Q	I	S	R
1.1	P	I	S	P	I	E	T	V	P	V	K	L	K	P	G	M	D	G	P	K	V	K	Q	W	P	L	T	E	E	K	I	K	A	L	T	A	I	C	E	E	M	E	K	E	G	K	I	T	K
1.1	P	I	S	P	I	E	T	V	P	V	K	L	K	P	G	M	D	G	P	R	V	K	Q	W	P	L	T	E	E	K	I	K	A	L	I	E	I	C	T	E	M	E	K	E	G	K	I	S	K
1.1	P	I	S	P	I	E	T	V	P	V	K	L	K	P	G	M	D	G	P	R	V	K	Q	W	P	L	T	E	E	K	I	K	A	L	I	E	I	C	T	E	M	E	K	E	G	K	I	S	K
1.1	P	I	S	P	I	E	T	V	P	V	K	L	K	P	G	M	D	G	P	R	V	K	Q	W	P	L	T	E	E	K	I	K	A	L	I	E	I	C	T	E	M	E	K	E	G	K	I	S	K
1.1	P	I	S	P	I	E	T	V	P	V	K	L	K	P	G	M	D	G	P	R	V	K	Q	W	P	L	T	E	E	K	I	K	A	L	I	E	I	C	T	E	M	E	K	E	G	K	I	S	K
1.1	P	I	S	P	I	E	T	V	P	V	T	L	K	P	G	M	D	G	P	R	V	R	Q	W	P	L	T	E	E	K	I	K	A	L	V	E	I	C	T	E	M	E	K	E	G	K	I	S	K
1.1	P	I	S	P	I	E	T	V	P	V	K	L	K	P	G	M	D	G	P	K	V	K	Q	W	P	L	T	E	E	K	I	K	A	L	I	E	I	C	T	E	M	E	K	E	G	K	I	S	K
1.1	.	.	.	.	.	.	.	.	.	.	.	.	.	.	.	.	.	.	.	.	.	.	.	.	.	.	.	.	.	.	.	.	.	.	.	.	.	C	T	E	M	E	K	E	G	K	I	S	K
1.1	P	I	S	P	I	E	T	V	P	V	K	L	K	P	G	M	D	G	P	K	V	K	Q	W	P	L	T	E	E	K	I	K	A	L	V	E	I	C	T	E	L	E	E	A	G	K	I	S	K
1.1	P	I	S	P	I	E	T	V	P	V	K	L	K	P	G	M	D	G	P	K	V	K	Q	W	P	L	T	E	E	K	I	K	A	L	V	E	I	C	T	E	L	E	E	A	G	K	I	S	K
1.1	P	I	S	P	I	E	T	V	P	V	K	L	K	P	G	M	D	G	P	K	V	K	Q	W	P	L	T	E	E	K	I	K	A	L	T	E	I	C	T	E	M	E	K	E	G	K	I	S	K
1.1	P	I	S	P	I	E	T	V	P	V	K	L	K	P	G	M	D	G	P	K	V	K	Q	W	P	L	T	E	E	K	I	K	A	L	V	E	I	C	T	E	M	E	K	E	G	K	I	S	K
1.1	P	I	S	P	I	E	T	V	P	V	K	L	K	P	G	M	D	G	P	R	V	K	Q	W	P	L	T	E	E	K	I	K	A	L	I	E	I	C	T	E	M	E	K	E	G	K	I	S	K
1.1	P	I	S	P	I	E	T	V	P	V	K	L	K	P	G	M	D	G	P	K	V	K	Q	W	P	L	T	E	E	K	I	K	A	L	I	E	I	C	T	E	M	E	K	E	G	K	I	S	K
1.1	P	I	S	P	I	E	T	V	P	V	K	L	K	P	G	M	D	G	P	R	V	K	Q	W	P	L	T	E	E	K	I	K	A	L	V	E	I	C	T	E	M	E	K	E	G	K	I	S	K
1.1	P	I	S	P	I	E	T	V	P	V	T	L	K	P	G	M	D	G	P	R	I	K	Q	W	P	L	T	E	E	K	I	K	A	L	T	E	I	C	K	E	M	E	E	E	G	K	I	S	K
1.1	P	I	S	P	I	E	T	V	P	V	K	L	K	P	G	M	D	G	P	K	V	K	Q	W	P	L	T	E	E	K	I	K	A	L	V	E	I	C	T	E	L	E	K	E	G	K	I	S	K
1.1	P	I	S	P	I	E	T	V	P	V	K	L	K	P	G	M	D	G	P	K	V	K	Q	W	P	L	T	E	E	K	I	K	A	L	T	E	I	C	E	E	M	E	K	E	G	T	I	S	K
1.1	P	I	S	P	I	E	T	V	P	V	K	L	K	P	G	M	D	G	P	K	V	K	Q	W	P	L	T	E	E	K	I	K	A	L	M	E	I	C	T	E	M	E	K	E	G	K	I	S	K
1.1	P	I	S	P	I	E	T	V	P	V	K	L	K	P	G	M	D	G	P	K	V	K	Q	W	P	L	T	E	E	K	I	K	A	L	V	E	I	C	T	E	M	E	K	E	G	K	I	S	K
1.1	P	I	S	P	I	E	T	V	P	V	K	L	K	P	G	M	D	G	P	K	V	K	Q	W	P	L	T	E	E	K	I	K	A	L	V	E	I	C	T	E	M	E	K	E	G	K	I	S	K
1.1	P	I	S	P	I	E	T	V	P	V	K	L	K	P	G	M	D	G	P	K	V	K	Q	W	P	L	T	E	E	K	I	K	A	L	V	E	I	C	T	E	M	E	K	E	G	K	I	S	K
1.1	P	I	S	P	I	E	T	V	P	V	K	L	K	P	G	M	D	G	P	K	V	K	Q	W	P	L	T	E	E	K	I	K	A	L	V	E	I	C	T	E	M	E	K	E	G	K	I	T	K
1.1	P	I	S	P	I	E	T	V	P	V	K	L	K	P	G	M	D	G	P	K	V	K	Q	W	P	L	T	E	E	K	I	K	A	L	V	E	I	C	T	E	M	E	K	E	G	K	I	S	K
1.1	P	I	S	P	I	E	T	V	P	V	K	L	K	P	G	M	D	G	P	K	V	K	Q	W	P	L	T	E	E	K	I	K	A	L	V	E	I	C	T	E	M	E	K	E	G	K	I	S	K
1.1	P	I	S	P	I	E	T	V	P	V	K	L	K	P	G	M	D	G	P	K	V	K	Q	W	P	L	T	E	E	K	I	K	A	L	V	E	I	C	T	E	M	E	K	E	G	K	I	S	K
1.1	P	I	S	P	I	E	T	V	P	V	K	L	K	P	G	M	D	G	P	K	V	K	Q	W	P	L	T	E	E	K	I	K	A	L	V	E	I	C	T	E	M	E	K	E	G	K	I	S	K
1.1	.	.	.	.	.	.	.	.	.	.	.	.	.	.	.	.	.	.	.	.	.	.	.	.	.	.	.	.	.	.	.	.	.	.	.	.	.	C	T	E	M	E	K	E	G	K	I	S	K
1.1	P	I	S	P	I	E	T	V	P	V	K	L	K	P	G	M	D	G	P	K	V	K	Q	W	P	L	T	E	E	K	I	K	A	L	V	E	I	C	T	E	M	E	K	E	G	K	I	S	K
1.1	P	I	S	P	I	E	T	V	P	V	K	L	K	P	G	M	D	G	P	K	V	K	Q	W	P	L	T	E	E	K	I	K	A	L	V	E	I	C	T	E	M	E	K	E	G	K	I	S	K
1.1	P	I	S	P	I	E	T	V	P	V	K	L	K	P	G	M	D	G	P	K	V	K	Q	W	P	L	T	E	E	K	I	K	A	L	V	E	I	C	T	E	M	E	K	E	G	K	I	S	K
1.1	P	I	S	P	I	E	T	V	P	V	K	L	K	P	G	M	D	G	P	K	V	K	Q	W	P	L	T	E	E	K	I	K	A	L	V	E	I	C	T	E	M	E	K	E	G	K	I	S	K
1.1	P	I	S	P	I	E	T	V	P	V	K	L	K	P	G	M	D	G	P	K	V	K	Q	W	P	L	T	E	E	K	I	K	A	L	V	E	I	C	T	E	M	E	K	E	G	K	I	S	K
1.1	P	I	S	P	I	E	T	V	P	V	K	L	K	P	G	M	D	G	P	K	V	K	Q	W	P	L	T	E	E	K	I	K	A	L	L	E	I	C	T	E	M	E	K	E	G	K	I	S	K
1.1	P	I	S	P	I	E	T	V	P	V	K	L	K	P	G	M	D	G	P	K	V	K	Q	W	P	L	T	E	E	K	I	K	A	L	L	E	I	C	T	E	M	E	K	E	G	K	I	S	K
1.1	P	I	S	P	I	E	T	V	P	V	K	L	K	P	G	M	D	G	P	K	V	K	Q	W	P	L	T	E	E	K	I	K	A	L	V	E	I	C	T	E	M	E	K	E	G	K	I	S	K
1.1	P	I	S	P	I	K	T	V	P	V	K	L	K	P	G	M	D	G	P	K	V	K	Q	W	P	L	T	E	E	K	I	K	A	L	I	E	I	C	A	E	M	E	K	E	G	K	F	S	K
1.1	.	.	.	.	.	.	.	.	.	.	.	.	.	.	.	.	.	.	.	.	.	.	.	.	.	.	.	.	.	.	.	.	.	.	.	.	.	C	T	E	M	E	K	E	G	K	I	S	K
1.1	P	I	S	P	I	E	T	V	P	V	K	L	K	P	G	M	D	G	P	K	V	K	Q	W	P	L	T	E	E	K	I	K	A	L	V	E	I	C	T	E	M	E	K	E	G	K	I	S	K
1.1	P	I	S	P	I	D	T	V	P	V	K	L	K	P	G	M	D	G	P	K	V	K	Q	W	P	L	T	E	E	K	I	K	A	L	V	E	I	C	T	E	M	E	K	E	G	K	I	S	K
1.1	P	I	S	P	I	E	T	V	P	V	K	L	K	P	G	M	D	G	P	K	V	K	Q	W	P	L	T	E	E	K	V	K	A	L	V	E	I	C	T	E	M	E	K	E	G	K	I	S	K
1.2	P	I	S	P	I	E	T	V	P	V	K	L	K	P	G	M	D	G	P	K	V	K	Q	W	P	L	T	E	E	K	I	K	A	L	M	E	I	C	T	E	M	E	K	E	G	K	I	S	K
1.2	P	I	S	P	I	E	T	V	P	V	K	L	K	P	G	M	D	G	P	K	I	K	Q	W	P	L	T	E	E	K	I	K	A	L	M	E	I	C	T	E	M	E	Q	E	G	K	I	S	K
1.2	.	I	S	P	I	E	T	V	P	V	K	L	K	P	G	M	D	G	P	K	V	K	Q	W	P	L	T	E	E	K	I	K	A	L	I	E	I	C	T	E	M	E	K	E	G	K	I	S	K
1.2	P	I	S	P	I	E	T	V	P	V	K	L	K	P	G	M	D	G	P	K	V	K	Q	W	P	L	T	E	E	K	I	K	A	L	V	E	I	C	T	E	L	E	K	E	G	K	I	S	K
1.2	P	I	S	P	I	E	T	V	P	V	K	L	K	P	G	M	D	G	P	K	V	K	Q	W	P	L	T	R	E	K	I	E	A	L	V	E	I	C	T	E	M	E	K	E	G	K	I	S	K
1.2	P	I	S	P	I	E	T	V	P	V	K	L	K	P	G	M	D	G	P	R	V	K	Q	W	P	L	T	E	E	K	I	K	A	L	V	E	I	C	T	E	M	E	K	E	G	K	I	S	K
1.2	P	I	S	P	I	E	T	V	P	V	K	L	K	P	G	M	D	G	P	K	V	K	Q	W	P	L	T	E	E	K	I	K	A	L	V	E	I	C	T	E	M	E	K	E	G	K	I	S	K
1.2	P	I	S	P	I	E	T	V	P	V	K	L	K	P	G	M	D	G	P	K	V	K	Q	W	P	L	T	E	E	K	I	K	A	L	V	E	I	C	T	E	M	E	K	E	G	K	I	S	K
1.2	P	I	S	P	I	E	T	V	P	V	K	L	K	P	G	M	D	G	P	K	V	K	Q	W	P	L	T	E	E	K	I	K	A	L	V	E	I	C	T	E	M	E	K	E	G	K	I	S	K
1.2	P	I	S	P	I	E	T	V	P	V	K	L	K	P	G	M	D	G	P	K	V	K	Q	W	P	L	T	E	E	K	I	K	A	L	V	E	I	C	T	E	M	E	K	E	G	K	I	S	K
1.2	P	I	S	P	I	E	T	V	P	V	K	L	K	P	G	M	D	G	P	R	V	K	Q	W	P	L	T	E	E	K	I	K	A	L	M	E	I	C	T	E	M	E	K	E	G	K	I	S	K
1.2	P	I	S	P	I	E	T	V	P	V	K	L	K	P	G	M	D	G	P	K	V	K	Q	W	P	L	T	E	E	K	I	K	A	L	T	E	I	C	T	E	M	E	K	E	G	K	I	S	K
1.2	P	I	S	P	I	E	T	V	P	V	K	L	K	P	G	M	D	G	P	R	V	K	Q	W	P	L	T	E	E	K	I	K	A	L	V	E	I	C	T	E	L	E	K	E	G	K	I	S	K
1.2	P	I	S	P	I	E	T	V	P	V	K	L	K	P	G	M	D	G	P	K	V	K	Q	W	P	L	T	E	E	K	I	K	A	L	V	E	I	C	T	E	M	E	K	E	G	K	I	S	K
1.2	P	I	S	P	I	E	T	V	P	V	K	L	K	P	G	M	D	G	P	K	V	K	Q	W	P	L	T	E	E	K	I	K	A	L	V	E	I	C	T	E	M	E	K	E	G	K	I	S	K
1.2	.	.	.	.	.	.	.	.	.	.	.	.	.	.	.	.	.	.	.	.	.	.	.	.	.	.	.	.	.	.	.	.	.	.	.	.	.	C	T	E	M	E	K	E	G	K	I	S	K
1.2	P	I	S	P	I	E	T	V	P	V	K	L	K	P	G	M	D	G	P	K	V	K	Q	W	P	L	T	E	E	K	I	K	A	L	V	E	I	C	T	E	M	E	K	E	G	K	I	S	K
1.2	P	I	S	P	I	E	T	V	P	V	K	L	K	P	G	M	D	G	P	K	V	K	Q	W	P	L	T	E	E	K	I	K	A	L	V	E	I	C	T	E	M	E	K	E	G	K	I	S	K
1.2	P	I	S	P	I	E	T	V	P	V	K	L	K	P	G	M	D	G	P	K	V	K	Q	W	P	L	T	E	E	K	I	K	A	L	X	E	I	C	T	E	M	E	K	E	G	K	I	S	K
1.2	P	I	S	P	I	D	T	V	P	V	K	L	K	P	G	M	D	G	P	K	V	K	Q	W	P	L	T	E	E	K	I	K	A	L	I	E	I	C	T	E	M	E	K	E	G	K	I	S	K
1.2	P	I	S	P	I	E	T	V	P	V	K	L	K	P	G	M	D	G	P	K	V	K	Q	W	P	L	T	E	E	K	I	K	A	L	V	E	I	C	A	E	M	E	K	E	G	K	I	S	K
1.2	P	I	S	P	I	E	T	V	P	V	K	L	K	P	G	M	D	G	P	K	V	K	Q	W	P	L	T	E	E	K	I	K	A	L	V	E	I	C	T	E	M	E	K	E	G	K	I	S	K
1.2	P	I	S	P	I	E	A	V	P	V	K	L	K	P	G	M	D	G	P	K	V	K	Q	W	P	L	T	E	E	K	I	K	A	L	V	E	I	C	T	E	L	E	E	E	G	K	I	S	K
1.2	.	.	.	.	.	.	.	.	.	.	.	.	.	.	.	.	.	.	.	.	.	.	.	.	.	.	.	.	.	.	.	.	.	.	.	.	.	C	T	E	M	E	K	E	G	K	I	S	K
1.2	P	I	S	P	I	E	T	V	P	V	K	L	K	P	G	M	D	G	P	K	V	K	Q	W	P	L	T	E	E	K	I	K	A	L	V	E	I	C	T	E	M	E	K	E	G	K	I	S	K
1.2	P	I	S	S	I	D	T	V	P	V	K	L	K	P	G	M	D	G	P	K	V	K	Q	W	P	L	T	E	E	K	I	K	A	L	V	E	I	C	T	E	M	E	K	E	G	K	I	S	K
1.2	P	I	S	P	I	E	T	V	P	V	K	L	K	P	G	M	D	G	P	K	V	K	Q	W	P	L	T	E	E	K	I	K	A	L	V	E	I	C	T	E	M	E	K	E	G	K	I	S	K
1.2	P	I	S	P	I	E	T	V	P	V	K	L	K	P	G	M	D	G	P	K	V	R	Q	W	P	L	T	E	E	K	I	K	A	L	V	E	I	C	T	E	M	E	K	E	G	K	I	S	K
1.2	P	I	S	P	I	E	T	V	P	V	K	L	K	P	G	M	D	G	P	K	V	K	Q	W	P	L	T	E	E	K	I	K	A	L	V	E	I	C	T	E	M	E	K	E	G	K	I	S	K
1.2	P	I	S	P	I	E	T	V	P	V	K	L	K	P	G	M	D	G	P	R	V	K	Q	W	P	L	T	E	E	K	I	K	A	L	V	E	I	C	T	E	M	E	K	E	G	K	I	S	K
1.2	P	I	S	P	I	E	T	V	P	V	K	L	K	P	G	M	D	G	P	K	V	K	Q	W	P	L	T	E	E	K	I	K	A	L	V	E	I	C	T	E	M	E	K	E	G	K	I	S	K
1.2	P	I	S	P	I	E	T	V	P	V	K	L	K	P	G	M	D	G	P	K	V	K	Q	W	P	L	T	E	E	K	I	K	A	L	V	E	I	C	T	F	L	E	E	E	G	K	I	S	K
1.2	P	I	S	P	I	E	T	V	P	V	K	L	K	P	G	M	D	G	P	R	V	K	Q	W	P	L	T	E	E	K	I	K	A	L	V	E	I	C	T	E	L	E	K	E	G	K	I	S	K
1.2	P	I	S	P	I	E	T	V	P	V	K	L	K	P	G	M	D	G	P	K	V	K	Q	W	P	L	T	E	E	K	I	K	A	L	T	E	I	C	T	E	M	E	K	E	G	K	I	S	K
1.2	P	I	S	P	I	E	T	V	P	V	K	L	K	P	G	M	D	G	P	K	V	K	Q	W	P	L	T	E	E	K	I	K	A	L	V	E	I	C	T	E	M	E	K	E	G	K	I	S	K
1.2	P	I	S	P	I	E	T	V	P	V	K	L	K	P	G	M	D	G	P	K	V	K	Q	W	P	L	T	E	E	K	I	K	A	L	V	E	I	C	T	E	M	E	K	E	G	K	I	S	K
1.2	P	I	S	P	I	E	T	V	P	V	K	L	K	P	G	M	D	G	P	K	V	K	Q	W	P	L	T	E	E	K	I	K	A	L	V	E	I	C	T	E	M	E	K	E	G	K	I	S	K
1.2	P	I	S	P	I	E	T	V	P	V	K	L	K	P	G	M	D	G	P	K	V	K	Q	W	P	L	T	E	E	K	I	K	A	L	V	E	I	C	A	E	M	E	K	E	G	K	I	S	R
1.3	P	I	S	P	I	E	T	V	P	V	K	L	K	P	G	M	D	G	P	K	V	K	Q	W	P	L	T	E	E	K	I	K	A	L	V	E	I	C	T	E	M	E	K	E	G	K	I	S	K
1.3	P	I	S	P	I	E	T	V	P	V	K	L	K	P	G	M	D	G	P	K	V	K	Q	W	P	L	T	E	E	K	I	K	A	L	V	E	I	C	T	E	M	E	K	E	G	K	I	S	K
1.3	P	I	S	P	I	E	T	V	P	V	K	L	K	P	G	M	D	G	P	K	V	K	Q	W	P	L	T	E	E	K	I	K	A	L	V	E	I	C	T	E	M	E	K	E	G	K	I	S	K
1.3	P	I	S	P	I	E	T	V	P	V	K	L	K	P	G	M	D	G	P	K	V	K	Q	W	P	L	T	E	E	K	I	K	A	L	I	E	I	C	T	E	M	E	K	E	G	K	I	S	K
1.3	P	I	S	P	I	E	T	V	P	V	K	L	K	P	G	M	D	G	P	K	V	K	Q	W	P	L	T	E	E	K	I	K	A	L	I	E	I	C	T	E	M	E	K	E	G	K	I	S	K
1.3	.	.	.	.	.	.	.	.	.	.	.	.	.	.	.	.	.	.	.	.	.	.	.	.	.	.	.	.	.	.	.	.	.	.	.	.	.	C	T	E	M	E	K	E	G	K	I	S	K
1.3	P	I	S	P	I	E	T	V	P	V	K	L	K	P	G	M	D	G	P	K	V	K	Q	W	P	L	T	E	E	K	I	K	A	L	M	E	I	C	T	E	L	E	K	E	G	K	I	E	K
1.3	.	.	.	.	.	.	.	.	.	.	.	.	.	.	.	.	.	.	.	.	.	.	.	.	.	.	.	.	.	.	.	.	.	.	.	.	.	C	A	E	L	E	K	D	G	K	I	S	K
1.3	P	I	S	P	I	E	T	V	P	V	T	L	K	P	G	M	D	G	P	R	I	K	Q	W	P	L	T	E	E	K	I	K	A	L	T	E	I	C	T	E	M	E	K	E	G	K	I	S	K
1.3	P	I	S	P	I	E	T	V	P	V	K	L	K	P	G	M	D	G	P	K	V	K	Q	W	P	L	T	E	E	K	I	K	A	L	M	E	I	C	T	E	M	E	K	E	G	K	I	S	K
1.3	.	.	.	.	.	.	.	.	.	.	.	.	.	.	.	.	.	.	.	.	.	.	.	.	.	.	.	.	.	.	.	.	.	.	.	.	.	C	A	E	L	E	K	D	G	K	I	S	K
1.3	P	I	S	P	I	E	T	V	P	V	K	L	K	P	G	M	D	G	P	K	V	K	Q	W	P	L	T	E	E	K	I	K	A	L	M	E	I	C	T	E	L	E	K	E	G	K	I	E	K
1.3	P	I	S	P	I	E	T	V	P	V	K	L	K	P	G	M	D	G	P	K	V	K	Q	W	P	L	T	E	E	K	I	K	A	L	I	E	I	C	T	E	L	E	K	D	G	K	I	S	K
1.3	P	I	S	P	I	D	T	V	P	V	K	L	K	P	G	M	D	G	P	K	V	K	Q	W	P	L	T	E	E	K	I	K	A	L	V	E	I	C	T	E	M	E	K	E	G	K	I	S	K
1.3	P	I	S	P	I	E	T	V	P	V	K	L	K	P	G	M	D	G	P	K	V	K	Q	W	P	L	T	E	E	K	I	K	A	L	V	E	I	C	T	E	M	E	K	E	G	K	I	S	K
1.3	P	I	S	P	I	E	T	V	P	V	K	L	K	P	G	M	D	G	P	K	V	K	Q	W	P	L	T	E	E	K	I	K	A	L	V	E	I	C	T	E	M	E	K	E	G	K	I	S	K
1.3	P	I	S	P	I	E	T	V	P	V	K	L	K	P	G	M	D	G	P	K	V	K	Q	W	P	L	T	E	E	K	I	K	A	L	V	E	I	C	T	E	M	E	K	E	G	K	I	S	K
1.3	P	I	S	P	I	E	T	V	P	V	K	L	K	P	G	M	D	G	P	K	V	K	Q	W	P	L	T	E	E	K	I	K	A	L	V	E	I	C	T	E	M	E	K	E	G	K	I	S	K
1.3	P	I	S	S	I	E	T	V	P	V	K	L	K	P	G	M	D	G	P	K	V	K	Q	W	P	L	T	E	E	K	I	K	A	L	I	E	I	C	T	E	M	E	Q	D	G	K	I	S	K
1.3	P	I	S	P	I	E	T	V	P	V	K	L	K	P	G	M	D	G	P	R	V	K	Q	W	P	L	T	E	E	K	I	K	A	L	V	E	I	C	T	E	M	E	K	E	G	K	I	S	K
1.3	P	I	S	P	I	E	T	V	P	V	K	L	K	P	G	M	D	G	P	K	V	K	Q	W	P	L	T	E	E	K	I	K	A	L	R	E	I	C	T	E	M	E	K	E	G	K	I	S	K
1.3	P	I	S	P	I	E	T	V	P	V	K	L	K	P	G	M	D	G	P	K	V	K	Q	W	P	L	T	E	E	K	I	K	A	L	V	E	I	C	T	E	M	E	K	E	G	K	I	S	K
1.3	P	I	S	P	I	E	T	V	P	V	K	L	K	P	G	M	D	G	P	K	V	K	Q	W	P	L	T	E	E	K	I	K	A	L	V	E	I	C	T	E	M	E	K	E	G	K	I	S	K
1.3	P	I	S	P	I	E	T	V	P	V	K	L	K	P	G	M	D	G	P	R	V	K	Q	W	P	L	T	E	E	K	I	K	A	L	I	E	I	C	K	E	M	E	K	E	G	K	I	S	K
1.3	.	.	.	.	.	.	.	.	.	.	.	.	.	.	.	.	.	.	.	.	.	.	.	.	.	.	.	.	.	.	.	.	.	.	.	.	.	C	T	E	L	E	N	E	G	K	I	S	K
1.3	P	I	S	P	I	E	T	V	P	V	K	L	K	P	G	M	D	G	P	K	V	K	Q	W	P	L	T	E	E	K	I	K	A	L	V	E	I	C	T	E	M	E	K	E	G	K	I	S	K
1.3	.	.	.	.	.	.	.	.	.	.	.	.	.	.	.	.	.	.	.	.	.	.	.	.	.	.	.	.	.	.	.	.	.	.	.	.	.	C	T	E	L	E	N	E	G	K	I	S	K
1.3	P	I	S	P	I	E	T	V	P	V	K	L	K	P	G	M	D	G	P	K	V	K	Q	W	P	L	T	E	E	K	I	K	A	L	V	E	I	C	T	E	M	E	K	E	G	K	I	S	K
1.3	P	I	S	P	I	E	T	V	P	V	K	L	R	P	G	M	D	G	P	K	V	K	Q	W	P	L	T	E	E	K	I	K	A	L	T	E	I	C	T	E	M	E	K	E	G	K	I	S	R
1.3	P	I	S	P	I	E	T	V	P	V	K	L	K	P	G	M	D	G	P	K	V	K	Q	W	P	L	T	E	E	K	I	K	A	L	I	E	I	C	T	E	M	E	K	E	G	K	I	S	K
1.3	P	I	S	P	I	E	T	V	P	V	K	L	K	P	G	M	D	G	P	K	V	K	Q	W	P	L	T	E	E	K	I	K	A	L	V	E	I	C	T	E	M	E	K	E	G	K	I	S	K
1.3	P	I	S	P	I	E	T	V	P	V	K	L	K	P	G	M	D	G	P	K	V	K	Q	W	P	L	T	E	E	K	I	K	A	L	V	E	I	C	T	E	M	E	K	E	G	K	I	S	K
1.3	P	I	S	P	I	E	T	V	P	V	K	L	K	P	G	M	D	G	P	K	V	K	Q	W	P	L	T	E	E	K	I	K	A	L	V	E	I	C	T	E	M	E	K	E	G	K	I	S	K
1.3	P	I	S	P	I	E	T	V	P	V	K	L	K	P	G	M	D	G	P	K	V	K	Q	W	P	L	T	E	E	K	I	K	A	L	V	E	I	C	T	E	M	E	K	E	G	K	I	S	K
1.3	P	I	S	P	I	E	T	V	P	V	K	L	K	P	G	M	D	G	P	K	V	K	Q	W	P	L	T	E	E	K	I	K	A	L	V	E	I	C	T	E	M	E	K	E	G	K	I	S	K
1.3	P	I	S	S	I	E	T	V	P	V	K	L	K	P	G	M	D	G	P	K	V	K	Q	W	P	L	T	E	E	K	I	K	A	L	I	E	I	C	T	E	M	E	Q	D	G	K	I	S	K
1.3	P	I	S	S	I	E	T	V	P	V	K	L	K	P	G	M	D	G	P	K	V	K	Q	W	P	L	T	E	E	K	I	K	A	L	I	E	I	C	T	E	M	E	Q	D	G	K	I	S	K
1.3	P	I	S	S	I	E	T	V	P	V	K	L	K	P	G	M	D	G	P	K	V	K	Q	W	P	L	T	E	E	K	I	K	A	L	I	E	I	C	T	E	M	E	Q	D	G	K	I	S	K
1.3	.	.	.	.	.	.	.	.	.	.	.	.	.	.	.	.	.	.	.	.	.	.	.	.	.	.	.	.	.	.	.	.	.	.	.	.	.	C	T	E	M	E	K	E	G	K	I	S	K
1.3	P	I	S	P	I	E	T	V	P	V	K	L	K	P	G	M	D	G	P	K	V	K	Q	W	P	L	T	E	E	K	I	K	A	L	V	E	I	C	T	E	M	E	K	E	G	K	I	S	K
1.3	P	I	S	P	I	E	T	V	P	V	K	L	K	P	G	M	D	G	P	K	V	K	Q	W	P	L	T	E	E	K	I	K	A	L	V	E	I	C	T	E	M	E	K	E	G	K	I	S	K
1.3	P	I	S	P	I	E	T	V	P	V	K	L	K	P	G	M	D	G	P	K	V	K	Q	W	P	L	T	E	E	K	I	K	A	L	V	E	I	C	T	E	M	E	K	E	G	K	I	S	K
1.3	P	I	S	P	I	E	T	V	P	V	K	L	K	P	G	M	D	G	P	K	V	K	Q	W	P	L	T	E	E	K	I	K	A	L	V	E	I	C	T	E	M	E	K	E	G	K	I	S	R
1.3	P	I	S	P	I	E	T	V	P	V	K	L	K	P	G	M	D	G	P	R	V	K	Q	W	P	L	T	E	E	K	I	K	A	L	V	E	I	C	T	E	M	E	K	E	G	K	I	S	K
1.3	P	I	S	P	I	E	T	V	P	V	K	L	K	P	G	M	D	G	P	R	V	K	Q	W	P	L	T	E	E	K	I	K	A	L	I	E	I	C	T	E	M	E	K	E	G	K	I	S	K
1.3	P	I	S	P	I	E	T	V	P	V	K	L	K	P	G	M	D	G	P	K	V	K	Q	W	P	L	T	E	E	K	I	K	A	L	V	E	I	C	T	E	M	E	K	E	G	K	I	S	K
1.3	P	I	S	P	I	E	T	V	P	V	K	L	K	P	G	M	D	G	P	K	V	K	Q	W	P	L	T	E	E	K	I	K	A	L	T	E	I	C	T	E	L	E	K	E	G	K	I	S	K
1.3	.	.	.	.	.	.	.	.	.	.	.	.	.	.	.	.	.	.	.	.	.	.	.	.	.	.	.	.	.	.	.	.	.	.	.	.	.	C	T	E	M	E	K	E	G	K	I	S	K
1.3	P	I	S	P	I	E	T	V	P	V	K	L	K	P	G	M	D	G	P	K	V	K	Q	W	P	L	T	E	E	K	I	K	A	L	V	E	I	C	T	E	M	E	K	E	G	K	I	S	K
1.4	P	I	S	S	I	E	T	V	P	V	K	L	K	P	G	M	D	G	P	K	V	K	Q	W	P	L	T	E	E	K	I	K	A	L	V	E	I	C	T	E	L	E	K	E	G	K	I	S	K
1.4	P	I	S	P	I	E	T	V	P	V	K	L	K	P	G	M	D	G	P	K	V	K	Q	W	P	L	T	E	E	K	I	K	A	L	V	E	I	C	T	E	M	E	K	E	G	K	I	S	K
1.4	.	.	.	.	.	.	.	.	.	.	.	.	.	.	.	.	.	.	.	.	.	.	.	.	.	.	.	.	.	.	.	.	.	.	.	.	.	C	T	E	M	E	K	E	G	K	I	S	K
1.4	P	I	S	P	I	E	T	V	P	V	K	L	K	P	G	M	D	G	P	K	V	K	Q	W	P	L	T	E	E	K	I	K	A	L	V	E	I	C	T	E	M	E	K	E	G	K	I	S	K
1.4	P	I	S	P	I	E	T	V	P	V	K	L	K	P	G	M	D	G	P	K	V	K	Q	W	P	L	T	E	E	K	I	K	A	L	V	E	I	C	T	E	M	E	K	E	G	K	I	S	K
1.4	P	I	S	P	I	E	T	V	P	V	K	L	K	P	G	M	D	G	P	K	V	K	Q	W	P	L	T	E	E	K	I	K	A	L	V	E	I	C	T	E	M	E	K	E	G	K	I	S	K
1.4	P	I	S	P	I	E	T	V	P	V	K	L	K	P	G	M	D	G	P	K	V	K	Q	W	P	L	T	E	E	K	I	K	A	L	V	E	I	C	T	E	M	E	K	E	G	K	I	S	K
1.4	.	.	.	.	.	.	.	.	.	.	.	.	.	.	.	.	.	.	.	.	.	.	.	.	.	.	.	.	.	.	.	.	.	.	.	.	.	C	T	E	L	E	N	E	G	K	I	S	K
1.4	P	I	S	P	I	E	T	V	P	V	K	L	K	P	G	M	D	G	P	K	V	K	Q	W	P	L	T	E	E	K	I	K	A	L	V	E	I	C	T	E	M	E	K	E	G	K	I	S	K
1.4	.	.	.	.	.	.	.	.	.	.	.	.	.	.	.	.	.	.	.	.	.	.	.	.	.	.	.	.	.	.	.	.	.	.	.	.	.	C	T	E	L	E	N	E	G	K	I	S	K
1.4	P	I	S	P	I	E	T	V	P	V	K	L	K	P	G	M	D	G	P	K	V	K	Q	W	P	L	T	E	E	K	I	K	A	L	V	E	I	C	T	E	M	E	K	E	G	K	I	S	K
1.4	P	I	S	P	I	E	T	V	P	V	K	L	K	P	G	M	D	G	P	R	V	K	Q	W	P	L	T	E	E	K	I	K	A	L	V	E	I	C	T	E	L	E	N	D	G	K	I	S	K
1.4	P	I	S	P	I	E	T	V	P	V	K	L	K	P	G	M	D	G	P	K	V	K	Q	W	P	L	T	E	E	K	I	K	A	L	V	E	I	C	T	E	M	E	K	E	G	K	I	S	K
1.4	P	I	S	S	I	E	T	V	P	V	K	L	K	P	G	M	D	G	P	K	V	K	Q	W	P	L	T	E	E	K	I	K	A	L	V	E	I	C	T	E	L	E	K	E	G	K	I	S	K
1.4	P	I	S	P	I	E	T	V	P	V	K	L	K	P	G	M	D	G	P	K	V	K	Q	W	P	L	T	E	E	K	I	K	A	L	I	E	I	C	T	E	M	E	K	E	G	K	I	S	K
1.4	P	I	S	P	I	E	T	V	P	V	K	L	K	P	G	M	D	G	P	K	V	K	Q	W	P	L	T	E	E	K	I	K	A	L	V	E	I	C	T	E	M	E	K	E	G	K	I	S	K
1.4	P	I	S	P	I	E	T	V	P	V	K	L	K	P	G	M	D	G	P	K	V	K	Q	W	P	L	T	E	E	K	I	K	A	L	I	E	I	C	T	E	M	E	K	E	G	K	I	S	K
1.4	P	I	S	P	I	E	T	V	P	V	K	L	K	P	G	M	D	G	P	K	V	K	Q	W	P	L	T	E	E	K	I	K	A	L	V	E	I	C	T	E	M	E	K	E	G	K	I	S	K
1.4	P	I	S	P	I	E	T	V	P	V	K	L	K	P	G	M	D	G	P	K	V	K	Q	W	P	L	T	E	E	K	I	K	A	L	V	E	I	C	T	E	M	E	K	E	G	K	I	S	K
1.4	P	I	S	P	I	E	T	V	P	V	K	L	K	P	G	M	D	G	P	T	V	K	Q	W	P	L	T	E	E	K	I	K	A	L	V	E	I	C	T	E	M	E	K	E	G	K	I	S	R
1.4	P	I	S	P	I	E	T	V	P	V	K	L	K	P	G	M	D	G	P	K	V	K	Q	W	P	L	T	E	E	K	I	K	A	L	V	E	I	C	T	E	L	E	E	A	G	K	I	S	K
1.4	P	I	C	P	I	E	T	V	P	V	K	L	K	P	G	M	D	G	P	K	V	K	Q	W	P	L	T	E	E	K	I	K	A	L	V	E	I	C	T	E	M	E	K	E	G	K	I	S	K
1.4	P	I	S	P	I	E	T	V	P	V	K	L	K	P	G	M	D	G	P	K	V	K	Q	W	P	L	T	E	E	K	I	K	A	L	V	E	I	C	T	E	M	E	K	E	G	K	I	S	K
1.4	P	I	S	P	I	E	T	V	P	V	K	L	K	P	G	M	D	G	P	K	V	K	Q	W	P	L	T	E	E	K	I	K	A	L	V	E	I	C	T	E	M	E	K	E	G	K	I	S	K
1.4	P	I	S	P	I	E	T	V	P	V	K	L	K	P	G	M	D	G	P	K	V	K	Q	W	P	L	T	E	E	K	I	K	A	L	V	E	I	C	T	E	M	E	K	E	G	K	I	S	K
1.4	P	I	S	P	I	E	T	V	P	V	K	L	K	P	G	M	D	G	P	K	V	K	Q	W	P	L	T	E	E	K	I	K	A	L	I	E	I	C	T	E	M	E	K	E	G	K	I	S	K
1.4	.	.	.	.	.	.	.	.	.	.	.	.	.	.	.	.	.	.	.	.	.	.	.	.	.	.	.	.	.	.	.	.	.	.	.	.	.	C	T	E	M	E	K	E	G	K	I	S	K
1.4	P	I	S	P	I	E	T	V	P	V	K	L	K	P	G	M	D	G	P	K	V	K	Q	W	P	L	T	E	E	K	I	K	A	L	V	E	I	C	T	E	M	E	K	E	G	K	I	S	K
1.4	P	I	S	P	I	E	T	V	P	V	K	L	K	P	G	M	D	G	P	K	V	K	Q	W	P	L	T	E	E	K	I	K	A	L	T	E	I	C	T	E	M	E	K	E	G	K	I	S	K
1.5	P	I	S	P	I	E	T	V	P	V	K	L	K	P	G	M	D	G	P	K	V	K	Q	W	P	L	T	E	E	K	I	K	A	L	V	E	I	C	T	E	M	E	K	E	G	K	I	S	K
1.5	P	I	C	P	I	K	T	V	P	V	K	L	K	P	G	M	D	G	P	K	V	K	Q	W	P	L	T	E	E	K	I	K	A	L	V	E	I	C	T	E	L	E	E	A	G	K	I	S	K
1.5	P	I	S	P	I	D	T	V	P	V	K	L	K	P	G	M	D	G	P	K	V	K	Q	W	P	L	T	E	E	K	I	K	A	L	T	E	I	C	T	E	M	E	K	E	G	K	I	S	K
1.5	P	I	S	P	I	E	T	V	P	V	K	L	K	P	G	M	D	G	P	K	V	K	Q	W	P	L	T	E	E	K	I	K	A	L	V	E	I	C	T	E	L	E	K	E	G	K	I	S	K
1.5	P	I	S	S	I	E	T	V	P	V	K	L	K	P	G	M	D	G	P	K	V	K	Q	W	P	L	T	E	E	K	I	K	A	L	V	E	I	C	T	E	M	E	K	E	G	K	I	S	K
1.5	P	I	S	P	I	E	T	V	P	V	K	L	K	P	G	M	D	G	P	K	V	K	Q	W	P	L	T	E	E	K	I	K	A	L	V	E	I	C	T	E	L	E	K	E	G	K	I	S	K
1.5	P	I	S	P	I	E	T	V	P	V	K	L	K	P	G	M	D	G	P	K	V	K	Q	W	P	L	T	E	E	K	I	K	A	L	V	E	I	C	T	E	M	E	K	E	G	K	I	S	K
1.5	P	I	S	P	I	E	T	V	P	V	K	L	K	P	G	M	D	G	P	K	V	K	Q	W	P	L	T	E	E	K	I	K	A	L	V	E	I	C	T	E	M	E	K	E	G	K	I	S	K
1.5	P	I	S	P	I	E	T	V	P	V	K	L	K	P	G	M	D	G	P	K	V	K	Q	W	P	L	T	E	E	K	I	K	A	L	V	E	I	C	T	E	M	E	K	E	G	K	I	S	K
1.5	P	I	S	P	I	E	T	V	P	V	K	L	K	P	G	M	D	G	P	R	V	K	Q	W	P	L	T	E	E	K	I	K	A	L	V	E	I	C	T	E	M	E	K	E	G	K	I	S	K
1.5	P	I	S	P	I	E	T	V	P	V	K	L	K	P	G	M	D	G	P	R	V	K	Q	W	P	L	T	E	E	K	I	K	A	L	V	E	I	C	T	E	M	E	K	E	G	K	I	S	K
1.5	.	.	.	.	.	.	.	.	.	.	.	.	.	.	.	.	.	.	.	.	.	.	.	.	.	.	.	.	.	.	.	.	.	.	.	.	.	C	T	E	M	E	K	E	G	K	I	S	K
1.5	.	.	.	.	.	.	.	.	.	.	.	.	.	.	.	.	.	.	.	.	.	.	.	.	.	.	.	.	.	.	.	.	.	.	.	.	.	C	T	E	M	E	K	E	G	K	I	S	K
1.5	.	.	.	.	.	.	.	.	.	.	.	.	.	.	.	.	.	.	.	.	.	.	.	.	.	.	.	.	.	.	.	.	.	.	.	.	.	C	T	E	M	E	K	E	G	K	I	S	K
1.5	P	I	S	P	I	E	T	V	P	V	K	L	K	P	G	M	D	G	P	K	V	K	Q	W	P	L	T	E	E	K	I	K	A	L	V	E	I	C	T	E	M	E	K	E	G	K	I	S	K
1.5	P	I	S	P	I	E	T	V	P	V	K	L	K	P	G	M	D	G	P	K	V	K	Q	W	P	L	T	E	E	K	I	K	A	L	V	E	I	C	T	E	M	E	K	E	G	K	I	S	K
1.5	P	I	S	P	I	E	T	V	P	V	K	L	K	P	G	M	D	G	P	K	V	K	Q	W	P	L	T	E	E	K	I	K	A	L	V	E	I	C	T	E	M	E	K	E	G	K	I	S	K
1.5	P	I	S	P	I	E	T	V	P	V	K	L	K	P	G	M	D	G	P	R	V	K	Q	W	P	L	T	E	E	K	I	K	A	L	T	E	I	C	T	E	M	E	K	E	G	K	I	S	K
1.5	P	I	S	P	I	E	T	I	P	V	K	L	K	P	G	M	D	G	P	K	V	K	Q	W	P	L	T	E	E	K	I	K	A	L	T	E	I	C	T	E	M	E	K	E	G	K	I	S	R
1.6	P	I	S	P	I	E	T	V	P	V	K	L	K	P	G	M	D	G	P	K	V	K	Q	W	P	L	T	E	E	K	I	K	A	L	T	E	I	C	T	E	M	E	K	E	G	K	I	S	K
1.6	P	I	S	P	I	E	T	V	P	V	K	L	K	P	G	M	D	G	P	K	V	K	Q	W	P	L	T	E	E	K	I	K	A	L	I	E	I	C	T	E	L	E	K	E	G	K	I	S	K
1.6	P	I	S	P	I	D	T	V	P	V	K	L	K	P	G	M	D	G	P	K	V	K	Q	W	P	L	T	E	E	K	I	K	A	L	V	E	I	C	T	E	L	E	K	E	G	K	I	S	K
1.6	P	I	S	P	I	E	T	V	P	V	K	L	K	P	G	M	D	G	P	K	V	K	Q	W	P	L	T	E	E	K	I	K	A	L	V	E	I	C	T	E	L	E	K	E	G	K	I	S	K
1.6	P	I	S	P	I	E	T	V	P	V	K	L	K	P	G	M	D	G	P	K	V	K	Q	W	P	L	T	E	E	K	I	K	A	L	I	E	I	C	T	E	M	E	K	E	G	K	I	S	R
1.6	P	I	S	P	I	E	T	V	P	V	K	L	K	P	G	M	D	G	P	K	V	K	Q	W	P	L	T	E	E	K	I	K	A	L	V	E	I	C	T	E	M	E	K	E	G	K	I	S	K
1.6	P	I	S	P	I	E	T	V	P	V	K	L	K	P	G	M	D	G	P	K	V	K	Q	W	P	L	T	E	E	K	I	K	A	L	Q	E	I	C	A	E	L	E	K	E	G	K	I	S	K
1.6	P	I	S	P	I	E	T	V	P	V	K	L	K	P	G	M	D	G	P	K	V	K	Q	W	P	L	T	E	E	K	I	K	A	L	V	E	I	C	T	E	M	E	K	E	G	K	I	S	K
1.6	P	I	S	P	I	E	T	V	P	V	K	L	K	P	G	M	D	G	P	K	V	K	Q	W	P	L	T	E	E	K	I	K	A	L	V	E	I	C	T	E	M	E	K	E	G	K	I	S	K
1.6	P	I	S	P	I	E	T	V	P	V	K	L	K	P	G	M	D	G	P	K	V	K	Q	W	P	L	T	E	E	K	I	K	A	L	M	E	I	C	S	E	M	E	K	E	G	K	I	S	K
1.6	P	I	S	P	I	D	T	V	P	V	K	L	K	P	G	M	D	G	P	K	V	K	Q	W	P	L	T	E	E	K	I	K	A	L	V	E	I	C	T	E	L	E	K	E	G	K	I	S	K
1.6	P	I	S	P	I	E	T	V	P	V	K	L	K	P	G	M	D	G	P	K	V	K	Q	W	P	L	T	E	E	K	I	K	A	L	V	E	I	C	T	E	M	E	K	E	G	K	I	S	K
1.6	.	.	.	.	.	.	.	.	.	.	.	.	.	.	.	.	.	.	.	.	.	.	.	.	.	.	.	.	.	.	.	.	.	.	.	.	.	C	T	E	L	E	E	E	G	K	I	S	K
1.6	P	I	S	P	I	E	T	V	P	V	K	L	K	P	G	M	D	G	P	K	V	K	Q	W	P	L	T	E	E	K	I	K	A	L	T	E	I	C	T	E	M	E	K	E	G	K	I	S	K
1.6	P	I	S	P	I	E	T	V	P	V	K	L	K	P	G	M	D	G	P	K	V	K	Q	W	P	L	T	E	E	K	I	K	A	L	T	E	I	C	T	E	M	E	K	E	G	K	I	S	K
1.6	P	I	S	P	I	E	T	V	P	V	K	L	K	P	G	M	D	G	P	K	V	K	Q	W	P	L	T	E	E	K	I	K	A	L	V	E	I	C	T	E	M	E	K	E	G	K	I	S	K
1.6	P	I	S	P	I	E	T	V	P	V	K	L	K	P	G	M	D	G	P	K	V	K	Q	W	P	L	T	E	E	K	I	K	A	L	V	E	I	C	T	E	M	E	K	E	G	K	I	S	K
1.6	P	I	S	P	I	E	T	V	P	V	K	L	K	P	G	M	D	G	P	K	V	K	Q	W	P	L	T	E	E	K	I	K	A	L	I	E	I	C	T	E	L	E	K	E	G	K	I	S	K
1.6	P	I	S	P	I	E	T	V	P	V	K	L	K	P	G	M	D	G	P	R	V	K	Q	W	P	L	T	E	E	K	I	K	A	L	V	E	I	C	T	E	L	E	K	E	G	K	I	S	K
1.7	.	.	.	.	.	.	.	.	.	.	.	.	.	.	.	.	.	.	.	.	.	.	.	.	.	.	.	.	.	.	.	.	.	.	.	.	.	C	T	E	L	E	K	E	G	K	I	S	K
1.7	P	I	S	P	I	E	T	V	P	V	K	L	K	P	G	M	D	G	P	K	V	K	Q	W	P	L	T	E	E	K	I	K	A	L	V	E	I	C	T	E	M	E	K	E	G	K	I	S	K
1.7	P	I	S	P	I	E	T	V	P	V	K	L	K	P	G	M	D	G	P	K	V	K	Q	W	P	L	T	E	E	K	I	K	A	L	V	E	I	C	T	E	M	E	K	E	G	K	I	S	K
1.7	P	I	S	P	I	E	T	V	P	V	K	L	K	P	G	M	D	G	P	K	V	K	Q	W	P	L	T	E	E	K	I	K	A	L	V	E	I	C	T	E	M	E	K	E	G	K	I	S	K
1.7	P	I	S	P	I	E	T	V	P	V	K	L	K	P	G	M	D	G	P	K	V	K	Q	W	P	L	T	E	E	K	I	K	A	L	V	E	I	C	T	E	M	E	K	E	G	K	I	S	K
1.7	P	I	S	P	I	E	T	V	P	V	K	L	K	P	G	M	D	G	P	K	V	K	Q	W	P	L	T	E	E	K	I	K	A	L	V	E	I	C	T	E	M	E	K	E	G	K	I	S	K
1.7	P	I	S	P	I	E	T	V	P	V	K	L	K	P	G	M	D	G	P	K	V	K	Q	W	P	L	S	K	E	K	I	E	A	L	V	E	I	C	T	E	M	E	K	E	G	K	I	S	K
1.8	P	I	S	P	I	E	T	V	P	V	K	L	K	P	G	M	D	G	P	K	V	K	Q	W	P	L	T	E	E	K	I	K	A	L	I	E	I	C	T	E	M	E	K	E	G	K	I	S	K
1.8	P	I	S	P	I	E	T	V	P	V	K	L	K	P	G	M	D	G	P	K	V	K	Q	W	P	L	T	E	E	K	I	K	A	L	V	E	I	C	T	E	M	E	K	E	G	K	I	S	K
1.8	P	I	S	P	I	E	T	V	P	V	K	L	K	P	G	M	D	G	P	K	V	K	Q	W	P	L	T	E	E	K	I	K	A	L	V	E	I	C	T	E	M	E	K	E	G	K	I	S	K
1.8	P	I	S	P	I	E	T	V	P	V	K	L	K	P	G	M	D	G	P	K	V	K	Q	W	P	L	T	E	E	K	I	K	A	L	V	E	I	C	T	E	M	E	K	E	G	K	I	S	K
1.8	P	I	S	P	I	E	T	V	P	V	K	L	K	P	G	M	D	G	P	K	I	K	Q	W	P	L	T	E	E	K	L	K	A	L	V	E	I	C	T	E	M	E	K	E	G	K	I	S	K
1.8	P	I	S	P	I	E	T	V	P	V	T	L	K	P	G	M	D	G	P	R	I	K	Q	W	P	L	T	E	E	K	I	K	A	L	T	E	I	C	K	E	M	E	E	E	G	K	I	S	K
1.8	P	I	S	P	I	E	T	V	P	V	K	L	K	P	G	M	D	G	P	K	V	K	Q	W	P	L	T	E	E	K	I	K	A	L	V	E	I	C	T	E	M	E	K	E	G	K	I	S	K
1.8	P	I	S	P	I	E	T	V	P	V	K	L	K	P	G	M	D	G	P	R	V	K	Q	W	P	L	T	D	E	K	I	K	A	L	V	E	I	C	T	E	M	E	K	E	G	K	I	S	K
1.8	P	I	S	P	I	E	T	V	P	V	K	L	K	P	G	M	D	G	P	K	V	K	Q	W	P	L	T	E	E	K	L	K	A	L	E	E	I	C	S	E	L	E	E	A	G	K	I	S	K
1.8	P	I	S	P	I	E	T	V	P	V	K	L	K	P	G	M	D	G	P	R	V	K	Q	W	P	L	T	E	E	K	I	K	A	L	V	E	I	C	T	E	M	E	K	E	G	K	I	S	K
1.8	P	I	S	P	I	E	T	V	P	V	K	L	K	P	G	M	D	G	P	K	V	K	Q	W	P	L	T	E	E	K	I	K	A	L	V	E	I	C	T	E	M	E	K	E	G	K	I	S	K
1.8	P	I	S	P	I	E	T	V	P	V	K	L	K	P	G	M	D	G	P	K	V	K	Q	W	P	L	T	E	E	K	I	K	A	L	T	E	I	C	L	E	M	E	K	E	G	K	I	S	K
1.8	P	I	S	P	I	E	T	V	P	V	K	L	K	P	G	M	D	G	P	K	V	K	Q	W	P	L	T	E	E	K	I	K	A	L	V	E	I	C	T	E	M	E	K	E	G	K	I	S	K
1.8	P	I	S	P	I	E	T	V	P	V	K	L	K	P	G	M	D	G	P	R	V	K	Q	W	P	L	T	D	E	K	I	K	A	L	V	E	I	C	T	E	M	E	K	E	G	K	I	S	K
1.8	P	I	S	P	I	E	T	V	P	V	K	L	K	P	G	M	D	G	P	K	V	K	Q	W	P	L	T	E	E	K	I	K	A	L	T	E	I	C	L	E	M	E	K	E	G	K	I	S	K
1.9	P	I	S	T	I	E	T	V	P	V	K	L	K	P	G	M	D	G	P	K	V	K	Q	W	P	L	T	E	E	K	I	K	A	L	M	E	I	C	T	E	L	E	E	E	G	K	I	S	K
1.9	P	I	S	P	I	E	T	V	P	V	K	L	K	P	G	M	D	G	P	K	V	K	Q	W	P	L	T	E	E	K	I	K	A	L	I	E	I	C	T	E	M	E	K	E	G	K	I	S	K
1.9	P	I	S	P	I	E	T	V	P	V	K	L	K	P	G	M	D	G	P	K	V	K	Q	W	P	L	T	E	E	K	I	K	A	L	I	E	I	C	L	E	M	E	K	E	G	K	I	S	K
1.9	P	I	S	P	I	E	T	V	P	V	K	L	K	P	G	M	D	G	P	K	V	K	Q	W	P	L	T	E	E	K	I	K	A	L	I	E	I	C	T	E	M	E	K	E	G	K	I	S	K
1.9	P	I	S	P	I	E	T	V	P	V	K	L	K	P	G	M	D	G	P	K	V	K	Q	W	P	L	T	E	E	K	I	K	A	L	I	E	I	C	L	E	M	E	K	E	G	K	I	S	K
1.9	.	.	.	.	.	.	.	.	.	.	.	.	.	.	.	.	.	.	.	.	.	.	.	.	.	.	.	.	.	.	.	.	.	.	.	.	.	C	T	E	M	E	K	E	G	K	I	S	K
1.9	P	I	S	P	I	E	T	V	P	V	K	L	K	P	G	M	D	G	P	R	V	K	Q	W	P	L	T	E	E	K	I	K	A	L	I	E	I	C	T	E	M	E	K	E	G	K	I	S	K
1.9	P	I	S	P	I	E	T	V	P	V	K	L	K	P	G	M	D	G	P	K	V	K	Q	W	P	L	T	E	E	K	I	K	A	L	I	E	I	C	T	E	M	E	K	E	G	K	I	S	K
1.9	.	.	.	.	.	.	.	.	.	.	.	.	.	.	.	.	.	.	.	.	.	.	.	.	.	.	.	.	.	.	.	.	.	.	.	.	.	C	T	E	M	E	K	E	G	K	I	S	K
1.9	P	I	S	P	I	E	T	V	P	V	K	L	K	P	G	M	D	G	P	K	V	K	Q	W	P	L	T	E	E	K	I	K	A	L	V	E	I	C	T	E	M	E	K	E	G	K	I	S	K
1.9	P	I	S	P	I	E	T	V	P	V	K	L	K	P	G	M	D	G	P	K	V	K	Q	W	P	L	T	E	E	K	I	K	A	L	V	E	I	C	T	E	M	E	K	E	G	K	I	S	K
1.9	P	I	S	P	I	E	T	V	P	V	K	L	K	P	G	M	D	G	P	K	V	K	Q	W	P	L	T	E	E	K	I	K	A	L	V	E	I	C	T	E	M	E	K	E	G	K	I	S	K
1.9	P	I	S	P	I	E	T	V	P	V	T	L	K	P	G	M	D	G	P	R	I	K	Q	W	P	L	T	E	E	K	I	K	A	L	T	E	I	C	K	E	M	E	K	E	G	K	I	S	K
1.9	.	.	.	.	.	.	.	.	.	.	.	.	.	.	.	.	.	.	.	.	.	.	.	.	.	.	.	.	.	.	.	.	.	.	.	.	.	C	T	E	M	E	K	E	G	K	I	S	K
2.0	P	I	S	P	I	E	T	V	P	V	K	L	K	P	G	M	D	G	P	K	V	K	Q	W	P	L	T	E	E	K	I	K	A	L	L	E	I	C	T	E	M	E	K	E	G	K	I	T	K
2.0	P	I	S	P	I	E	T	V	P	V	K	L	K	P	G	M	D	G	P	K	V	K	Q	W	P	L	T	E	E	K	I	K	A	L	V	E	I	C	T	E	M	E	K	E	G	K	I	S	K
2.0	P	I	S	P	I	E	T	V	P	V	K	L	K	P	G	M	D	G	P	K	V	K	Q	W	P	L	T	E	E	K	I	K	A	L	V	E	I	C	T	E	M	E	K	E	G	K	I	S	K
2.0	P	I	S	P	I	E	T	V	P	V	K	L	K	P	G	M	D	G	P	K	V	K	Q	W	P	L	T	E	E	K	I	K	A	L	V	E	I	C	T	E	M	E	K	E	G	K	I	S	K
2.0	P	I	S	P	I	K	T	V	P	V	K	L	K	P	G	M	D	G	P	K	V	K	Q	W	P	L	T	E	E	K	L	K	A	L	V	E	I	C	T	E	M	E	K	E	G	K	I	S	K
2.0	P	I	S	P	I	E	T	V	P	V	K	L	K	P	G	M	D	G	P	K	V	K	Q	W	P	L	T	E	E	K	I	K	A	L	V	E	I	C	T	E	M	E	K	E	G	K	I	S	K
2.0	P	I	S	P	I	G	T	V	P	V	K	L	K	P	G	M	D	G	P	K	V	K	Q	W	P	L	T	E	E	K	I	K	A	L	V	E	I	C	T	E	L	E	K	E	G	K	I	S	K
2.0	P	I	S	P	I	E	T	V	P	V	K	L	K	P	G	M	D	G	P	R	V	K	Q	W	P	L	T	E	E	K	I	K	A	L	V	E	I	C	A	E	L	E	K	E	G	K	I	S	K
2.0	P	I	S	P	I	E	T	V	P	V	K	L	K	P	G	M	D	G	P	K	V	K	Q	W	P	L	T	E	E	K	I	K	A	L	V	E	I	C	T	E	M	E	K	E	G	K	I	S	K
2.1	P	I	S	P	I	E	T	V	P	V	K	L	K	P	G	M	D	G	P	R	V	K	Q	W	P	L	T	E	E	K	I	K	A	L	V	E	I	C	T	E	L	E	K	E	G	K	I	S	K
2.1	P	I	S	P	I	E	T	V	P	V	K	L	K	P	G	M	D	G	P	K	V	K	Q	W	P	L	T	E	E	K	I	K	A	L	V	E	I	C	T	E	M	E	K	E	G	K	I	S	K
2.1	P	I	S	P	I	E	T	V	P	V	K	L	K	P	G	M	D	G	P	K	V	K	Q	W	P	L	T	E	E	K	I	K	A	L	V	E	I	C	T	E	M	E	K	E	G	K	I	S	K
2.1	.	.	.	.	.	.	.	.	.	.	.	.	.	.	.	.	.	.	.	.	.	.	.	.	.	.	.	.	.	.	.	.	.	.	.	.	.	C	A	E	L	E	K	E	G	K	I	S	K
2.1	P	I	S	P	I	E	T	V	P	V	K	L	K	P	G	M	D	G	P	K	V	K	Q	W	P	L	T	E	E	K	I	K	A	L	V	E	I	C	T	E	M	E	K	E	G	K	I	S	K
2.1	.	.	.	.	.	.	.	.	.	.	.	.	.	.	.	.	.	.	.	.	.	.	.	.	.	.	.	.	.	.	.	.	.	.	.	.	.	C	A	E	L	E	K	E	G	K	I	S	K
2.1	P	I	S	P	I	E	T	V	P	V	K	L	K	P	G	M	D	G	P	K	V	K	Q	W	P	L	T	E	E	K	I	K	A	L	V	E	I	C	T	E	M	E	K	E	G	K	I	S	K
2.1	P	I	S	P	I	E	T	V	P	V	K	L	K	P	G	M	D	G	P	R	V	K	Q	W	P	L	T	E	E	K	I	K	A	L	V	E	I	C	T	E	M	E	K	E	G	K	I	S	K
2.1	P	I	S	P	I	D	T	V	P	V	K	L	K	P	G	M	D	G	P	K	V	K	Q	W	P	L	T	E	E	K	I	K	A	L	V	E	I	C	T	E	M	E	K	E	G	K	I	S	K
2.2	P	I	S	P	I	E	T	V	P	V	K	L	K	P	G	M	D	G	P	K	V	K	Q	W	P	L	T	E	E	K	I	K	A	L	T	E	I	C	T	E	M	E	K	E	G	K	I	S	K
2.2	P	I	S	P	I	E	T	V	P	V	K	L	K	P	G	M	D	G	P	K	V	K	Q	W	P	L	T	E	E	K	I	K	A	L	T	E	I	C	T	E	M	E	K	E	G	K	I	S	K
2.2	P	I	S	P	I	E	T	V	P	V	K	L	K	P	G	M	D	G	P	K	V	K	Q	W	P	L	T	E	E	K	I	K	A	L	T	E	I	C	T	E	M	E	K	E	G	K	I	S	K
2.2	P	I	S	P	I	E	T	V	P	V	K	L	K	P	G	M	D	G	P	K	V	K	Q	W	P	L	T	E	E	K	I	K	A	L	T	E	I	C	T	E	M	E	K	E	G	K	I	S	K
2.2	P	I	S	P	I	E	T	V	P	V	K	L	K	P	G	M	D	G	P	K	V	K	Q	W	P	L	T	E	E	K	I	K	A	L	T	E	I	C	T	E	M	E	K	E	G	K	I	S	K
2.2	P	I	S	P	I	E	T	V	P	V	K	L	K	P	G	M	D	G	P	K	V	K	Q	W	P	L	T	E	E	K	I	K	A	L	T	E	I	C	T	E	M	E	K	E	G	K	I	S	K
2.2	P	I	S	P	I	E	T	V	P	V	K	L	K	P	G	M	D	G	P	K	V	K	Q	W	P	L	T	E	E	K	I	K	A	L	T	E	I	C	T	E	M	E	K	E	G	K	I	S	K
2.2	P	I	S	P	I	E	T	V	P	V	K	L	K	P	G	M	D	G	P	K	V	K	Q	W	P	L	T	E	E	K	I	K	A	L	T	E	I	C	T	E	M	E	K	E	G	K	I	S	K
2.2	P	I	S	P	I	E	T	V	P	V	T	L	K	P	G	M	D	G	P	R	I	K	Q	W	P	L	T	E	E	K	I	K	A	L	T	E	I	C	K	E	M	E	K	E	G	K	I	S	K
2.2	P	I	S	P	I	E	T	V	P	V	K	L	K	P	G	M	D	G	P	K	V	K	Q	W	P	L	T	E	E	K	I	K	A	L	V	E	I	C	T	E	M	E	K	E	G	K	I	S	K
2.2	P	I	S	P	I	E	T	V	P	V	K	L	K	P	G	M	D	G	P	R	V	K	Q	W	P	L	T	E	E	K	I	K	A	L	V	E	I	C	T	E	L	E	E	E	G	K	I	S	K
2.2	P	I	S	P	I	E	T	V	P	V	K	L	K	P	G	M	D	G	P	K	V	K	Q	W	P	L	T	E	E	K	I	K	A	L	V	E	I	C	T	E	M	E	K	E	G	K	I	S	K
2.2	P	I	S	P	I	E	T	V	P	V	K	L	K	P	G	M	D	G	P	K	V	K	Q	W	P	L	T	E	E	K	I	K	A	L	T	E	I	C	T	E	M	E	K	E	G	K	I	S	K
2.3	P	I	S	P	I	E	T	V	P	V	K	L	K	P	G	M	D	G	P	K	V	K	Q	W	P	L	T	E	E	K	I	K	A	L	V	E	I	C	T	E	L	E	N	D	G	K	I	S	K
2.3	P	I	C	P	I	E	T	V	P	V	K	L	K	P	G	M	D	G	P	K	V	K	Q	W	P	L	T	E	E	K	I	K	A	L	V	E	I	C	T	E	L	E	Q	E	G	K	I	S	K
2.3	P	I	S	P	I	D	T	V	P	V	K	L	K	P	G	M	D	G	P	K	V	K	Q	W	P	L	T	E	E	K	I	K	A	L	T	E	I	C	T	E	M	E	K	E	G	K	I	S	K
2.3	P	I	S	P	I	E	T	V	P	V	K	L	K	P	G	M	D	G	P	K	V	K	Q	W	P	L	T	E	E	K	I	K	A	L	I	E	I	C	T	E	M	E	K	E	G	K	I	S	K
2.3	P	I	S	P	I	D	T	V	P	V	K	L	K	P	G	M	D	G	P	K	V	K	Q	W	P	L	T	E	E	K	I	K	A	L	T	E	I	C	T	E	M	E	K	E	G	K	I	S	K
2.3	P	I	S	P	I	D	T	V	P	V	K	L	K	P	G	M	D	G	P	K	V	K	Q	W	P	L	T	E	E	K	I	K	A	L	T	E	I	C	T	E	M	E	K	E	G	K	I	S	K
2.3	P	I	S	P	I	D	T	V	P	V	K	L	K	P	G	M	D	G	P	K	V	K	Q	W	P	L	T	E	E	K	I	K	A	L	T	E	I	C	T	E	M	E	K	E	G	K	I	S	K
2.3	P	I	S	P	I	E	T	V	P	V	K	L	K	P	G	M	D	G	P	K	V	K	Q	W	P	L	T	E	E	K	I	K	A	L	V	E	I	C	T	E	M	E	K	E	G	K	I	S	R
2.3	P	I	S	P	I	E	T	I	P	V	K	L	K	P	G	M	D	G	P	R	V	K	Q	W	P	L	T	E	E	K	I	K	A	L	V	E	I	C	T	E	M	E	K	E	G	K	I	S	K
2.3	P	I	S	P	I	E	T	I	P	V	K	L	K	P	G	M	D	G	P	R	V	K	Q	W	P	L	T	E	E	K	I	K	A	L	V	E	I	C	T	E	M	E	K	E	G	K	I	S	K
2.3	P	I	S	P	I	E	T	V	P	V	K	L	K	P	G	M	D	G	P	K	V	K	Q	W	P	L	T	E	E	K	I	K	A	L	M	E	I	C	T	E	M	E	K	E	G	K	I	S	K
2.3	P	I	S	P	I	E	T	I	P	V	K	L	K	P	G	M	D	G	P	R	V	K	Q	W	P	L	T	E	E	K	I	K	A	L	V	E	I	C	T	E	M	E	K	E	G	K	I	S	K
2.3	P	I	S	P	I	E	T	I	P	V	K	L	K	P	G	M	D	G	P	R	V	K	Q	W	P	L	T	E	E	K	I	K	A	L	V	E	I	C	T	E	M	E	K	E	G	K	I	S	K
2.3	P	I	S	P	I	E	T	V	P	V	K	L	K	P	G	M	D	G	P	K	V	K	Q	W	P	L	T	E	E	K	I	K	A	L	M	E	I	C	T	E	M	E	K	E	G	K	I	S	K
2.4	P	I	S	P	I	E	T	V	P	V	K	L	K	P	G	V	D	G	P	K	V	K	Q	W	P	L	T	E	E	K	I	K	A	L	T	E	I	C	T	E	M	E	K	E	G	K	I	S	K
2.4	P	I	S	P	I	E	T	V	P	V	K	L	K	P	G	M	D	G	P	K	V	K	Q	W	P	L	T	E	E	K	I	K	A	L	T	E	I	C	T	E	M	E	K	E	G	K	I	S	K
2.4	P	I	S	P	I	E	T	V	P	V	K	L	K	P	G	M	D	G	P	K	V	K	Q	W	P	L	T	E	E	K	I	K	A	L	V	E	I	C	T	E	M	E	K	E	G	K	I	S	K
2.4	P	I	S	P	I	E	T	V	P	V	K	L	K	P	G	M	D	G	P	K	V	K	Q	W	P	L	T	E	E	K	I	K	A	L	T	E	I	C	T	E	M	E	K	E	G	K	I	S	K
2.4	P	I	S	P	I	E	T	V	P	V	K	L	K	P	G	M	D	G	P	K	V	K	Q	W	P	L	T	E	E	K	I	K	A	L	V	E	I	C	T	E	M	E	K	E	G	K	I	S	K
2.4	P	I	S	P	I	E	T	V	P	V	K	L	K	P	G	M	D	G	P	K	V	K	Q	W	P	L	T	E	E	K	I	K	A	L	T	E	I	C	T	E	M	E	K	E	G	K	I	S	K
2.4	P	I	S	P	I	E	T	V	P	V	K	L	K	P	G	M	D	G	P	K	V	K	Q	W	P	L	T	E	E	K	I	K	A	L	T	E	I	C	T	E	M	E	K	E	G	K	I	S	K
2.4	P	I	S	P	I	E	T	V	P	V	K	L	K	P	G	M	D	G	P	K	V	K	Q	W	P	L	T	E	E	K	I	K	A	L	V	E	I	C	T	E	M	E	K	E	G	K	I	S	K
2.4	P	I	S	P	I	E	T	V	P	V	K	L	K	P	G	M	D	G	P	K	V	K	Q	W	P	L	T	K	E	K	I	K	A	L	V	E	I	C	T	E	M	E	K	E	G	K	I	S	K
2.4	P	I	S	P	I	E	T	V	P	V	K	L	K	P	G	M	D	G	P	K	V	K	Q	W	P	L	T	E	E	K	I	K	A	L	T	E	I	C	T	E	M	E	K	E	G	K	I	S	R
2.4	P	I	S	P	I	E	T	V	P	V	K	L	K	P	G	M	D	G	P	K	V	K	Q	W	P	L	T	E	E	K	I	K	A	L	V	E	I	C	A	E	L	E	K	E	G	K	I	S	K
2.5	P	I	S	P	I	E	T	V	P	V	K	L	K	P	G	M	D	G	P	K	V	K	Q	W	P	L	T	E	E	K	I	K	A	L	V	E	I	C	A	F	L	E	E	E	G	K	I	S	K
2.5	P	I	S	P	I	E	T	V	P	V	K	L	K	P	G	M	D	G	P	R	V	K	Q	W	P	L	T	E	E	K	I	K	A	L	V	E	I	C	T	E	M	E	K	E	G	K	I	S	K
2.5	P	I	S	P	I	E	T	V	P	V	K	L	K	P	G	M	D	G	P	K	V	K	Q	W	P	L	T	E	E	K	I	K	A	L	V	E	I	C	T	E	M	E	K	E	G	K	I	S	K
2.5	P	I	S	P	I	E	T	V	P	V	K	L	K	P	G	M	D	G	P	K	V	K	Q	W	P	L	T	E	E	K	I	K	A	L	V	E	I	C	T	E	M	E	K	E	G	K	I	S	K
2.5	P	I	S	P	I	D	T	V	P	V	K	L	K	P	G	M	D	G	P	K	V	K	Q	W	P	L	T	E	E	K	I	K	A	L	V	E	I	C	T	E	M	E	K	E	G	K	I	S	K
2.5	P	I	S	P	I	E	T	V	P	V	K	L	K	P	G	M	D	G	P	K	V	K	Q	W	P	L	T	K	E	K	I	K	A	L	M	E	I	C	T	E	L	E	K	E	G	K	I	S	K
2.5	P	I	S	P	I	E	T	V	P	V	K	L	K	P	G	M	D	G	P	K	V	K	Q	W	P	L	T	E	E	K	I	K	A	L	V	E	I	C	T	E	M	E	K	E	G	K	I	S	K
2.5	P	I	S	P	I	E	T	V	P	V	K	L	K	P	G	M	D	G	P	K	V	K	Q	W	P	L	T	E	E	K	I	K	A	L	V	E	I	C	T	E	M	E	K	E	G	K	I	S	K
2.5	P	I	S	P	I	E	T	V	P	V	K	L	K	P	G	M	D	G	P	K	V	K	Q	W	P	L	T	E	E	K	I	K	A	L	V	E	I	C	T	E	M	E	K	E	G	K	I	S	K
2.6	P	I	S	P	I	E	T	V	P	V	K	L	K	P	G	M	D	G	P	K	V	K	Q	W	P	L	T	E	E	K	I	K	A	L	V	E	I	C	T	E	M	E	K	E	G	K	I	S	K
2.6	P	I	S	P	I	E	T	V	P	V	K	L	K	P	G	M	D	G	P	R	V	K	Q	W	P	L	T	E	E	K	I	K	A	L	M	E	I	C	T	E	L	E	N	E	G	K	I	S	K
2.6	.	.	.	.	.	.	.	.	.	.	.	.	.	.	.	.	.	.	.	.	.	.	.	.	.	.	.	.	.	.	.	.	.	.	.	.	.	C	A	E	M	E	K	E	G	K	I	S	K
2.6	P	I	S	P	I	E	T	V	P	V	K	L	K	P	G	M	D	G	P	R	V	K	Q	W	P	L	T	E	E	K	I	K	A	L	V	E	I	C	T	E	M	E	K	E	G	K	I	S	K
2.6	P	I	S	P	I	E	T	V	P	V	K	L	K	P	G	M	D	G	P	K	V	K	Q	W	P	L	T	E	E	K	I	K	A	L	I	E	I	C	T	E	L	E	Q	E	G	K	I	S	K
2.6	P	I	S	P	I	E	T	V	P	V	K	L	K	P	G	M	D	G	P	K	V	K	Q	W	P	L	T	E	E	K	I	K	A	L	I	E	I	C	T	E	L	E	Q	E	G	K	I	S	K
2.8	P	I	S	P	I	E	T	V	P	V	K	L	K	P	G	M	D	G	P	R	V	K	Q	W	P	L	T	E	E	K	I	K	A	L	V	E	I	C	T	E	M	E	K	E	G	K	I	S	K
2.8	.	.	.	.	.	.	.	.	.	V	K	L	K	P	G	M	D	G	P	K	V	K	Q	W	P	L	A	E	E	K	I	K	A	L	Q	E	I	C	A	E	M	E	K	E	G	K	I	S	K
2.8	P	I	S	P	I	E	T	V	P	V	K	L	K	P	G	M	D	G	P	R	V	K	Q	W	P	L	T	E	E	K	I	K	A	L	V	E	I	C	A	E	M	E	K	E	G	K	I	S	K
2.8	P	I	S	P	I	E	T	V	P	V	K	L	K	P	G	M	D	G	P	R	V	K	Q	W	P	L	T	E	E	K	I	K	A	L	V	E	I	C	T	E	M	E	K	E	G	K	I	S	K
2.8	P	I	S	P	I	E	T	V	P	V	K	L	K	P	G	M	D	G	P	R	V	K	Q	W	P	L	T	E	E	K	I	K	A	L	V	E	I	C	T	E	M	E	K	E	G	K	I	S	K
2.8	P	I	S	P	I	E	T	V	P	V	K	L	K	P	G	M	D	G	P	R	V	K	Q	W	P	L	T	E	E	K	I	K	A	L	V	E	I	C	T	E	M	E	K	E	G	K	I	S	K
2.8	P	I	S	P	I	E	T	V	P	V	K	L	K	P	G	M	D	G	P	R	V	K	Q	W	P	L	T	E	E	K	I	K	A	L	V	E	I	C	T	E	M	E	K	E	G	K	I	S	K
2.8	P	I	S	P	I	E	T	V	P	V	K	L	K	P	G	M	D	G	P	R	V	K	Q	W	P	L	T	E	E	K	I	K	A	L	V	E	I	C	T	E	M	E	K	E	G	K	I	S	K
2.8	P	I	S	P	I	E	T	V	P	V	K	L	K	P	G	M	D	G	P	R	V	K	Q	W	P	L	T	E	E	K	I	K	A	L	V	E	I	C	T	E	M	E	K	E	G	K	I	S	K
2.8	P	I	S	P	I	E	T	V	P	V	K	L	K	P	G	M	D	G	P	R	V	K	Q	W	P	L	T	E	E	K	I	K	A	L	V	E	I	C	T	E	M	E	K	E	G	K	I	S	K
2.8	P	I	S	P	I	E	T	V	P	V	K	L	K	P	G	M	D	G	P	R	V	K	Q	W	P	L	T	E	E	K	I	K	A	L	V	E	I	C	T	E	M	E	K	E	G	K	I	S	K
2.8	P	I	S	P	I	E	T	V	P	V	K	L	K	P	G	M	D	G	P	R	V	K	Q	W	P	L	T	E	E	K	I	K	A	L	V	E	I	C	T	E	M	E	K	E	G	K	I	S	K
2.8	P	I	S	P	I	E	T	V	P	V	K	L	K	P	G	M	D	G	P	R	V	K	Q	W	P	L	T	E	E	K	I	K	A	L	V	E	I	C	T	E	M	E	K	E	G	K	I	S	K
2.8	P	I	S	P	I	E	T	V	P	V	K	L	K	P	G	M	D	G	P	R	V	K	Q	W	P	L	T	E	E	K	I	K	A	L	V	E	I	C	T	E	M	E	K	E	G	K	I	S	K
2.8	P	I	S	P	I	E	T	V	P	V	K	L	K	P	G	M	D	G	P	R	V	K	Q	W	P	L	T	E	E	K	I	K	A	L	V	E	I	C	T	E	M	E	K	E	G	K	I	S	K
2.8	P	I	S	P	I	E	T	V	P	V	K	L	K	P	G	M	D	G	P	R	V	K	Q	W	P	L	T	E	E	K	I	K	A	L	V	E	I	C	T	E	M	E	K	E	G	K	I	S	K
2.8	P	I	S	P	I	E	T	V	P	V	K	L	K	P	G	M	D	G	P	R	V	K	Q	W	P	L	T	E	E	K	I	K	A	L	V	E	I	C	T	E	M	E	K	E	G	K	I	S	K
2.8	P	I	S	P	I	E	T	V	P	V	K	L	K	P	G	M	D	G	P	R	V	K	Q	W	P	L	T	E	E	K	I	K	A	L	V	E	I	C	T	E	M	E	K	E	G	K	I	S	K
2.8	P	I	S	P	I	E	T	V	P	V	K	L	K	P	G	M	D	G	P	K	V	K	Q	W	P	L	T	E	E	K	I	K	A	L	V	E	I	C	T	E	M	E	K	E	G	K	I	S	K
2.8	P	I	S	P	I	E	T	V	P	V	K	L	K	P	G	M	D	G	P	K	V	K	Q	W	P	L	T	E	E	K	I	K	A	L	V	E	I	C	T	E	L	E	K	D	G	K	I	S	K
2.8	P	I	S	P	I	E	T	V	P	V	K	L	K	P	G	M	D	G	P	K	V	K	Q	W	P	L	T	E	E	K	I	K	A	L	V	E	I	C	T	E	M	E	K	E	G	K	I	S	K
2.8	P	I	S	P	I	E	T	V	P	V	K	L	K	P	G	M	D	G	P	K	V	K	Q	W	P	L	T	E	E	K	I	K	A	L	V	E	I	C	T	E	L	E	E	A	G	K	I	S	K
2.8	P	I	S	P	I	E	T	V	P	V	K	L	K	P	G	M	D	G	P	K	V	K	Q	W	P	L	T	E	E	K	I	K	A	L	V	E	I	C	T	E	M	E	K	E	G	K	I	S	K
2.9	P	I	S	P	I	E	T	V	P	V	K	L	K	P	G	M	D	G	P	K	V	K	Q	W	P	L	T	E	E	K	I	K	A	L	T	E	I	C	T	E	L	E	K	E	G	K	I	S	K
2.9	P	I	S	P	I	E	T	V	P	V	K	L	K	P	G	M	D	G	P	K	V	K	Q	W	P	L	T	E	E	K	I	K	A	L	T	E	I	C	T	E	L	E	K	E	G	K	I	S	K
2.9	P	I	S	P	I	E	T	V	P	V	K	L	K	P	G	M	D	G	P	K	V	K	Q	W	P	L	T	E	E	K	I	K	A	L	T	E	I	C	T	E	L	E	K	E	G	K	I	S	K
2.9	.	.	.	.	.	.	.	.	.	.	.	.	.	.	.	.	.	.	.	.	.	.	.	.	.	.	.	.	.	.	.	.	.	.	.	.	.	C	T	E	M	E	K	E	G	K	I	S	K
2.9	.	.	.	.	.	.	.	.	.	.	.	.	.	.	.	.	.	.	.	.	.	.	.	.	.	.	.	.	.	.	.	.	.	.	.	.	.	C	T	E	M	E	K	E	G	K	I	S	K
2.9	P	I	S	P	I	K	T	V	P	V	K	L	K	P	G	M	D	G	P	K	V	K	Q	W	P	L	T	E	E	K	I	K	A	L	V	E	I	C	T	E	M	E	K	E	G	K	I	S	K
2.9	P	I	S	P	I	E	T	V	P	V	K	L	K	P	G	M	D	G	P	R	V	K	Q	W	P	L	T	E	E	K	I	K	A	L	V	E	I	C	T	E	M	E	K	E	G	K	I	S	K
2.9	P	I	S	P	I	E	T	V	P	V	K	L	K	P	G	M	D	G	P	K	V	K	Q	W	P	L	T	E	E	K	I	K	A	L	T	E	I	C	T	E	L	E	K	E	G	K	I	S	K
3.0	P	I	S	P	I	E	T	V	P	V	K	L	K	P	G	M	D	G	P	K	V	K	Q	W	P	L	T	E	E	K	I	K	A	L	V	E	I	C	T	E	M	E	K	E	G	K	I	S	K
3.0	P	I	S	P	I	E	T	V	P	V	K	L	K	P	G	M	D	G	P	K	V	K	Q	W	P	L	T	E	E	K	I	K	A	L	V	E	I	C	T	E	M	E	K	E	G	K	I	S	K
3.0	P	I	S	P	I	E	T	V	P	V	K	L	K	P	G	M	D	G	P	K	V	K	Q	W	P	L	T	E	E	K	I	K	A	L	V	E	I	C	T	E	M	E	K	E	G	K	I	S	K
3.0	P	I	S	P	I	E	T	V	P	V	K	L	K	P	G	M	D	G	P	K	V	K	Q	W	P	L	T	E	E	K	I	K	A	L	V	E	I	C	T	E	M	E	K	E	G	K	I	S	K
3.0	P	I	S	P	I	E	T	V	P	V	K	L	K	P	G	M	D	G	P	K	V	K	Q	W	P	L	T	E	E	K	I	K	A	L	V	E	I	C	T	E	M	E	K	E	G	K	I	S	K
3.0	P	I	S	P	I	E	T	V	P	V	K	L	K	P	G	M	D	G	P	K	V	K	Q	W	P	L	T	E	E	K	I	K	A	L	V	E	I	C	T	E	M	E	K	E	G	K	I	S	K
3.0	P	I	S	P	I	E	T	V	P	V	K	L	K	P	G	M	D	G	P	K	V	K	Q	W	P	L	T	E	E	K	I	K	A	L	V	E	I	C	T	E	M	E	K	E	G	K	I	S	K
3.1	P	I	S	P	I	E	T	I	P	V	K	L	K	P	G	M	D	G	P	K	I	K	Q	W	P	L	T	E	E	K	I	K	A	L	T	E	I	C	T	E	L	E	K	E	G	K	I	S	K
3.1	P	I	S	P	I	E	T	V	P	V	K	L	K	P	G	M	D	G	P	K	V	K	Q	W	P	L	T	E	E	K	I	K	A	L	T	E	I	C	A	E	L	E	K	E	G	K	I	S	K
3.1	P	I	S	P	I	E	T	V	P	V	K	L	K	P	G	M	D	G	P	K	V	K	Q	W	P	L	T	E	E	K	I	K	A	L	V	E	I	C	T	E	M	E	K	E	G	K	I	S	K
3.1	.	.	.	.	.	.	.	.	.	.	.	.	.	.	.	.	.	.	.	.	.	.	.	.	.	.	.	.	.	.	.	.	.	.	.	.	.	C	T	E	M	E	K	E	G	K	I	S	K
3.1	P	I	S	P	I	E	T	V	P	V	K	L	K	P	G	M	D	G	P	K	V	K	Q	W	P	L	T	E	E	K	I	K	A	L	T	E	I	C	A	E	L	E	K	E	G	K	I	S	K
3.1	P	I	S	P	I	E	T	V	P	V	K	L	K	P	G	M	D	G	P	K	V	K	Q	W	P	L	T	E	E	K	I	K	A	L	V	E	I	C	T	E	M	E	K	E	G	K	I	S	K
3.1	P	I	S	P	I	E	T	I	P	V	K	L	K	P	G	M	D	G	P	K	I	K	Q	W	P	L	T	E	E	K	I	K	A	L	T	E	I	C	T	E	L	E	K	E	G	K	I	S	K
3.1	P	I	S	P	I	E	T	V	P	V	K	L	K	P	G	M	D	G	P	K	V	K	Q	W	P	L	T	E	E	K	I	K	A	L	M	E	I	C	A	D	M	E	K	E	G	K	I	S	E
3.2	P	I	S	P	I	E	T	V	P	V	K	L	K	P	G	M	D	G	P	R	V	K	Q	W	P	L	T	E	E	K	I	K	A	L	L	E	I	C	A	E	M	E	K	E	G	K	I	S	K
3.4	P	I	S	P	I	E	T	V	P	V	K	L	K	P	G	M	D	G	P	K	I	K	Q	W	P	L	T	E	E	K	I	K	A	L	V	E	I	C	T	E	M	E	K	E	G	K	I	S	K
3.4	P	I	S	P	I	E	T	V	P	V	K	L	K	P	G	M	D	G	P	K	I	K	Q	W	P	L	T	E	E	K	I	K	A	L	V	E	I	C	T	E	M	E	K	E	G	K	I	S	K
3.4	P	I	S	P	I	E	T	V	P	V	K	L	K	P	G	M	D	G	P	K	I	K	Q	W	P	L	T	E	E	K	I	K	A	L	V	E	I	C	T	E	M	E	K	E	G	K	I	S	K
3.4	P	I	S	P	I	E	T	V	P	V	K	L	K	P	G	M	D	G	P	K	V	K	Q	W	P	L	T	E	E	K	I	K	A	L	V	E	I	C	T	E	M	E	K	E	G	K	I	S	K
3.4	P	I	S	P	I	E	T	V	P	V	K	L	K	P	G	M	D	G	P	K	V	K	Q	W	P	L	T	E	E	K	I	K	A	L	V	E	I	C	T	E	M	E	K	E	G	K	I	S	K
3.4	P	I	S	P	I	E	T	V	P	V	K	L	K	P	G	M	D	G	P	K	V	K	Q	W	P	L	T	E	E	K	I	K	A	L	V	E	I	C	T	E	M	E	K	E	G	K	I	S	K
3.4	P	I	S	P	I	X	T	V	P	V	K	L	K	P	G	M	D	G	P	K	V	K	Q	W	P	L	T	E	E	K	I	K	A	L	V	E	I	C	T	E	L	E	K	E	G	K	I	S	K
3.4	P	I	S	P	I	E	T	V	P	V	K	L	K	P	G	M	D	G	P	K	I	K	Q	W	P	L	T	E	E	K	I	K	A	L	V	E	I	C	T	E	M	E	K	E	G	K	I	S	K
3.4	P	I	S	P	I	E	T	V	P	V	K	L	K	P	G	M	D	G	P	K	V	K	Q	W	P	L	T	E	E	K	I	K	A	L	V	E	I	C	T	E	M	E	K	E	G	K	I	S	K
3.4	P	I	S	P	I	E	T	V	P	V	K	L	K	P	G	M	D	G	P	K	V	K	Q	W	P	L	T	E	E	K	I	K	A	L	V	E	I	C	T	E	M	E	K	E	G	K	I	S	K
3.4	P	I	C	P	I	K	T	V	P	V	K	L	K	P	G	M	D	G	P	K	V	K	Q	W	P	L	T	E	E	K	I	K	A	L	V	E	I	C	T	E	L	E	X	E	G	K	I	S	K
3.4	P	I	C	P	I	K	T	V	P	V	K	L	K	P	G	M	D	G	P	K	V	K	Q	W	P	L	T	E	E	K	I	K	A	L	V	E	I	C	T	E	L	E	X	E	G	K	I	S	K
3.5	P	I	S	P	I	E	T	V	P	V	K	L	K	P	G	M	D	G	P	K	V	K	Q	W	P	L	T	E	E	K	I	K	A	L	V	E	I	C	T	E	M	E	K	E	G	K	I	S	K
3.5	P	I	S	P	I	E	T	V	P	V	K	L	K	P	G	M	D	G	P	K	V	K	Q	W	P	L	T	E	E	K	I	K	A	L	V	E	I	C	T	E	M	E	K	E	G	K	I	S	K
3.5	P	I	S	P	I	E	T	V	P	V	K	L	K	P	G	M	D	G	P	K	V	K	Q	W	P	L	T	E	E	K	I	K	A	L	V	E	I	C	T	E	M	E	K	E	G	K	I	S	K
3.5	P	I	S	P	I	E	T	V	P	V	K	L	K	P	G	M	D	G	P	R	I	K	Q	W	P	L	T	E	E	K	I	K	A	L	T	E	I	C	K	E	M	E	E	E	G	K	I	S	K
3.55	P	I	S	P	I	E	T	V	P	V	K	L	K	P	G	M	D	G	P	K	V	K	Q	W	P	L	T	E	E	K	I	K	A	L	V	E	I	C	T	E	M	E	K	E	G	K	I	S	K
3.6	.	.	.	.	.	.	.	.	.	.	.	.	.	.	.	.	.	.	.	.	.	.	.	.	.	.	.	.	.	.	.	.	.	.	.	.	.	C	T	E	L	E	K	E	G	K	I	S	K
3.6	P	I	S	P	I	E	T	V	P	V	K	L	K	P	G	M	D	G	P	K	V	K	Q	W	P	L	T	E	E	K	I	K	A	L	T	E	I	C	A	E	L	E	K	D	G	K	I	S	K
3.6	P	I	S	P	I	E	T	V	P	V	K	L	K	P	G	M	D	G	P	K	V	K	Q	W	P	L	T	E	E	K	I	K	A	L	I	E	I	C	T	E	M	E	K	E	G	K	I	S	K
3.6	P	I	S	P	I	E	T	V	P	V	K	L	K	P	G	M	D	G	P	K	V	K	Q	W	P	L	T	E	E	K	I	K	A	L	I	E	I	C	T	E	M	E	K	E	G	K	I	S	K
3.6	.	.	.	.	.	.	.	.	.	.	.	.	.	.	.	.	.	.	.	.	.	.	.	.	.	.	.	.	.	.	.	.	.	.	.	.	.	C	T	E	L	E	K	E	G	K	I	S	K
3.6	.	.	.	.	.	.	.	.	.	.	.	.	.	.	.	.	.	.	.	.	.	.	.	.	.	.	.	.	.	.	.	.	.	.	.	.	.	C	T	E	L	E	K	E	G	K	I	S	K
3.6	P	I	S	P	I	E	T	V	P	V	K	L	K	P	G	M	D	G	P	K	V	K	Q	W	P	L	T	E	E	K	I	K	A	L	V	E	I	C	T	E	M	E	K	E	G	K	I	S	K
3.6	.	.	.	.	.	.	.	.	.	.	.	.	.	.	.	.	.	.	.	.	.	.	.	.	.	.	.	.	.	.	.	.	.	.	.	.	.	C	T	E	L	E	K	E	G	K	I	S	K
3.6	P	I	S	P	I	E	T	V	P	V	K	L	K	P	G	M	D	G	P	K	V	K	Q	W	P	L	T	E	E	K	I	K	A	L	V	E	I	C	T	E	M	E	K	E	G	K	I	S	K
3.6	P	I	S	P	I	E	T	V	P	V	K	L	K	P	G	M	D	G	P	K	V	K	Q	W	P	L	T	E	E	K	I	K	A	L	M	E	I	C	T	E	M	E	K	E	G	K	I	S	R
3.6	P	I	S	P	I	E	T	V	P	V	K	L	K	P	G	M	D	G	P	K	V	K	Q	W	P	L	T	E	E	K	I	K	A	L	V	E	I	C	T	E	L	E	K	E	G	K	I	S	K
3.7	P	I	S	P	I	E	T	V	P	V	K	L	K	P	G	M	D	G	P	K	V	K	Q	W	P	L	T	E	E	K	I	K	A	L	I	E	I	C	T	E	L	E	K	E	G	K	I	S	K
3.7	P	I	S	P	I	E	T	V	P	V	K	L	K	P	G	M	D	G	P	K	V	K	Q	W	P	L	T	E	E	K	I	K	A	L	V	E	I	C	T	E	L	E	K	D	G	K	I	S	K
3.7	P	I	S	P	I	E	T	V	P	V	K	L	K	P	G	M	D	G	P	K	V	K	Q	W	P	L	T	E	E	K	I	K	A	L	V	E	I	C	T	E	L	E	K	D	G	K	I	S	K
3.7	P	I	S	P	I	E	T	V	P	V	K	L	K	P	G	M	D	G	P	K	V	K	Q	W	P	L	T	E	E	K	I	K	A	L	L	E	I	C	T	E	L	E	A	E	G	K	I	S	K
3.7	P	I	S	P	I	E	T	V	P	V	K	L	K	P	G	M	D	G	P	K	V	K	Q	W	P	L	T	E	E	K	I	N	A	L	V	E	I	C	T	E	L	E	K	E	G	K	I	S	K
3.9	P	I	S	P	I	E	T	V	P	V	K	L	K	P	G	M	D	G	P	K	V	K	Q	W	P	L	T	E	E	K	I	K	A	L	M	E	I	C	T	E	M	E	K	E	G	K	I	S	R
3.9	P	I	S	P	I	E	T	V	P	V	K	L	K	P	G	M	D	G	P	K	V	K	Q	W	P	L	T	E	E	K	I	K	A	L	R	E	I	C	T	E	L	E	K	E	G	K	I	S	R
3.9	P	I	S	P	I	E	T	V	P	V	K	L	K	P	G	M	D	G	P	K	V	K	Q	W	P	L	T	E	E	K	I	K	A	L	V	E	I	C	T	E	M	E	K	E	G	K	I	S	K
4.0	P	I	S	P	I	E	T	V	P	V	K	L	K	P	G	M	D	G	P	K	V	K	Q	W	P	L	T	E	E	K	I	K	A	L	V	E	I	C	A	E	M	E	K	E	G	K	I	S	K
4.0	P	I	S	P	I	E	T	V	P	V	K	L	K	P	G	M	D	G	P	R	V	K	Q	W	P	L	T	E	E	K	I	K	A	L	V	E	I	C	T	E	M	E	K	E	G	K	I	T	R
4.0	P	I	S	P	I	E	T	V	P	V	K	L	K	P	G	M	D	G	P	K	V	K	Q	W	P	L	T	E	E	K	I	K	A	L	V	E	I	C	A	E	M	E	K	E	G	K	I	S	K
4.0	P	I	S	P	I	E	T	V	P	V	K	L	K	P	G	M	D	G	P	K	I	K	Q	W	P	L	T	K	E	K	I	E	A	L	V	E	I	C	K	E	L	E	E	D	G	K	I	S	K
4.0	P	I	S	P	I	E	T	V	P	V	K	L	K	P	G	M	D	G	P	K	V	K	Q	W	P	L	T	E	E	K	I	K	A	L	I	E	I	C	T	E	M	E	K	E	G	K	I	S	K
4.1	P	I	S	P	I	E	T	V	P	V	K	L	K	P	G	M	D	G	P	K	V	K	Q	W	P	L	T	E	E	K	I	K	A	L	V	E	I	C	T	E	M	E	K	E	G	K	I	S	K
4.1	P	I	S	P	I	E	T	V	P	V	K	L	K	P	G	M	D	G	P	R	V	K	Q	W	P	L	T	E	E	K	I	K	A	L	V	E	I	C	T	E	M	E	K	E	G	K	I	S	K
4.1	P	I	S	P	I	E	T	V	P	V	K	L	K	P	G	M	D	G	P	K	V	K	Q	W	P	L	T	E	E	K	I	K	A	L	M	E	I	C	A	E	L	E	K	E	G	K	I	S	K
4.1	P	I	S	P	I	E	T	V	P	V	K	L	K	P	G	M	D	G	P	R	V	K	Q	W	P	L	T	E	E	K	I	K	A	L	V	E	I	C	T	E	M	E	K	E	G	K	I	S	K
4.1	P	I	S	P	I	E	T	V	P	V	K	L	K	P	G	M	D	G	P	K	V	K	Q	W	P	L	T	E	E	K	I	K	A	L	I	E	I	C	T	E	L	E	K	E	E	K	I	S	R
4.1	P	I	S	P	I	E	T	V	P	V	K	L	K	P	G	M	D	G	P	K	V	K	Q	W	P	L	T	E	E	K	I	K	A	L	I	E	I	C	T	E	L	E	K	E	E	K	I	S	R
4.2	P	I	S	P	I	E	T	V	P	V	K	L	K	P	G	M	D	G	P	K	V	K	Q	W	P	L	T	K	E	K	I	E	A	L	V	E	I	C	K	E	L	E	E	A	G	K	I	S	K
4.3	P	I	S	P	I	E	T	V	P	V	K	L	K	P	G	M	D	G	P	K	V	K	Q	W	P	L	T	E	E	K	I	K	A	L	V	E	I	C	T	E	L	E	K	E	G	K	I	S	K
4.3	P	I	S	P	I	E	T	V	P	V	K	L	K	P	G	M	D	G	P	K	V	K	Q	W	P	L	T	E	E	K	I	K	A	L	V	E	I	C	T	E	L	E	K	E	G	K	I	S	K
4.3	P	I	S	P	I	E	T	V	P	V	K	L	K	P	G	M	D	G	P	K	V	K	Q	W	P	L	T	E	E	K	I	K	A	L	V	E	I	C	T	E	M	E	K	E	G	K	I	S	K
4.3	P	I	S	P	I	E	T	V	P	V	K	L	K	P	G	M	D	G	P	K	V	K	Q	W	P	L	T	E	E	K	I	K	A	L	M	E	I	C	T	E	L	E	K	E	G	K	I	S	K
4.3	P	I	S	P	I	E	T	V	P	V	K	L	K	P	G	M	D	G	P	R	V	K	Q	W	P	L	T	E	E	K	I	K	A	L	V	E	I	C	T	E	L	E	N	E	G	K	I	S	K
4.3	P	I	S	P	I	E	T	V	P	V	K	L	K	P	G	M	D	G	P	K	V	K	Q	W	P	L	T	E	E	K	I	K	A	L	V	E	I	C	T	E	L	E	K	E	G	K	I	S	K
4.3	P	I	S	P	I	E	T	V	P	V	K	L	K	P	G	M	D	G	P	K	V	K	Q	W	P	L	T	E	E	K	I	K	A	L	V	E	I	C	T	E	L	E	K	E	G	K	I	S	K
4.4	P	I	S	S	I	E	T	V	P	V	K	L	K	P	G	M	D	G	P	R	V	K	Q	W	P	L	T	E	E	K	I	K	A	L	L	E	I	C	T	E	M	E	K	E	G	K	I	S	K
4.4	P	I	S	P	I	E	T	V	P	V	K	L	K	P	G	M	D	G	P	R	V	K	Q	W	P	L	T	E	E	K	I	K	A	L	V	E	I	C	T	E	M	E	K	E	G	K	I	S	K
4.4	P	I	S	P	I	E	T	V	P	V	K	L	K	P	G	M	D	G	P	R	V	K	Q	W	P	L	T	E	E	K	I	K	A	L	V	E	I	C	T	E	M	E	K	E	G	K	I	S	K
4.4	P	I	S	S	I	E	T	V	P	V	K	L	K	P	G	M	D	G	P	R	V	K	Q	W	P	L	T	E	E	K	I	K	A	L	L	E	I	C	T	E	M	E	K	E	G	K	I	S	K
4.5	P	I	S	P	I	E	T	V	P	V	K	L	K	P	G	M	D	G	P	K	V	K	Q	W	P	L	T	E	E	K	I	K	A	L	V	E	I	C	T	E	M	E	K	E	G	K	I	S	K
4.5	P	I	S	P	I	E	T	V	P	V	K	L	K	P	G	M	D	G	P	R	V	K	Q	W	P	L	T	E	E	K	I	K	A	L	I	E	I	C	T	E	M	E	K	E	G	K	I	S	K
4.6	P	I	S	T	I	E	T	V	P	V	K	L	K	P	G	M	D	G	P	K	V	K	Q	W	P	L	T	E	E	K	I	K	A	L	V	E	I	C	T	E	L	E	K	E	G	K	I	S	K
4.6	P	I	S	P	I	E	T	V	P	V	K	L	K	P	G	M	D	G	P	K	V	K	Q	W	P	L	T	E	E	K	I	K	A	L	V	E	I	C	T	E	M	E	K	E	G	K	I	S	K
4.6	P	I	S	P	I	E	T	V	P	V	K	L	K	P	G	M	D	G	P	R	V	K	Q	W	P	L	T	E	E	K	I	K	A	L	V	E	I	C	A	E	L	E	K	E	G	K	I	S	K
4.6	P	I	S	T	I	K	T	V	P	V	K	L	K	P	G	M	D	G	P	K	V	K	Q	W	P	L	T	E	E	K	I	K	A	L	V	E	I	C	T	E	L	E	M	E	G	K	I	S	K
4.6	P	I	S	P	I	E	T	V	P	V	K	L	K	P	G	M	D	G	P	R	V	K	Q	W	P	L	T	E	E	K	I	K	A	L	M	E	I	C	T	E	L	E	K	E	G	K	I	S	K
4.7	P	I	S	P	I	E	T	V	P	V	K	L	K	P	G	M	D	G	P	K	V	K	Q	W	P	L	T	E	E	K	I	K	A	L	X	E	I	C	T	E	M	E	K	E	G	K	I	S	K
4.7	P	I	S	P	I	E	T	V	P	V	K	L	K	P	G	M	D	G	P	K	V	K	Q	W	P	L	T	E	E	K	I	K	A	L	X	E	I	C	T	E	M	E	K	E	G	K	I	S	K
4.7	P	I	S	P	I	E	T	V	P	V	K	L	K	P	G	M	D	G	P	K	V	K	Q	W	P	L	T	E	E	K	I	K	A	L	V	E	I	C	T	E	M	E	K	E	G	K	I	S	K
4.7	P	I	S	P	I	E	T	V	P	V	K	L	K	P	G	M	D	G	P	K	V	K	Q	W	P	L	T	E	E	K	I	K	A	L	V	E	I	C	T	E	M	E	K	E	G	K	I	S	K
4.7	P	I	S	P	I	E	T	V	P	V	K	L	K	P	G	M	D	G	P	K	V	K	Q	W	P	L	T	E	E	K	I	K	A	L	L	E	I	C	T	E	M	E	K	D	G	K	I	S	K
4.8	P	I	S	P	I	E	T	V	P	V	K	L	K	P	G	M	D	G	P	K	V	K	Q	W	P	L	T	E	E	K	L	K	A	L	M	E	I	C	T	K	M	E	K	E	G	K	I	S	K
4.8	P	I	S	P	I	E	T	V	P	V	K	L	K	P	G	M	D	G	P	K	V	K	Q	W	P	L	T	E	E	K	I	K	A	L	V	E	I	C	T	E	M	E	K	E	G	K	I	S	K
4.8	P	I	S	P	I	E	T	V	P	V	K	L	K	P	G	M	D	G	P	K	V	K	Q	W	P	L	T	E	E	K	I	K	A	L	V	E	I	C	T	E	M	E	K	E	G	K	I	S	K
4.9	P	I	S	P	I	E	T	V	P	V	K	L	K	P	G	M	D	G	P	K	V	K	Q	W	P	L	T	E	E	K	I	K	A	L	E	E	I	C	A	E	M	E	K	E	G	K	I	S	K
4.9	P	I	S	P	I	E	T	V	P	V	K	L	K	P	G	M	D	G	P	K	V	K	Q	W	P	L	T	E	E	K	I	K	A	L	V	E	I	C	T	E	L	E	E	A	G	K	I	S	R
4.9	P	I	S	P	I	D	P	V	P	V	K	L	K	P	G	M	D	G	P	K	V	K	Q	W	P	L	T	E	E	K	I	K	A	L	V	E	I	C	T	E	L	E	K	D	G	K	I	S	K
4.9	P	I	S	P	I	D	P	V	P	V	K	L	K	P	G	M	D	G	P	K	V	K	Q	W	P	L	T	E	E	K	I	K	A	L	V	E	I	C	T	E	L	E	K	D	G	K	I	S	K
4.9	P	I	S	P	I	E	T	V	P	V	T	L	K	P	G	M	D	G	P	R	I	K	Q	W	P	L	T	E	E	K	I	K	A	L	T	E	I	C	K	E	M	E	K	E	G	K	I	S	K
5.0	P	I	S	P	I	E	T	V	P	V	K	L	K	P	G	M	D	G	P	K	V	K	Q	W	P	L	T	E	E	K	I	K	A	L	V	E	I	C	T	E	M	E	K	E	G	K	I	S	K
5.0	P	I	S	P	I	E	T	V	P	V	K	L	K	P	G	M	D	G	P	K	V	K	Q	W	P	L	T	E	E	K	I	K	A	L	V	E	I	C	T	E	M	E	K	E	G	K	I	S	K
5.1	P	I	S	P	I	E	T	V	P	V	K	L	K	P	G	M	D	G	P	K	V	K	Q	W	P	L	T	E	E	K	I	K	A	L	V	E	I	C	T	E	L	E	N	D	G	K	I	S	K
5.1	P	I	S	P	I	E	T	V	P	V	K	L	K	P	G	M	D	G	P	K	V	K	Q	W	P	L	T	E	E	K	I	K	A	L	V	E	I	C	S	E	M	E	K	E	G	K	I	T	K
5.1	P	I	S	P	I	E	T	V	P	V	K	L	N	P	G	M	D	G	P	K	V	K	Q	W	P	L	T	E	E	K	I	K	A	L	M	E	I	C	T	E	L	E	Q	D	G	K	I	S	K
5.1	.	.	.	.	.	.	.	.	.	.	.	.	.	.	.	.	.	.	.	.	.	.	.	.	.	.	.	.	.	.	.	.	.	.	.	.	.	C	A	E	L	E	K	E	G	K	I	S	K
5.1	P	I	S	P	I	E	T	V	P	V	K	L	K	P	G	M	D	G	P	K	V	K	Q	W	P	L	T	E	E	K	I	K	A	L	V	E	I	C	A	E	L	E	K	D	G	K	I	S	K
5.1	P	I	S	T	I	E	T	V	P	V	K	L	K	P	G	M	D	G	P	K	V	K	Q	W	P	L	T	E	E	K	I	K	A	L	V	E	I	C	T	E	L	E	K	E	G	K	I	S	K
5.2	P	I	S	P	I	E	T	V	P	V	K	L	K	P	G	M	D	G	P	K	V	K	Q	W	P	L	T	E	E	K	I	K	A	L	V	E	I	C	T	E	M	E	K	E	G	K	I	S	K
5.2	P	I	S	P	I	E	T	V	P	V	K	L	K	P	G	M	D	G	P	K	V	K	Q	W	P	L	T	E	E	K	I	K	A	L	V	E	I	C	T	E	M	E	K	E	G	K	I	S	K
5.2	P	I	S	P	I	E	T	V	P	V	K	L	K	P	G	M	D	G	P	K	V	K	Q	W	P	L	T	E	E	K	I	K	A	L	V	E	I	C	T	E	M	E	K	E	G	K	I	S	K
5.2	P	I	S	P	I	E	T	V	P	V	K	L	K	P	G	M	D	G	P	K	V	K	Q	W	P	L	T	E	E	K	I	K	A	L	V	E	I	C	T	E	L	E	K	E	G	K	I	S	K
5.3	P	I	S	P	I	E	T	V	P	V	K	L	K	P	G	M	D	G	P	K	V	K	Q	W	P	L	T	E	E	K	I	K	A	L	A	E	I	C	A	E	M	E	K	E	G	K	I	S	K
5.3	P	I	S	P	I	E	T	V	P	V	K	L	K	P	G	M	D	G	P	K	V	K	Q	W	P	L	T	E	E	K	I	K	A	L	A	E	I	C	A	E	M	E	K	E	G	K	I	S	K
5.3	P	I	S	P	I	E	T	V	P	V	K	L	K	P	G	M	D	G	P	K	V	K	Q	W	P	L	T	E	E	K	I	K	A	L	A	E	I	C	A	E	M	E	K	E	G	K	I	S	K
5.3	P	I	S	P	I	E	T	V	P	V	K	L	K	P	G	M	D	G	P	K	V	K	Q	W	P	L	T	E	E	K	I	K	A	L	I	E	I	C	T	E	L	E	N	E	G	K	I	S	K
5.3	P	I	S	P	I	E	T	V	P	V	K	L	K	P	G	M	D	G	P	K	V	K	Q	W	P	L	T	E	E	K	I	K	A	L	V	E	I	C	T	E	L	E	K	E	G	K	I	S	K
5.3	P	I	S	P	I	E	T	V	P	V	K	L	K	P	G	M	D	G	P	K	V	K	Q	W	P	L	T	E	E	K	I	K	A	L	V	E	I	C	T	E	L	E	K	E	G	K	I	S	K
5.3	P	I	S	P	I	E	T	V	P	V	K	L	K	P	G	M	D	G	P	K	V	K	Q	W	P	L	T	E	E	K	I	K	A	L	I	E	I	C	T	E	L	E	N	E	G	K	I	S	K
5.3	P	I	S	P	I	E	T	V	P	V	K	L	K	P	G	M	D	G	P	K	V	K	Q	W	P	L	T	E	E	K	I	K	A	L	V	E	I	C	T	E	L	E	K	E	G	K	I	S	K
5.3	P	I	S	P	I	E	T	V	P	V	K	L	K	P	G	M	D	G	P	K	V	K	Q	W	P	L	T	E	E	K	I	K	A	L	V	E	I	C	T	E	L	E	K	E	G	K	I	S	K
5.3	P	I	S	P	I	E	T	V	P	V	K	L	K	P	G	M	D	G	P	K	V	K	Q	W	P	L	T	E	E	K	I	K	A	L	V	E	I	C	T	E	L	E	K	E	G	K	I	S	K
5.3	P	I	S	P	I	D	T	V	P	V	K	L	K	P	G	M	D	G	P	K	V	K	Q	W	P	L	T	E	E	K	I	K	A	L	V	E	I	C	E	E	L	E	K	D	G	K	I	S	K
5.3	P	I	S	P	I	E	T	V	P	V	K	L	K	P	G	M	D	G	P	K	V	K	Q	W	P	L	T	E	E	K	I	K	A	L	V	E	I	C	T	E	L	E	K	E	G	K	I	S	K
5.3	P	I	S	P	I	E	T	V	P	V	K	L	K	P	G	M	D	G	P	K	V	K	Q	W	P	L	T	E	E	K	I	K	A	L	A	E	I	C	A	E	M	E	K	E	G	K	I	S	K
5.4	P	I	S	P	I	E	T	V	P	V	K	L	K	P	G	M	D	G	P	R	V	K	Q	W	P	L	T	E	E	K	I	K	A	L	V	E	I	C	X	E	M	E	K	E	G	K	I	S	K
5.4	P	I	S	P	I	E	T	V	P	V	K	L	K	P	G	M	D	G	P	K	V	K	Q	W	P	L	T	E	E	K	I	K	A	L	V	E	I	C	A	E	L	E	K	E	G	K	I	S	K
5.5	P	I	S	P	I	E	T	V	P	V	K	L	K	P	G	M	D	G	P	K	V	K	Q	W	P	L	T	E	E	K	I	K	A	L	I	E	I	C	T	E	M	E	K	E	G	K	I	S	K
5.5	P	I	S	P	I	E	T	V	P	V	K	L	K	P	G	M	D	G	P	K	V	K	Q	W	P	L	T	E	E	K	I	K	A	L	V	E	I	C	T	E	L	E	K	E	G	K	I	S	K
5.6	P	I	S	P	I	E	T	V	P	V	K	L	K	P	G	M	D	G	P	K	V	K	Q	W	P	L	T	E	E	K	T	K	A	L	T	E	I	C	T	D	M	E	K	E	G	K	I	S	K
5.7	P	I	S	P	I	E	T	V	P	V	K	L	K	P	G	M	D	G	P	K	V	K	Q	W	P	L	T	E	E	K	I	K	A	L	V	E	I	C	E	E	L	E	K	D	G	K	I	S	K
5.8	P	I	S	P	I	E	T	V	P	V	K	L	K	P	G	M	D	G	P	K	V	K	Q	W	P	L	T	E	E	K	I	K	A	L	I	E	I	C	T	E	L	E	K	E	G	K	I	S	K
5.8	P	I	S	P	I	E	T	V	P	V	K	L	K	P	G	M	D	G	P	K	V	K	Q	W	P	L	T	E	E	K	I	K	A	L	T	E	I	C	T	E	M	E	R	E	G	K	I	S	K
5.9	P	I	S	P	I	E	T	V	P	V	K	L	K	P	G	M	D	G	P	K	I	K	Q	W	P	L	T	E	E	K	L	K	A	L	V	E	I	C	T	E	L	E	K	E	G	K	I	S	K
6.0	P	V	S	P	I	E	T	V	P	V	K	L	K	P	G	M	D	G	P	R	V	K	Q	W	P	L	T	E	E	K	I	K	A	L	I	E	I	C	A	E	L	E	K	D	G	K	I	S	R
6.2	P	I	S	P	I	A	T	V	P	V	K	L	K	P	G	M	D	G	P	K	V	K	Q	W	P	L	T	E	E	K	I	K	A	L	V	E	I	C	T	E	M	E	K	E	G	K	I	S	K
6.3	P	I	S	P	I	E	T	V	P	V	K	L	K	P	G	M	D	G	P	K	V	K	Q	W	P	L	T	E	E	K	I	K	A	L	I	E	I	C	T	E	M	E	K	E	G	K	I	S	K
6.5	P	I	S	P	I	E	T	V	P	V	K	L	K	P	G	M	D	G	P	K	V	K	Q	W	P	L	T	E	E	K	I	K	A	L	T	E	I	C	T	E	M	E	K	E	G	K	I	S	K
6.5	.	.	.	.	.	.	.	.	.	.	.	.	.	.	.	.	.	.	.	.	.	.	.	.	.	.	.	.	.	.	.	.	.	.	.	.	.	C	T	E	M	E	K	E	G	K	I	S	K
6.5	.	.	.	.	.	.	.	.	.	.	.	.	.	.	.	.	.	.	.	.	.	.	.	.	.	.	.	.	.	.	.	.	.	.	.	.	.	C	T	E	M	E	K	E	G	K	I	S	K
6.5	P	I	S	P	I	E	T	V	P	V	T	L	K	P	G	M	D	G	P	R	I	K	Q	W	P	L	T	E	E	K	I	K	A	L	T	E	I	C	K	E	M	E	E	E	G	K	I	S	K
6.6	P	I	S	P	I	E	T	V	P	V	K	L	K	P	G	M	D	G	P	K	V	K	Q	W	P	L	T	E	E	K	I	K	A	L	V	E	I	C	T	E	M	E	K	E	G	K	I	S	K
6.6	P	I	S	P	I	E	T	V	P	V	K	L	K	P	G	M	D	G	P	K	V	K	Q	W	P	L	T	E	E	K	I	K	A	L	R	E	I	C	T	E	L	E	K	E	G	K	I	S	R
6.7	P	I	S	P	I	E	T	V	P	V	K	L	K	P	G	M	D	G	P	R	V	K	Q	W	P	L	T	E	E	K	I	K	A	L	V	E	I	C	T	E	M	E	K	E	G	K	I	S	K
6.7	P	I	S	P	I	E	T	V	P	V	K	L	K	P	G	M	D	G	P	K	V	K	Q	W	P	L	T	E	E	K	I	K	A	L	V	E	I	C	T	E	L	E	K	E	G	K	I	S	K
6.7	P	I	S	P	I	E	T	V	P	V	K	L	K	P	G	M	D	G	P	K	V	K	Q	W	P	L	T	E	E	K	I	K	A	L	I	E	I	C	T	E	M	E	K	E	G	K	I	S	K
6.7	P	I	S	P	I	E	T	V	P	V	K	L	K	P	G	M	D	G	P	R	V	K	Q	W	P	L	T	E	E	K	I	K	A	L	V	E	I	C	T	E	M	E	K	E	G	K	I	S	K
6.7	P	I	S	P	I	E	T	V	P	V	K	L	K	P	G	M	D	G	P	K	V	K	Q	W	P	L	T	E	E	K	I	K	A	L	V	E	I	C	T	E	L	E	E	E	G	K	I	S	K
6.7	P	I	S	P	I	E	T	V	P	V	K	L	K	P	G	M	D	G	P	K	V	K	Q	W	P	L	T	E	E	K	I	K	A	L	V	E	I	C	T	E	L	E	K	E	G	K	I	S	K
6.7	P	I	S	P	I	E	T	V	P	V	K	L	K	P	G	M	D	G	P	K	V	K	Q	W	P	L	T	E	E	K	I	K	A	L	V	E	I	C	T	E	L	E	K	E	G	K	I	S	K
6.7	P	I	S	P	I	E	T	V	P	V	K	L	K	P	G	M	D	G	P	K	V	K	Q	W	P	L	T	E	E	K	I	K	A	L	V	E	I	C	T	E	L	E	E	E	G	K	I	S	K
6.7	P	I	S	P	I	E	T	V	P	V	K	L	K	P	G	M	D	G	P	K	V	K	Q	W	P	L	T	E	E	K	I	K	A	L	V	E	I	C	T	E	L	E	K	E	G	K	I	S	K
6.8	P	I	S	P	I	E	T	V	P	V	K	L	K	P	G	M	D	G	P	R	V	K	Q	W	P	L	T	E	E	K	I	K	A	L	V	E	I	C	T	E	L	E	K	E	G	K	I	S	K
6.8	P	I	S	P	I	E	T	V	P	V	K	L	K	P	G	M	D	G	P	K	V	K	Q	W	P	L	T	E	E	K	I	K	A	L	V	E	I	C	T	E	M	E	K	E	G	K	I	S	K
6.9	.	.	.	.	.	.	.	.	.	.	.	.	.	.	.	.	.	.	.	.	.	.	.	.	.	.	.	.	.	.	.	.	.	.	.	.	.	C	T	E	L	E	K	E	G	K	I	S	K
7.0	P	I	S	P	I	E	T	V	P	V	K	L	K	P	G	M	D	G	P	K	V	K	Q	W	P	L	T	E	E	K	I	K	A	L	V	E	I	C	T	E	L	E	Q	E	G	K	I	S	K
7.0	P	I	S	P	I	E	T	V	P	V	R	L	K	P	G	M	D	G	P	K	V	K	Q	W	P	L	T	E	E	K	I	K	A	L	V	E	I	C	T	E	M	E	K	E	G	K	I	S	K
7.0	P	I	S	P	I	E	T	V	P	V	K	L	K	P	G	M	D	G	P	K	V	K	Q	W	P	L	T	E	E	K	I	K	A	L	V	E	I	C	T	E	M	E	K	E	G	K	I	S	K
7.1	P	I	S	P	I	E	T	V	P	V	K	L	K	P	G	M	D	G	P	K	V	K	Q	W	P	L	T	E	E	K	I	K	A	L	V	E	I	C	T	E	M	E	K	E	G	K	I	S	K
7.1	.	.	.	.	.	.	.	.	.	.	.	.	.	.	.	.	.	.	.	.	.	.	.	.	.	.	.	.	.	.	.	.	.	.	.	.	.	C	T	E	L	E	E	E	G	K	I	S	K
7.1	P	I	S	P	I	E	T	V	P	V	K	L	K	P	G	M	D	G	P	K	V	K	Q	W	P	L	T	E	E	K	I	K	A	L	V	E	I	C	A	E	M	E	K	E	G	K	I	S	K
7.1	P	I	S	P	I	E	T	V	P	V	K	L	K	P	G	M	D	G	P	R	V	K	Q	W	P	L	T	E	E	K	I	K	A	L	V	E	I	C	T	E	L	E	K	D	G	K	I	S	K
7.1	P	I	S	P	I	E	T	V	P	V	K	L	K	P	G	M	D	G	P	R	V	K	Q	W	P	L	T	E	E	K	I	K	A	L	V	E	I	C	K	E	L	E	E	E	G	K	I	S	K
7.1	P	I	S	P	I	E	T	V	P	V	K	L	K	P	G	M	D	G	P	K	V	K	Q	W	P	L	T	E	E	K	I	K	A	L	V	E	I	C	T	E	M	E	K	E	G	K	I	S	K
7.1	.	.	.	.	.	.	.	.	.	.	.	.	.	.	.	.	.	.	.	.	.	.	.	.	.	.	.	.	.	.	.	.	.	.	.	.	.	C	T	E	L	E	E	E	G	K	I	S	K
7.2	.	.	.	.	.	.	.	.	.	.	.	.	.	.	.	.	.	.	.	.	.	.	.	.	.	.	.	.	.	.	.	.	.	.	.	.	.	C	A	D	M	E	K	E	G	K	I	S	K
7.2	.	.	.	.	.	.	.	.	.	.	.	.	.	.	.	.	.	.	.	.	.	.	.	.	.	.	.	.	.	.	.	.	.	.	.	.	.	C	A	D	M	E	K	E	G	K	I	S	K
7.2	P	I	S	P	I	E	T	V	P	V	K	L	K	P	G	M	D	G	P	K	V	K	Q	W	P	L	T	E	E	K	I	K	A	L	V	E	I	C	T	E	M	E	K	E	G	K	I	S	K
7.2	P	I	S	P	I	E	T	V	P	V	K	L	K	P	G	M	D	G	P	K	V	K	Q	W	P	L	T	E	E	K	I	K	A	L	V	E	I	C	T	E	M	E	K	E	G	K	I	S	K
7.2	P	I	S	P	I	E	T	V	P	V	K	L	K	P	G	M	D	G	P	K	V	K	Q	W	P	L	T	E	E	K	I	K	A	L	V	E	I	C	T	E	M	E	K	E	G	K	I	S	R
7.2	P	I	S	P	I	E	T	V	P	V	R	L	K	P	G	M	D	G	P	K	I	K	Q	W	P	L	T	E	E	K	I	K	A	L	V	E	I	C	T	E	M	E	K	E	G	K	I	S	K
7.2	P	I	S	P	I	E	T	V	P	V	K	L	K	P	G	M	D	G	P	K	V	K	Q	W	P	L	T	E	E	K	I	K	A	L	V	E	I	C	T	E	M	E	K	E	G	K	I	S	K
7.3	P	I	S	P	I	E	T	V	P	V	K	L	K	P	G	M	D	G	P	K	V	K	Q	W	P	L	T	E	E	K	I	K	A	L	T	E	I	C	T	E	M	E	K	E	G	K	I	S	K
7.3	P	I	S	P	I	E	T	V	P	V	K	L	K	P	G	M	D	G	P	K	V	K	Q	W	P	L	T	E	E	K	I	K	A	L	I	E	I	C	T	E	M	E	K	E	G	K	I	S	K
7.3	P	I	S	P	I	E	T	V	P	V	K	L	K	P	G	M	D	G	P	K	V	K	Q	W	P	L	T	E	E	K	I	K	A	L	V	E	I	C	T	E	M	E	K	E	G	K	I	S	K
7.3	P	I	S	P	I	E	T	V	P	V	K	L	K	P	G	M	D	G	P	R	V	K	Q	W	P	L	T	E	E	K	I	K	A	L	V	E	I	C	T	E	M	E	K	E	G	K	I	S	K
7.5	P	I	S	P	I	E	T	V	P	V	K	L	K	P	G	M	D	G	P	K	I	K	Q	W	P	L	T	E	E	K	I	K	A	L	T	E	I	C	M	E	L	E	K	E	G	K	I	S	K
7.5	P	I	S	P	I	E	T	V	P	V	K	L	K	P	G	M	D	G	P	K	V	K	Q	W	P	L	T	E	E	K	I	K	A	L	V	E	I	C	T	E	L	E	K	E	G	K	I	S	K
7.6	P	I	S	P	I	E	T	V	P	V	K	L	K	P	G	M	D	G	P	K	V	K	Q	W	P	L	T	E	E	K	I	K	A	L	M	E	I	C	T	E	L	E	K	E	G	K	I	S	K
7.7	P	I	S	S	I	D	T	V	P	V	K	L	K	P	G	M	D	G	P	K	V	K	Q	W	P	L	T	E	E	K	I	K	A	L	V	E	I	C	T	E	M	E	K	E	G	K	I	S	K
7.8	P	I	S	S	I	E	T	V	P	V	K	L	K	P	G	M	D	G	P	K	V	K	Q	W	P	L	T	E	E	K	I	K	A	L	I	E	I	C	E	E	L	E	K	E	G	K	I	S	K
7.9	P	I	S	P	I	E	T	V	P	V	K	L	K	P	G	M	D	G	P	K	V	K	Q	W	P	L	T	E	E	K	I	K	A	L	V	E	I	C	T	E	M	E	K	E	G	K	I	S	K
7.9	P	I	S	P	I	E	T	V	P	V	K	L	K	P	G	M	D	G	P	K	V	K	Q	W	P	L	T	E	E	K	I	K	A	L	V	E	I	C	T	E	M	E	K	E	G	K	I	S	K
8.0	P	I	S	P	I	E	T	V	P	V	K	L	K	P	G	M	D	G	P	K	V	K	Q	W	P	L	T	E	E	K	I	K	A	L	V	E	I	C	T	E	M	E	K	E	G	K	I	S	K
8.0	P	I	S	P	I	E	T	V	P	V	K	L	K	P	G	M	D	G	P	K	V	K	Q	W	P	L	T	E	E	K	I	K	A	L	I	E	I	C	T	E	M	E	K	E	G	K	I	S	K
8.0	P	I	S	P	I	E	T	V	P	V	K	L	K	P	G	M	D	G	P	R	V	K	Q	W	P	L	T	E	E	K	I	K	G	L	I	E	I	C	T	E	M	E	K	E	G	K	I	S	K
8.1	P	I	S	P	I	E	T	V	P	V	K	L	K	P	G	M	D	G	P	K	V	K	Q	W	P	L	T	E	E	K	I	K	A	L	V	E	I	C	T	E	L	E	N	E	G	K	I	S	K
8.1	P	I	S	P	I	E	T	V	P	V	K	L	K	P	G	M	D	G	P	K	V	K	Q	W	P	L	T	E	E	K	I	K	A	L	M	E	I	C	T	E	M	E	K	E	G	K	I	S	K
8.1	P	I	S	P	I	E	T	V	P	V	K	L	K	P	G	M	D	G	P	K	V	K	Q	W	P	L	T	E	E	K	I	K	A	L	V	E	I	C	T	E	M	E	K	E	G	K	I	S	K
8.1	P	I	S	P	I	E	T	V	P	V	K	L	K	P	G	M	D	G	P	K	V	K	Q	W	P	L	T	E	E	K	I	K	A	L	V	E	I	C	T	E	M	E	K	E	G	K	I	S	K
8.4	P	I	S	P	I	E	T	V	P	V	K	L	K	P	G	M	D	G	P	K	V	K	Q	W	P	L	T	E	E	K	I	K	A	L	I	E	I	C	T	E	M	E	K	E	G	K	I	S	K
8.4	P	I	S	P	I	E	T	V	P	V	K	L	K	P	G	M	D	G	P	K	V	K	Q	W	P	L	T	E	E	K	I	K	A	L	I	E	I	C	T	E	M	E	K	E	G	K	I	S	K
8.4	P	I	S	P	I	E	T	V	P	V	K	L	K	P	G	M	D	G	P	K	V	K	Q	W	P	L	T	E	E	K	I	K	A	L	V	E	I	C	T	E	M	E	K	E	G	K	I	S	K
8.4	P	I	S	P	I	D	T	V	P	V	K	L	K	P	G	M	D	G	P	K	V	K	Q	W	P	L	T	E	E	K	I	K	A	L	V	E	I	C	T	E	L	E	K	E	G	K	I	S	K
8.4	P	I	S	P	I	E	T	V	P	V	K	L	K	P	G	M	D	G	P	K	V	K	Q	W	P	L	T	E	E	K	I	K	A	L	T	E	I	C	T	E	M	E	K	E	G	K	I	S	K
8.6	P	I	S	P	I	E	T	V	P	V	K	L	K	P	G	M	D	G	P	K	V	K	Q	W	P	L	T	E	E	K	I	K	A	L	T	E	I	C	T	E	M	E	K	E	G	K	I	S	K
8.7	P	I	S	P	I	E	T	V	P	V	K	L	K	P	G	M	D	G	P	K	V	K	Q	W	P	L	T	E	E	K	I	K	A	L	V	E	I	C	T	E	M	E	Q	E	G	K	I	S	R
8.7	.	.	.	.	.	.	.	.	.	.	.	.	.	.	.	.	.	.	.	.	.	.	.	.	.	.	.	.	.	.	.	.	.	.	.	.	.	C	T	E	L	E	K	D	G	K	I	S	K
8.8	P	I	S	P	I	E	T	V	P	V	K	L	K	P	G	M	D	G	P	K	V	K	Q	W	P	L	T	E	E	K	I	K	A	L	V	E	I	C	T	E	M	E	K	E	G	K	I	S	K
8.8	P	I	S	P	I	E	T	V	P	V	R	L	K	P	G	M	D	G	P	R	V	K	Q	W	P	L	T	E	E	K	I	K	A	L	V	E	I	C	T	E	M	E	K	E	G	K	I	S	K
8.9	P	I	S	P	I	E	T	V	P	V	T	L	K	P	G	M	D	G	P	R	I	K	Q	W	P	L	T	E	E	K	I	K	A	L	T	E	I	C	K	E	M	E	E	E	G	K	I	S	K
8.9	P	I	S	P	I	D	T	I	P	V	T	L	K	P	G	V	D	G	P	R	V	K	Q	W	P	L	T	E	E	K	I	K	A	L	T	E	I	C	K	E	L	E	E	E	G	K	I	S	K
9.0	P	I	S	P	I	E	T	V	P	V	K	L	K	P	G	M	D	G	P	K	V	K	Q	W	P	L	T	E	E	K	I	K	A	L	M	E	I	C	T	E	M	E	K	E	G	K	I	S	K
9.0	P	I	S	P	I	E	T	V	P	V	K	L	K	P	G	M	D	G	P	K	V	K	Q	W	P	L	T	E	E	K	I	K	A	L	M	E	I	C	T	E	M	E	K	E	G	K	I	S	K
9.0	P	I	S	P	I	E	T	V	P	V	K	L	K	P	G	M	D	G	P	K	V	K	Q	W	P	L	T	E	E	K	I	K	A	L	V	E	I	C	T	E	M	E	K	E	G	K	I	S	K
9.2	P	I	S	P	I	E	T	V	P	V	K	L	K	P	G	M	D	G	P	K	V	K	Q	W	P	L	T	E	E	K	I	K	A	L	M	E	I	C	T	E	M	E	K	E	G	K	I	S	K
9.2	P	I	S	P	I	E	T	V	P	V	K	L	K	P	G	M	D	G	P	K	V	K	Q	W	P	L	T	E	E	K	I	K	A	L	M	E	I	C	T	E	M	E	K	E	G	K	I	S	K
9.2	P	I	S	P	I	E	T	V	P	V	K	L	K	P	G	M	D	G	P	K	V	K	Q	W	P	L	T	E	E	K	I	K	A	L	M	E	I	C	T	E	M	E	K	E	G	K	I	S	K
9.2	P	I	S	P	I	E	T	V	P	V	K	L	K	P	G	M	D	G	P	K	V	K	Q	W	P	L	T	E	E	K	I	K	A	L	M	E	I	C	T	E	M	E	K	E	G	K	I	S	K
9.3	P	I	S	P	I	E	T	V	P	V	K	L	K	P	G	M	D	G	P	K	V	K	Q	W	P	L	T	E	E	K	I	K	A	L	R	E	I	C	T	E	M	E	K	E	G	K	I	S	K
9.3	P	I	S	P	I	E	T	V	P	V	K	L	K	P	G	M	D	G	P	K	V	K	Q	W	P	L	T	E	E	K	I	K	A	L	V	E	I	C	T	E	M	E	K	E	G	K	I	S	K
9.3	P	I	S	P	I	E	T	V	P	V	K	L	K	P	G	M	D	G	P	K	V	K	Q	W	P	L	T	E	E	K	I	K	A	L	V	E	I	C	T	E	M	E	K	E	G	K	I	S	K
9.4	.	.	.	.	.	.	.	.	.	.	.	.	.	.	.	.	.	.	.	.	.	.	.	.	.	.	.	.	.	.	.	.	.	.	.	.	.	C	T	E	L	E	K	E	G	K	I	S	K
9.4	P	I	S	P	I	E	T	V	P	V	K	L	K	P	G	M	D	G	P	K	V	K	Q	W	P	L	T	K	E	K	I	E	A	L	T	E	I	C	K	E	L	E	E	E	G	K	I	S	R
9.4	P	I	S	P	I	E	T	V	P	V	K	L	K	P	G	M	D	G	P	K	V	K	Q	W	P	L	T	E	E	K	I	K	A	L	V	E	I	C	T	E	L	E	K	E	G	K	I	S	K
9.5	P	I	S	P	I	E	T	V	P	V	K	L	K	P	G	M	D	G	P	K	I	K	Q	W	P	L	T	E	E	K	I	K	A	L	V	E	I	C	T	E	M	E	K	E	G	K	I	S	K
9.5	P	I	S	P	I	E	T	V	P	V	T	L	K	P	G	M	D	G	P	R	I	K	Q	W	P	L	T	E	E	K	I	K	A	L	T	E	I	C	K	E	M	E	K	E	G	K	I	S	K
9.5	P	I	S	P	I	E	T	V	P	V	K	L	K	P	G	M	D	G	P	K	V	K	Q	W	P	L	T	E	E	K	I	K	A	L	M	E	I	C	T	E	M	E	K	E	G	K	I	S	K
9.5	P	I	S	P	I	E	T	V	P	V	K	L	K	P	G	M	D	G	P	K	V	K	Q	W	P	L	T	E	E	K	I	K	A	L	V	E	I	C	T	E	L	E	K	E	G	K	I	S	K
9.6	P	I	S	P	I	E	T	V	P	V	K	L	K	P	G	M	D	G	P	K	V	K	Q	W	P	L	T	E	E	K	I	K	A	L	V	E	I	C	T	E	L	E	K	E	G	K	I	S	K
9.7	P	I	S	P	I	E	T	V	P	V	K	L	K	P	G	M	D	G	P	K	V	K	Q	W	P	L	T	E	E	K	I	K	A	L	K	E	I	C	A	E	L	E	E	E	G	K	I	S	K
10.0	P	I	S	P	I	K	T	V	P	V	K	L	K	P	G	M	D	G	P	R	V	K	Q	W	P	L	T	E	E	K	I	K	A	L	T	E	I	C	A	E	M	E	K	E	G	K	I	S	K
10.0	.	.	.	.	.	.	.	.	.	.	.	.	.	.	.	.	.	.	.	.	.	.	.	.	.	.	.	.	.	.	.	.	.	.	.	.	.	C	T	E	L	E	X	D	G	K	I	S	K
10.0	P	I	S	P	I	E	T	V	P	V	K	L	K	P	G	M	D	G	P	K	V	K	Q	W	P	L	T	E	E	K	I	K	A	L	V	E	I	C	T	E	M	E	K	E	G	K	I	S	K
10.0	P	I	S	P	I	E	T	V	P	V	K	L	K	P	G	M	D	G	P	K	V	K	Q	W	P	L	T	E	E	K	I	K	A	L	V	E	I	C	T	E	M	E	K	E	G	K	I	S	K
10.0	P	I	S	P	I	E	T	V	P	V	K	L	K	P	G	M	D	G	P	K	V	K	Q	W	P	L	T	E	E	K	I	K	A	L	K	E	I	C	A	E	L	E	E	E	G	K	I	S	K
10.0	P	I	S	P	I	E	T	V	P	V	K	L	K	P	G	M	D	G	P	K	V	K	Q	W	P	L	T	E	E	K	I	K	A	L	V	E	I	C	T	E	L	E	K	E	G	K	I	S	K
10.0	.	.	.	.	.	.	.	.	.	.	.	.	.	.	.	.	.	.	.	.	.	.	.	.	.	.	.	.	.	.	.	.	.	.	.	.	.	C	T	E	M	E	K	E	G	K	I	S	K
10.0	P	I	S	P	I	E	T	V	P	V	K	L	K	P	G	M	D	G	P	K	V	K	Q	W	P	L	T	E	E	K	I	K	A	L	M	E	I	C	T	E	M	E	K	E	G	K	I	S	K
10.0	P	I	S	P	I	E	T	V	P	V	K	L	K	P	G	M	D	G	P	K	V	K	Q	W	P	L	T	E	E	K	I	K	A	L	V	E	I	C	T	E	M	E	K	E	G	K	I	S	K
10.0	P	I	S	P	I	E	T	V	P	V	K	L	K	P	G	M	D	G	P	K	V	K	Q	W	P	L	T	E	E	K	I	K	A	L	V	E	I	C	T	E	L	E	K	E	G	K	I	S	K
10.0	P	I	S	P	I	E	T	V	P	V	K	L	K	P	G	M	D	G	P	K	V	K	Q	W	P	L	T	E	E	K	I	K	A	L	V	E	I	C	T	E	M	E	K	E	G	K	I	S	K
11.0	P	I	S	P	I	E	T	V	P	V	K	L	K	P	G	M	D	G	P	R	V	K	Q	W	P	L	T	E	E	K	I	K	A	L	V	E	I	C	T	E	M	E	K	E	G	K	I	S	K
11.0	P	I	S	P	I	E	T	V	P	V	K	L	K	P	G	M	D	G	P	R	V	K	Q	W	P	L	T	E	E	K	I	K	A	L	V	E	L	C	T	E	L	E	K	E	G	K	I	S	K
11.0	.	.	.	.	.	.	.	.	.	.	.	.	.	.	.	.	.	.	.	.	.	.	.	.	.	.	.	.	.	.	.	.	.	.	.	.	.	C	T	E	M	E	K	E	G	K	I	S	K
11.0	P	I	S	P	I	E	T	V	P	V	K	L	K	P	G	M	D	G	P	K	V	K	Q	W	P	L	T	E	E	K	I	K	A	L	V	E	I	C	T	E	M	E	K	E	G	K	I	S	K
11.0	P	I	S	P	I	E	T	V	P	V	K	L	K	P	G	M	D	G	P	R	V	K	Q	W	P	L	T	E	E	K	I	K	A	L	V	E	L	C	T	E	L	E	K	E	G	K	I	S	K
11.0	P	I	S	P	I	E	T	V	P	V	K	L	K	P	G	M	D	G	P	K	V	K	Q	W	P	L	T	E	E	K	I	K	A	L	V	E	I	C	T	E	L	E	Q	E	G	K	I	S	K
11.0	P	I	S	S	I	D	T	V	P	V	K	L	K	P	G	M	D	G	P	K	V	K	Q	W	P	L	T	E	E	K	I	K	A	L	V	E	I	C	T	E	L	E	K	E	G	K	I	S	K
11.0	P	I	S	P	I	E	T	V	P	V	K	L	K	P	G	M	D	G	P	K	V	K	Q	W	P	L	T	E	E	K	I	K	A	L	V	E	I	C	T	E	M	E	K	E	G	K	I	S	K
11.0	P	I	S	P	I	E	T	V	P	V	K	L	K	P	G	M	D	G	P	K	V	K	Q	W	P	L	T	E	E	K	I	K	A	L	V	E	I	C	T	E	L	E	N	D	G	K	I	S	K
11.0	P	I	S	P	I	E	T	V	P	V	K	L	K	P	G	M	D	G	P	R	V	K	Q	W	P	L	T	E	E	K	I	K	A	L	V	E	I	C	T	E	M	E	K	E	G	K	I	S	K
11.0	P	I	S	P	I	E	T	V	P	V	K	L	K	P	G	M	D	G	P	K	V	K	Q	W	P	L	T	E	E	K	I	K	A	L	V	E	I	C	T	E	M	E	K	E	G	K	I	S	K
11.0	P	I	S	P	I	E	T	V	P	V	K	L	K	P	G	M	D	G	P	K	V	K	Q	W	P	L	T	E	E	K	I	K	A	L	V	E	I	C	T	E	M	E	K	E	G	K	I	S	R
11.0	P	I	S	P	I	E	T	V	P	V	K	L	K	P	G	M	D	G	P	K	V	K	Q	W	P	L	T	E	E	K	I	K	A	L	V	E	I	C	T	E	L	E	K	D	G	K	I	S	K
11.0	P	I	S	P	I	E	T	V	P	V	K	L	K	P	G	M	D	G	P	K	V	K	Q	W	P	L	T	E	E	K	I	K	A	L	I	E	I	C	T	E	L	E	N	E	G	K	I	S	K
11.0	.	.	.	.	.	.	.	.	.	.	.	.	.	.	.	.	.	.	.	.	.	.	.	.	.	.	.	.	.	.	.	.	.	.	.	.	.	C	T	E	L	E	N	D	G	K	I	S	K
11.0	P	I	S	P	I	E	T	V	P	V	K	L	K	P	G	M	D	G	P	R	V	K	Q	W	P	L	T	E	E	K	I	K	A	L	M	E	I	C	A	E	L	E	K	E	G	K	I	S	K
11.0	P	I	S	P	I	E	T	V	P	V	K	L	K	P	G	M	D	G	P	K	V	K	Q	W	P	L	T	E	E	K	I	K	A	L	R	E	I	C	T	E	M	E	K	E	G	K	I	S	K
11.0	P	I	S	P	I	E	T	V	P	V	K	L	K	P	G	M	D	G	P	R	V	K	Q	W	P	L	T	E	E	K	I	K	A	L	V	E	I	C	T	E	M	E	K	E	G	K	I	S	K
11.4	P	I	S	P	I	E	T	V	P	V	K	L	K	P	G	M	D	G	P	R	V	K	Q	W	P	L	T	E	E	K	I	K	A	L	V	E	I	C	T	E	L	E	K	E	G	K	I	S	K
11.7	P	I	S	P	I	E	T	V	P	V	T	L	K	P	G	M	D	G	P	K	V	K	Q	W	P	L	T	E	E	K	I	K	A	L	I	E	I	C	T	K	M	E	K	E	G	K	I	S	K
12.0	P	I	S	P	I	E	T	V	P	V	K	L	K	P	G	M	D	G	P	K	V	K	Q	W	P	L	T	E	E	K	I	K	A	L	I	E	I	C	T	E	M	E	K	E	G	K	I	T	K
12.0	P	I	S	P	I	E	T	V	P	V	K	L	K	P	G	M	D	G	P	K	V	K	Q	W	P	L	T	E	E	K	I	K	A	L	I	E	I	C	T	E	M	E	K	E	G	K	I	T	K
12.0	P	I	S	P	I	E	T	V	P	V	K	L	K	P	G	M	D	G	P	K	V	K	Q	W	P	L	T	E	E	K	I	K	A	L	I	E	I	C	T	E	M	E	K	E	G	K	I	T	K
12.0	P	I	S	P	I	E	T	V	P	V	K	L	K	P	G	M	D	G	P	K	V	K	Q	W	P	L	T	E	E	K	I	K	A	L	I	E	I	C	T	E	M	E	K	E	G	K	I	T	K
12.0	P	I	S	P	I	E	T	V	P	V	K	L	K	P	G	M	D	G	P	K	V	K	Q	W	P	L	T	E	E	K	I	K	A	L	V	E	I	C	T	E	M	E	K	E	G	K	I	S	K
12.0	P	I	S	P	I	E	T	V	P	V	K	L	K	P	G	M	D	G	P	K	V	K	Q	W	P	L	T	E	E	K	I	K	A	L	V	E	I	C	T	E	M	E	K	E	G	K	I	S	K
12.0	P	I	S	P	I	E	T	V	P	V	K	L	K	P	G	M	D	G	P	K	V	K	Q	W	P	L	T	E	E	K	I	K	A	L	V	E	I	C	T	E	M	E	K	E	G	K	I	S	K
12.0	P	I	S	P	I	E	T	V	P	V	K	L	K	P	G	M	D	G	P	K	V	K	Q	W	P	L	T	E	E	K	I	K	A	L	V	E	I	C	T	E	M	E	K	E	G	K	I	S	K
12.0	P	I	S	P	I	K	T	V	P	V	K	L	K	P	G	M	D	G	P	K	V	K	Q	W	P	L	T	E	E	K	I	K	A	L	V	E	I	C	T	E	L	E	E	D	G	K	I	S	K
12.0	P	I	S	P	I	E	T	V	P	V	K	L	K	P	G	M	D	G	P	K	V	K	Q	W	P	L	T	E	E	K	I	K	A	L	V	E	I	C	T	E	M	E	K	E	G	K	I	S	K
12.0	P	I	S	P	I	E	T	V	P	V	K	L	K	P	G	M	D	G	P	R	V	K	Q	W	P	L	T	E	E	K	I	K	A	L	I	E	I	C	T	E	M	E	K	E	G	K	I	S	K
12.0	P	I	S	P	I	E	T	V	P	V	K	L	K	P	G	M	D	G	P	K	V	K	Q	W	P	L	T	E	E	K	I	K	A	L	M	E	I	C	T	E	L	E	N	D	G	K	I	S	K
12.0	P	I	S	P	I	E	T	V	P	V	K	L	K	P	G	M	D	G	P	K	V	K	Q	W	P	L	T	E	E	K	I	K	A	L	V	E	I	C	T	E	M	E	K	E	G	K	I	S	K
12.0	P	I	S	P	I	E	T	V	P	V	K	L	K	P	G	M	D	G	P	R	V	K	Q	W	P	L	T	E	E	K	I	K	A	L	V	E	I	C	T	E	L	E	K	E	G	K	I	S	K
13.0	P	I	S	P	I	E	T	V	P	V	K	L	K	P	G	M	D	G	P	K	V	K	Q	W	P	L	T	E	E	K	I	K	A	L	V	E	I	C	T	E	L	E	K	D	G	K	I	S	K
13.0	P	I	S	P	I	E	T	V	P	V	K	L	K	P	G	M	D	G	P	K	V	K	Q	W	P	L	T	E	E	K	I	K	A	L	V	E	I	C	T	E	M	E	K	E	G	K	I	S	K
13.0	P	I	S	P	I	E	T	V	P	V	K	L	K	P	G	M	D	G	P	R	V	K	Q	W	P	L	T	E	E	K	I	K	A	L	M	E	I	C	T	E	L	E	K	E	G	K	I	S	K
13.0	.	.	.	.	.	.	.	.	.	.	.	.	.	.	.	.	.	.	.	.	.	.	.	.	.	.	.	.	.	.	.	.	.	.	.	.	.	C	T	E	L	E	K	E	G	K	I	S	K
13.0	P	I	S	P	I	E	T	V	P	V	K	L	K	P	G	M	D	G	P	K	V	K	Q	W	P	L	T	E	E	K	I	K	A	L	V	E	I	C	T	E	L	E	K	E	G	K	I	S	K
13.0	P	I	S	P	I	D	T	V	P	V	K	L	K	P	G	M	D	G	P	K	V	K	Q	W	P	L	T	E	E	K	I	K	A	L	V	E	I	C	T	E	M	E	K	E	G	K	I	S	K
13.0	P	I	S	P	I	E	T	V	P	V	K	L	K	P	G	M	D	G	P	K	V	K	Q	W	P	L	T	E	E	K	I	K	A	L	V	E	I	C	T	E	L	E	K	E	G	K	I	S	K
13.0	P	I	S	P	I	E	T	V	P	V	K	L	K	P	G	M	D	G	P	K	V	K	Q	W	P	L	T	E	E	K	I	K	A	L	T	E	I	C	E	E	M	E	K	E	G	K	I	T	K
13.0	P	I	S	P	I	E	T	V	P	V	K	L	K	P	G	M	D	G	P	K	V	K	Q	W	P	L	T	E	E	K	I	K	A	L	T	E	I	C	E	E	M	E	K	E	G	K	I	T	K
13.0	P	I	S	P	I	E	T	V	P	V	K	L	K	P	G	M	D	G	P	K	V	K	Q	W	P	L	T	E	E	K	I	K	A	L	I	E	I	C	T	E	M	E	K	E	G	K	I	S	K
13.0	P	I	S	P	I	E	T	V	P	V	K	L	K	P	G	M	D	G	P	K	V	K	Q	W	P	L	T	E	E	K	I	K	A	L	V	E	I	C	T	E	M	E	K	E	G	K	I	S	K
13.0	P	I	S	S	I	E	T	V	P	V	K	L	K	P	G	M	D	G	P	K	V	K	Q	W	P	L	T	E	E	K	I	K	A	L	V	E	I	C	T	E	L	E	K	E	G	K	I	S	K
13.0	P	I	S	P	I	E	T	V	P	V	R	L	K	P	G	M	D	G	P	R	V	K	Q	W	P	L	T	E	E	K	I	K	A	L	I	E	I	C	T	E	M	E	K	E	G	K	I	S	K
13.0	P	I	S	P	I	E	T	V	P	V	K	L	K	P	G	M	D	G	P	R	V	K	Q	W	P	L	T	E	E	K	I	K	A	L	L	E	I	C	A	E	M	E	K	E	G	K	I	S	K
13.0	P	I	S	P	I	E	T	V	P	V	K	L	K	P	G	M	D	G	P	K	V	K	Q	W	P	L	T	E	E	K	I	K	A	L	V	E	I	C	A	E	L	E	K	D	G	K	I	S	K
13.0	P	I	S	P	I	E	T	V	P	V	K	L	K	P	G	M	D	G	P	R	V	K	Q	W	P	L	T	E	E	K	I	K	A	L	L	E	I	C	A	E	M	E	K	E	G	K	I	S	K
13.0	P	I	S	P	I	E	T	V	P	V	K	L	K	P	G	M	D	G	P	K	V	K	Q	W	P	L	T	E	E	K	I	K	A	L	V	E	I	C	T	E	L	E	K	E	G	K	I	T	K
13.0	P	I	S	P	I	E	T	V	P	V	K	L	K	P	G	M	D	G	P	K	V	K	Q	W	P	L	T	E	E	K	I	R	A	L	E	E	I	C	T	E	L	E	K	E	G	K	I	S	K
13.2	P	I	S	P	I	E	T	V	P	V	K	L	K	P	G	M	D	G	P	K	V	K	Q	W	P	L	T	E	E	K	I	K	A	L	M	E	I	C	T	E	M	E	K	E	G	K	I	S	K
14.0	P	I	S	P	I	E	T	V	P	V	K	L	K	P	G	M	D	G	P	K	V	K	Q	W	P	L	T	E	E	K	I	K	A	L	V	E	I	C	T	E	L	E	K	E	G	K	I	S	K
14.0	P	I	S	P	I	E	T	V	P	V	K	L	K	P	G	M	D	G	P	K	V	K	Q	W	P	L	T	E	E	K	I	K	A	L	T	E	I	C	T	E	L	E	K	E	G	K	I	S	K
14.0	P	I	S	P	I	E	T	V	P	V	K	L	K	P	G	M	D	G	P	K	V	K	Q	W	P	L	T	E	E	K	I	K	A	L	V	E	I	C	T	E	M	E	E	E	G	K	I	S	K
14.0	P	I	S	P	I	E	T	V	P	V	K	L	K	P	G	M	D	G	P	K	V	K	Q	W	P	L	T	E	E	K	I	K	A	L	V	E	I	C	T	E	M	E	K	E	G	K	I	S	K
14.0	P	I	S	P	I	E	T	V	P	V	K	L	K	P	G	M	D	G	P	K	V	K	Q	W	P	L	T	E	E	K	I	K	A	L	V	E	I	C	T	E	L	E	K	E	G	K	I	S	K
14.0	P	I	S	P	I	E	T	V	P	V	K	L	K	P	G	M	D	G	P	K	V	K	Q	W	P	L	T	E	E	K	I	K	A	L	V	E	I	C	T	E	M	E	K	E	G	K	I	S	K
14.0	P	I	S	P	I	E	T	V	P	V	K	L	K	P	G	M	D	G	P	K	V	K	Q	W	P	L	T	K	E	K	I	E	A	L	V	E	I	C	A	E	L	E	E	A	G	K	I	S	K
14.0	P	I	S	P	I	E	T	V	P	V	K	L	K	P	G	M	D	G	P	K	V	K	Q	W	P	L	T	K	E	K	I	E	A	L	V	E	I	C	A	E	L	E	E	A	G	K	I	S	K
14.0	P	I	S	P	I	E	T	V	P	V	K	L	K	P	G	M	D	G	P	K	V	K	Q	W	P	L	T	A	E	K	I	K	A	L	V	E	I	C	T	E	M	E	K	E	G	K	I	S	K
14.0	P	I	S	P	I	E	T	V	P	V	K	L	K	P	G	M	D	G	P	K	V	K	Q	W	P	L	T	A	E	K	I	K	A	L	V	E	I	C	T	E	M	E	K	E	G	K	I	S	K
14.0	P	I	S	P	I	E	T	V	P	V	K	L	K	P	G	M	D	G	P	K	V	K	Q	W	P	L	T	A	E	K	I	K	A	L	V	E	I	C	T	E	M	E	K	E	G	K	I	S	K
14.0	P	I	S	P	I	E	T	V	P	V	K	L	K	P	G	M	D	G	P	K	V	K	Q	W	P	L	T	E	E	K	I	K	A	L	T	E	I	C	T	E	L	E	K	E	G	K	I	S	K
14.0	P	I	S	P	I	E	T	V	P	V	K	L	K	P	G	M	D	G	P	K	V	K	Q	W	P	L	T	E	E	K	I	K	A	L	T	E	I	C	T	E	L	E	K	E	G	K	I	S	K
14.0	P	I	S	P	I	E	T	V	P	V	K	L	K	P	G	M	D	G	P	K	V	K	Q	W	P	L	T	A	E	K	I	K	A	L	V	E	I	C	T	E	M	E	K	E	G	K	I	S	K
14.0	P	I	S	P	I	E	T	V	P	V	K	L	K	P	G	M	D	G	P	K	V	K	Q	W	P	L	T	E	E	K	I	K	A	L	V	E	I	C	T	E	M	E	K	E	G	K	I	S	K
14.0	P	I	S	P	I	E	T	V	P	V	K	L	K	P	G	M	D	G	P	K	V	K	Q	W	P	L	T	E	E	K	I	K	A	L	V	E	I	C	T	E	M	E	K	E	G	K	I	S	K
14.0	P	I	S	P	I	E	T	V	P	V	K	L	K	P	G	M	D	G	P	K	V	K	Q	W	P	L	T	E	E	K	I	K	A	L	V	E	I	C	T	E	M	E	K	E	G	K	I	S	K
14.0	P	I	S	P	I	E	T	V	P	V	K	L	K	P	G	M	D	G	P	R	V	K	Q	W	P	L	T	E	E	K	I	K	A	L	V	E	I	C	T	E	M	E	K	E	G	K	I	S	K
14.2	P	I	S	P	I	E	T	V	P	V	K	L	K	P	G	M	D	G	P	K	V	K	Q	W	P	L	T	E	E	K	I	K	A	L	V	E	I	C	T	E	M	E	K	E	G	K	I	S	K
15.0	P	I	S	P	I	E	T	V	P	V	K	L	K	P	G	M	D	G	P	K	V	K	Q	W	P	L	T	E	E	K	I	K	A	L	V	E	I	C	T	E	M	E	K	E	G	K	I	S	K
15.0	.	.	.	.	.	.	.	.	.	.	.	.	.	.	.	.	.	.	.	.	.	.	.	.	.	.	.	.	.	.	.	.	.	.	.	.	.	C	A	E	L	E	K	D	G	K	I	S	K
15.0	P	I	S	P	I	E	T	V	P	V	K	L	K	P	G	M	D	G	P	K	V	K	Q	W	P	L	T	E	E	K	I	K	A	L	I	E	I	C	T	E	L	E	Q	E	G	K	I	S	K
15.0	P	I	S	P	I	E	T	V	P	V	K	L	K	P	G	M	D	G	P	K	V	K	Q	W	P	L	T	E	E	K	I	K	A	L	I	E	I	C	T	E	M	E	K	E	G	K	I	S	K
15.0	P	I	S	P	I	E	T	V	P	V	K	L	K	P	G	M	D	G	P	K	V	K	Q	W	P	L	T	E	E	K	I	K	A	L	I	E	I	C	T	E	L	E	Q	E	G	K	I	S	K
15.0	P	I	S	P	I	E	T	V	P	V	K	L	K	P	G	M	D	G	P	R	V	K	Q	W	P	L	T	E	E	K	I	K	A	L	L	E	I	C	A	E	L	E	K	E	G	K	I	S	K
15.0	P	I	S	P	I	E	T	V	P	V	K	L	K	P	G	M	D	G	P	K	V	K	Q	W	P	L	T	E	E	K	I	T	A	L	V	E	I	C	A	E	L	E	K	D	G	K	V	S	K
15.0	P	I	S	S	I	E	T	V	P	V	K	L	K	P	G	M	D	G	P	K	V	K	Q	W	P	L	T	E	E	K	I	K	A	L	V	E	I	C	T	E	L	E	K	E	G	K	I	S	K
15.0	P	I	S	P	I	D	T	V	P	V	K	L	K	P	G	M	D	G	P	K	V	K	Q	W	P	L	T	E	E	K	I	K	A	L	V	E	I	C	T	E	M	E	K	E	G	K	I	S	K
15.0	P	I	S	P	I	E	T	V	P	V	K	L	K	P	G	V	D	G	P	K	I	K	Q	W	P	L	T	E	E	K	I	K	A	L	I	E	I	C	T	E	M	E	K	E	G	K	I	S	K
15.0	P	I	S	P	I	E	T	V	P	V	K	L	K	P	G	M	D	G	P	K	V	K	Q	W	P	L	T	E	E	K	I	K	A	L	V	E	I	C	T	E	L	E	K	E	G	K	I	S	K
16.0	P	I	S	P	I	E	T	V	P	V	K	L	K	P	G	M	D	G	P	R	V	K	Q	W	P	L	T	E	E	K	I	K	A	L	V	E	I	C	T	E	L	E	K	E	G	K	I	S	K
16.0	P	I	S	P	I	E	T	V	P	V	K	L	K	P	G	M	D	G	P	K	V	K	Q	W	P	L	T	E	E	K	I	K	A	L	V	E	I	C	T	E	L	E	K	E	G	K	I	S	K
16.0	P	I	S	P	I	E	T	V	P	V	K	L	K	P	G	M	D	G	P	K	V	K	Q	W	P	L	T	E	E	K	I	K	A	L	V	E	I	C	T	E	M	E	K	E	G	K	I	S	K
16.0	P	I	S	P	I	E	T	V	P	V	K	L	K	P	G	M	D	G	P	K	V	K	Q	W	P	L	T	E	E	K	I	K	A	L	V	E	I	C	T	E	M	E	K	E	G	K	I	S	K
16.0	.	.	.	.	.	.	.	.	.	.	.	.	.	.	.	.	.	.	.	.	.	.	.	.	.	.	.	.	.	.	.	.	.	.	.	.	.	C	T	E	M	E	K	E	G	K	I	S	K
16.0	P	I	S	P	I	E	T	V	P	V	K	L	K	P	G	M	D	G	P	K	V	K	Q	W	P	L	T	K	E	K	I	E	A	L	T	E	I	C	T	E	M	E	K	E	G	K	I	S	K
17.0	P	I	S	P	I	E	T	V	P	V	K	L	K	P	G	M	D	G	P	K	V	K	Q	W	P	L	T	E	E	K	I	K	A	L	V	E	I	C	T	E	M	E	K	E	G	K	I	S	K
17.0	P	I	S	P	I	E	T	V	P	V	K	L	K	P	G	M	D	G	P	K	V	K	Q	W	P	L	T	E	E	K	I	K	A	L	V	E	I	C	T	E	M	E	K	E	G	K	I	S	K
17.0	P	I	S	P	I	E	T	V	P	V	K	L	K	P	G	M	D	G	P	R	V	K	Q	W	P	L	T	E	E	K	I	K	A	L	M	E	I	C	T	E	M	E	K	E	G	K	I	S	K
17.0	P	I	S	P	I	E	T	V	P	V	K	L	K	P	G	M	D	G	P	K	V	K	Q	W	P	L	T	E	E	K	I	K	A	L	V	E	I	C	T	E	M	E	K	E	G	K	I	S	K
17.0	.	.	.	.	.	.	.	.	.	.	.	.	.	.	.	.	.	.	.	.	.	.	.	.	.	.	.	.	.	.	.	.	.	.	.	.	.	.	T	E	L	E	K	E	G	K	I	S	K
17.0	P	I	S	P	I	E	T	V	P	V	K	L	K	P	G	M	D	G	P	K	V	K	Q	W	P	L	T	E	E	K	I	K	A	L	V	E	I	C	T	E	I	E	K	E	G	K	I	S	K
17.0	P	I	S	P	I	E	T	V	P	V	K	L	K	P	G	M	D	G	P	K	V	K	Q	W	P	L	T	E	E	K	I	K	A	L	T	E	I	C	L	E	M	E	K	E	G	K	I	S	K
17.0	P	I	S	P	I	E	T	V	P	V	K	L	K	P	G	M	D	G	P	K	V	K	Q	W	P	L	T	E	E	K	I	K	A	L	V	E	I	C	T	E	M	E	K	E	G	K	I	S	K
17.0	P	I	S	P	I	E	T	V	P	V	K	L	K	P	G	M	D	G	P	K	V	K	Q	W	P	L	T	E	E	K	I	K	A	L	V	E	I	C	T	E	M	E	K	E	G	K	I	S	K
17.1	P	I	S	P	I	E	T	V	P	V	K	L	K	P	G	M	D	G	P	K	V	K	Q	W	P	L	T	E	E	K	I	K	A	L	V	E	I	C	T	E	M	E	K	E	G	K	I	T	K
17.1	P	I	S	P	I	E	T	V	P	V	K	L	K	P	G	M	D	G	P	K	V	K	Q	W	P	L	T	E	E	K	I	K	A	L	V	E	I	C	T	E	M	E	K	E	G	K	I	T	K
17.4	P	I	S	P	I	E	T	V	P	V	K	L	K	P	G	M	D	G	P	K	V	K	Q	W	P	L	T	E	E	K	I	K	A	L	L	E	I	C	T	E	L	E	K	E	G	K	I	S	K
17.5	P	I	S	P	I	E	T	V	P	V	K	L	K	P	G	M	D	G	P	K	V	K	Q	W	P	L	T	E	E	K	I	K	A	L	I	E	I	C	T	E	L	E	K	D	G	K	I	S	K
17.5	P	I	S	P	I	E	T	V	P	V	K	L	K	P	G	M	D	G	P	K	V	K	Q	W	P	L	T	E	E	K	I	K	A	L	I	E	I	C	T	E	L	E	K	D	G	K	I	S	K
18.0	P	I	S	P	I	E	T	V	P	V	K	L	K	P	G	M	D	G	P	K	V	K	Q	W	P	L	T	E	E	K	I	K	A	L	V	E	I	C	T	E	M	E	K	E	G	K	I	S	K
18.0	P	I	S	P	I	E	T	V	P	V	K	L	K	P	G	M	D	G	P	R	I	K	Q	W	P	L	T	E	E	K	I	K	A	L	T	E	I	C	R	E	M	E	E	E	G	K	I	S	K
18.0	P	I	S	P	I	E	T	V	P	V	K	L	K	P	G	M	D	G	P	K	V	K	Q	W	P	L	T	E	E	K	I	K	A	L	V	E	I	C	T	E	L	E	K	E	G	K	I	S	K
18.0	P	I	S	P	I	E	T	V	P	V	K	L	K	P	G	M	D	G	P	R	V	K	Q	W	P	L	T	E	E	K	I	K	A	L	V	E	I	C	T	E	L	E	K	E	G	K	I	S	K
18.2	P	I	S	P	I	E	T	V	P	V	K	L	K	P	G	M	D	G	P	K	V	K	Q	W	P	L	T	E	E	K	I	K	A	L	V	E	I	C	T	E	M	E	K	E	G	K	I	S	K
18.2	P	I	S	P	I	E	T	V	P	V	K	L	K	P	G	M	D	G	P	K	V	K	Q	W	P	L	T	E	E	K	I	K	A	L	V	E	I	C	T	E	M	E	K	E	G	K	I	S	K
19.0	P	I	S	P	I	E	T	V	P	V	K	L	K	P	G	M	D	G	P	K	V	K	Q	W	P	L	T	E	E	K	I	K	A	L	V	E	I	C	T	E	M	E	K	E	G	K	I	S	K
19.0	.	.	.	.	.	.	.	.	.	.	.	.	.	.	.	.	.	.	.	.	.	.	.	.	.	.	.	.	.	.	.	.	.	.	.	.	.	C	T	E	L	E	K	E	G	K	I	S	K
19.0	P	I	S	P	I	E	T	V	P	V	K	L	K	P	G	M	D	G	P	K	V	K	Q	W	P	L	T	E	E	K	I	K	A	L	V	E	I	C	T	E	M	E	K	E	G	K	I	S	K
19.0	P	I	S	P	I	E	T	V	P	V	K	L	K	P	G	M	D	G	P	K	V	K	Q	W	P	L	T	E	E	K	I	K	A	L	V	E	I	C	T	E	M	E	K	E	G	K	I	S	K
19.0	P	I	S	P	I	E	T	V	P	V	K	L	K	P	G	M	D	G	P	K	V	K	Q	W	P	L	T	E	E	K	I	K	A	L	V	E	I	C	T	E	M	E	K	E	G	K	I	S	K
19.5	P	I	S	P	I	E	T	V	P	V	K	L	K	P	G	M	D	G	P	K	V	K	Q	W	P	L	T	E	E	K	I	K	A	L	V	E	I	C	T	E	L	E	K	E	G	K	I	S	K
20.0	P	I	S	S	I	E	T	V	P	V	K	L	K	P	G	M	D	G	P	K	V	K	Q	W	P	L	T	E	E	K	I	K	A	L	V	E	I	C	T	E	M	E	K	E	G	K	I	E	K
20.0	P	I	S	P	I	E	T	V	P	V	K	L	K	P	G	M	D	G	P	K	V	K	Q	W	P	L	T	E	E	K	I	K	A	L	M	E	I	C	A	E	L	E	E	D	G	K	I	S	K
20.0	P	I	S	S	I	E	T	V	P	V	K	L	K	P	G	M	D	G	P	K	V	K	Q	W	P	L	T	E	E	K	I	K	A	L	V	E	I	C	T	E	M	E	K	E	G	K	I	E	K
20.0	P	I	S	P	I	E	T	V	P	V	K	L	K	P	G	M	D	G	P	K	V	K	Q	W	P	L	T	E	E	K	I	K	A	L	V	E	I	C	T	E	M	E	K	E	G	K	I	S	K
20.0	P	I	S	P	I	E	T	V	P	V	K	L	K	P	G	M	D	G	P	K	V	K	Q	W	P	L	T	E	E	K	I	K	A	L	I	E	I	C	T	E	M	E	K	E	G	K	I	S	K
20.0	P	I	S	P	S	E	T	V	P	V	K	L	K	P	G	M	D	G	P	R	V	K	Q	W	P	L	T	K	E	K	I	E	A	L	R	E	I	C	T	E	L	E	K	D	G	K	I	S	K
20.0	.	.	.	.	.	.	.	.	.	.	.	.	.	.	.	.	.	.	.	.	.	.	.	.	.	.	.	.	.	.	.	.	.	.	.	.	.	C	A	E	L	E	K	E	G	K	I	S	K
20.0	P	I	S	P	I	E	T	V	P	V	K	L	K	P	G	M	D	G	P	R	V	K	Q	W	P	L	T	E	E	K	I	K	A	L	V	E	I	C	T	E	L	E	E	A	G	K	I	S	K
20.0	P	I	S	P	I	E	T	V	P	V	K	L	K	P	G	M	D	G	P	K	V	K	Q	W	P	L	T	E	E	K	I	K	A	L	V	E	I	C	T	E	M	E	K	E	G	K	I	S	K
20.0	P	I	S	S	I	E	T	V	P	V	K	L	K	P	G	M	D	G	P	K	V	K	Q	W	P	L	T	E	E	K	I	K	A	L	V	E	I	C	T	E	M	E	K	E	G	K	I	E	K
20.0	P	I	S	P	I	E	T	V	P	V	K	L	K	P	G	M	D	G	P	K	V	K	Q	W	P	L	T	E	E	K	I	K	A	L	V	E	I	C	T	E	L	E	K	D	G	K	I	S	K
20.0	P	I	S	P	I	E	T	V	P	V	K	L	K	P	G	M	D	G	P	K	V	K	Q	W	P	L	T	E	E	K	I	K	A	L	V	E	I	C	N	E	L	E	Q	E	G	K	I	S	K
20.0	P	I	S	S	I	E	T	V	P	V	K	L	K	P	G	M	D	G	P	K	V	K	Q	W	P	L	T	E	E	K	I	K	A	L	V	E	I	C	T	E	M	E	K	E	G	K	I	E	K
20.0	P	I	S	P	I	E	T	V	P	V	K	L	K	P	G	M	D	G	P	K	V	K	Q	W	P	L	T	E	E	K	I	K	A	L	V	E	I	C	T	E	L	E	K	D	G	K	I	S	K
20.7	P	I	S	P	I	E	T	V	P	V	K	L	K	P	G	M	D	G	P	K	V	K	Q	W	P	L	T	E	E	K	I	K	A	L	V	E	I	C	T	E	M	E	K	E	G	K	I	S	K
20.7	P	I	S	P	I	E	T	V	P	V	K	L	K	P	G	M	D	G	P	K	V	K	Q	W	P	L	T	E	E	K	I	K	A	L	V	E	I	C	T	E	M	E	K	E	G	K	I	S	K
21.0	P	I	S	P	I	E	T	V	P	V	K	L	K	P	G	M	D	G	P	K	V	K	Q	W	P	L	T	E	E	K	I	K	A	L	V	E	I	C	T	E	M	E	K	E	G	K	I	S	K
21.0	P	I	S	P	I	E	T	V	P	V	K	L	K	P	G	M	D	G	P	K	V	K	Q	W	P	L	T	E	E	K	I	K	A	L	V	E	I	C	A	E	L	E	K	E	G	K	I	S	K
21.0	P	I	S	P	I	E	T	V	P	V	K	L	K	P	G	M	D	G	P	K	V	K	Q	W	P	L	T	E	E	K	I	K	A	L	T	E	I	C	T	E	L	E	K	E	G	K	I	S	K
21.0	P	I	S	P	I	E	T	V	P	V	K	L	K	P	G	M	D	G	P	K	V	K	Q	W	P	L	T	E	E	K	I	K	A	L	V	E	I	C	T	E	L	E	N	D	G	K	I	S	K
21.0	P	I	S	P	I	D	T	V	P	V	K	L	K	P	G	M	D	G	P	K	V	K	Q	W	P	L	T	E	E	K	I	K	A	L	V	E	I	C	T	E	L	E	K	E	G	K	I	S	K
21.0	P	I	S	S	I	E	T	V	P	V	K	L	K	P	G	M	D	G	P	K	V	K	Q	W	P	L	T	E	E	K	I	K	A	L	I	E	I	C	T	E	M	E	Q	D	G	K	I	S	K
21.0	P	I	S	P	I	D	T	V	P	V	K	L	K	P	G	M	D	G	P	K	V	K	Q	W	P	L	T	E	E	K	I	K	A	L	V	E	I	C	T	E	L	E	K	E	G	K	I	S	K
21.0	.	.	.	.	.	.	.	.	.	.	.	.	.	.	.	.	.	.	.	.	.	.	.	.	.	.	.	.	.	.	.	.	.	.	.	.	.	C	T	E	M	E	K	E	G	K	I	S	K
21.0	.	.	.	.	.	.	.	.	.	.	.	.	.	.	.	.	.	.	.	.	.	.	.	.	.	.	.	.	.	.	.	.	.	.	.	.	.	C	T	E	L	E	E	D	G	K	I	S	K
21.0	.	.	.	.	.	.	.	.	.	.	.	.	.	.	.	.	.	.	.	.	.	.	.	.	.	.	.	.	.	.	.	.	.	.	.	.	.	C	T	E	L	E	E	D	G	K	I	S	K
22.0	P	I	S	P	I	E	T	V	P	V	K	L	K	P	G	M	D	G	P	K	V	K	Q	W	P	L	T	E	E	K	I	K	A	L	I	E	I	C	T	E	L	E	K	D	G	K	I	S	K
22.0	P	I	S	P	I	E	T	V	P	V	K	L	K	P	G	M	D	G	P	R	V	K	Q	W	P	L	T	E	E	K	I	K	A	L	V	E	I	C	T	E	M	E	K	E	G	K	I	S	K
22.0	P	I	S	P	I	E	T	V	P	V	K	L	K	P	G	M	D	G	P	K	V	K	Q	W	P	L	T	E	E	K	I	K	A	L	V	E	I	C	T	E	M	E	K	E	G	K	I	S	K
22.0	.	.	.	.	.	.	.	.	.	.	.	.	.	.	.	.	.	.	.	.	.	.	.	.	.	.	.	.	.	.	.	.	.	.	.	.	.	C	T	E	L	E	K	E	G	K	I	S	K
22.0	P	I	S	P	I	E	T	V	P	V	K	L	K	P	G	M	D	G	P	K	V	K	Q	W	P	L	T	E	E	K	I	K	A	L	V	E	I	C	T	E	M	E	K	E	G	K	I	S	K
23.0	.	.	.	.	.	.	.	.	.	.	.	.	.	.	.	.	.	.	.	.	.	.	.	.	.	.	.	.	.	.	.	.	.	.	.	.	.	C	T	E	M	E	K	E	G	K	I	S	K
23.0	P	I	S	P	I	E	T	V	P	V	K	L	K	P	G	M	D	G	P	K	V	K	Q	W	P	L	T	E	E	K	I	K	A	L	V	E	I	C	T	E	M	E	K	E	G	K	I	S	K
23.0	P	I	S	P	I	E	T	V	P	V	K	L	K	P	G	M	D	G	P	K	V	K	Q	W	P	L	T	E	E	K	I	K	A	L	V	E	I	C	T	E	M	E	K	E	G	K	I	S	K
23.0	P	I	S	P	I	E	T	V	P	V	K	L	K	P	G	M	D	G	P	R	V	K	Q	W	P	L	T	E	E	K	I	K	A	L	V	E	I	C	T	E	M	E	K	E	G	K	I	S	K
23.0	P	I	S	P	I	E	T	V	P	V	K	L	K	P	G	M	D	G	P	K	V	K	Q	W	P	L	T	E	E	K	I	K	A	L	T	E	I	C	T	E	M	E	K	E	G	K	I	S	K
23.0	.	.	.	.	.	.	.	.	.	.	.	.	.	.	.	.	.	.	.	.	.	.	.	.	.	.	.	.	.	.	.	.	.	.	.	.	.	C	T	E	L	E	K	E	G	K	I	S	K
23.0	P	I	S	P	I	E	T	V	P	V	K	L	K	P	G	M	D	G	P	R	V	K	Q	W	P	L	T	E	E	K	I	K	A	L	V	E	I	C	T	E	L	E	N	E	G	K	I	S	K
23.0	P	I	S	P	I	E	T	V	P	V	K	L	K	P	G	M	D	G	P	K	V	K	Q	W	P	L	T	E	E	K	I	K	A	L	T	E	I	C	T	E	M	E	K	E	G	K	I	S	K
23.0	.	.	.	.	.	.	.	.	.	.	.	.	.	.	.	.	.	.	.	.	.	.	.	.	.	.	.	.	.	.	.	.	.	.	.	.	.	C	T	E	L	E	K	E	G	K	I	S	K
23.0	P	I	S	P	I	E	T	V	P	V	K	L	K	P	G	M	D	G	P	K	V	K	Q	W	P	L	T	E	E	K	I	K	A	L	I	E	I	C	A	E	L	E	K	E	G	K	I	S	K
23.0	P	I	S	P	I	E	T	V	P	V	K	L	K	P	G	M	D	G	P	K	V	K	Q	W	P	L	T	E	E	K	I	K	A	L	M	E	I	C	T	E	M	E	K	E	G	K	I	E	K
24.0	.	.	.	.	.	.	.	.	.	.	.	.	.	.	.	.	.	.	.	.	.	.	.	.	.	.	.	.	.	.	.	.	.	.	.	.	.	C	T	E	M	E	K	E	G	K	I	S	K
24.0	P	I	S	P	I	E	T	V	P	V	K	L	K	P	G	M	D	G	P	K	V	K	Q	W	P	L	T	E	E	K	I	K	A	L	I	E	I	C	A	E	L	E	E	E	G	K	I	S	K
24.0	P	I	S	P	I	E	T	V	P	V	K	L	K	P	G	M	D	G	P	K	V	K	Q	W	P	L	T	E	E	K	I	K	A	L	V	E	I	C	T	E	M	E	K	E	G	K	I	S	K
24.0	.	.	.	.	.	.	.	.	.	.	.	.	.	.	.	.	.	.	.	.	.	.	.	.	.	.	.	.	.	.	.	.	.	.	.	.	.	C	T	E	M	E	K	E	G	K	I	S	K
24.0	P	I	S	P	I	E	T	V	P	V	K	L	K	P	G	M	D	G	P	K	V	K	Q	W	P	L	T	E	E	K	I	K	A	L	V	E	I	C	T	E	M	E	K	E	G	K	I	S	K
24.0	P	I	S	P	I	E	T	V	P	V	K	L	K	P	G	M	D	G	P	K	V	K	Q	W	P	L	T	E	E	K	I	K	A	L	V	E	I	C	T	E	L	E	K	E	G	K	I	S	K
24.4	P	I	S	P	I	E	T	V	P	V	K	L	K	P	G	M	D	G	P	K	V	K	Q	W	P	L	T	E	E	K	I	K	A	L	V	E	I	C	T	E	M	E	K	E	G	K	I	S	K
25.0	P	I	S	P	I	E	T	V	P	V	K	L	K	P	G	M	D	G	P	K	V	K	Q	W	P	L	T	E	E	K	I	K	A	L	V	E	I	C	T	E	M	E	K	E	G	K	I	S	K
25.0	P	I	S	P	I	E	T	V	P	V	K	L	K	P	G	M	D	G	P	K	V	K	Q	W	P	L	T	E	E	K	I	K	A	L	V	E	I	C	T	E	M	E	K	E	G	K	I	S	K
25.0	P	I	S	P	I	E	T	V	P	V	K	L	K	P	G	M	D	G	P	K	V	K	Q	W	P	L	T	E	E	K	I	K	A	L	V	E	I	C	T	E	M	E	K	E	G	K	I	S	K
25.0	.	.	.	.	.	.	.	.	.	.	.	.	.	.	.	.	.	.	.	.	.	.	.	.	.	.	.	.	.	.	.	.	.	.	.	.	.	C	A	E	M	E	K	E	G	K	I	T	K
25.0	.	.	.	.	.	.	.	.	.	.	.	.	.	.	.	.	.	.	.	.	.	.	.	.	.	.	.	.	.	.	.	.	.	.	.	.	.	C	M	E	L	E	K	E	G	K	I	S	K
25.0	P	I	S	P	I	E	T	V	P	V	K	L	K	P	G	M	D	G	P	K	V	K	Q	W	P	L	T	E	E	K	I	K	A	L	V	E	I	C	T	E	M	E	K	E	G	K	I	S	K
25.0	.	.	.	.	.	.	.	.	.	.	.	.	.	.	.	.	.	.	.	.	.	.	.	.	.	.	.	.	.	.	.	.	.	.	.	.	.	C	M	E	L	E	K	E	G	K	I	S	K
25.0	P	I	S	P	I	E	T	V	P	V	K	L	K	P	G	M	D	G	P	K	V	K	Q	W	P	L	T	E	E	K	I	K	A	L	V	E	I	C	T	E	M	E	K	E	G	K	I	S	K
26.0	P	I	S	P	I	E	T	V	P	V	K	L	K	P	G	M	D	G	P	K	V	K	Q	W	P	L	T	E	E	K	I	K	A	L	V	E	I	C	T	E	M	E	K	E	G	K	I	S	K
26.0	P	I	S	P	I	E	T	V	P	V	K	L	K	P	G	M	D	G	P	K	V	K	Q	W	P	L	T	E	E	K	I	K	A	L	V	E	I	C	T	E	M	E	K	E	G	K	I	S	K
26.0	.	.	.	.	.	.	.	.	.	.	.	.	.	.	.	.	.	.	.	.	.	.	.	.	.	.	.	.	.	.	.	.	.	.	.	.	.	C	T	E	L	E	Q	E	G	K	I	S	K
26.0	.	.	.	.	.	.	.	.	.	.	.	.	.	.	.	.	.	.	.	.	.	.	.	.	.	.	.	.	.	.	.	.	.	.	.	.	.	C	T	E	L	E	Q	E	G	K	I	S	K
27.0	P	I	S	P	I	E	T	V	P	V	K	L	K	P	G	M	D	G	P	R	V	K	Q	W	P	L	T	E	E	K	I	K	A	L	L	E	I	C	T	E	M	E	K	E	G	K	I	S	K
27.0	P	I	S	P	I	E	T	V	P	V	K	L	K	P	G	M	D	G	P	K	V	K	Q	W	P	L	T	E	E	K	I	K	A	L	V	E	I	C	T	E	M	E	K	E	G	K	I	S	K
27.0	P	I	S	P	I	E	T	V	P	V	K	L	K	P	G	M	D	G	P	R	V	K	Q	W	P	L	T	E	E	K	I	K	A	L	V	E	I	C	T	E	L	E	K	E	G	K	I	S	K
27.0	P	I	S	P	I	E	T	V	P	V	K	L	K	P	G	M	D	G	P	K	V	K	Q	W	P	L	T	E	E	K	I	K	A	L	V	E	I	C	T	E	M	E	K	E	G	K	I	S	K
28.0	P	I	S	P	I	E	T	V	P	V	K	L	K	P	G	M	D	G	P	K	V	K	Q	W	P	L	T	E	E	K	I	K	A	L	V	E	I	C	T	E	L	E	N	D	G	K	I	S	K
28.0	P	I	S	P	I	E	T	V	P	V	K	L	K	P	G	M	D	G	P	R	V	K	Q	W	P	L	T	K	E	K	I	E	A	L	R	E	I	C	T	E	L	E	K	D	G	K	I	S	K
28.0	P	I	S	P	I	E	T	V	P	V	K	L	K	P	G	M	D	G	P	K	V	K	Q	W	P	L	T	E	E	K	I	K	A	L	V	E	I	C	T	E	L	E	N	D	G	K	I	S	K
29.0	P	I	S	P	I	E	T	V	P	V	K	L	K	P	G	M	D	G	P	R	V	K	Q	W	P	L	T	E	E	K	I	K	A	L	V	E	I	C	T	E	M	E	K	E	G	K	I	S	K
29.0	P	I	S	P	I	E	T	V	P	V	K	L	K	P	G	M	D	G	P	K	V	K	Q	W	P	L	T	E	E	K	I	K	A	L	V	E	I	C	T	E	L	E	K	E	G	K	I	S	K
29.0	P	I	S	P	I	E	T	V	P	V	K	L	K	P	G	M	D	G	P	K	V	K	Q	W	P	L	T	E	E	K	I	K	A	L	V	E	I	C	T	E	L	E	K	E	G	K	I	S	K
29.0	P	I	S	P	I	E	T	V	P	V	K	L	K	P	G	M	D	G	P	R	V	K	Q	W	P	L	T	E	E	K	I	K	A	L	V	E	I	C	T	E	M	E	K	E	G	K	I	S	K
29.0	.	.	.	.	.	.	.	.	.	.	.	.	.	.	.	.	.	.	.	.	.	.	.	.	.	.	.	.	.	.	.	.	.	.	.	.	.	C	T	E	M	E	K	E	G	K	I	S	K
29.0	P	I	S	P	I	E	T	V	P	V	K	L	K	P	G	M	D	G	P	K	V	K	Q	W	P	L	T	E	E	K	I	K	A	L	V	E	I	C	T	E	L	E	Q	D	G	K	I	S	K
29.0	P	I	S	P	I	E	T	V	P	V	K	L	K	P	G	M	D	G	P	K	V	K	Q	W	P	L	T	E	E	K	I	K	A	L	I	E	I	C	T	E	M	E	K	E	G	K	I	S	K
29.0	P	I	S	P	I	E	T	V	P	V	K	L	K	P	G	M	D	G	P	K	V	R	Q	W	P	L	T	E	E	K	I	K	A	L	M	E	I	C	T	E	M	E	K	E	G	K	I	S	K
29.0	P	I	S	P	I	E	T	V	P	V	K	L	K	P	G	M	D	G	P	K	V	K	Q	W	P	L	T	E	E	K	I	K	A	L	V	E	I	C	T	E	M	E	K	E	G	K	I	S	K
30.0	P	I	S	P	I	E	T	V	P	V	K	L	K	P	G	M	D	G	P	K	V	K	Q	W	P	L	T	E	E	K	I	K	A	L	V	E	I	C	T	E	M	E	K	E	G	K	I	S	K
30.0	P	I	S	P	I	E	T	V	P	V	K	L	K	P	G	M	D	G	P	K	V	K	Q	W	P	L	T	E	E	K	I	K	A	L	V	E	I	C	T	E	L	E	N	E	G	K	I	S	K
30.0	P	I	S	P	I	E	T	V	P	V	K	L	K	P	G	M	D	G	P	K	V	K	Q	W	P	L	T	E	E	K	I	K	A	L	V	E	I	C	T	E	M	E	K	E	G	K	I	S	K
30.0	P	I	S	P	I	E	T	V	P	V	K	L	K	P	G	M	D	G	P	K	V	K	Q	W	P	L	T	E	E	K	I	K	A	L	V	E	I	C	T	E	M	E	K	E	G	K	I	S	K
30.0	P	I	S	P	I	E	T	V	P	V	K	L	K	P	G	M	D	G	P	K	V	K	Q	W	P	L	T	E	E	K	I	K	A	L	V	E	I	C	T	E	M	E	K	E	G	K	I	S	K
30.0	P	I	S	P	I	E	T	V	P	V	K	L	K	P	G	M	D	G	P	K	V	K	Q	W	P	L	T	E	E	K	I	K	A	L	V	E	I	C	T	E	M	E	K	E	G	K	I	S	K
30.0	P	I	S	P	I	E	T	V	P	V	K	L	K	P	G	M	D	G	P	K	V	K	Q	W	P	L	T	E	E	K	I	K	A	L	V	E	I	C	T	E	M	E	K	E	G	K	I	S	K
30.0	P	I	S	P	I	E	T	V	P	V	K	L	K	P	G	M	D	G	P	K	V	K	Q	W	P	L	T	E	E	K	I	K	A	L	V	E	I	C	T	E	M	E	K	E	G	K	I	S	K
30.0	P	I	S	P	I	E	T	V	P	V	K	L	K	P	G	M	D	G	P	K	V	K	Q	W	P	L	T	E	E	K	I	K	A	L	V	E	I	C	T	E	M	E	K	E	G	K	I	S	K
30.0	P	I	S	P	I	E	T	V	P	V	K	L	K	P	G	M	D	G	P	K	V	K	Q	W	P	L	T	E	E	K	I	K	A	L	V	E	I	C	T	E	M	E	K	E	G	K	I	S	K
30.0	P	I	S	P	I	E	T	V	P	V	K	L	K	P	G	M	D	G	P	K	V	K	Q	W	P	L	T	E	E	K	V	K	A	L	I	E	I	C	T	E	L	E	N	D	G	K	I	S	K
30.0	P	I	S	P	I	E	T	V	P	V	K	L	K	P	G	M	D	G	P	K	V	K	Q	W	P	L	T	E	E	K	I	K	A	L	V	E	I	C	T	E	M	E	K	E	G	K	I	S	K
30.4	P	I	S	P	I	E	T	V	P	V	K	L	K	P	G	M	D	G	P	K	V	K	Q	W	P	L	T	E	E	K	I	K	A	L	V	E	I	C	T	E	M	E	K	E	G	K	I	S	K
31.0	P	I	S	P	I	E	T	V	P	V	K	L	K	P	G	M	D	G	P	K	V	K	Q	W	P	L	T	E	E	K	L	K	A	L	V	E	I	C	T	E	M	E	K	E	G	K	I	S	K
31.0	P	I	S	S	I	D	T	V	P	V	K	L	K	P	G	M	D	G	P	K	V	K	Q	W	P	L	T	E	E	K	I	K	A	L	V	E	I	C	T	E	M	E	K	E	G	K	I	S	K
31.0	P	I	S	P	I	E	T	V	P	V	K	L	K	P	G	M	D	G	P	K	V	K	Q	W	P	L	T	E	E	K	I	K	A	L	V	E	I	C	T	E	M	E	K	E	G	K	I	S	R
31.0	P	I	S	P	I	E	T	V	P	V	K	L	K	P	G	M	D	G	P	K	V	K	Q	W	P	L	T	E	E	K	I	K	A	L	V	E	I	C	T	E	M	E	K	E	G	K	I	S	R
31.0	P	I	S	P	I	E	T	V	P	V	K	L	K	P	G	M	D	G	P	K	V	K	Q	W	P	L	T	E	E	K	I	K	A	L	V	E	I	C	T	E	M	E	K	E	G	K	I	S	K
31.6	P	I	S	P	I	E	T	V	P	V	K	L	K	P	G	M	D	G	P	K	V	K	Q	W	P	L	T	E	E	K	I	K	A	L	T	E	I	C	K	E	L	E	E	E	G	K	I	S	K
31.6	P	I	S	P	I	E	T	V	P	V	K	L	K	P	G	M	D	G	P	K	V	K	Q	W	P	L	T	E	E	K	I	K	A	L	V	E	I	C	T	E	M	E	K	E	G	K	I	S	K
32.0	P	I	S	P	I	E	T	V	P	V	K	L	K	P	G	M	D	G	P	K	V	K	Q	W	P	L	T	E	E	K	I	K	A	L	I	E	I	C	T	E	M	E	K	E	G	K	I	S	K
32.0	P	I	S	P	I	D	T	V	P	V	K	L	K	P	G	M	D	G	P	K	V	K	Q	W	P	L	T	E	E	K	I	K	A	L	V	E	I	C	T	E	M	E	K	E	G	K	I	S	K
32.0	.	.	.	.	.	.	.	.	.	.	.	.	.	.	.	.	.	.	.	.	.	.	.	.	.	.	.	.	.	.	.	.	.	.	.	.	.	C	T	E	L	E	K	E	G	K	I	S	K
32.0	P	I	S	P	I	E	T	V	P	V	K	L	K	P	G	M	D	G	P	K	V	K	Q	W	P	L	T	E	E	K	I	K	A	L	V	E	I	C	T	E	L	E	Q	D	G	K	I	S	K
32.0	P	I	S	P	I	E	T	V	P	V	K	L	K	P	G	M	D	G	P	K	V	K	Q	W	P	L	T	E	E	K	I	K	A	L	M	E	I	C	A	F	L	E	E	E	G	K	I	S	K
32.0	P	I	S	P	I	E	T	V	P	V	K	L	K	P	G	M	D	G	P	K	V	K	Q	W	P	L	T	E	E	K	I	K	A	L	V	E	I	C	T	E	M	E	K	E	G	K	I	S	K
32.0	P	I	S	P	I	E	T	V	P	V	K	L	K	P	G	M	D	G	P	K	I	K	Q	W	P	L	T	E	E	K	I	K	A	L	I	E	I	C	T	F	L	E	E	E	G	K	I	S	K
32.0	P	I	S	P	I	E	T	V	P	V	K	L	K	P	G	M	D	G	P	K	V	K	Q	W	P	L	T	E	E	K	I	K	A	L	V	E	I	C	T	E	M	E	K	E	G	K	I	S	K
33.0	P	I	S	P	I	E	T	V	P	V	K	L	K	P	G	M	D	G	P	K	V	K	Q	W	P	L	T	E	E	K	I	K	A	L	V	E	I	C	T	E	L	E	K	E	G	K	I	S	K
33.0	P	I	S	P	I	E	T	V	P	V	K	L	K	P	G	M	D	G	P	R	V	K	Q	W	P	L	T	E	E	K	I	K	A	L	I	E	I	C	T	E	M	E	K	E	G	K	I	S	K
33.0	P	I	S	P	I	E	T	V	P	V	K	L	K	P	G	M	D	G	P	K	V	K	Q	W	P	L	T	E	E	K	I	K	A	L	V	E	I	C	T	E	L	E	K	E	G	K	I	S	K
33.0	P	I	S	P	I	E	T	V	P	V	K	L	K	P	G	M	D	G	P	K	V	K	Q	W	P	L	T	E	E	K	I	K	A	L	I	E	I	C	A	E	L	E	K	D	G	K	I	S	K
33.6	P	I	S	P	I	E	T	V	P	V	K	L	K	P	G	M	D	G	P	K	V	K	Q	W	P	L	T	E	E	K	I	K	A	L	V	E	I	C	T	E	M	E	K	E	G	K	I	S	K
34.0	.	.	.	.	.	.	.	.	.	.	.	.	.	.	.	.	.	.	.	.	.	.	.	.	.	.	.	.	.	.	.	.	.	.	.	.	.	C	T	E	L	E	K	E	G	K	I	S	K
34.0	P	I	S	P	I	E	T	V	P	V	K	L	K	P	G	M	D	G	P	K	V	K	Q	W	P	L	T	E	E	K	I	K	A	L	V	E	I	C	T	E	M	E	K	E	G	K	I	S	K
34.0	P	I	S	P	I	E	T	V	P	V	K	L	K	P	G	M	D	G	P	R	V	K	Q	W	P	L	T	E	E	K	I	K	A	L	V	E	I	C	T	E	M	E	K	E	G	K	I	S	K
34.7	P	I	S	P	I	E	T	V	P	V	K	L	K	P	G	M	D	G	P	K	V	K	Q	W	P	L	T	E	E	K	I	K	A	L	I	E	I	C	T	E	M	E	K	E	G	K	I	S	K
35.0	P	I	S	P	I	E	T	V	P	V	K	L	K	P	G	M	D	G	P	K	V	R	Q	W	P	L	T	E	E	K	I	K	A	L	M	E	I	C	T	E	M	E	K	E	G	K	I	S	K
36.0	P	I	S	P	I	E	T	V	P	V	K	L	K	P	G	M	D	G	P	R	V	K	Q	W	P	L	T	E	E	K	I	K	A	L	V	E	I	C	A	E	M	E	K	E	G	K	I	S	K
36.0	P	I	S	P	I	E	T	V	P	V	K	L	K	P	G	M	D	G	P	R	V	K	Q	W	P	L	T	E	E	K	I	K	A	L	V	E	I	C	A	E	M	E	K	E	G	K	I	S	K
37.0	P	I	S	P	I	E	T	V	P	V	K	L	K	P	G	M	D	G	P	K	V	K	Q	W	P	L	T	E	E	K	I	K	A	L	V	E	I	C	T	E	M	E	K	E	G	K	I	S	K
37.0	P	I	S	P	I	E	T	V	P	V	K	L	K	P	G	M	D	G	P	K	V	K	Q	W	P	L	T	E	E	K	I	K	A	L	V	E	I	C	A	E	L	E	X	E	G	K	I	S	K
38.0	P	I	S	P	I	E	T	V	P	V	K	L	K	P	G	M	D	G	P	K	V	K	Q	W	P	L	T	E	E	K	I	K	A	L	X	E	I	C	T	E	M	E	K	E	G	K	I	S	K
38.0	P	I	S	P	I	E	T	V	P	V	K	L	K	P	G	M	D	G	P	K	V	K	Q	W	P	L	T	E	E	K	I	K	A	L	T	E	I	C	T	E	L	E	K	E	G	K	I	S	K
38.0	.	.	.	.	.	.	.	.	.	.	.	.	.	.	.	.	.	.	.	.	.	.	.	.	.	.	.	.	.	.	.	.	.	.	.	.	.	C	A	E	L	E	E	D	G	K	I	S	K
38.0	P	I	S	P	I	E	T	V	P	V	K	L	K	P	G	M	D	G	P	K	V	K	Q	W	P	L	T	E	E	K	I	K	A	L	T	E	I	C	T	E	L	E	K	E	G	K	I	S	K
39.0	P	I	S	P	I	E	T	V	P	V	K	L	K	P	G	M	D	G	P	K	V	K	Q	W	P	L	T	E	E	K	I	K	A	L	I	E	I	C	T	E	M	E	K	E	G	K	I	S	K
39.0	P	I	S	P	I	D	T	V	P	V	K	L	K	P	G	M	D	G	P	K	V	K	Q	W	P	L	T	E	E	K	I	K	A	L	V	E	I	C	T	E	L	E	K	E	G	K	I	S	K
39.0	P	I	S	P	I	D	T	V	P	V	K	L	K	P	G	M	D	G	P	K	V	K	Q	W	P	L	T	E	E	K	I	K	A	L	V	E	I	C	T	E	L	E	K	E	G	K	I	S	K
39.0	P	I	S	P	I	E	T	V	P	V	K	L	K	P	G	M	D	G	P	K	V	K	Q	W	P	L	T	E	E	K	I	K	A	L	V	E	I	C	T	E	L	E	K	E	G	K	I	S	K
39.0	P	I	S	P	I	E	T	V	P	V	K	L	K	P	G	M	D	G	P	K	V	K	Q	W	P	L	T	E	E	K	I	K	A	L	V	E	I	C	T	E	M	E	K	E	G	K	I	S	K
39.0	P	I	S	P	I	E	T	V	P	V	K	L	K	P	G	M	D	G	P	K	V	K	Q	W	P	L	T	E	E	K	I	K	A	L	I	E	I	C	T	E	M	E	K	E	G	K	I	S	K
40.0	P	I	S	P	I	E	T	V	P	V	K	L	K	P	G	M	D	G	P	K	V	K	Q	W	P	L	T	E	E	K	I	K	A	L	L	E	I	C	T	E	M	E	K	E	G	K	I	S	K
40.0	P	I	S	P	I	E	T	V	P	V	K	L	K	P	G	M	D	G	P	K	V	K	Q	W	P	L	T	E	E	K	I	K	A	L	V	E	I	C	T	E	M	E	K	E	G	K	I	S	K
40.0	P	I	S	P	I	E	T	V	P	V	K	L	K	P	G	M	D	G	P	R	V	K	Q	W	P	L	T	E	E	K	I	K	A	L	I	E	I	C	T	E	L	E	N	E	G	K	I	S	K
41.0	P	I	S	P	I	E	T	V	P	V	K	L	K	P	G	M	D	G	P	R	V	K	Q	W	P	L	T	E	E	K	I	K	A	L	V	E	I	C	A	E	L	E	E	E	G	K	I	S	K
41.0	F	I	S	P	I	E	T	V	P	V	K	L	K	P	G	M	D	G	P	K	V	K	Q	W	P	L	T	E	E	K	I	K	A	L	V	E	I	C	T	E	L	E	K	E	G	K	I	S	K
41.0	P	I	S	P	I	E	T	V	P	V	K	L	K	P	G	M	D	G	P	R	V	K	Q	W	P	L	T	E	E	K	I	K	A	L	V	E	I	C	A	E	L	E	E	E	G	K	I	S	K
41.0	P	I	S	P	I	E	T	V	P	V	K	L	K	P	G	M	D	G	P	R	V	K	Q	W	P	L	T	E	E	K	I	K	A	L	V	E	I	C	A	E	L	E	E	E	G	K	I	S	K
41.0	P	I	S	P	I	E	T	V	P	V	K	L	K	P	G	M	D	G	P	R	V	K	Q	W	P	L	T	E	E	K	I	K	A	L	V	E	I	C	A	E	L	E	K	E	G	K	I	S	K
41.0	P	I	S	P	I	E	T	V	P	V	K	L	K	P	G	M	D	G	P	K	I	K	Q	W	P	L	T	E	E	K	I	K	A	L	V	E	I	C	A	E	L	E	E	A	G	K	I	S	K
41.0	P	I	S	P	I	E	T	V	P	V	K	L	K	P	G	M	D	G	P	R	V	K	Q	W	P	L	T	E	E	K	I	K	A	L	V	E	I	C	A	E	L	E	E	E	G	K	I	S	K
41.6	P	I	S	P	I	E	T	V	P	V	K	L	K	P	G	M	D	G	P	K	V	K	Q	W	P	L	T	E	E	K	I	K	A	L	V	E	I	C	T	E	M	E	K	E	G	K	I	S	K
42.0	P	I	S	P	I	E	T	V	P	V	K	L	K	P	G	M	D	G	P	R	V	K	Q	W	P	L	T	E	E	K	I	K	A	L	V	E	I	C	T	E	M	E	K	E	G	K	I	S	K
42.0	P	I	S	P	I	E	T	V	P	V	K	L	K	P	G	M	D	G	P	R	V	K	Q	W	P	L	T	E	E	K	I	K	A	L	L	E	I	C	A	E	L	E	E	D	G	K	I	T	K
42.0	P	I	S	P	I	E	T	V	P	V	K	L	K	P	G	M	D	G	P	R	V	K	Q	W	P	L	T	E	E	K	I	K	A	L	M	E	I	C	T	E	L	E	Q	E	G	K	I	S	K
43.0	P	I	S	P	I	E	T	V	P	V	K	L	K	P	G	M	D	G	P	K	V	K	Q	W	P	L	T	E	E	K	I	K	A	L	V	E	I	C	T	E	L	E	K	E	G	K	I	S	K
43.0	P	I	S	P	I	E	T	V	P	V	K	L	K	P	G	M	D	G	P	K	V	K	Q	W	P	L	T	E	E	K	I	K	A	L	V	E	I	C	T	E	M	E	K	E	G	K	I	S	K
43.0	P	I	S	P	I	E	T	V	P	V	K	L	K	P	G	M	D	G	P	R	V	K	Q	W	P	L	T	E	E	K	I	K	A	L	V	E	I	C	T	E	L	E	K	E	G	K	I	S	K
43.0	P	I	S	P	I	E	T	V	P	V	K	L	K	P	G	M	D	G	P	K	V	K	Q	W	P	L	T	E	E	K	I	K	A	L	V	E	I	C	T	E	L	E	Q	E	G	K	I	S	K
44.0	P	I	S	P	I	E	T	V	P	V	K	L	K	P	G	M	D	G	P	K	V	K	Q	W	P	L	T	E	E	K	I	K	A	L	V	E	I	C	T	E	M	E	K	E	G	K	I	S	K
44.0	P	I	S	P	I	E	T	V	P	V	K	L	K	P	G	M	D	G	P	K	V	K	Q	W	P	L	T	E	E	K	I	K	A	L	T	E	I	C	T	E	M	E	K	E	G	K	I	S	K
44.0	P	I	S	P	I	E	T	V	P	V	K	L	K	P	G	M	D	G	P	K	V	K	Q	W	P	L	T	E	E	K	I	K	A	L	V	E	I	C	T	E	M	E	K	E	G	K	I	S	K
44.0	P	I	S	P	I	E	T	V	P	V	K	L	K	P	G	M	D	G	P	K	V	K	Q	W	P	L	T	E	E	K	I	K	A	L	V	E	I	C	T	E	M	E	K	E	G	K	I	S	K
44.0	P	I	S	P	I	E	T	V	P	V	K	L	K	P	G	M	D	G	P	K	V	K	Q	W	P	L	T	E	E	K	I	K	A	L	V	E	I	C	T	E	M	E	K	E	G	K	I	S	K
44.0	P	I	S	P	I	E	T	V	P	V	K	L	K	P	G	M	D	G	P	K	V	K	Q	W	P	L	T	E	E	K	I	K	A	L	V	E	I	C	T	E	M	E	K	E	G	K	I	S	K
44.0	P	I	S	P	I	E	T	V	P	V	K	L	K	P	G	M	D	G	P	K	V	K	Q	W	P	L	T	E	E	K	I	K	A	L	V	E	I	C	T	E	M	E	K	E	G	K	I	S	K
45.0	P	I	S	P	I	E	T	V	P	V	K	L	K	P	G	M	D	G	P	K	V	K	Q	W	P	L	T	E	E	K	I	K	A	L	V	E	I	C	T	E	M	E	K	E	G	K	I	S	K
45.0	P	I	S	P	I	E	T	V	P	V	K	L	K	P	G	M	D	G	P	K	V	K	Q	W	P	L	T	E	E	K	I	K	A	L	V	E	I	C	T	E	M	E	K	E	G	K	I	S	K
45.0	P	I	S	P	I	E	T	V	P	V	K	L	K	P	G	M	D	G	P	K	V	K	Q	W	P	L	T	E	E	K	I	K	A	L	I	E	I	C	T	E	M	E	K	E	G	K	I	S	K
45.0	P	I	S	P	I	E	T	V	P	V	K	L	K	P	G	M	D	G	P	K	V	K	Q	W	P	L	T	E	E	K	I	K	A	L	V	E	I	C	T	E	M	E	K	E	G	K	I	S	K
45.0	P	I	S	P	I	E	T	V	P	V	K	L	K	P	G	M	D	G	P	K	V	K	Q	W	P	L	T	E	E	K	I	K	A	L	I	E	I	C	T	E	M	E	K	E	G	K	I	S	K
45.0	P	I	S	P	I	E	T	V	P	V	K	L	K	P	G	M	D	G	P	K	V	K	Q	W	P	L	T	E	E	K	I	K	A	L	V	E	I	C	T	E	M	E	K	E	G	K	I	S	K
45.0	P	I	S	P	I	E	T	V	P	V	K	L	K	P	G	M	D	G	P	K	V	K	Q	W	P	L	T	E	E	K	I	K	A	L	V	E	I	C	T	E	M	E	K	E	G	K	I	S	K
45.0	P	I	S	P	I	E	T	V	P	V	K	L	K	P	G	M	D	G	P	K	V	K	Q	W	P	L	T	E	E	K	I	K	A	L	V	E	I	C	T	E	M	E	K	E	G	K	I	S	K
45.0	P	I	S	P	I	E	T	V	P	V	K	L	K	P	G	M	D	G	P	K	V	K	Q	W	P	L	T	E	E	K	I	K	A	L	V	E	I	C	T	E	M	E	K	E	G	K	I	S	K
45.0	P	I	S	P	I	E	T	V	P	V	K	L	K	P	G	M	D	G	P	K	V	K	Q	W	P	L	T	E	E	K	I	K	A	L	V	E	I	C	T	E	M	E	K	E	G	K	I	S	K
45.0	P	I	S	P	I	E	T	V	P	V	K	L	K	P	G	M	D	G	P	K	V	K	Q	W	P	L	T	E	E	K	I	K	A	L	V	E	I	C	T	E	M	E	K	E	G	K	I	S	K
45.0	P	I	S	P	I	E	T	V	P	V	K	L	K	P	G	M	D	G	P	K	V	K	Q	W	P	L	T	E	E	K	I	K	A	L	V	E	I	C	A	E	L	E	K	E	G	K	I	S	K
45.6	P	I	S	P	I	E	T	V	P	V	R	L	K	P	G	M	D	G	P	R	V	K	Q	W	P	L	T	E	E	K	I	K	A	L	V	E	I	C	T	E	L	E	D	A	G	K	I	S	K
46.0	P	I	S	P	I	K	T	V	P	V	K	L	K	P	G	M	D	G	P	K	V	K	Q	W	P	L	T	E	E	K	I	K	A	L	M	E	I	C	A	E	L	E	E	E	G	K	I	S	K
46.0	P	I	S	P	I	E	T	V	P	V	K	L	K	P	G	M	D	G	P	K	V	K	Q	W	P	L	T	E	E	K	I	K	A	L	V	E	I	C	T	E	L	E	K	E	G	K	I	S	K
46.0	P	I	S	P	I	E	T	V	P	V	K	L	K	P	G	M	D	G	P	K	V	K	Q	W	P	L	T	E	E	K	I	K	A	L	V	E	I	C	A	E	L	E	K	E	G	K	I	S	K
46.0	L	I	S	P	I	D	T	V	P	V	K	L	K	P	G	M	D	G	P	R	V	K	Q	W	P	L	T	E	E	K	I	K	A	L	V	E	I	C	T	E	L	E	K	E	G	K	I	S	K
47.0	P	I	S	P	I	E	T	V	P	V	K	L	K	P	G	M	D	G	P	K	V	K	Q	W	P	L	T	E	E	K	I	K	A	L	L	E	I	C	T	E	M	E	K	E	G	K	I	E	K
47.0	P	I	S	P	I	E	T	V	P	V	K	L	K	P	G	M	D	G	P	K	V	K	Q	W	P	L	T	E	E	K	I	K	A	I	V	E	I	C	A	E	L	E	K	E	G	K	I	S	K
47.0	P	I	S	P	I	E	T	V	P	V	K	L	K	P	G	M	D	G	P	K	V	K	Q	W	P	L	T	E	E	K	I	K	A	L	L	E	I	C	T	E	L	E	K	E	G	K	I	S	K
48.0	P	I	S	P	I	E	T	V	P	V	K	L	K	P	G	M	D	G	P	K	V	K	Q	W	P	L	T	E	E	K	I	K	A	L	I	E	I	C	T	E	M	E	K	E	G	Q	I	S	K
48.0	P	I	S	P	I	E	T	V	P	V	K	L	K	P	G	M	D	G	P	K	V	K	Q	W	P	L	T	E	E	K	I	K	A	L	V	E	I	C	A	E	L	E	K	E	G	K	I	S	K
49.0	P	I	S	P	I	E	T	V	P	V	K	L	K	P	G	M	D	G	P	K	V	K	Q	W	P	L	T	E	E	K	I	K	A	L	V	E	I	C	T	E	M	E	K	E	G	K	I	S	K
49.0	P	I	S	P	I	E	T	V	P	V	K	L	K	P	G	M	D	G	P	K	V	K	Q	W	P	L	T	E	E	K	I	K	A	L	V	E	I	C	T	E	M	E	K	E	G	K	I	S	K
50.0	P	I	S	P	I	E	T	V	P	V	K	L	K	P	G	M	D	G	P	K	V	K	Q	W	P	L	T	E	E	K	I	K	A	L	V	E	I	C	T	E	M	E	K	E	G	K	I	S	K
50.0	P	I	S	P	I	E	T	V	P	V	K	L	K	P	G	M	D	G	P	K	V	K	Q	W	P	L	T	E	E	K	I	K	A	L	V	E	I	C	T	E	M	E	K	E	G	K	I	S	K
50.0	.	.	.	.	.	.	.	.	.	.	.	.	.	.	.	.	.	.	.	.	.	.	.	.	.	.	.	.	.	.	.	.	.	.	.	.	.	C	A	E	L	E	K	E	G	K	I	S	K
50.0	P	I	S	P	I	E	T	V	P	V	K	L	K	P	G	M	D	G	P	K	V	K	Q	W	P	L	T	E	E	K	I	K	A	L	V	E	I	C	T	E	M	E	K	E	G	K	I	S	K
50.0	P	I	S	P	I	E	T	V	P	V	K	L	K	P	G	M	D	G	P	K	V	K	Q	W	P	L	T	E	E	K	R	K	A	L	I	E	I	C	T	E	M	E	K	E	G	K	I	S	K
51.0	P	I	S	P	I	E	T	V	P	V	K	L	K	P	G	M	D	G	P	R	V	K	Q	W	P	L	T	E	E	K	I	K	A	L	V	E	I	C	T	E	M	E	K	E	G	K	I	S	R
51.0	P	I	S	P	I	E	T	V	P	V	K	L	K	P	G	M	D	G	P	R	V	K	Q	W	P	L	T	E	E	K	I	K	A	L	V	E	I	C	T	E	M	E	K	E	G	K	I	S	R
51.0	P	I	S	P	I	E	T	V	P	V	K	L	K	P	G	M	D	G	P	K	V	K	Q	W	P	L	T	E	E	K	I	K	A	L	V	E	I	C	T	E	L	E	K	E	G	K	I	S	K
51.5	P	I	S	P	I	E	T	V	P	V	K	L	K	P	G	M	D	G	P	K	V	K	Q	W	P	L	T	E	E	K	I	K	A	L	V	E	I	C	T	E	M	E	K	E	G	K	I	S	K
52.0	P	I	S	P	I	E	T	V	P	V	K	L	K	P	G	M	D	G	P	K	V	K	Q	W	P	L	T	E	E	K	I	K	A	L	V	E	I	C	T	E	L	E	K	E	G	K	I	S	K
52.0	P	I	S	P	I	E	T	V	P	V	K	L	K	P	G	M	D	G	P	K	V	K	Q	W	P	L	T	E	E	K	I	K	A	L	I	E	I	C	A	E	L	E	K	D	G	K	I	S	K
52.0	P	I	S	P	I	E	T	V	P	V	K	L	K	P	G	M	D	G	P	R	V	K	Q	W	P	L	T	E	E	K	I	K	A	L	V	E	I	C	T	E	M	E	K	E	G	K	I	S	K
53.0	P	I	S	P	I	E	T	V	P	V	K	L	K	P	G	M	D	G	P	K	V	K	Q	W	P	L	T	E	E	K	I	K	A	L	T	E	I	C	A	E	L	E	K	E	G	K	I	S	K
53.0	P	I	S	P	I	E	T	V	P	V	K	L	K	P	G	M	D	G	P	K	V	K	Q	W	P	L	T	E	E	K	I	K	A	L	T	E	I	C	A	E	L	E	K	E	G	K	I	S	K
54.0	P	I	S	P	I	E	T	V	P	V	K	L	K	P	G	M	D	G	P	K	V	K	Q	W	P	L	T	E	E	K	I	K	A	L	V	E	I	C	A	E	L	E	K	E	G	K	I	S	K
54.0	P	I	S	S	I	E	T	V	P	V	K	L	K	P	G	M	D	G	P	R	V	K	Q	W	P	L	T	E	E	K	I	K	A	L	V	E	I	C	T	E	L	E	K	E	G	K	I	S	K
54.0	P	I	S	P	I	E	T	V	P	V	K	L	K	P	G	M	D	G	P	K	V	K	Q	W	P	L	T	E	E	K	I	K	A	L	V	E	I	C	A	E	L	E	K	E	G	K	I	S	K
55.0	P	I	S	P	I	E	T	V	P	V	K	L	K	P	G	M	D	G	P	K	V	K	Q	W	P	L	T	E	E	K	I	K	A	L	T	E	I	C	T	E	M	E	K	E	G	K	I	S	K
57.0	P	I	S	P	I	E	T	V	P	V	K	L	K	P	G	M	D	G	P	K	V	K	Q	W	P	L	T	E	E	K	I	K	A	L	V	E	I	C	T	E	M	E	K	E	G	K	I	S	K
57.0	P	I	S	P	I	E	T	V	P	V	K	L	K	P	G	M	D	G	P	K	V	K	Q	W	P	L	T	E	E	K	I	K	A	L	M	E	I	C	T	E	L	E	K	E	G	K	I	S	K
57.0	P	I	S	P	I	E	T	V	P	V	K	L	K	P	G	M	D	G	P	K	V	K	Q	W	P	L	T	E	E	K	I	K	A	L	I	E	I	C	T	E	M	E	K	E	G	K	I	S	K
58.0	P	I	S	T	I	K	T	V	P	V	K	L	K	P	G	M	D	G	P	R	V	K	Q	W	P	L	T	E	E	K	I	K	A	L	V	E	I	C	T	E	L	E	E	A	G	K	I	S	K
58.0	P	I	S	P	I	E	T	V	P	V	K	L	K	P	G	M	D	G	P	K	V	K	Q	W	P	L	T	E	E	K	I	K	A	L	T	E	I	C	T	E	L	E	K	E	G	K	I	S	K
58.0	H	I	S	P	I	E	T	V	P	V	K	L	K	P	G	M	D	G	P	R	V	K	Q	W	P	L	T	E	E	K	I	K	A	L	L	E	I	C	T	E	M	E	K	E	G	K	I	S	K
58.0	P	I	S	P	I	E	T	V	P	V	K	L	K	P	G	M	D	G	P	K	V	K	Q	W	P	L	T	E	E	K	I	K	A	L	V	E	I	C	T	E	L	E	K	E	G	K	I	S	K
59.0	P	I	S	P	I	E	T	V	P	V	K	L	K	P	G	M	D	G	P	K	V	K	Q	W	P	L	T	E	E	K	I	K	A	L	V	E	I	C	T	E	M	E	K	E	G	K	I	S	K
59.0	P	I	S	P	I	E	T	V	P	V	K	L	K	P	G	M	D	G	P	K	V	K	Q	W	P	L	T	K	E	K	I	K	A	L	M	E	I	C	T	E	M	E	Q	D	G	K	I	S	K
60.0	P	I	S	P	I	E	T	V	P	V	K	L	K	P	G	M	D	G	P	K	V	K	Q	W	P	L	T	E	E	K	I	K	A	L	V	E	I	C	T	E	L	E	K	D	G	K	I	S	K
60.5	P	I	S	P	I	E	T	V	P	V	K	L	K	P	G	M	D	G	P	K	V	K	Q	W	P	L	T	E	E	K	I	K	A	L	I	E	I	C	T	E	M	E	K	E	G	K	I	S	K
61.0	P	I	S	P	I	E	T	V	P	V	K	L	K	P	G	M	D	G	P	K	V	K	Q	W	P	L	T	E	E	K	I	K	A	L	V	E	I	C	T	E	M	E	K	E	G	K	I	S	K
61.0	P	I	S	P	I	E	T	V	P	V	K	L	K	P	G	M	D	G	P	K	V	K	Q	W	P	L	T	E	E	K	I	K	A	L	V	E	I	C	T	E	L	E	K	E	G	K	I	S	K
63.0	P	I	S	P	I	E	T	V	P	V	K	L	K	P	G	M	D	G	P	K	V	K	Q	W	P	L	T	E	E	K	I	K	A	L	V	E	I	C	T	E	M	E	K	E	G	K	I	S	K
63.0	.	.	.	.	.	.	.	.	.	.	.	.	.	.	.	.	.	.	.	.	.	.	.	.	.	.	.	.	.	.	.	.	.	.	.	.	.	C	E	E	M	E	K	E	G	K	I	T	K
64.0	P	I	S	P	I	E	T	V	P	V	K	L	K	P	G	M	D	G	P	K	V	K	Q	W	P	L	T	E	E	K	I	K	A	L	V	E	I	C	T	E	L	E	K	D	G	K	I	S	K
64.0	.	.	.	.	.	.	.	.	.	.	.	.	.	.	.	.	.	.	.	.	.	.	.	.	.	.	.	.	.	.	.	.	.	.	.	.	.	C	A	E	L	E	N	D	G	K	I	S	K
64.0	P	I	S	P	I	E	T	V	P	V	K	L	K	P	G	M	D	G	P	K	V	K	Q	W	P	L	T	E	E	K	I	K	A	L	V	E	I	C	T	E	M	E	K	E	G	K	I	S	K
64.0	P	I	S	P	I	E	T	V	P	V	K	L	K	P	G	M	D	G	P	K	V	K	Q	W	P	L	T	E	E	K	I	K	A	L	V	E	I	C	T	E	M	E	K	E	G	K	I	S	K
64.0	P	I	S	P	I	E	T	V	P	V	K	L	K	P	G	M	D	G	P	K	V	K	Q	W	P	L	T	E	E	K	I	K	A	L	V	E	I	C	T	E	M	E	K	E	G	K	I	S	K
64.0	P	I	S	P	I	E	T	V	P	V	K	L	K	P	G	M	D	G	P	K	V	K	Q	W	P	L	T	E	E	K	I	K	A	L	V	E	I	C	T	E	M	E	K	E	G	K	I	S	K
67.0	P	I	S	P	I	E	T	V	P	V	K	L	K	P	G	M	D	G	P	R	V	K	Q	W	P	L	T	E	E	K	I	K	A	L	V	E	I	C	T	E	M	E	K	E	G	K	I	S	K
67.0	P	I	S	P	I	E	T	V	P	V	K	L	K	P	G	M	D	G	P	R	V	K	Q	W	P	L	T	E	E	K	I	K	A	L	I	E	I	C	A	E	L	E	K	D	G	K	I	S	K
68.0	P	I	S	P	I	E	T	V	P	V	K	L	K	P	G	M	D	G	P	K	V	K	Q	W	P	L	T	E	E	K	I	K	A	L	V	E	I	C	T	E	L	E	K	E	G	K	I	S	K
68.0	P	I	S	P	I	E	T	V	P	V	K	L	K	P	G	M	D	G	P	R	V	K	Q	W	P	L	T	E	E	K	I	K	A	L	V	E	I	C	A	E	L	E	E	E	G	K	I	S	K
68.0	P	I	S	P	I	E	T	V	P	V	K	L	K	P	G	M	D	G	P	K	V	K	Q	W	P	L	T	E	E	K	I	K	A	L	I	E	I	C	T	E	M	E	K	E	G	K	I	S	K
68.0	P	I	S	P	I	E	T	V	P	V	K	L	K	P	G	M	D	G	P	K	V	K	Q	W	P	L	T	E	E	K	I	K	A	L	T	E	I	C	T	E	L	E	K	E	G	K	I	S	K
69.0	P	I	S	P	I	E	T	V	P	V	K	L	K	P	G	M	D	G	P	K	V	K	Q	W	P	L	T	E	E	K	I	K	A	L	V	E	I	C	T	E	M	E	K	E	G	K	I	S	K
70.0	P	I	S	P	I	E	T	V	P	V	K	L	K	P	G	M	D	G	P	K	V	K	Q	W	P	L	T	E	E	K	I	K	A	L	V	E	I	C	T	E	L	E	K	E	G	K	I	S	K
70.0	.	.	.	.	.	.	.	.	.	.	.	.	.	.	.	.	.	.	.	.	.	.	.	.	.	.	.	.	.	.	.	.	.	.	.	.	.	C	T	E	M	E	K	E	G	K	I	S	K
70.0	P	I	S	P	I	E	T	V	P	V	K	L	K	P	G	M	D	G	P	K	V	K	Q	W	P	L	T	E	E	K	I	R	A	L	I	E	I	C	T	E	M	E	K	E	G	K	I	S	K
70.0	P	I	S	P	I	E	T	V	P	V	K	L	K	P	G	M	D	G	P	K	V	K	Q	W	P	L	T	E	E	K	I	K	A	L	V	E	I	C	T	E	L	E	K	E	G	K	I	S	K
71.0	P	I	S	P	I	E	T	V	P	V	K	L	K	P	G	M	D	G	P	K	V	K	Q	W	P	L	T	E	E	K	I	K	A	L	V	E	I	C	A	E	L	E	E	A	G	K	I	S	K
71.0	P	I	S	P	I	E	T	V	P	V	K	L	K	P	G	M	D	G	P	K	V	K	Q	W	P	L	T	E	E	K	I	K	A	L	V	E	I	C	A	E	L	E	E	A	G	K	I	S	K
72.0	P	I	S	P	I	E	T	V	P	V	K	L	K	P	G	M	D	G	P	R	V	K	Q	W	P	L	T	E	E	K	I	K	A	L	V	E	I	C	T	E	M	E	K	E	G	K	I	S	K
73.0	P	I	S	P	I	E	T	V	P	V	K	L	K	P	G	M	D	G	P	K	V	K	Q	W	P	L	T	E	E	K	I	K	A	L	V	E	I	C	T	E	M	E	K	E	G	K	I	S	K
73.0	.	.	.	.	.	.	.	.	.	.	.	.	.	.	.	.	.	.	.	.	.	.	.	.	.	.	.	.	.	.	.	.	.	.	.	.	.	C	T	E	M	E	K	E	G	K	I	S	K
73.0	P	I	S	P	I	E	T	V	P	V	K	L	K	P	G	M	D	G	P	K	V	K	Q	W	P	L	T	E	E	K	I	K	A	L	V	E	I	C	T	E	L	E	K	E	G	K	I	S	K
73.0	P	I	S	P	I	E	T	V	P	V	K	L	K	P	G	M	D	G	P	K	V	K	Q	W	P	L	T	E	E	K	I	K	A	L	V	E	I	C	A	E	M	E	K	E	G	K	I	S	K
75.0	P	I	S	P	I	E	T	V	P	V	K	L	K	P	G	M	D	G	P	K	V	K	Q	W	P	L	T	E	E	K	I	K	A	L	V	E	I	C	T	E	L	E	K	E	G	K	I	S	K
75.0	P	I	S	P	I	E	T	V	P	V	K	L	K	P	G	M	D	G	P	K	V	K	Q	W	P	L	T	E	E	K	I	K	A	L	I	E	I	C	T	E	M	E	K	E	G	K	I	S	K
75.0	P	I	S	P	I	E	T	V	P	V	K	L	K	P	G	M	D	G	P	K	V	K	Q	W	P	L	T	E	E	K	I	K	A	L	I	E	I	C	T	E	M	E	K	E	G	K	I	S	K
75.0	P	I	S	P	I	E	T	V	P	V	K	L	K	P	G	M	D	G	P	K	V	K	Q	W	P	L	T	E	E	K	I	K	A	L	I	E	I	C	T	E	M	E	K	E	G	K	I	S	K
75.0	P	I	S	P	I	E	T	V	P	V	K	L	K	P	G	M	D	G	P	K	V	K	Q	W	P	L	T	E	E	K	I	K	A	L	I	E	I	C	T	E	M	E	K	E	G	K	I	S	K
75.0	P	I	S	P	I	E	T	V	P	V	K	L	K	P	G	M	D	G	P	K	V	K	Q	W	P	L	T	E	E	K	I	K	A	L	V	E	I	C	A	E	L	E	K	E	G	K	I	S	K
76.0	P	I	S	P	I	E	T	V	P	V	K	L	K	P	G	M	D	G	P	K	V	K	Q	W	P	L	T	X	E	K	I	K	A	L	V	E	I	C	A	E	L	E	K	D	G	K	I	S	K
76.0	P	I	S	P	I	E	T	V	P	V	K	L	K	P	G	M	D	G	P	R	V	K	Q	W	P	L	T	E	E	K	I	K	A	L	I	E	I	C	A	E	M	E	K	E	G	K	I	S	K
76.0	P	I	S	P	I	E	T	V	P	V	K	L	K	P	G	M	D	G	P	K	V	K	Q	W	P	L	T	E	E	K	I	K	A	L	V	E	I	C	T	E	M	E	K	E	G	K	I	S	K
76.0	P	I	S	P	I	E	T	V	P	V	K	L	K	P	G	M	D	G	P	K	V	K	Q	W	P	L	T	E	E	K	I	K	A	L	V	E	I	C	T	E	M	E	K	E	G	K	I	S	K
76.0	P	I	S	P	I	E	T	V	P	V	K	L	K	P	G	M	D	G	P	K	V	K	Q	W	P	L	T	E	E	K	I	K	A	L	V	E	I	C	T	E	M	E	K	E	G	K	I	S	K
76.0	P	I	S	P	I	E	T	V	P	V	K	L	K	P	G	M	D	G	P	K	V	K	Q	W	P	L	T	E	E	K	I	K	A	L	V	E	I	C	T	E	M	E	K	E	G	K	I	S	K
77.0	P	I	S	P	I	E	T	V	P	V	K	L	K	P	G	M	D	G	P	K	V	K	Q	W	P	L	T	E	E	K	I	K	A	L	V	E	I	C	T	E	M	E	K	E	G	K	I	S	K
77.0	P	I	S	P	I	E	T	V	P	V	K	L	K	P	G	M	D	G	P	K	V	K	Q	W	P	L	T	E	E	K	I	K	A	L	V	E	I	C	T	E	L	E	E	E	G	K	I	S	K
77.0	P	I	S	P	I	E	T	V	P	V	K	L	K	P	G	M	D	G	P	K	V	K	Q	W	P	L	T	E	E	K	I	K	A	L	V	E	I	C	T	E	L	E	E	E	G	K	I	S	K
77.0	P	I	S	P	I	E	T	V	P	V	K	L	K	P	G	M	D	G	P	K	V	K	Q	W	P	L	T	E	E	K	I	K	A	L	V	E	I	C	T	E	L	E	E	E	G	K	I	S	K
77.0	P	I	S	P	I	E	T	V	P	V	K	L	K	P	G	M	D	G	P	K	V	K	Q	W	P	L	T	E	E	K	I	K	A	L	V	E	I	C	T	E	L	E	E	E	G	K	I	S	K
77.0	P	I	S	P	I	E	T	V	P	V	K	L	K	P	G	M	D	G	P	K	V	K	Q	W	P	L	T	E	E	K	I	K	A	L	V	E	I	C	T	E	L	E	E	E	G	K	I	S	K
77.0	P	I	S	P	I	E	T	V	P	V	K	L	K	P	G	M	D	G	P	K	V	K	Q	W	P	L	T	E	E	K	I	K	A	L	V	E	I	C	T	E	L	E	E	E	G	K	I	S	K
77.0	P	I	S	P	I	E	T	V	P	V	K	L	K	P	G	M	D	G	P	K	V	K	Q	W	P	L	T	E	E	K	I	K	A	L	V	E	I	C	T	E	L	E	E	E	G	K	I	S	K
77.0	P	I	S	P	I	E	T	V	P	V	K	L	K	P	G	M	D	G	P	K	V	K	Q	W	P	L	T	E	E	K	I	K	A	L	V	E	I	C	T	E	M	E	K	E	G	K	I	S	K
77.0	P	I	S	P	I	E	T	V	P	V	K	L	K	P	G	M	D	G	P	K	V	K	Q	W	P	L	T	E	E	K	I	K	A	L	V	E	I	C	T	E	M	E	K	E	G	K	I	S	K
77.0	P	I	S	P	I	E	T	V	P	V	K	L	K	P	G	M	D	G	P	K	V	K	Q	W	P	L	T	E	E	K	I	K	A	L	V	E	I	C	T	E	L	E	E	E	G	K	I	S	K
78.0	P	I	S	P	I	E	T	V	P	V	K	L	K	P	G	M	D	G	P	R	V	K	Q	W	P	L	T	E	E	K	I	K	A	L	V	E	I	C	T	E	M	E	K	E	G	K	I	S	K
78.0	P	I	S	P	I	E	T	V	P	V	K	L	K	P	G	M	D	G	P	K	V	K	Q	W	P	L	T	E	E	K	I	K	A	L	V	E	I	C	T	E	M	E	K	E	G	K	I	S	K
80.0	.	.	.	.	.	.	.	.	.	.	.	.	.	.	.	.	.	.	.	.	.	.	.	.	.	.	.	.	.	.	.	.	.	.	.	.	.	C	T	E	M	E	K	E	G	K	I	S	K
81.0	P	I	S	P	I	E	T	V	P	V	K	L	K	P	G	M	D	G	P	K	V	K	Q	W	P	L	T	E	E	K	I	K	A	L	T	E	I	C	K	E	L	E	Q	E	G	K	I	S	K
82.0	P	I	S	P	I	E	T	V	P	V	K	L	K	P	G	M	D	G	P	K	V	K	Q	W	P	L	T	E	E	K	I	K	A	L	V	E	I	C	S	E	L	E	K	E	G	K	I	S	K
82.0	P	I	S	P	I	E	T	V	P	V	K	L	K	P	G	M	D	G	P	R	V	K	Q	W	P	L	T	E	E	K	I	K	A	L	V	E	I	C	T	E	L	E	Q	E	G	K	I	S	K
82.0	P	I	S	P	I	E	T	V	P	V	K	L	K	P	G	M	D	G	P	K	V	K	Q	W	P	L	T	E	E	K	I	K	A	L	V	E	I	C	S	E	L	E	K	E	G	K	I	S	K
82.0	P	I	S	P	I	E	T	V	P	V	K	L	K	P	G	M	D	G	P	K	V	K	Q	W	P	L	T	E	E	K	I	K	A	L	I	E	I	C	A	E	L	E	E	E	G	K	I	S	K
82.0	P	I	S	P	I	E	T	V	P	V	K	L	K	P	G	M	D	G	P	R	V	K	Q	W	P	L	T	E	E	K	I	K	A	L	V	E	I	C	T	E	L	E	Q	E	G	K	I	S	K
83.0	P	I	S	P	I	E	T	V	P	V	K	L	K	P	G	M	D	G	P	K	V	K	Q	W	P	L	T	E	E	K	I	K	A	L	V	E	I	C	T	E	M	E	K	E	G	K	I	S	K
83.0	P	I	S	P	I	E	T	V	P	V	K	L	K	P	G	M	D	G	P	K	V	K	Q	W	P	L	T	E	E	K	I	K	A	L	V	E	I	C	X	E	L	E	K	E	G	K	I	S	K
84.0	P	I	S	P	I	E	T	V	P	V	K	L	K	P	G	M	D	G	P	K	V	K	Q	W	P	L	T	E	E	K	I	K	A	L	V	E	I	C	T	E	M	E	K	E	G	K	I	S	K
84.0	P	I	S	P	I	E	T	V	P	V	K	L	K	P	G	M	D	G	P	K	V	K	Q	W	P	L	T	E	E	K	I	K	A	L	V	E	I	C	T	E	M	E	K	E	G	K	I	S	K
85.0	P	I	S	P	I	E	T	V	P	V	K	L	K	P	G	M	D	G	P	K	V	K	Q	W	P	L	T	E	E	K	I	K	A	L	M	E	I	C	A	F	L	E	E	E	G	K	I	S	K
86.0	P	I	S	P	I	E	T	V	P	V	K	L	K	P	G	M	D	G	P	K	V	K	Q	W	P	L	T	E	E	K	I	K	A	L	V	E	I	C	T	E	L	E	K	E	G	K	I	S	K
87.0	P	I	S	P	I	E	T	V	P	V	K	L	K	P	G	M	D	G	P	K	V	K	Q	W	P	L	T	E	E	K	I	K	A	L	V	E	I	C	T	E	M	E	K	E	G	K	I	S	K
88.0	P	I	S	P	I	E	T	V	P	V	K	L	K	Q	G	M	D	G	P	K	V	K	Q	W	P	L	T	E	E	K	I	K	A	L	V	E	I	C	T	E	M	E	K	E	G	K	I	S	K
88.0	P	I	S	P	I	E	T	V	P	V	K	L	K	P	G	M	D	G	P	K	V	K	Q	W	P	L	T	E	E	K	I	K	A	L	I	E	I	C	T	E	L	E	N	E	G	K	I	S	K
93.0	P	I	S	P	I	K	T	V	P	V	K	L	K	P	G	M	D	G	P	K	V	K	Q	W	P	L	T	E	E	K	I	K	A	L	V	E	I	C	T	E	M	E	K	E	G	K	I	S	K
95.0	P	I	S	P	I	E	T	V	P	V	K	L	K	P	G	M	D	G	P	K	V	K	Q	W	P	L	T	E	E	K	I	K	A	L	I	E	I	C	T	E	M	E	K	E	G	K	I	S	K
95.0	P	I	S	P	I	E	T	V	P	V	K	L	K	P	G	M	D	G	P	K	V	K	Q	W	P	L	T	E	E	K	I	K	A	L	V	E	I	C	T	E	M	E	K	E	G	K	I	S	K
96.0	P	I	S	P	I	E	T	V	P	V	K	L	K	P	G	M	D	G	P	K	V	K	Q	W	P	L	T	E	E	K	I	K	A	L	V	E	I	C	T	E	L	E	K	D	G	K	I	S	K
96.0	P	I	S	P	I	E	T	V	P	V	K	L	K	P	G	M	D	G	P	K	V	K	Q	W	P	L	T	E	E	K	I	K	A	L	V	E	I	C	T	E	L	E	K	D	G	K	I	S	K
96.0	L	I	S	P	I	E	T	V	P	V	K	L	K	P	G	M	D	G	P	R	V	K	Q	W	P	L	T	E	E	K	I	K	A	L	V	E	I	C	T	E	M	E	K	E	G	K	I	S	K
96.0	P	I	S	P	I	E	T	V	P	V	K	L	K	P	G	M	D	G	P	K	V	K	Q	W	P	L	T	E	E	K	I	K	A	L	V	E	I	C	T	E	M	E	K	E	G	K	I	S	K
99.0	P	I	S	P	I	E	T	V	P	V	K	L	K	P	G	M	D	G	P	K	V	K	Q	W	P	L	T	E	E	K	I	K	A	L	T	E	I	C	T	E	M	E	K	E	G	K	I	S	K
99.0	P	I	S	P	I	E	T	V	P	V	K	L	K	P	G	M	D	G	P	K	V	K	Q	W	P	L	T	E	E	K	I	K	A	L	T	E	I	C	T	E	M	E	K	E	G	K	I	S	K
100.0	P	I	S	P	I	E	T	V	P	V	K	L	K	P	G	M	D	G	P	K	V	K	Q	W	P	L	T	E	E	K	I	K	A	L	V	E	I	C	T	E	M	E	K	E	G	K	I	S	K
100.0	P	I	S	P	I	E	T	V	P	V	K	L	K	P	G	M	D	G	P	K	V	K	Q	W	P	L	T	E	E	K	I	K	A	L	V	E	I	C	T	E	L	E	N	D	G	K	I	S	K
100.0	P	I	S	S	I	E	T	V	P	V	K	L	K	P	G	M	D	G	P	K	V	K	Q	W	P	L	T	E	E	K	I	K	A	L	V	E	I	C	T	E	M	E	K	E	G	K	I	S	K
100.0	P	I	S	P	I	E	T	V	P	V	K	L	K	P	G	M	D	G	P	K	V	K	Q	W	P	L	T	E	E	K	I	K	A	L	V	E	I	C	K	E	L	E	E	A	G	K	I	S	K
100.0	P	I	S	P	I	E	T	V	P	V	K	L	K	P	G	M	D	G	P	K	V	K	Q	W	P	L	T	E	E	K	I	K	A	L	V	E	I	C	T	E	M	E	K	E	G	K	I	S	K
100.0	P	I	S	P	I	E	T	V	P	V	K	L	K	P	G	M	D	G	P	K	V	K	Q	W	P	L	T	E	E	K	I	K	A	L	V	E	I	C	T	E	M	E	K	E	G	K	I	S	K
100.0	P	I	S	P	I	E	T	V	P	V	K	L	K	P	G	M	D	G	P	K	V	K	Q	W	P	L	T	E	E	K	I	K	A	L	V	E	I	C	T	E	L	E	K	E	G	K	I	S	K
100.0	P	I	S	P	I	E	T	V	P	V	K	L	K	P	G	M	D	G	P	K	V	K	Q	W	P	L	T	E	E	K	I	K	A	L	V	E	I	C	T	E	L	E	N	D	G	K	I	S	K
100.0	P	I	S	P	I	E	T	V	P	V	K	L	K	P	G	M	D	G	P	K	V	K	Q	W	P	L	T	E	E	K	I	K	A	L	V	E	I	C	T	K	M	E	E	E	G	Q	I	S	R
100.0	P	I	S	P	I	E	T	V	P	V	K	L	K	P	G	M	D	G	P	R	V	K	Q	W	P	L	T	E	E	K	I	K	A	L	V	E	I	C	T	E	M	E	K	E	G	K	I	S	K
100.0	P	I	S	P	I	E	T	V	P	V	K	L	K	P	G	M	D	G	P	R	V	K	Q	W	P	L	T	E	E	K	I	K	A	L	V	E	I	C	T	E	M	E	K	E	G	K	I	S	K
100.0	P	I	S	P	I	E	T	V	P	V	K	L	K	P	G	M	D	G	P	K	V	K	Q	W	P	L	T	E	E	K	I	K	A	L	M	E	I	C	T	E	M	E	K	E	G	K	I	S	K
100.0	P	I	S	P	I	E	T	V	P	V	K	L	K	P	G	M	D	G	P	K	V	K	Q	W	P	L	T	E	E	K	I	K	A	L	M	E	I	C	T	E	M	E	K	E	G	K	I	S	K
100.0	P	I	S	P	I	E	T	V	P	V	K	L	K	P	G	M	D	G	P	K	V	K	Q	W	P	L	T	E	E	K	I	K	A	L	M	E	I	C	T	E	M	E	K	E	G	K	I	S	K
100.0	P	I	S	P	I	E	T	V	P	V	K	L	K	P	G	M	D	G	P	K	V	K	Q	W	P	L	T	E	E	K	I	K	A	L	M	E	I	C	T	E	M	E	K	E	G	K	I	S	K
100.0	P	I	S	P	I	E	T	V	P	V	K	L	K	P	G	M	D	G	P	K	V	K	Q	W	P	L	T	E	E	K	I	K	A	L	M	E	I	C	T	E	M	E	K	E	G	K	I	S	K
100.0	P	I	S	P	I	E	T	V	P	V	K	L	K	P	G	M	D	G	P	K	V	K	Q	W	P	L	T	E	E	K	I	K	A	L	M	E	I	C	T	E	M	E	K	E	G	K	I	S	K
100.0	P	I	S	P	I	E	T	V	P	V	K	L	K	P	G	M	D	G	P	K	V	K	Q	W	P	L	T	E	E	K	I	K	A	L	V	E	I	C	T	K	M	E	E	E	G	Q	I	S	R
100.0	P	I	S	P	I	E	T	V	P	V	K	L	K	P	G	M	D	G	P	K	V	K	Q	W	P	L	T	E	E	K	I	K	A	L	V	E	I	C	T	E	L	E	K	E	G	K	I	S	K
100.0	P	I	S	P	I	E	T	V	P	V	K	L	K	P	G	M	D	G	P	R	V	K	Q	W	P	L	T	E	E	K	I	K	A	L	V	E	I	C	T	E	M	E	K	E	G	K	I	S	K
100.0	P	I	S	P	I	E	T	V	P	V	K	L	K	P	G	M	D	G	P	K	V	K	Q	W	P	L	T	E	E	K	I	K	A	L	T	E	I	C	T	E	M	E	K	E	G	K	I	S	R
100.0	P	I	S	P	I	E	T	V	P	V	K	L	K	P	G	M	D	G	P	K	V	K	Q	W	P	L	T	E	E	K	I	K	A	L	T	E	I	C	T	E	M	E	K	E	G	K	I	S	R
100.0	P	I	S	P	I	E	T	V	P	V	K	L	K	P	G	M	D	G	P	K	V	K	Q	W	P	L	T	E	E	K	I	K	A	L	I	E	I	C	T	E	M	E	K	E	G	K	I	S	K
100.0	P	I	S	P	I	E	T	V	P	V	K	L	K	P	G	M	D	G	P	K	V	K	Q	W	P	L	T	E	E	K	I	K	A	L	V	E	I	C	T	E	L	E	K	E	G	K	I	S	K
100.0	P	I	S	P	I	E	T	V	P	V	K	L	K	P	G	M	D	G	P	K	V	K	Q	W	P	L	T	E	E	K	I	K	A	L	V	E	I	C	T	E	M	E	K	E	G	K	I	S	K
100.0	P	I	S	P	I	E	T	V	P	V	K	L	K	P	G	M	D	G	P	K	V	K	Q	W	P	L	T	E	E	K	I	K	A	L	V	E	I	C	T	E	L	E	K	E	G	K	I	S	K
100.0	P	I	S	P	I	E	T	V	P	V	K	L	K	P	G	M	D	G	P	K	V	K	Q	W	P	L	T	E	E	K	I	K	A	L	V	E	I	C	T	E	L	E	K	E	G	K	I	S	K
100.0	P	I	S	P	I	E	T	V	P	V	K	L	K	P	G	M	D	G	P	K	V	K	Q	W	P	L	T	E	E	K	I	K	A	L	V	E	I	C	T	E	L	E	K	E	G	K	I	S	K
100.0	P	I	S	P	I	E	T	V	P	V	K	L	K	P	G	M	D	G	P	K	V	K	Q	W	P	L	T	E	E	K	I	K	A	L	M	E	I	C	T	E	M	E	K	E	G	K	I	S	K
100.0	P	I	S	P	I	E	T	V	P	V	K	L	K	P	G	M	D	G	P	K	V	K	Q	W	P	L	T	E	E	K	I	K	A	L	V	E	I	C	T	E	L	E	K	E	G	K	I	S	K
100.0	P	I	S	P	I	E	T	V	P	V	K	L	K	P	G	M	D	G	P	K	V	K	Q	W	P	L	T	E	E	K	I	K	A	L	I	E	I	C	T	E	L	E	E	E	G	K	I	S	K
100.0	P	I	S	P	I	E	T	V	P	V	K	L	K	P	G	M	D	G	P	K	V	K	Q	W	P	L	T	E	E	K	I	K	A	L	V	E	I	C	T	E	L	E	K	E	G	K	I	S	K
100.0	P	I	S	P	I	E	T	V	P	V	K	L	K	P	G	M	D	G	P	K	V	K	Q	W	P	L	T	E	E	K	I	K	A	L	V	E	I	C	T	E	L	E	K	E	G	K	I	S	K
100.0	P	I	S	P	I	E	T	V	P	V	K	L	K	P	G	M	D	G	P	K	V	K	Q	W	P	L	T	E	E	K	I	K	A	L	V	E	I	C	T	E	M	E	K	E	G	K	I	S	K
100.0	P	I	S	P	I	E	T	V	P	V	K	L	K	P	G	M	D	G	P	K	V	K	Q	W	P	L	T	E	E	K	I	K	A	L	V	E	I	C	T	E	L	E	Q	E	G	K	I	S	K
100.0	P	I	S	P	I	E	T	V	P	V	K	L	K	P	G	M	D	G	P	R	V	K	Q	W	P	L	T	E	E	K	I	K	A	L	L	E	I	C	T	E	M	E	K	E	G	K	I	S	K
100.0	P	I	S	P	I	E	T	V	P	V	K	L	K	P	G	M	D	G	P	K	V	K	Q	W	P	L	T	E	E	K	I	K	A	L	I	E	I	C	A	E	L	E	E	D	G	K	I	S	K
100.0	P	I	S	P	I	E	T	V	P	V	K	L	K	P	G	M	D	G	P	K	V	K	Q	W	P	L	T	E	E	K	I	K	A	L	V	E	I	C	T	E	L	E	K	E	G	K	I	S	K
100.0	P	I	S	P	I	K	T	V	P	V	K	L	K	P	G	M	D	G	P	R	V	K	Q	W	P	L	T	E	E	K	I	K	A	L	I	E	I	C	T	E	L	E	E	A	G	K	I	S	K
100.0	P	I	S	P	I	E	T	V	P	V	K	L	K	P	G	M	D	G	P	K	V	K	Q	W	P	L	T	E	E	K	I	K	A	L	V	E	I	C	T	E	L	E	Q	E	G	K	I	S	K
100.0	P	I	S	P	I	E	T	V	P	V	K	L	K	P	G	M	D	G	P	K	V	K	Q	W	P	L	T	E	E	K	I	K	A	L	K	E	I	C	T	E	L	E	K	E	G	K	I	S	K
100.0	P	I	S	P	I	E	T	V	P	V	K	L	K	P	G	M	D	G	P	K	V	K	Q	W	P	L	T	E	E	K	I	K	A	L	V	E	I	C	T	E	L	E	K	E	G	K	I	S	K
100.0	P	I	S	P	I	E	T	V	P	V	K	L	K	P	G	M	D	G	P	K	V	K	Q	W	P	L	T	E	E	K	I	K	A	L	I	E	I	C	T	E	M	E	K	E	G	K	I	T	K
100.0	P	I	S	P	I	E	T	V	P	V	K	L	K	P	G	M	D	G	P	K	V	K	Q	W	P	L	T	E	E	K	I	K	A	L	V	E	I	C	T	E	M	E	K	E	G	K	I	S	K
100.0	P	I	S	P	I	E	T	V	P	V	K	L	K	P	G	M	D	G	P	R	V	K	Q	W	P	L	T	E	E	K	I	K	A	L	V	E	I	C	E	E	L	E	K	D	G	K	I	S	K
100.0	P	I	S	P	I	E	T	V	P	V	K	L	K	P	G	M	D	G	P	K	V	K	Q	W	P	L	T	E	E	K	I	K	A	L	V	E	I	C	T	E	M	E	K	E	G	K	I	S	K
100.0	P	I	S	P	I	E	T	V	P	V	K	L	K	P	G	M	D	G	P	K	V	K	Q	W	P	L	T	E	E	K	I	K	A	L	V	E	I	C	T	E	M	E	K	E	G	K	I	S	K
100.0	P	I	S	P	I	K	T	V	P	V	K	L	K	P	G	M	D	G	P	K	V	K	Q	W	P	L	T	E	E	K	I	K	A	L	V	E	I	C	T	E	M	E	K	E	G	K	I	S	K
100.0	P	I	S	P	I	E	T	V	P	V	K	L	K	P	G	M	D	G	P	K	V	K	Q	W	P	L	S	E	E	K	I	K	A	L	V	E	I	C	T	E	M	E	K	E	G	K	I	S	K
100.0	P	I	S	P	I	E	T	V	P	V	K	L	K	P	G	M	D	G	P	R	V	K	Q	W	P	L	T	E	E	K	I	K	A	L	I	E	I	C	T	E	M	E	K	E	G	K	I	S	K
100.0	P	I	S	P	I	E	T	V	P	V	K	L	K	P	G	M	D	G	P	R	V	K	Q	W	P	L	T	E	E	K	I	K	A	L	V	E	I	C	E	E	L	E	K	D	G	K	I	S	K
100.0	P	I	S	T	I	D	T	V	P	V	K	L	K	P	G	M	D	G	P	R	V	K	Q	W	P	L	T	E	E	K	I	K	G	L	V	E	I	C	T	E	M	E	K	E	G	K	I	S	K
100.0	P	I	S	P	I	E	T	V	P	V	K	L	K	P	G	M	D	G	P	K	V	K	Q	W	P	L	T	E	E	K	I	K	A	L	V	E	I	C	T	E	M	E	K	E	G	K	I	S	K
100.0	P	I	S	P	I	E	T	V	P	V	K	L	K	P	G	M	D	G	P	R	V	K	Q	W	P	L	T	E	E	K	I	K	A	L	V	E	I	C	T	E	M	E	K	E	G	K	I	S	R
100.0	P	I	S	P	I	E	T	V	P	V	K	L	K	P	G	M	D	G	P	K	V	K	Q	W	P	L	T	E	E	K	I	K	A	L	R	E	I	C	A	E	M	E	K	E	G	K	I	S	K
100.0	P	I	S	P	I	E	T	V	P	V	K	L	K	P	G	M	D	G	P	K	V	K	Q	W	P	L	T	E	E	K	I	K	A	L	V	E	I	C	T	E	L	E	K	E	G	K	I	S	K
100.0	P	I	S	P	I	E	T	V	P	V	K	L	K	P	G	M	D	G	P	K	V	K	Q	W	P	L	T	E	E	K	I	K	A	L	V	E	I	C	T	E	L	E	K	E	G	K	I	S	K
100.0	P	I	S	P	I	E	T	V	P	V	K	L	K	P	G	M	D	G	P	K	V	K	Q	W	P	L	T	E	E	K	I	K	A	L	V	E	I	C	T	E	L	E	K	E	G	K	I	S	K
100.0	P	I	S	P	I	E	T	V	P	V	K	L	K	P	G	M	D	G	P	K	V	K	Q	W	P	L	T	E	E	K	I	K	A	L	V	E	I	C	T	E	L	E	K	E	G	K	I	S	K
100.0	P	I	S	P	I	E	T	V	P	V	K	L	K	P	G	M	D	G	P	R	V	K	Q	W	P	L	T	E	K	K	I	K	A	L	V	E	I	C	T	E	L	E	N	D	G	K	I	S	K
100.0	.	.	.	.	.	.	.	.	.	.	.	.	.	.	.	.	.	.	.	.	.	.	.	.	.	.	.	.	.	.	.	.	.	.	.	.	.	C	A	F	L	E	E	E	G	K	I	S	K
100.0	.	.	.	.	.	.	.	.	.	.	.	.	.	.	.	.	.	.	.	.	.	.	.	.	.	.	.	.	.	.	.	.	.	.	.	.	.	C	T	E	M	E	K	E	G	K	I	S	K
100.0	.	.	.	.	.	.	.	.	.	.	.	.	.	.	.	.	.	.	.	.	.	.	.	.	.	.	.	.	.	.	.	.	.	.	.	.	.	C	T	E	M	E	K	E	G	K	I	S	K
100.0	.	I	S	P	I	E	T	V	P	V	K	L	K	P	G	M	D	G	P	K	V	K	Q	W	P	L	T	E	E	K	I	K	A	L	L	E	I	C	T	E	M	E	K	E	G	K	I	S	K
100.0	P	I	S	P	I	E	T	V	P	V	K	L	K	P	G	M	D	G	P	K	V	K	Q	W	P	L	T	E	E	K	I	K	A	L	M	E	I	C	T	E	M	E	K	E	G	K	I	S	K
100.0	P	I	S	P	I	E	T	V	P	V	K	L	K	P	G	M	D	G	P	K	V	K	Q	W	P	L	T	E	E	K	I	K	A	L	V	E	I	C	T	E	M	E	K	E	G	K	I	S	K
100.0	P	I	S	P	I	E	T	V	P	V	K	L	K	P	G	M	D	G	P	K	V	K	Q	W	P	L	T	E	E	K	I	K	A	L	V	E	I	C	T	E	L	E	K	E	G	K	I	S	K
100.0	P	I	S	P	I	E	T	V	P	V	K	L	K	P	G	M	D	G	P	K	V	K	Q	W	P	L	T	E	E	K	I	K	A	L	V	E	I	C	T	E	L	E	K	E	G	K	I	S	K
100.0	P	I	S	P	I	E	T	V	P	V	K	L	K	P	G	M	D	G	P	K	V	K	Q	W	P	L	T	E	E	K	I	K	A	L	V	E	I	C	T	E	L	E	K	E	G	K	I	S	K
100.0	P	I	S	P	I	E	T	V	P	V	K	L	K	P	G	M	D	G	P	K	V	K	Q	W	P	L	T	E	E	K	I	K	A	L	V	E	I	C	T	E	L	E	K	E	G	K	I	S	K
100.0	P	I	S	P	I	E	T	V	P	V	K	L	K	P	G	M	D	G	P	K	V	K	Q	W	P	L	T	E	E	K	I	K	A	L	V	E	I	C	T	E	M	E	K	E	G	K	I	S	K
100.0	P	I	S	P	I	E	T	V	P	V	K	L	K	P	G	M	D	G	P	K	V	K	Q	W	P	L	T	E	E	K	I	K	A	L	V	E	I	C	T	E	M	E	K	E	G	K	I	S	K
100.0	P	V	S	P	I	E	T	V	P	V	K	L	K	P	G	M	D	G	P	K	V	K	Q	W	P	L	T	E	E	K	I	K	A	L	M	E	I	C	A	E	L	E	A	D	G	K	I	S	K
100.0	P	I	S	P	I	E	T	V	P	V	K	L	K	P	G	M	D	G	P	R	V	K	Q	W	P	L	T	E	E	K	I	K	A	L	V	E	I	C	T	E	M	E	K	E	G	K	I	S	K
100.0	P	I	S	P	I	E	T	V	P	V	K	L	K	P	G	M	D	G	P	K	V	K	Q	W	P	L	T	E	E	K	I	K	A	L	I	E	I	C	A	E	L	E	K	E	G	K	I	S	R
100.0	P	I	A	P	I	E	T	V	P	V	K	L	K	P	G	M	D	G	P	K	V	K	Q	W	P	L	T	E	E	K	I	K	A	L	I	E	I	C	A	E	L	E	Q	D	G	K	I	S	K
100.0	P	I	S	P	I	E	T	V	P	V	K	L	K	P	G	M	D	G	P	K	V	K	Q	W	P	L	T	E	E	K	I	K	A	L	I	E	I	C	A	E	L	E	K	E	G	K	I	S	R
100.0	P	I	S	P	I	E	T	V	P	V	K	L	K	P	G	M	D	G	P	K	V	K	Q	W	P	L	T	E	E	K	I	K	A	L	I	E	I	C	A	E	L	E	K	E	G	K	I	S	R
100.0	P	I	S	P	I	E	T	V	P	V	K	L	K	P	G	M	D	G	P	K	V	K	Q	W	P	L	T	E	E	K	I	K	A	L	V	E	I	C	T	E	M	E	K	E	G	K	I	S	K
100.0	P	I	S	P	I	E	T	V	P	V	K	L	K	P	G	M	D	G	P	K	V	K	Q	W	P	L	T	E	E	K	I	K	A	L	I	E	I	C	A	E	L	E	K	E	G	K	I	S	R
100.0	.	.	.	.	.	.	.	.	.	.	.	.	.	.	.	.	.	.	.	.	.	.	.	.	.	.	.	.	.	.	.	.	.	.	.	.	.	C	T	E	M	E	K	E	G	K	I	S	K
100.0	.	.	.	.	.	.	.	.	.	.	.	.	.	.	.	.	.	.	.	.	.	.	.	.	.	.	.	.	.	.	.	.	.	.	.	.	.	C	T	E	M	E	K	E	G	K	I	S	K
100.0	P	I	S	P	I	E	T	V	P	V	K	L	K	P	G	M	D	G	P	K	V	K	Q	W	P	L	T	E	E	K	I	K	A	L	V	E	I	C	T	E	L	E	K	E	G	K	I	S	R
100.0	P	I	S	P	I	E	T	V	P	V	K	L	K	P	G	M	D	G	P	K	V	K	Q	W	P	L	T	E	E	K	I	K	A	L	M	E	I	C	T	E	M	E	K	E	G	K	I	S	K
100.0	P	I	S	P	I	E	T	V	P	V	K	L	K	P	G	M	D	G	P	K	V	K	Q	W	P	L	T	E	E	K	I	K	A	L	V	E	I	C	T	E	M	E	K	E	G	K	I	S	K
100.0	P	I	S	T	I	E	T	V	P	V	K	L	K	P	G	M	D	G	P	K	V	K	Q	W	P	L	T	E	E	K	I	K	A	L	V	E	I	C	T	E	L	E	K	E	G	K	I	S	K
100.0	P	I	S	P	I	E	T	V	P	V	K	L	K	P	G	M	D	G	P	K	V	K	Q	W	P	L	T	E	E	K	I	K	A	L	V	E	I	C	T	E	M	E	K	E	G	K	I	S	R
100.0	P	I	S	P	I	E	T	V	P	V	K	L	K	P	G	M	D	G	P	K	V	K	Q	W	P	L	T	E	E	K	I	K	A	L	V	E	I	C	T	E	M	E	K	E	G	K	I	S	R
100.0	P	I	S	P	I	E	T	V	P	V	K	L	K	P	G	M	D	G	P	K	V	K	Q	W	P	L	T	E	E	K	I	K	A	L	V	E	I	C	T	E	M	E	K	E	G	K	I	S	R
100.0	P	I	S	P	I	E	T	V	P	V	K	L	K	P	G	M	D	G	P	K	V	K	Q	W	P	L	T	E	E	K	I	K	A	L	V	E	I	C	T	E	M	E	K	E	G	K	I	S	R
100.0	P	I	S	P	I	E	T	V	P	V	K	L	K	P	G	M	D	G	P	K	V	K	Q	W	P	L	T	E	E	K	I	K	A	L	V	E	I	C	T	E	M	E	K	E	G	K	I	S	R
100.0	P	I	S	P	I	E	T	V	P	V	K	L	K	P	G	M	D	G	P	K	V	K	Q	W	P	L	T	E	E	K	I	K	A	L	V	E	I	C	T	E	M	E	K	E	G	K	I	S	K
100.0	P	I	S	P	I	E	T	V	P	V	K	L	K	P	G	M	D	G	P	K	V	K	Q	W	P	L	T	E	E	K	I	K	A	L	V	E	I	C	T	E	M	E	K	E	G	K	I	S	K
100.0	P	I	S	P	I	E	T	V	P	V	K	L	K	P	G	M	D	G	P	K	V	K	Q	W	P	L	T	E	E	K	I	K	A	L	V	E	I	C	T	E	M	E	K	E	G	K	I	S	K
100.0	P	I	S	P	I	E	T	V	P	V	K	L	K	P	G	M	D	G	P	K	V	K	Q	W	P	L	T	E	E	K	I	K	A	L	V	E	I	C	T	E	M	E	K	E	G	K	I	S	K
100.0	P	I	S	P	I	E	T	V	P	V	K	L	K	P	G	M	D	G	P	K	V	K	Q	W	P	L	T	E	E	K	I	K	A	L	V	E	I	C	T	E	M	E	K	E	G	K	I	S	K
100.0	P	I	S	P	I	E	T	V	P	V	K	L	K	P	G	M	D	G	P	K	V	K	Q	W	P	L	T	E	E	K	I	K	A	L	R	E	I	C	T	E	L	E	K	E	G	K	I	S	K
100.0	P	I	S	P	I	E	T	V	P	V	K	L	K	P	G	M	D	G	P	K	V	K	Q	W	P	L	T	E	E	K	I	K	A	L	V	E	I	C	T	E	M	E	K	E	G	K	I	S	K
100.0	P	I	S	P	I	E	T	V	P	V	Q	L	K	P	G	M	D	G	P	R	V	K	Q	W	P	L	T	E	E	K	I	K	A	L	T	E	I	C	T	E	L	E	K	E	G	K	I	S	K
100.0	P	I	S	P	I	E	T	V	P	V	K	L	K	P	G	M	D	G	P	K	V	K	Q	W	P	L	T	K	E	K	I	E	A	L	V	E	I	C	T	E	L	E	Q	D	G	K	I	S	K
100.0	P	I	S	P	I	E	T	V	P	V	K	L	K	P	G	M	D	G	P	K	V	K	Q	W	P	L	T	E	E	K	I	K	A	L	T	E	I	C	T	E	L	E	K	E	G	K	I	S	K
100.0	P	I	S	P	I	E	T	V	P	V	K	L	K	P	G	M	D	G	P	K	V	K	Q	W	P	L	T	E	E	K	I	K	A	L	T	E	I	C	T	E	L	E	K	E	G	K	I	S	K
100.0	P	I	S	P	I	E	T	V	P	V	K	L	K	P	G	M	D	G	P	K	V	K	Q	W	P	L	T	E	E	K	I	K	A	L	T	E	I	C	T	E	M	E	K	E	G	K	I	S	K
100.0	P	I	S	P	I	E	T	V	P	V	K	L	K	P	G	M	D	G	P	K	V	K	Q	W	P	L	T	E	E	K	I	K	A	L	V	E	I	C	T	E	L	E	K	E	G	K	I	S	K
100.0	P	I	S	P	I	E	T	V	P	V	K	L	K	P	G	M	D	G	P	K	V	K	Q	W	P	L	T	E	E	K	I	K	A	L	V	E	I	C	T	E	M	E	K	E	G	K	I	S	K
100.0	P	I	S	P	I	E	T	V	P	V	K	L	K	P	G	M	D	G	P	K	V	K	Q	W	P	L	T	E	E	K	I	K	A	L	V	E	I	C	T	E	M	E	K	E	G	K	I	S	R
100.0	P	I	S	P	I	E	T	V	P	V	K	L	K	P	G	M	D	G	P	K	V	K	Q	W	P	L	T	E	E	K	I	K	A	L	V	E	I	C	T	E	M	E	K	E	G	K	I	S	K
100.0	P	I	S	P	I	E	T	V	P	V	K	L	K	P	G	M	D	G	P	K	V	K	Q	W	P	L	T	E	E	K	I	K	A	L	V	E	I	C	T	E	M	E	K	E	G	K	I	S	K
100.0	P	I	S	P	I	E	T	V	P	V	K	L	K	P	G	M	D	G	P	K	V	K	Q	W	P	L	T	E	E	K	I	K	A	L	V	E	I	C	T	E	M	E	K	E	G	K	I	S	K
100.0	P	I	S	P	I	E	T	V	P	V	K	L	K	P	G	M	D	G	P	R	V	K	Q	W	P	L	T	E	E	K	I	K	A	L	V	E	I	C	T	E	M	E	K	E	G	K	I	S	K
100.0	P	I	S	P	I	E	T	V	P	V	K	L	K	P	G	M	D	G	P	K	V	K	Q	W	P	L	T	E	E	K	I	K	A	L	V	E	I	C	T	E	M	E	K	E	G	K	I	S	K
100.0	P	I	S	P	I	E	T	V	P	V	K	L	K	P	G	M	D	G	P	K	V	K	Q	W	P	L	T	E	E	K	I	K	A	L	T	E	I	C	T	E	M	E	K	E	G	K	I	S	K
100.0	P	I	S	P	I	E	T	V	P	V	K	L	K	P	G	M	D	G	P	K	V	K	Q	W	P	L	T	E	E	K	I	K	A	L	I	E	I	C	T	E	M	E	K	E	G	K	I	S	K
100.0	P	I	S	P	I	E	T	V	P	V	K	L	K	P	G	M	D	G	P	K	V	K	Q	W	P	L	T	E	E	K	I	K	A	L	V	E	I	C	T	E	M	E	K	E	G	K	I	S	K
100.0	P	I	S	P	I	E	T	V	P	V	K	L	K	P	G	M	D	G	P	K	V	K	Q	W	P	L	T	E	E	K	I	K	A	L	V	E	I	C	T	E	M	E	K	E	G	K	I	T	K
100.0	P	I	S	P	I	E	T	V	P	V	K	L	K	P	G	M	D	G	P	K	V	K	Q	W	P	L	T	E	E	K	I	K	A	L	V	E	I	C	T	E	M	E	K	E	G	K	I	S	K
100.0	P	I	S	P	I	E	T	V	P	V	K	L	K	P	G	M	D	G	P	K	V	K	Q	W	P	L	T	E	E	K	I	K	A	L	V	E	I	C	T	E	M	E	K	E	G	K	I	S	K
100.0	P	I	S	P	I	E	T	V	P	V	K	L	K	P	G	M	D	G	P	K	V	K	Q	W	P	L	T	E	E	K	I	K	A	L	V	E	I	C	T	E	M	E	K	E	G	K	I	S	K
100.0	P	I	S	P	I	E	T	V	P	V	K	L	K	P	G	M	D	G	P	R	V	K	Q	W	P	L	T	E	E	K	I	K	A	L	L	E	I	C	T	E	L	E	E	E	G	K	I	S	K
100.0	P	I	S	P	I	E	T	V	P	V	K	L	K	P	G	M	D	G	P	K	V	K	Q	W	P	L	T	E	E	K	I	K	A	L	V	E	I	C	T	E	M	E	K	E	G	K	I	S	K
100.0	P	I	S	P	I	E	T	V	P	V	K	L	K	P	G	M	D	G	P	K	V	K	Q	W	P	L	T	E	E	K	I	K	A	L	M	E	I	C	T	E	L	E	N	D	G	K	I	S	K
100.0	P	I	S	P	I	E	T	V	P	V	K	L	K	P	G	M	D	G	P	K	V	K	Q	W	P	L	T	E	E	K	I	K	A	L	V	E	I	C	T	E	L	E	K	E	G	K	I	S	K
100.0	P	I	S	P	I	E	T	V	P	V	K	L	K	P	G	M	D	G	P	R	V	K	Q	W	P	L	T	E	E	K	I	K	A	L	V	E	I	C	A	E	L	E	K	D	G	K	I	S	K
100.0	P	I	S	P	I	E	T	V	P	V	K	L	K	P	G	M	D	G	P	R	V	K	Q	W	P	L	T	E	E	K	I	K	A	L	V	E	I	C	T	E	M	E	K	E	G	K	I	S	K
100.0	P	I	S	P	I	E	T	V	P	V	K	L	K	P	G	M	D	G	P	K	V	K	Q	W	P	L	T	E	E	K	I	K	A	L	V	E	I	C	T	E	M	E	K	E	G	K	I	S	K
100.0	P	I	S	P	I	E	T	V	P	V	K	L	K	P	G	M	D	G	P	K	V	K	Q	W	P	L	T	E	E	K	I	K	A	L	V	E	I	C	T	E	M	E	K	E	G	K	I	S	K
100.0	P	I	S	P	I	E	T	V	P	V	K	L	K	P	G	M	D	G	P	R	V	K	Q	W	P	L	T	E	E	K	I	K	A	L	V	E	I	C	T	E	L	E	K	E	G	K	I	V	K
100.0	P	I	S	P	I	E	T	V	P	V	K	L	K	P	G	M	D	G	P	R	V	K	Q	W	P	L	T	E	E	K	I	K	A	L	I	E	I	C	T	E	M	E	K	E	G	K	I	S	K
100.0	P	I	S	P	I	E	T	V	P	V	K	L	K	P	G	M	D	G	P	K	V	K	Q	W	P	L	T	E	E	K	I	K	A	L	V	E	I	C	A	E	L	E	E	A	G	K	I	S	K
100.0	P	I	S	P	I	D	T	V	P	V	K	L	K	P	G	M	D	G	P	K	V	K	Q	W	P	L	T	E	E	K	I	K	A	L	V	E	I	C	T	E	L	E	K	E	G	K	I	S	K
100.0	P	I	S	P	I	E	T	V	P	V	K	L	K	P	G	M	D	G	P	K	V	K	Q	W	P	L	T	A	E	K	I	K	A	L	V	E	I	C	T	E	L	E	K	E	G	K	I	S	K
100.0	P	I	S	P	I	E	T	V	P	V	K	L	K	P	G	M	D	G	P	K	V	K	Q	W	P	L	T	E	E	K	I	K	A	L	V	E	I	C	T	E	L	E	K	D	G	K	I	S	K
100.0	P	I	S	P	I	E	T	V	P	V	K	L	K	P	G	M	D	G	P	K	V	K	Q	W	P	L	T	E	E	K	I	K	A	L	V	E	I	C	T	E	M	E	K	E	G	K	I	T	K
100.0	P	I	S	P	I	E	T	V	P	V	K	L	K	P	G	M	D	G	P	K	V	K	Q	W	P	L	T	K	E	K	I	K	A	L	I	E	I	C	T	E	M	E	K	E	G	K	I	S	K
100.0	P	I	S	P	I	E	T	V	P	V	K	L	K	P	G	M	D	G	P	K	V	K	Q	W	P	L	T	E	E	K	I	K	A	L	V	E	I	C	T	E	M	E	K	E	G	K	I	S	K
100.0	P	I	S	P	I	E	T	V	P	V	K	L	K	P	G	M	D	G	P	K	V	K	Q	W	P	L	T	E	E	K	I	K	A	L	V	E	I	C	T	E	M	E	K	E	G	K	I	S	K
100.0	P	I	S	P	I	E	T	V	P	V	K	L	K	P	G	M	D	G	P	K	V	K	Q	W	P	L	T	E	E	K	I	K	A	L	L	E	I	C	T	E	L	E	K	E	G	K	I	S	K
100.0	P	I	S	P	I	E	T	V	P	V	K	L	K	P	G	M	D	G	P	K	V	K	Q	W	P	L	T	E	E	K	I	K	A	L	L	E	I	C	T	E	L	E	K	E	G	K	I	S	K
100.0	L	I	S	P	I	E	T	V	P	V	K	L	K	P	G	M	D	G	P	R	V	K	Q	W	P	L	T	E	E	K	I	K	A	L	V	E	I	C	T	E	M	E	K	E	G	K	I	S	K
100.0	L	I	S	P	I	E	T	V	P	V	K	L	K	P	G	M	D	G	P	R	V	K	Q	W	P	L	T	E	E	K	I	K	A	L	V	E	I	C	T	E	M	E	K	E	G	K	I	S	K
100.0	P	I	S	P	I	E	T	V	P	V	K	L	K	P	G	M	D	G	P	K	V	K	Q	W	P	L	T	A	E	K	I	K	A	L	V	E	I	C	T	E	M	E	K	E	G	K	I	S	K
100.0	.	.	.	.	.	.	.	.	.	.	.	.	.	.	.	.	.	.	.	.	.	.	.	.	.	.	.	.	.	.	.	.	.	.	.	.	.	C	T	E	L	E	K	E	G	K	I	S	K
100.0	L	I	S	P	I	E	T	V	P	V	K	L	K	P	G	M	D	G	P	R	V	K	Q	W	P	L	T	E	E	K	I	K	A	L	V	E	I	C	T	E	M	E	K	E	G	K	I	S	K
100.0	P	I	S	P	I	E	T	V	P	V	K	L	K	P	G	M	D	G	P	K	V	K	Q	W	P	L	T	E	E	K	I	K	A	L	V	E	I	C	T	E	M	E	K	E	G	K	I	S	K
100.0	P	I	S	P	I	E	T	V	P	V	K	L	K	P	G	M	D	G	P	K	V	K	Q	W	P	L	T	E	E	K	I	K	A	L	V	E	I	C	T	E	L	E	K	E	G	K	I	S	K
100.0	P	I	S	T	I	E	T	V	P	V	K	L	K	P	G	M	D	G	P	K	V	K	Q	W	P	L	T	E	E	K	I	K	A	L	V	E	I	C	T	E	L	E	K	E	G	K	I	S	K
100.0	P	I	S	P	I	E	T	V	P	V	K	L	K	P	G	M	D	G	P	K	V	K	Q	W	P	L	T	E	E	K	I	K	A	L	T	E	I	C	T	E	M	E	K	E	G	K	I	S	K
100.0	P	I	S	P	I	E	T	V	P	V	K	L	K	P	G	M	D	G	P	K	V	K	Q	W	P	L	T	E	E	K	I	K	A	L	V	E	I	C	T	E	L	E	K	E	G	K	I	S	K
100.0	P	I	S	P	I	E	T	V	P	V	K	L	K	P	G	M	D	G	P	K	V	K	Q	W	P	L	T	E	E	K	I	K	A	L	V	E	I	C	T	E	M	E	K	E	G	K	V	S	K
100.0	P	I	S	P	I	E	T	V	P	V	K	L	K	P	G	M	D	G	P	K	V	K	Q	W	P	L	T	E	E	K	I	K	A	L	V	E	I	C	T	E	L	E	E	E	G	K	I	S	K
100.0	P	I	S	P	I	E	T	V	P	V	K	L	K	P	G	M	D	G	P	K	V	K	Q	W	P	L	T	E	E	K	I	K	A	L	V	E	I	C	K	E	L	E	E	E	G	K	I	S	K
100.0	P	I	S	P	I	E	T	V	P	V	K	L	K	P	G	M	D	G	P	K	V	K	Q	W	P	L	T	E	E	K	I	K	A	L	V	E	I	C	T	E	L	E	K	E	G	K	I	S	K
100.0	P	I	S	P	I	E	T	V	P	V	K	L	K	P	G	M	D	G	P	K	V	K	Q	W	P	L	T	E	E	K	I	K	A	L	V	E	I	C	T	E	M	E	K	E	G	K	I	S	K
100.0	.	.	.	.	.	.	.	.	.	.	.	.	.	.	.	.	.	.	.	.	.	.	.	.	.	.	.	.	.	.	.	.	.	.	.	.	.	C	T	E	L	E	E	A	G	K	I	S	K
100.0	.	.	.	.	.	.	.	.	.	.	.	.	.	.	.	.	.	.	.	.	.	.	.	.	.	.	.	.	.	.	.	.	.	.	.	.	.	C	A	E	L	E	K	E	G	K	I	S	K
100.0	P	I	S	P	I	E	T	V	P	V	K	L	K	P	G	M	D	G	P	K	V	K	Q	W	P	L	T	E	E	K	I	K	A	L	V	E	I	C	T	E	M	E	K	E	G	K	I	S	K
100.0	.	.	.	.	.	.	.	.	.	.	.	.	.	.	.	.	.	.	.	.	.	.	.	.	.	.	.	.	.	.	.	.	.	.	.	.	.	C	T	E	L	E	K	D	G	K	I	S	K
100.0	P	I	S	P	I	E	T	V	P	V	K	L	K	P	G	M	D	G	P	K	V	K	Q	W	P	L	T	E	E	K	I	K	A	L	V	E	I	C	T	E	M	E	K	E	G	K	I	T	K
100.0	P	I	S	P	I	E	T	V	P	V	K	L	K	P	G	M	D	G	P	K	V	K	Q	W	P	L	S	E	E	K	I	K	A	L	V	E	I	C	T	E	L	E	K	E	G	K	I	S	K
100.0	P	I	S	P	I	E	T	V	P	V	K	L	K	P	G	M	D	G	P	K	V	K	Q	W	P	L	S	E	E	K	I	K	A	L	V	E	I	C	T	E	L	E	K	E	G	K	I	S	K
100.0	P	I	S	P	I	E	T	V	P	V	K	L	K	P	G	M	D	G	P	K	V	K	Q	W	P	L	S	E	E	K	I	K	A	L	V	E	I	C	T	E	L	E	K	E	G	K	I	S	K
100.0	P	I	S	P	I	E	T	V	P	V	K	L	K	P	G	M	D	G	P	K	V	K	Q	W	P	L	T	E	E	K	I	K	A	L	I	E	I	C	T	E	L	E	K	E	G	K	I	S	K
100.0	P	I	S	P	I	E	T	V	P	V	K	L	K	P	G	M	D	G	P	K	V	K	Q	W	P	L	T	E	E	K	I	K	A	L	V	E	I	C	T	E	M	E	K	E	G	K	I	S	K
100.0	P	I	S	P	I	E	T	V	P	V	K	L	K	P	G	M	D	G	P	K	V	K	Q	W	P	L	T	E	E	K	I	K	A	L	V	E	I	C	T	E	M	E	K	E	G	K	I	S	K
100.0	P	I	S	P	I	E	T	V	P	V	K	L	K	P	G	M	D	G	P	R	V	K	Q	W	P	L	T	E	E	K	I	K	A	L	I	E	I	C	T	E	M	E	K	E	G	K	I	S	K
100.0	L	I	S	P	I	E	T	V	P	V	K	L	K	P	G	M	D	G	P	R	V	K	Q	W	P	L	T	E	E	K	I	K	A	L	V	E	I	C	T	E	M	E	K	E	G	K	I	S	K
100.0	P	I	S	P	I	E	T	V	P	V	K	L	K	P	G	M	D	G	P	K	V	K	Q	W	P	L	T	E	E	K	I	K	A	L	V	E	I	C	T	E	M	E	K	E	G	K	I	S	K
100.0	P	I	S	P	I	E	T	V	P	V	K	L	K	P	G	M	D	G	P	K	V	K	Q	W	P	L	T	E	E	K	I	K	A	L	V	E	I	C	T	E	L	E	Q	E	G	K	I	S	R
100.0	P	I	S	P	I	E	T	V	P	V	K	L	K	P	G	M	D	G	P	K	V	K	Q	W	P	L	T	E	E	K	I	K	A	L	V	E	I	C	A	F	L	E	E	E	G	K	I	S	K
100.0	P	I	S	P	I	E	T	V	P	V	K	L	K	P	G	M	D	G	P	R	V	K	Q	W	P	L	T	E	E	K	I	K	A	L	V	E	I	C	T	E	L	E	Q	D	G	K	I	S	K
100.0	L	I	S	P	I	E	T	V	P	V	K	L	K	P	G	M	D	G	P	R	V	K	Q	W	P	L	T	E	E	K	I	K	A	L	V	E	I	C	T	E	M	E	K	E	G	K	I	S	K
100.0	P	I	S	P	I	E	T	V	P	V	K	L	K	P	G	M	D	G	P	R	V	K	Q	W	P	L	T	E	E	K	I	K	A	L	V	E	I	C	T	E	M	E	K	D	G	K	I	S	K
100.0	L	I	S	P	I	E	T	V	P	V	K	L	K	P	G	M	D	G	P	R	V	K	Q	W	P	L	T	E	E	K	I	K	A	L	V	E	I	C	T	E	M	E	K	E	G	K	I	S	K
100.0	P	I	S	P	I	E	T	V	P	V	K	L	K	P	G	M	D	G	P	K	V	K	Q	W	P	L	T	E	E	K	I	K	A	L	L	E	I	C	T	E	M	E	K	E	G	K	I	S	K
100.0	P	I	S	P	I	D	T	V	P	V	K	L	K	P	G	M	D	G	P	K	V	K	Q	W	P	L	T	E	E	K	I	K	A	L	V	E	I	C	T	E	L	E	K	D	G	K	I	S	R
100.0	.	.	.	.	.	.	.	.	.	.	.	.	.	.	.	.	.	.	.	.	.	.	.	.	.	.	.	.	.	.	.	.	.	.	.	.	.	C	T	E	L	E	Q	E	G	K	I	S	R
100.0	.	.	.	.	.	.	.	.	.	.	.	.	.	.	.	.	.	.	.	.	.	.	.	.	.	.	.	.	.	.	.	.	.	.	.	.	.	C	T	E	L	E	K	D	G	K	I	S	K
100.0	P	I	S	P	I	E	T	V	P	V	K	L	K	P	G	M	D	G	P	R	V	K	Q	W	P	L	T	E	E	K	I	K	A	L	V	E	I	C	T	E	L	E	E	E	G	K	I	S	K
100.0	P	I	S	P	I	E	T	V	P	V	K	L	K	P	G	M	D	G	P	K	V	K	Q	W	P	L	T	E	E	K	I	K	A	L	V	E	I	C	T	E	L	E	K	E	G	K	I	S	K
100.0	P	I	S	P	I	E	T	V	P	V	K	L	K	P	G	M	D	G	P	K	V	K	Q	W	P	L	T	E	E	K	I	K	A	L	V	E	I	C	T	E	L	E	K	E	G	K	I	S	K
100.0	P	I	S	P	I	E	T	V	P	V	K	L	K	P	G	M	D	G	P	K	V	K	Q	W	P	L	T	E	E	K	I	K	A	L	V	E	I	C	T	E	L	E	K	E	G	K	I	S	K
100.0	P	I	S	P	I	E	T	V	P	V	K	L	K	P	G	M	D	G	P	K	V	K	Q	W	P	L	T	E	E	K	I	K	A	L	V	E	I	C	E	E	L	E	K	D	G	K	I	S	K
100.0	P	I	S	P	I	E	T	V	P	V	K	L	K	P	G	M	D	G	P	K	V	K	Q	W	P	L	T	E	E	K	I	K	A	L	V	E	I	C	T	E	L	E	Q	D	G	K	I	S	R
100.0	P	I	S	P	I	E	T	V	P	V	K	L	K	P	G	M	D	G	P	R	V	K	Q	W	P	L	T	E	E	K	I	K	A	L	V	E	I	C	T	E	M	E	K	E	G	K	I	S	K
100.0	.	.	.	.	.	.	.	.	.	.	.	.	.	.	.	.	.	.	.	.	.	.	.	.	.	.	.	.	.	.	.	.	.	.	.	.	.	C	K	F	L	E	E	E	G	K	I	S	K
100.0	P	I	S	P	I	E	T	V	P	V	K	L	K	P	G	M	D	G	P	R	V	K	Q	W	P	L	T	E	E	K	I	K	A	L	V	E	I	C	T	E	M	E	K	E	G	K	I	S	K
100.0	P	I	S	P	I	E	T	V	P	V	K	L	K	P	G	M	D	G	P	K	V	K	Q	W	P	L	T	E	E	K	I	K	A	L	V	E	I	C	T	E	L	E	K	E	G	K	I	S	K
100.0	P	I	S	P	I	E	T	V	P	V	K	L	K	P	G	M	D	G	P	K	V	K	Q	W	P	L	T	E	E	K	I	K	A	L	V	E	I	C	T	E	L	E	K	E	G	K	I	S	K
100.0	P	I	S	P	I	D	T	V	P	V	K	L	K	P	G	M	D	G	P	K	V	K	Q	W	P	L	T	E	E	K	I	K	A	L	V	E	I	C	T	E	M	E	K	E	G	K	I	S	K
100.0	P	I	S	P	I	E	T	V	P	V	K	L	K	P	G	M	D	G	P	K	V	K	Q	W	P	L	T	E	E	K	I	K	A	L	T	E	I	C	T	E	L	E	K	E	G	K	I	S	K
100.0	.	.	.	.	.	.	.	.	.	.	.	.	.	.	.	.	.	.	.	.	.	.	.	.	.	.	.	.	.	.	.	.	.	.	.	.	.	C	S	E	L	E	K	E	G	K	I	S	K
100.0	P	I	S	P	I	D	T	V	P	V	K	L	K	P	G	M	D	G	P	K	V	K	Q	W	P	L	S	E	E	K	I	K	A	L	V	E	I	C	T	E	L	E	E	A	G	K	I	S	K
100.0	P	I	S	P	I	K	T	V	P	V	K	L	K	P	G	M	D	G	P	R	V	K	Q	W	P	L	T	E	E	K	I	N	A	L	I	E	I	C	T	E	M	E	K	E	G	K	I	S	K
100.0	.	.	.	.	.	.	.	.	.	.	.	.	.	.	.	.	.	.	.	.	.	.	.	.	.	.	.	.	.	.	.	.	.	.	.	.	.	C	A	E	L	E	E	E	G	K	I	S	K
100.0	P	I	S	P	I	E	T	V	P	V	K	L	K	P	G	M	D	G	P	K	V	K	Q	W	P	L	T	E	E	K	I	K	A	L	V	E	I	C	T	E	L	E	E	D	G	K	I	S	K
100.0	P	I	S	P	I	E	T	V	P	V	K	L	K	P	G	M	D	G	P	K	V	K	Q	W	P	L	T	E	E	K	I	K	A	L	I	E	I	C	T	E	M	E	K	E	G	K	I	S	K
100.0	.	.	.	.	.	.	.	.	.	.	.	.	.	.	.	.	.	.	.	.	.	.	.	.	.	.	.	.	.	.	.	.	.	.	.	.	.	C	A	E	L	E	E	E	G	K	I	S	K
100.0	P	I	S	P	I	E	T	V	P	V	K	L	K	P	G	M	D	G	P	K	V	K	Q	W	P	L	T	E	E	K	I	K	A	L	M	E	I	C	A	E	L	E	E	D	G	K	I	S	K
100.0	P	I	S	P	I	E	T	V	P	V	K	L	K	P	G	M	D	G	P	K	V	K	Q	W	P	L	T	E	E	K	I	K	A	L	V	E	I	C	T	E	M	E	K	E	G	K	I	S	K
100.0	P	I	S	P	I	E	T	V	P	V	K	L	K	P	G	M	D	G	P	K	V	K	Q	W	P	L	T	E	E	K	I	K	A	L	I	E	I	C	T	E	M	E	K	E	G	K	I	S	K
100.0	P	I	S	P	I	E	T	V	P	V	K	L	K	P	G	M	D	G	P	K	V	K	Q	W	P	L	T	E	E	K	I	K	A	L	V	E	I	C	T	E	M	E	K	E	G	K	I	S	K
100.0	P	I	C	P	I	E	T	V	P	V	K	L	K	P	G	M	D	G	P	K	V	K	Q	W	P	L	T	E	E	K	I	K	A	L	V	E	I	C	N	E	L	E	E	A	G	K	I	S	K
100.0	P	I	S	S	I	E	A	V	P	V	K	L	K	P	G	M	D	G	P	R	V	K	Q	W	P	L	T	E	E	K	I	K	A	L	M	E	I	C	T	E	L	E	K	E	G	K	I	S	K
100.0	P	I	S	P	I	E	T	V	P	V	K	L	K	P	G	M	D	G	P	K	V	K	Q	W	P	L	T	E	E	K	I	K	A	L	V	E	I	C	T	E	L	E	K	E	G	K	I	S	K
100.0	P	I	S	P	I	E	T	V	P	V	K	L	K	P	G	M	D	G	P	K	V	K	Q	W	P	L	T	E	E	K	I	K	A	L	L	E	I	C	T	E	M	E	K	E	G	K	I	S	K
100.0	P	I	S	P	I	E	T	V	P	V	K	L	K	P	G	M	D	G	P	K	V	K	Q	W	P	L	T	E	E	K	I	K	A	L	L	E	I	C	T	E	M	E	K	E	G	K	I	S	K
100.0	P	I	S	P	I	E	T	V	P	V	K	L	K	P	G	M	D	G	P	R	V	K	Q	W	P	L	T	E	E	K	I	K	A	L	V	E	I	C	T	E	L	E	E	E	G	K	I	S	R
100.0	P	I	C	P	I	E	T	V	P	V	K	L	K	P	G	M	D	G	P	K	V	K	Q	W	P	L	T	R	E	K	I	E	A	L	M	E	I	C	T	E	L	E	K	E	G	K	I	S	K
100.0	P	I	S	P	I	E	T	V	P	V	K	L	K	P	G	M	D	G	P	R	V	K	Q	W	P	L	T	E	E	K	I	K	A	L	M	E	I	C	A	E	L	E	E	D	G	K	I	S	K
100.0	P	I	S	P	I	E	T	V	P	V	K	L	K	P	G	M	D	G	P	K	V	K	Q	W	P	L	T	E	E	K	I	K	A	L	V	E	I	C	T	E	M	E	K	E	G	K	I	S	K
100.0	P	I	S	P	I	E	T	V	P	V	K	L	K	P	G	M	D	G	P	K	V	K	Q	W	P	L	T	E	E	K	I	K	G	L	V	E	I	C	T	E	L	E	K	E	G	K	I	S	K
100.0	P	I	S	P	I	E	T	V	P	V	K	L	K	P	G	M	D	G	P	K	V	K	Q	W	P	L	T	E	E	K	I	K	A	L	V	E	I	C	T	E	M	E	K	E	G	K	I	S	K
100.0	P	I	S	P	I	E	T	V	P	V	K	L	K	P	G	M	D	G	P	R	V	K	Q	W	P	L	T	E	E	K	I	K	A	L	V	E	I	C	T	E	M	E	K	E	G	K	I	S	K
100.0	P	I	S	P	I	E	T	V	P	V	K	L	K	P	G	M	D	G	P	R	V	K	Q	W	P	L	T	E	E	K	I	K	A	L	V	E	I	C	T	E	L	E	K	E	G	K	I	S	K
100.0	P	I	S	P	I	E	T	V	P	V	K	L	K	P	G	M	D	G	P	R	I	K	Q	W	P	L	T	E	E	K	I	K	A	L	I	E	I	C	A	F	L	E	E	E	G	K	I	S	K
100.0	P	I	S	P	I	E	T	V	P	V	K	L	K	P	G	M	D	G	P	K	V	K	Q	W	P	L	T	E	E	K	I	K	A	L	V	E	I	C	T	E	M	E	K	E	G	K	I	S	K
100.0	P	I	S	P	I	E	T	V	P	V	K	L	K	P	G	M	D	G	P	K	V	K	Q	W	P	L	S	E	E	K	I	K	A	L	V	E	I	C	T	E	L	E	E	E	G	K	I	S	K
100.0	.	.	.	.	.	.	.	.	.	.	.	.	.	.	.	.	.	.	.	.	.	.	.	.	.	.	.	.	.	.	.	.	.	.	.	.	.	.	.	E	L	E	E	A	G	K	I	S	K
100.0	.	.	.	.	.	.	.	.	.	.	.	.	.	.	.	.	.	.	.	.	.	.	.	.	.	.	.	.	.	.	.	.	.	.	.	.	.	C	T	E	M	E	K	E	G	K	I	S	K
100.0	.	.	.	.	.	.	.	.	.	.	.	.	.	.	.	.	.	.	.	.	.	.	.	.	.	.	.	.	.	.	.	.	.	.	.	.	.	C	T	E	M	E	K	E	G	K	I	S	K
100.0	.	.	.	.	.	.	.	.	.	.	.	.	.	.	.	.	.	.	.	.	.	.	.	.	.	.	.	.	.	.	.	.	.	.	.	.	.	C	T	E	M	E	K	E	G	K	I	S	K
100.0	.	.	.	.	.	.	.	.	.	.	.	.	.	.	.	.	.	.	.	.	.	.	.	.	.	.	.	.	.	.	.	.	.	.	.	.	.	C	T	E	M	E	K	E	G	K	I	S	K
100.0	P	I	S	P	I	E	T	V	P	V	K	L	K	P	G	M	D	G	P	R	V	K	Q	W	P	L	T	E	E	K	I	K	A	L	M	E	I	C	T	E	L	E	K	E	G	K	I	S	K
100.0	P	I	S	P	I	E	T	V	P	V	K	L	K	P	G	M	D	G	P	K	V	K	Q	W	P	L	T	E	E	K	I	K	A	L	V	E	I	C	T	E	M	E	K	E	G	K	I	S	K
100.0	P	I	S	P	I	E	T	V	P	V	K	L	K	P	G	M	D	G	P	K	V	K	Q	W	P	L	T	E	E	K	I	K	A	L	V	E	I	C	T	E	L	E	Q	D	G	K	I	S	R
100.0	H	I	S	S	I	E	T	V	P	V	K	L	K	P	G	M	D	G	P	K	F	K	Q	W	P	L	T	E	E	K	I	K	A	L	V	E	I	C	T	E	M	E	K	E	G	K	I	S	K
100.0	P	I	S	P	I	E	T	V	P	V	K	L	K	P	G	M	D	G	P	K	V	K	Q	W	P	L	T	E	E	K	I	K	A	L	V	E	I	C	T	E	M	E	K	E	G	K	I	S	K
100.0	P	I	S	P	I	E	T	V	P	V	K	L	K	P	G	M	D	G	P	K	V	K	Q	W	P	L	T	E	E	K	I	K	A	L	V	E	I	C	T	E	M	E	K	E	G	K	I	S	K
100.0	P	I	S	P	I	E	T	V	P	V	K	L	K	P	G	M	D	G	P	K	V	K	Q	W	P	L	T	E	E	K	I	K	A	L	V	E	I	C	A	E	L	E	N	E	G	K	I	S	K
100.0	L	I	S	P	I	E	T	V	P	V	K	L	K	P	G	M	D	G	P	R	V	K	Q	W	P	L	T	E	E	K	I	K	A	L	V	E	I	C	T	E	M	E	K	E	G	K	I	S	K
100.0	P	I	S	P	I	E	T	V	P	V	K	L	K	P	G	M	D	G	P	K	V	K	Q	W	P	L	T	E	E	K	I	K	A	L	V	E	I	C	T	E	L	E	K	E	G	K	I	S	K
100.0	P	I	S	P	I	E	T	V	P	V	K	L	K	P	G	M	D	G	P	K	V	K	Q	W	P	L	T	E	E	K	I	K	A	L	V	E	I	C	T	E	L	E	K	E	G	K	I	S	K
100.0	P	I	S	P	I	E	T	V	P	V	K	L	K	P	G	M	D	G	P	K	V	K	Q	W	P	L	T	E	E	K	I	K	A	L	V	E	I	C	T	E	L	E	K	E	G	K	I	S	K
100.0	.	.	.	.	.	.	.	.	.	.	.	.	.	.	.	.	.	.	.	.	.	.	.	.	.	.	.	.	.	.	.	.	.	.	.	.	.	C	T	D	M	E	K	E	G	K	I	S	R
100.0	P	I	S	P	I	E	T	V	P	V	K	L	K	P	G	M	D	G	P	K	V	K	Q	W	P	L	T	E	E	K	I	K	A	L	V	E	I	C	T	E	M	E	K	E	G	K	I	S	K
100.0	P	I	S	P	I	E	T	V	P	V	K	L	K	P	G	M	D	G	P	K	V	K	Q	W	P	L	T	E	E	K	I	K	A	L	V	E	I	C	T	E	L	E	K	E	G	K	I	S	K
100.0	P	I	S	P	I	E	T	V	P	V	K	L	K	P	G	M	D	G	P	K	V	K	Q	W	P	L	T	E	E	K	I	K	A	L	V	E	I	C	T	E	L	E	K	E	G	K	I	S	K
100.0	P	I	S	P	I	E	T	V	P	V	K	L	K	P	G	M	D	G	P	K	V	K	Q	W	P	L	T	E	E	K	I	K	A	L	M	E	I	C	T	E	M	E	K	E	G	K	I	S	K
100.0	P	I	S	P	I	E	T	V	P	V	K	L	K	P	G	M	D	G	P	K	V	K	Q	W	P	L	T	E	E	K	I	K	A	L	I	E	I	C	T	E	M	E	K	E	G	K	I	S	K
100.0	P	I	S	P	I	E	T	V	P	V	K	L	K	P	G	M	D	G	P	K	V	K	Q	W	P	L	T	E	E	K	I	K	A	L	I	E	I	C	T	E	M	E	K	E	G	K	I	S	K
100.0	P	I	S	P	I	E	T	V	P	V	K	L	K	P	G	M	D	G	P	K	V	K	Q	W	P	L	T	E	E	K	I	K	A	L	V	E	I	C	T	E	L	E	K	E	G	K	I	S	K
100.0	P	I	S	P	I	E	T	V	P	V	K	L	K	P	G	M	D	G	P	K	V	K	Q	W	P	L	T	E	E	K	I	K	A	L	V	E	I	C	T	E	M	E	K	E	G	K	I	S	K
100.0	P	I	S	P	V	K	T	V	P	V	K	L	K	P	G	M	D	G	P	R	V	K	Q	W	P	L	T	E	E	K	I	K	A	L	V	E	I	C	T	E	L	E	K	D	G	K	I	S	K
100.0	P	I	S	P	I	E	T	V	P	V	K	L	K	P	G	M	D	G	P	K	V	K	Q	W	P	L	T	E	E	K	I	K	A	L	V	E	I	C	T	E	M	E	K	E	G	K	I	S	K
100.0	P	I	S	P	I	E	T	V	P	V	K	L	K	P	G	M	D	G	P	K	V	K	Q	W	P	L	T	E	E	K	I	K	A	L	V	E	I	C	A	E	L	E	K	D	G	K	I	S	K
100.0	P	I	S	P	I	E	T	V	P	V	K	L	K	P	G	M	D	G	P	K	V	K	Q	W	P	L	T	E	E	K	I	K	A	L	V	E	I	C	T	E	M	E	K	E	G	K	I	S	K
100.0	P	I	S	P	I	E	T	V	P	V	K	L	K	P	G	M	D	G	P	K	V	K	Q	W	P	L	T	E	E	K	I	K	A	L	V	E	I	C	T	E	M	E	K	E	G	K	I	S	K
100.0	P	I	S	P	I	D	T	V	P	V	K	L	K	P	G	M	D	G	P	R	V	K	Q	W	P	L	T	E	E	K	I	K	A	L	M	E	I	C	A	E	L	E	K	E	E	K	I	S	K
100.0	P	I	S	S	I	E	T	V	P	V	K	L	K	P	G	M	D	G	P	K	V	K	Q	W	P	L	T	E	E	K	I	K	A	L	V	E	I	C	T	E	L	E	K	E	G	K	I	S	K
100.0	P	I	S	P	I	E	T	V	P	V	K	L	K	P	G	M	D	G	P	K	V	K	Q	W	P	L	T	E	E	K	I	K	A	L	V	E	I	C	A	E	L	E	K	E	G	K	I	S	K
100.0	P	I	C	P	I	E	T	V	P	V	K	L	K	P	G	M	D	G	P	R	V	K	Q	W	P	L	T	E	E	K	I	K	A	L	V	E	I	C	T	E	L	E	E	A	G	K	I	S	K
100.0	P	I	S	P	I	E	T	V	P	V	K	L	K	P	G	M	D	G	P	K	V	K	Q	W	P	L	T	E	E	K	I	K	A	L	M	E	I	C	T	E	M	E	K	E	G	K	I	S	K
100.0	P	I	S	P	I	E	T	V	P	V	K	L	K	P	G	M	D	G	P	K	V	K	Q	W	P	L	T	E	E	K	I	K	A	L	V	E	I	C	T	E	M	E	K	E	G	K	I	S	K
100.0	P	I	S	P	I	E	T	V	P	V	K	L	K	P	G	M	D	G	P	K	V	K	Q	W	P	L	T	E	E	K	I	K	A	L	V	E	I	C	T	E	M	E	K	E	G	K	I	S	K
100.0	P	I	S	P	I	E	T	V	P	V	K	L	K	P	G	M	D	G	P	R	V	K	Q	W	P	L	T	E	E	K	I	K	A	L	I	E	I	C	T	E	M	E	K	E	G	K	I	S	K
100.0	P	I	S	P	I	E	T	V	P	V	K	L	K	P	G	M	D	G	P	K	V	K	Q	W	P	L	T	E	E	K	I	K	A	L	I	E	I	C	T	E	M	E	K	E	G	K	I	S	K
100.0	P	I	S	P	I	E	T	V	P	V	K	L	K	P	G	M	D	G	P	K	V	K	Q	W	P	L	T	E	E	K	I	K	A	L	V	E	I	C	T	E	M	E	K	E	G	K	I	S	R
100.0	P	I	S	P	I	E	T	V	P	V	K	L	K	P	G	M	D	G	P	K	V	K	Q	W	P	L	T	K	E	K	I	E	A	L	V	E	I	C	T	E	L	E	K	E	G	K	I	S	K
100.0	P	I	S	P	I	E	T	V	P	V	K	L	K	P	G	M	D	G	P	K	V	K	Q	W	P	L	T	E	E	K	I	K	A	L	V	E	I	C	T	E	L	E	K	E	G	K	I	T	K
100.0	P	I	S	P	I	E	T	V	P	V	K	L	K	P	G	M	D	G	P	K	V	K	Q	W	P	L	T	E	E	K	I	K	A	L	V	E	I	C	T	E	M	E	Q	E	G	K	I	T	K
100.0	P	I	S	P	I	E	T	V	P	V	K	L	K	P	G	M	D	G	P	K	V	K	Q	W	P	L	S	E	E	K	I	K	A	L	I	E	I	C	A	E	L	E	K	E	G	K	I	S	K
100.0	P	I	S	P	I	E	T	V	P	V	K	L	K	P	G	M	D	G	P	K	V	K	Q	W	P	L	T	K	E	K	I	E	A	L	V	E	I	C	T	E	L	E	K	E	G	K	I	S	K
100.0	P	I	S	P	I	E	T	V	P	V	K	L	K	P	G	M	D	G	P	K	V	K	Q	W	P	L	T	E	E	K	I	K	A	L	V	E	I	C	T	E	M	E	K	E	G	K	I	S	K
100.0	P	I	S	P	I	E	T	V	P	V	K	L	K	P	G	M	D	G	P	R	V	K	Q	W	P	L	T	E	E	K	I	K	A	L	I	E	I	C	T	E	M	E	K	E	G	K	I	S	K
100.0	P	I	S	P	I	E	T	V	P	V	K	L	K	P	G	M	D	G	P	R	V	K	Q	W	P	L	T	E	E	K	I	K	A	L	V	E	I	C	A	E	L	E	K	E	G	K	I	S	K
100.0	P	I	S	P	I	E	T	V	P	V	K	L	K	P	G	V	D	G	P	K	V	K	Q	W	P	L	T	E	E	K	I	K	A	L	V	E	I	C	T	E	L	E	K	E	G	K	I	S	K
100.0	P	I	S	P	I	E	T	V	P	V	K	L	K	P	G	M	D	G	P	R	V	K	Q	W	P	L	T	E	E	K	I	K	A	L	M	E	I	C	A	E	M	E	Q	E	G	K	I	S	K
100.0	P	I	S	P	I	E	T	V	P	V	K	L	K	P	G	M	D	G	P	K	V	K	Q	W	P	L	T	E	E	K	I	K	A	L	V	E	I	C	T	E	M	E	K	E	G	K	I	S	K
100.0	.	.	.	.	.	.	.	.	.	.	.	.	.	.	.	.	.	.	.	.	.	.	.	.	.	.	.	.	.	.	.	.	.	.	.	.	.	C	A	E	L	E	K	D	G	K	I	S	K
100.0	.	.	.	.	.	.	.	.	.	.	.	.	.	.	.	.	.	.	.	.	.	.	.	.	.	.	.	.	.	.	.	.	.	.	.	.	.	C	T	E	L	E	K	E	G	K	I	S	K
100.0	P	V	S	P	I	E	T	V	P	V	K	L	K	P	G	M	D	G	P	K	V	K	Q	W	P	L	T	E	E	K	I	K	A	L	L	E	I	C	A	E	L	E	K	D	G	K	I	S	K
100.0	P	I	S	P	I	E	T	V	P	V	K	L	K	P	G	M	D	G	P	K	V	K	Q	W	P	L	T	E	E	K	I	K	A	L	V	E	I	C	T	E	L	E	K	E	G	K	I	S	K
100.0	P	I	S	P	I	D	T	V	P	V	K	L	K	P	G	M	D	G	P	K	V	K	Q	W	P	L	T	E	E	K	I	K	A	L	V	E	I	C	T	E	L	E	E	E	G	K	I	S	K
100.0	P	I	S	P	I	K	T	V	P	V	K	L	K	P	G	M	D	G	P	K	V	K	Q	W	P	L	T	E	E	K	I	K	A	L	V	E	I	C	T	E	M	E	K	E	G	K	I	S	K
100.0	P	I	S	S	I	E	T	V	P	V	K	L	K	P	G	M	D	G	P	K	V	K	Q	W	P	L	T	E	E	K	I	K	A	L	V	E	I	C	T	E	M	E	K	E	G	K	I	S	K
100.0	P	I	S	P	I	E	T	V	P	V	K	L	K	P	G	M	D	G	P	K	V	K	Q	W	P	L	T	E	E	K	I	K	A	L	V	E	I	C	T	E	L	E	K	E	G	K	I	S	K
100.0	.	.	.	.	.	.	.	.	.	.	.	.	.	.	.	.	.	.	.	.	.	.	.	.	.	.	.	.	.	.	.	.	.	.	.	.	.	C	A	E	M	E	K	E	G	K	I	S	K
100.0	P	I	S	P	I	E	T	V	P	V	K	L	K	P	G	M	D	G	P	K	V	K	Q	W	P	L	T	E	E	K	I	K	A	L	V	E	I	C	T	F	L	E	E	E	G	K	I	S	K
100.0	P	I	S	P	I	E	T	V	P	V	K	L	K	P	G	M	D	G	P	K	V	K	Q	W	P	L	T	E	E	K	I	K	A	L	V	E	I	C	T	E	M	E	K	E	G	K	I	S	K
100.0	P	I	S	P	I	E	T	V	P	V	K	L	K	P	G	M	D	G	P	K	V	K	Q	W	P	L	T	E	E	K	I	K	A	L	V	E	I	C	T	E	M	E	K	E	G	K	I	S	K
100.0	P	I	S	P	I	E	T	V	P	V	K	L	K	P	G	M	D	G	P	K	V	K	Q	W	P	L	T	E	E	K	I	K	A	L	V	E	I	C	T	E	M	E	K	E	G	K	I	S	K
100.0	P	I	N	P	I	E	T	V	P	V	K	L	K	P	G	M	D	G	P	K	A	K	Q	W	P	L	T	A	E	K	I	K	A	L	V	E	I	C	I	E	M	E	K	E	G	K	I	S	K
100.0	P	I	S	P	I	E	T	V	P	V	K	L	K	P	G	M	D	G	P	K	V	K	Q	W	P	L	T	E	E	K	I	K	A	L	V	E	I	C	T	E	M	E	K	E	G	K	I	S	K
100.0	P	I	S	P	I	E	T	V	P	V	K	L	K	P	G	M	D	G	P	K	V	K	Q	W	P	L	T	E	E	K	I	K	A	L	V	E	I	C	T	E	M	E	K	E	G	K	I	S	K
100.0	P	I	S	P	I	E	T	V	P	V	K	L	K	P	G	M	D	G	P	K	V	K	Q	W	P	L	T	E	E	K	I	K	A	L	V	E	I	C	T	E	M	E	K	E	G	K	I	S	K
100.0	P	I	S	P	I	E	T	V	P	V	K	L	K	P	G	M	D	G	P	K	V	K	Q	W	P	L	T	E	E	K	I	K	A	L	T	E	I	C	T	E	M	E	K	E	G	K	I	S	K
100.0	P	I	S	P	I	E	T	V	P	V	K	L	K	P	G	M	D	G	P	K	V	K	Q	W	P	L	T	E	E	K	I	K	A	L	I	E	I	C	T	E	L	E	K	E	G	K	I	S	K
100.0	P	I	S	P	I	E	T	V	P	V	K	L	K	P	G	M	D	G	P	K	V	K	Q	W	P	L	T	E	E	K	I	K	A	L	I	E	I	C	T	E	L	E	K	E	G	K	I	S	K
100.0	P	I	S	P	I	E	T	V	P	V	K	L	K	P	G	M	D	G	P	K	V	K	Q	W	P	L	T	E	E	K	I	K	A	L	I	E	I	C	T	E	L	E	Q	E	G	K	I	S	K
100.0	P	I	S	P	I	E	T	V	P	V	K	L	K	P	G	M	D	G	P	K	V	K	Q	W	P	L	T	E	E	K	I	K	A	L	V	E	I	C	T	E	L	E	Q	E	G	K	I	S	K
100.0	P	I	S	P	I	E	T	V	P	V	K	L	K	P	G	M	D	G	P	K	V	K	Q	W	P	L	T	E	E	K	I	K	A	L	V	E	I	C	T	E	M	E	K	E	G	K	I	S	K
100.0	P	I	S	P	I	E	T	V	P	V	K	L	K	P	G	M	D	G	P	K	V	K	Q	W	P	L	T	E	E	K	I	K	A	L	I	E	I	C	T	E	M	E	K	E	G	K	I	S	K
100.0	.	.	.	.	.	.	.	.	.	.	.	.	.	.	.	.	.	.	.	.	.	.	.	.	.	.	.	.	.	.	.	.	.	.	.	.	.	C	T	E	L	E	K	D	G	K	I	S	K
100.0	P	I	S	P	I	E	T	V	P	V	K	L	K	P	G	M	D	G	P	K	V	K	Q	W	P	L	T	E	E	K	I	K	A	L	V	E	I	C	T	E	L	E	K	E	G	K	I	S	K
100.0	P	I	S	P	I	E	T	V	P	V	K	L	K	P	G	M	D	G	P	R	V	K	Q	W	P	L	T	E	E	K	I	K	A	L	V	E	I	C	N	E	L	E	E	A	G	K	I	S	K
100.0	P	I	S	P	I	E	T	V	P	V	K	L	K	P	G	M	D	G	P	K	V	K	Q	W	P	L	T	E	E	K	I	K	A	L	V	E	I	C	T	E	M	E	K	E	G	K	I	S	K
100.0	P	I	S	P	I	E	T	V	P	V	K	L	K	P	G	M	D	G	P	K	V	K	Q	W	P	L	T	E	E	K	I	K	A	L	V	E	I	C	T	E	L	E	K	E	G	K	I	S	K
100.0	H	I	S	S	I	E	T	V	P	V	K	L	K	P	G	M	D	G	P	K	V	K	Q	W	P	L	T	E	E	K	I	K	A	L	V	E	I	C	T	E	M	E	K	E	G	K	I	S	K
100.0	P	I	S	P	I	E	T	V	P	V	K	L	K	P	G	M	D	G	P	K	V	K	Q	W	P	L	T	E	E	K	I	K	A	L	V	E	I	C	T	E	L	E	K	E	G	K	I	S	K
100.0	P	I	S	P	I	E	T	V	P	V	K	L	K	P	G	M	D	G	P	K	V	K	Q	W	P	L	T	E	E	K	I	K	A	L	V	E	I	C	T	E	L	E	K	E	G	K	I	S	K
[truncated: 68 more rows]
[truncated: 191 more columns]
