# Supplementary material for: Web Service for HIV Drug Resistance Prediction Based on Analysis of Amino Acid Substitutions in Main Drug Targets
Source: Viruses. 2023 Nov 11;15(11):2245. doi: 10.3390/v15112245 (PMC10674809; doi:10.3390/v15112245)
Supplement: Supplementary file 1 [file viruses-15-02245-s001.zip › NNRTI/ETR_data.csv]

ETR	P1	P2	P3	P4	P5	P6	P7	P8	P9	P10	P11	P12	P13	P14	P15	P16	P17	P18	P19	P20	P21	P22	P23	P24	P25	P26	P27	P28	P29	P30	P31	P32	P33	P34	P35	P36	P37	P38	P39	P40	P41	P42	P43	P44	P45	P46	P47	P48	P49
0.1	P	I	S	P	I	E	T	I	P	V	K	L	K	P	G	M	D	G	P	K	I	K	Q	W	P	L	T	E	E	K	I	K	A	L	T	E	I	C	T	E	L	E	K	E	G	K	I	S	K
0.1	P	I	S	P	I	E	T	V	P	V	K	L	K	P	G	M	D	G	P	K	V	K	Q	W	P	L	T	E	E	K	I	K	A	L	V	E	I	C	T	E	L	E	K	E	G	K	I	S	K
0.1	P	I	S	P	I	D	T	V	P	V	K	L	K	P	G	M	D	G	P	K	V	K	Q	W	P	L	T	E	E	K	I	K	A	L	I	E	I	C	T	E	L	E	E	E	G	K	I	S	K
0.1	P	I	S	P	I	E	T	I	P	V	K	L	K	P	G	M	D	G	P	K	I	K	Q	W	P	L	T	E	E	K	I	K	A	L	T	E	I	C	T	E	L	E	K	E	G	K	I	S	K
0.1	P	I	S	P	I	E	T	V	P	V	K	L	K	P	G	M	D	G	P	K	V	K	Q	W	P	L	T	E	E	K	I	K	A	L	V	E	I	C	T	E	L	E	K	E	G	K	I	S	K
0.1	P	I	S	P	I	E	T	V	P	V	K	L	K	P	G	M	D	G	P	K	V	K	Q	W	P	L	T	E	E	K	I	K	A	L	I	E	I	C	S	E	L	E	Q	E	G	K	I	S	K
0.2	P	I	S	P	I	E	T	V	P	V	K	L	K	P	G	M	D	G	P	K	V	K	Q	W	P	L	T	E	E	K	I	K	A	L	L	E	I	C	T	E	L	E	A	E	G	K	I	S	K
0.2	P	I	S	P	I	E	T	V	P	V	K	L	K	P	G	M	D	G	P	K	V	K	Q	W	P	L	T	E	E	K	I	K	A	L	M	E	I	C	A	E	L	E	K	E	G	K	I	S	K
0.2	P	I	S	P	I	E	T	V	P	V	K	L	K	P	G	M	D	G	P	K	V	K	Q	W	P	L	T	E	E	K	I	K	A	L	I	E	I	C	T	E	M	E	K	E	G	K	I	S	K
0.2	P	I	S	P	I	E	T	V	P	V	K	L	K	P	G	M	D	G	P	K	V	K	Q	W	P	L	T	E	E	K	I	K	A	L	T	E	I	C	T	E	L	E	K	E	G	K	I	S	R
0.2	P	I	S	P	I	E	T	V	P	V	K	L	K	P	G	M	D	G	P	K	V	K	Q	W	P	L	T	E	E	K	I	K	A	L	V	E	I	C	T	E	M	E	K	E	G	K	I	S	K
0.2	P	I	S	P	I	E	T	V	P	V	K	L	K	P	G	M	D	G	P	K	V	K	Q	W	P	L	T	E	E	K	I	K	A	L	V	E	I	C	T	E	M	E	K	E	G	K	I	S	K
0.2	P	I	S	P	I	E	T	V	P	V	K	L	K	P	G	M	D	G	P	R	V	K	Q	W	P	L	T	E	E	K	I	K	A	L	L	E	I	C	A	E	L	E	E	E	G	K	I	S	K
0.2	P	I	S	P	I	E	T	V	P	V	K	L	K	P	G	M	D	G	P	K	V	K	Q	W	P	L	T	E	E	K	I	K	A	L	I	E	I	C	T	E	M	E	K	E	G	K	I	S	K
0.2	P	I	S	P	I	E	T	V	P	V	K	L	K	P	G	M	D	G	P	K	V	K	Q	W	P	L	T	E	E	K	I	K	A	L	V	E	I	C	T	E	L	E	K	D	G	K	I	S	K
0.3	P	I	S	P	I	E	T	V	P	V	K	L	K	P	G	M	D	G	P	K	V	K	Q	W	P	L	T	E	E	K	I	K	A	L	V	E	I	C	T	E	M	E	K	E	G	K	I	S	K
0.3	P	I	S	P	I	E	T	V	P	V	K	L	K	P	G	M	D	G	P	K	I	K	Q	W	P	L	T	E	E	K	I	K	A	L	T	E	I	C	M	E	L	E	K	E	G	K	I	S	K
0.3	P	I	S	P	I	E	T	V	P	V	K	L	K	P	G	M	D	G	P	K	V	K	Q	W	P	L	T	E	E	K	I	K	A	L	I	E	I	C	T	E	M	E	K	E	G	K	I	S	K
0.3	P	I	S	P	I	E	T	V	P	V	K	L	K	P	G	M	D	G	P	K	V	K	Q	W	P	L	T	E	E	K	I	K	A	L	I	E	I	C	T	E	M	E	K	E	G	K	I	S	K
0.3	P	I	S	P	I	E	T	V	P	V	K	L	K	P	G	M	D	G	P	K	V	K	Q	W	P	L	T	E	E	K	I	K	A	L	V	E	I	C	T	E	M	E	K	E	G	K	I	S	R
0.3	P	I	S	P	I	E	T	V	P	V	K	L	K	P	G	M	D	G	P	K	V	K	Q	W	P	L	T	E	E	K	I	K	A	L	V	E	I	C	T	E	M	E	K	E	G	K	I	S	K
0.3	P	I	C	P	I	E	T	V	P	V	K	L	K	P	G	M	D	G	P	K	V	K	Q	W	P	L	T	E	E	K	I	K	A	L	V	E	I	C	T	E	M	E	K	E	G	K	I	S	K
0.3	P	I	S	P	I	E	T	V	P	V	K	L	K	P	G	M	D	G	P	K	V	K	Q	W	P	L	T	E	E	K	I	K	A	L	K	E	I	C	A	E	L	E	E	E	G	K	I	S	K
0.3	P	I	S	P	I	E	T	V	P	V	K	L	K	P	G	M	D	G	P	K	V	K	Q	W	P	L	T	E	E	K	I	K	A	L	V	E	I	C	A	E	M	E	K	E	G	K	I	S	K
0.3	P	I	S	P	I	E	T	V	P	V	K	L	K	P	G	M	D	G	P	K	V	K	Q	W	P	L	T	E	E	K	I	K	A	L	V	E	I	C	T	E	L	E	K	E	G	K	I	S	K
0.3	P	I	S	P	I	E	T	V	P	V	K	L	K	P	G	M	D	G	P	K	V	K	Q	W	P	L	T	E	E	K	I	K	A	L	V	E	I	C	T	E	L	E	K	E	G	K	I	S	K
0.3	P	I	S	P	I	E	T	V	P	V	R	L	K	P	G	M	D	G	P	R	V	K	Q	W	P	L	T	E	E	K	I	K	A	L	V	E	I	C	T	E	M	E	K	E	G	K	I	S	K
0.3	P	I	S	P	I	E	T	V	P	V	K	L	K	P	G	M	D	G	P	K	V	K	Q	W	P	L	T	E	E	K	I	K	A	L	V	E	I	C	T	E	L	E	K	E	G	K	I	S	K
0.3	P	I	S	P	I	E	T	V	P	V	K	L	K	P	G	M	D	G	P	K	V	K	Q	W	P	L	T	E	E	K	I	K	A	L	V	E	I	C	T	E	L	E	K	D	G	K	I	S	K
0.3	P	I	S	P	I	E	T	V	P	V	K	L	K	P	G	M	D	G	P	K	V	K	Q	W	P	L	T	E	E	K	I	K	A	L	T	E	I	C	T	E	M	E	K	E	G	K	I	S	K
0.3	P	I	S	P	I	E	T	V	P	V	K	L	K	P	G	M	D	G	P	K	V	K	Q	W	P	L	T	E	E	K	I	K	A	L	V	E	I	C	T	E	L	E	K	E	G	K	I	S	K
0.3	P	I	S	P	I	E	T	V	P	V	K	L	K	P	G	M	D	G	P	K	V	K	Q	W	P	L	T	E	E	K	I	K	A	L	V	E	I	C	T	E	L	E	K	E	G	K	I	S	K
0.3	P	I	S	P	I	E	T	V	P	V	K	L	K	P	G	M	D	G	P	K	V	K	Q	W	P	L	T	E	E	K	I	K	A	L	T	E	I	C	A	E	L	E	K	E	G	K	I	S	K
0.3	P	I	S	P	I	E	T	V	P	V	K	L	K	P	G	M	D	G	P	K	V	K	Q	W	P	L	T	E	E	K	I	K	A	L	V	E	I	C	T	E	L	E	K	E	G	K	I	S	K
0.3	P	I	S	P	I	E	T	V	P	V	K	L	K	P	G	M	D	G	P	K	V	K	Q	W	P	L	T	E	E	K	I	K	A	L	V	E	I	C	T	E	L	E	E	E	G	K	I	S	K
0.4	P	I	S	P	I	E	T	V	P	V	K	L	K	P	G	M	D	G	P	K	V	K	Q	W	P	L	T	E	E	K	I	K	A	L	I	E	I	C	A	E	L	E	K	D	G	K	I	S	K
0.4	P	I	S	P	I	E	T	V	P	V	K	L	K	P	G	M	D	G	P	K	V	K	Q	W	P	L	T	E	E	K	I	K	A	L	V	E	I	C	T	E	M	E	K	E	G	K	I	S	K
0.4	P	I	S	P	I	E	T	V	P	V	K	L	K	P	G	M	D	G	P	K	V	K	Q	W	P	L	T	E	E	K	I	K	A	L	V	E	I	C	T	E	M	E	K	E	G	K	I	S	K
0.4	P	I	S	P	I	E	T	V	P	V	K	L	K	P	G	M	D	G	P	K	V	K	Q	W	P	L	T	E	E	K	I	K	A	L	V	E	I	C	T	E	M	E	K	E	G	K	I	S	K
0.4	P	I	S	P	I	E	T	V	P	V	K	L	K	P	G	M	D	G	P	K	V	K	Q	W	P	L	T	E	E	K	I	K	A	L	V	E	I	C	T	E	M	E	K	E	G	K	I	S	K
0.4	P	I	S	P	I	E	T	V	P	V	K	L	K	P	G	M	D	G	P	K	V	K	Q	W	P	L	T	G	E	K	I	K	A	L	V	E	I	C	T	E	M	E	K	E	G	K	I	S	K
0.4	P	I	S	P	I	E	T	V	P	V	K	L	K	P	G	M	D	G	P	K	V	K	Q	W	P	L	T	E	E	K	I	K	A	L	V	E	I	C	T	E	M	E	K	E	G	K	I	S	K
0.4	P	I	S	P	I	E	T	V	P	V	K	L	K	P	G	M	D	G	P	R	V	K	Q	W	P	L	T	E	E	K	I	K	A	L	V	E	I	C	A	E	L	E	K	E	G	K	I	S	K
0.4	P	I	S	P	I	E	T	V	P	V	K	L	K	P	G	M	D	G	P	K	V	K	Q	W	P	L	T	E	E	K	I	K	A	L	V	E	I	C	T	E	L	E	K	E	G	K	I	S	K
0.4	P	I	S	P	I	E	T	V	P	V	K	L	K	P	G	M	D	G	P	K	V	K	Q	W	P	L	T	E	E	K	I	K	A	L	V	E	I	C	T	E	M	E	K	E	G	K	I	S	K
0.4	P	I	S	P	I	E	T	V	P	V	K	L	K	P	G	M	D	G	P	K	V	K	Q	W	P	L	T	E	E	K	I	K	A	L	V	E	I	C	T	E	L	E	K	E	G	K	I	S	K
0.4	P	I	S	P	I	E	T	V	P	V	K	L	K	P	G	M	D	G	P	K	V	K	Q	W	P	L	T	E	E	K	I	K	A	L	V	E	I	C	T	E	M	E	K	E	G	K	I	S	K
0.4	P	I	S	P	I	E	T	V	P	V	K	L	K	P	G	M	D	G	P	K	V	K	Q	W	P	L	T	E	E	K	I	K	A	L	M	E	I	C	A	D	M	E	K	E	G	K	I	S	E
0.4	P	I	S	P	I	E	T	V	P	V	K	L	K	P	G	M	D	G	P	K	V	K	Q	W	P	L	T	E	E	K	I	K	A	L	V	E	I	C	T	E	M	E	K	E	G	K	I	S	K
0.4	P	I	S	P	I	E	T	V	P	V	K	L	K	P	G	M	D	G	P	K	V	K	Q	W	P	L	T	E	E	K	I	K	A	L	V	E	I	C	T	E	M	E	K	E	G	K	I	S	K
0.4	P	I	S	P	I	E	T	V	P	V	K	L	K	P	G	M	D	G	P	K	V	K	Q	W	P	L	T	E	E	K	I	K	A	L	I	E	I	C	T	E	M	E	K	E	G	K	I	S	K
0.5	P	I	S	P	I	E	T	V	P	V	K	L	K	P	G	M	D	G	P	K	V	K	Q	W	P	L	T	E	E	K	I	K	A	L	I	E	I	C	T	E	M	E	K	E	G	K	I	S	K
0.5	P	I	S	P	I	E	T	V	P	V	K	L	K	P	G	M	D	G	P	K	V	K	Q	W	P	L	T	E	E	K	I	K	A	L	I	E	I	C	T	E	L	E	K	E	G	K	I	S	K
0.5	P	I	S	P	I	E	T	V	P	V	K	L	K	P	G	M	D	G	P	R	V	K	Q	W	P	L	T	E	E	K	I	K	A	L	L	E	I	C	A	E	M	E	K	E	G	K	I	S	K
0.5	P	I	S	P	I	E	T	V	P	V	K	L	K	P	G	M	D	G	P	K	V	K	Q	W	P	L	T	E	E	K	I	K	A	L	V	E	I	C	T	E	M	E	K	E	G	K	I	S	K
0.5	P	I	S	P	I	E	T	V	P	V	K	L	K	P	G	M	D	G	P	K	V	K	Q	W	P	L	T	E	E	K	I	K	A	L	A	E	I	C	T	E	M	E	K	E	G	K	I	S	K
0.5	P	I	S	P	I	E	T	V	P	V	K	L	K	P	G	M	D	G	P	K	V	K	Q	W	P	L	T	E	E	K	I	K	A	L	I	E	I	C	T	E	L	E	E	E	G	K	I	S	K
0.5	P	I	S	P	I	E	T	V	P	V	K	L	K	P	G	M	D	G	P	K	V	K	Q	W	P	L	T	E	E	K	I	K	A	L	I	E	I	C	T	E	M	E	K	E	G	K	I	S	K
0.5	P	I	S	P	I	E	T	V	P	V	K	L	K	P	G	M	D	G	P	K	V	K	Q	W	P	L	T	E	E	K	I	K	A	L	V	E	I	C	T	E	M	E	K	E	G	K	I	S	K
0.5	P	I	S	P	I	K	T	V	P	V	K	L	K	P	G	M	D	G	P	R	V	K	Q	W	P	L	T	E	E	K	I	K	A	L	V	E	I	C	T	E	M	E	K	E	G	K	I	S	K
0.5	P	I	S	P	I	E	T	V	P	V	K	L	K	P	G	M	D	G	P	R	V	K	Q	W	P	L	T	E	E	K	I	K	A	L	V	E	I	C	A	E	L	E	K	E	G	K	I	S	R
0.5	P	I	S	P	I	E	T	V	P	V	K	L	K	P	G	M	D	G	P	K	V	K	Q	W	P	L	S	E	E	K	I	K	A	L	I	E	I	C	T	E	L	E	K	E	G	K	I	S	K
0.5	P	I	S	P	I	E	T	V	P	V	K	L	K	P	G	M	D	G	P	K	V	K	Q	W	P	L	T	E	E	K	I	K	A	L	V	E	I	C	T	E	M	E	K	E	G	K	I	S	K
0.5	P	I	S	P	I	E	T	V	P	V	K	L	K	P	G	M	D	G	P	K	V	K	Q	W	P	L	T	E	E	K	I	K	A	L	V	E	I	C	T	E	M	E	K	E	G	K	I	S	K
0.5	P	I	S	P	I	E	T	V	P	V	K	L	K	P	G	M	D	G	P	K	V	K	Q	W	P	L	T	E	E	K	I	K	A	L	X	E	I	C	T	E	M	E	K	E	G	K	I	S	K
0.5	P	I	S	P	I	E	T	V	P	V	K	L	K	P	G	M	D	G	P	K	V	K	Q	W	P	L	T	E	E	K	I	K	A	L	V	E	I	C	T	E	M	E	K	E	G	K	I	S	K
0.5	P	I	S	P	I	E	T	V	P	V	K	L	K	P	G	M	D	G	P	K	V	K	Q	W	P	L	T	E	E	K	I	K	A	L	V	E	I	C	T	E	L	E	Q	D	G	K	I	S	K
0.5	P	I	S	P	I	E	T	V	P	V	K	L	K	P	G	M	D	G	P	K	V	K	Q	W	P	L	T	E	E	K	I	K	A	L	I	E	I	C	T	E	M	E	K	E	G	K	I	S	K
0.5	P	I	S	P	I	E	T	V	P	V	K	L	K	P	G	M	D	G	P	K	V	K	Q	W	P	L	T	E	E	K	I	K	A	L	V	E	I	C	T	E	M	E	K	E	G	K	I	S	K
0.5	P	I	S	P	I	E	T	V	P	V	K	L	K	P	G	M	D	G	P	K	V	K	Q	W	P	L	T	E	E	K	I	K	A	L	V	E	I	C	T	E	L	E	K	E	G	K	I	S	K
0.5	P	I	S	P	I	E	T	V	P	V	K	L	K	P	G	M	D	G	P	K	V	K	Q	W	P	L	T	E	E	K	I	K	A	L	I	E	I	C	T	E	M	E	K	E	G	K	I	S	K
0.5	P	I	S	P	I	E	T	V	P	V	K	L	K	P	G	M	D	G	P	K	V	K	Q	W	P	L	T	E	E	K	I	K	A	L	I	E	I	C	T	E	M	E	K	E	G	K	I	S	K
0.5	P	I	S	P	I	E	T	V	P	V	K	L	K	P	G	M	D	G	P	K	V	K	Q	W	P	L	T	E	E	K	I	K	A	L	V	E	I	C	T	E	M	E	K	E	G	K	I	S	K
0.5	P	I	S	P	I	E	T	V	P	V	K	L	K	P	G	M	D	G	P	K	V	K	Q	W	P	L	T	E	E	K	I	K	A	L	V	E	I	C	T	E	M	E	K	E	G	K	I	S	K
0.5	P	I	S	P	I	E	T	V	P	V	K	L	K	P	G	M	D	G	P	K	V	K	Q	W	P	L	T	E	E	K	I	K	A	L	V	E	I	C	T	E	L	E	K	E	G	K	I	S	K
0.5	P	I	S	P	I	E	T	V	P	V	K	L	K	P	G	M	D	G	P	K	V	K	Q	W	P	L	T	E	E	K	I	K	A	L	V	E	I	C	T	E	M	E	K	E	G	K	I	S	K
0.5	P	I	S	P	I	E	T	V	P	V	K	L	K	P	G	M	D	G	P	K	V	K	Q	W	P	L	T	E	E	K	I	K	A	L	V	E	I	C	T	E	L	E	K	E	G	K	I	S	K
0.5	P	I	S	P	I	E	T	V	P	V	K	L	K	P	G	M	D	G	P	K	V	K	Q	W	P	L	T	E	E	K	I	K	A	L	I	E	I	C	T	E	M	E	K	E	G	K	I	S	K
0.5	P	I	S	P	I	E	T	V	P	V	K	L	K	P	G	M	D	G	P	K	V	K	Q	W	P	L	T	E	E	K	I	K	A	L	R	E	I	C	T	E	M	E	K	E	G	K	I	S	K
0.5	P	I	S	P	I	E	T	V	P	V	K	L	K	P	G	M	D	G	P	K	V	K	Q	W	P	L	T	E	E	K	I	K	A	L	V	E	I	C	T	E	M	E	K	E	G	K	I	S	K
0.5	P	I	S	P	I	E	T	V	P	V	K	L	K	P	G	M	D	G	P	K	V	K	Q	W	P	L	T	E	E	K	I	K	A	L	I	E	I	C	T	E	M	E	K	E	G	K	I	S	K
0.5	P	I	S	P	I	E	T	V	P	V	K	L	K	P	G	M	D	G	P	K	V	K	Q	W	P	L	T	E	E	K	I	K	A	L	V	E	I	C	T	E	M	E	K	E	G	K	I	S	K
0.5	P	I	S	P	I	E	T	V	P	V	K	L	K	P	G	M	D	G	P	K	V	K	Q	W	P	L	T	E	E	K	I	K	A	L	V	E	I	C	T	E	M	E	K	E	G	K	I	S	K
0.5	P	I	S	P	I	E	T	V	P	V	K	L	K	P	G	M	D	G	P	K	V	K	Q	W	P	L	T	E	E	K	I	K	A	L	R	E	I	C	T	E	M	E	K	E	G	K	I	S	K
0.5	P	I	S	P	I	E	T	V	P	V	K	L	K	P	G	M	D	G	P	K	V	K	Q	W	P	L	T	E	E	K	I	K	A	L	V	E	I	C	T	E	M	E	K	E	G	K	I	S	K
0.5	P	I	S	P	I	D	T	V	P	V	K	L	K	P	G	M	D	G	P	K	V	K	Q	W	P	L	T	E	E	K	I	K	A	L	V	E	I	C	T	E	L	E	K	E	G	K	I	S	K
0.5	P	I	S	P	I	E	T	V	P	V	K	L	K	P	G	M	D	G	P	K	V	K	Q	W	P	L	T	E	E	K	I	K	A	L	T	E	I	C	T	E	M	E	K	E	G	K	I	S	K
0.5	P	I	S	P	I	E	T	V	P	V	K	L	K	P	G	M	D	G	P	K	V	K	Q	W	P	L	T	E	E	K	I	K	A	L	V	E	I	C	N	E	L	E	E	E	G	K	I	S	K
0.5	P	I	S	P	I	D	T	V	P	V	K	L	K	P	G	M	D	G	P	K	V	K	Q	W	P	L	T	E	E	K	I	K	A	L	V	E	I	C	T	E	L	E	K	E	G	K	I	S	K
0.5	P	I	S	P	I	A	T	V	P	V	K	L	K	P	G	M	D	G	P	K	V	K	Q	W	P	L	T	E	E	K	I	K	A	L	V	E	I	C	T	E	M	E	K	E	G	K	I	S	K
0.5	P	I	S	P	I	E	T	V	P	V	K	L	K	P	G	M	D	G	P	K	V	K	Q	W	P	L	T	E	E	K	I	K	A	L	V	E	I	C	T	E	M	E	K	E	G	K	I	S	K
0.6	P	I	S	P	I	E	T	V	P	V	K	L	K	P	G	M	D	G	P	R	V	K	Q	W	P	L	T	E	E	K	I	K	A	L	V	E	I	C	T	E	M	E	K	E	G	K	I	S	K
0.6	P	I	S	P	I	E	T	V	P	V	K	L	K	P	G	M	D	G	P	K	V	K	Q	W	P	L	T	E	E	K	I	K	A	L	T	E	I	C	T	E	M	E	K	E	G	K	I	S	K
0.6	P	I	S	P	I	E	T	V	P	V	K	L	K	P	G	M	D	G	P	R	V	K	Q	W	P	L	T	E	E	K	I	K	A	L	V	E	I	C	T	E	M	E	K	E	G	K	I	S	K
0.6	P	I	S	P	I	E	T	V	P	V	K	L	K	P	G	M	D	G	P	K	V	K	Q	W	P	L	T	E	E	K	I	K	A	L	V	E	I	C	T	E	L	E	Q	D	G	K	I	S	K
0.6	P	I	S	P	I	D	T	V	P	V	K	L	K	P	G	M	D	G	P	K	V	K	Q	W	P	L	T	E	E	K	I	K	A	L	V	E	I	C	T	E	M	E	K	E	G	K	I	S	K
0.6	P	I	S	P	I	E	T	V	P	V	K	L	K	P	G	M	D	G	P	K	V	K	Q	W	P	L	T	E	E	K	I	K	A	L	V	E	I	C	T	E	L	E	K	E	G	K	I	S	K
0.6	P	I	S	P	I	E	T	V	P	V	K	L	K	P	G	M	D	G	P	R	V	K	Q	W	P	L	T	E	E	K	I	K	A	L	V	E	I	C	A	E	M	E	K	E	G	K	I	S	K
0.6	P	I	S	P	I	E	T	V	P	V	K	L	K	P	G	M	D	G	P	K	V	K	Q	W	P	L	T	E	E	K	I	K	A	L	V	E	I	C	T	E	M	E	K	E	G	K	I	S	K
0.6	P	I	S	P	I	E	T	V	P	V	K	L	K	P	G	M	D	G	P	R	V	K	Q	W	P	L	T	E	E	K	I	K	A	L	I	E	I	C	T	E	M	E	K	E	G	K	I	S	K
0.6	P	I	S	P	I	E	T	V	P	V	K	L	K	P	G	M	D	G	P	K	V	K	Q	W	P	L	T	E	E	K	I	K	A	L	V	E	I	C	T	E	M	E	K	E	G	K	I	S	K
0.6	P	I	S	P	I	E	T	V	P	V	K	L	K	P	G	M	D	G	P	R	V	K	Q	W	P	L	T	E	E	K	I	K	A	L	V	E	I	C	A	E	M	E	K	E	G	K	I	S	K
0.6	P	I	S	P	I	D	T	V	P	V	K	L	K	P	G	M	D	G	P	K	V	K	Q	W	P	L	T	E	E	K	I	K	A	L	V	E	I	C	T	E	L	E	K	D	G	K	I	S	R
0.6	P	I	S	P	I	E	T	V	P	V	K	L	K	P	G	M	D	G	P	K	V	K	Q	W	P	L	T	E	E	K	I	K	A	L	V	E	I	C	T	F	L	E	E	E	G	K	I	S	K
0.6	P	I	S	P	I	E	T	V	P	V	K	L	K	P	G	M	D	G	P	K	V	K	Q	W	P	L	T	E	E	K	I	K	A	L	T	E	I	C	T	E	M	E	K	E	G	K	I	S	K
0.6	P	I	S	S	I	E	T	V	P	V	K	L	K	P	G	M	D	G	P	K	V	K	Q	W	P	L	T	E	E	K	I	K	A	L	T	E	I	C	T	E	M	E	K	E	G	K	I	S	K
0.6	P	I	S	P	I	E	T	V	P	V	K	L	K	P	G	M	D	G	P	K	V	K	Q	W	P	L	T	E	E	K	I	K	A	L	T	E	I	C	T	E	M	E	K	E	G	K	I	S	K
0.6	P	I	S	P	I	E	T	V	P	V	K	L	K	P	G	M	D	G	P	K	V	K	Q	W	P	L	T	E	E	K	I	K	A	L	V	E	I	C	T	E	M	E	K	E	G	K	I	S	K
0.6	P	I	S	P	I	E	T	V	P	V	K	L	K	P	G	M	D	G	P	K	V	K	Q	W	P	L	T	E	E	K	I	K	A	L	V	E	I	C	A	E	M	E	K	E	G	K	I	S	K
0.6	P	I	S	P	I	E	T	V	P	V	K	L	K	P	G	M	D	G	P	K	V	K	Q	W	P	L	T	E	E	K	I	K	A	L	L	E	I	C	A	E	M	E	K	E	G	K	I	S	K
0.6	P	I	S	P	I	E	T	V	P	V	K	L	K	P	G	M	D	G	P	K	V	K	Q	W	P	L	T	E	E	K	I	K	A	L	T	E	I	C	T	E	M	E	K	E	G	K	I	S	K
0.6	P	I	S	P	I	E	T	V	P	V	K	L	K	P	G	M	D	G	P	K	V	K	Q	W	P	L	T	E	E	K	I	K	A	L	T	E	I	C	T	E	M	E	K	E	G	K	I	S	K
0.6	P	I	S	P	I	E	T	V	P	V	K	L	K	P	G	M	D	G	P	K	V	K	Q	W	P	L	T	E	E	K	I	K	A	L	V	E	I	C	T	E	M	E	K	E	G	K	I	S	K
0.6	P	I	S	P	I	E	T	V	P	V	K	L	K	P	G	M	D	G	P	K	V	K	Q	W	P	L	T	E	E	K	I	K	A	L	I	E	I	C	T	E	M	E	K	E	G	K	I	S	K
0.65	P	I	S	P	I	E	T	V	P	V	K	L	K	P	G	M	D	G	P	K	V	K	Q	W	P	L	T	E	E	K	I	K	A	L	I	E	I	C	T	E	M	E	K	E	G	K	I	S	K
0.7	P	I	S	P	I	E	T	I	P	V	K	L	K	P	G	M	D	G	P	R	V	K	Q	W	P	L	T	E	E	K	I	K	A	L	V	E	I	C	T	E	M	E	K	E	G	K	I	S	K
0.7	P	I	S	P	I	E	T	V	P	V	K	L	K	P	G	M	D	G	P	K	V	K	Q	W	P	L	T	E	E	K	I	K	A	L	V	E	I	C	T	E	M	E	K	E	G	K	I	S	K
0.7	P	I	S	P	I	E	T	V	P	V	K	L	K	P	G	M	D	G	P	K	V	K	Q	W	P	L	T	E	E	K	I	K	A	L	I	E	I	C	T	E	M	E	K	E	G	K	I	S	K
0.7	P	I	S	P	I	E	T	V	P	V	K	L	K	P	G	M	D	G	P	K	V	K	Q	W	P	L	T	E	E	K	I	K	A	L	I	E	I	C	T	E	M	E	K	E	G	K	I	S	K
0.7	P	I	S	P	I	E	T	V	P	V	K	L	K	P	G	M	D	G	P	R	V	K	Q	W	P	L	T	E	E	K	I	K	A	L	L	E	I	C	T	E	M	E	K	E	G	K	I	S	K
0.7	P	I	S	P	I	E	T	V	P	V	K	L	K	P	G	M	D	G	P	K	V	K	Q	W	P	L	T	E	E	K	I	K	A	L	V	E	I	C	T	E	M	E	K	E	G	K	I	S	K
0.7	P	I	S	P	I	E	T	V	P	V	K	L	K	P	G	M	D	G	P	K	V	K	Q	W	P	L	T	E	E	K	I	K	A	L	V	E	I	C	T	E	M	E	K	E	G	K	I	S	K
0.7	P	I	S	P	I	E	T	V	P	V	K	L	K	P	G	M	D	G	P	K	V	K	Q	W	P	L	T	E	E	K	I	K	A	L	V	E	I	C	T	E	M	E	K	E	G	K	I	S	K
0.7	P	I	S	P	I	E	T	V	P	V	K	L	K	P	G	M	D	G	P	K	V	K	Q	W	P	L	T	E	E	K	I	K	A	L	V	E	I	C	T	E	M	E	K	E	G	K	I	S	K
0.7	P	I	S	P	I	E	T	V	P	V	K	L	K	P	G	M	D	G	P	K	V	K	Q	W	P	L	T	E	E	K	I	K	A	L	L	E	I	C	T	E	M	E	K	E	G	K	I	S	K
0.7	P	I	S	P	I	E	T	V	P	V	K	L	K	P	G	M	D	G	P	K	V	K	Q	W	P	L	T	E	E	K	I	K	A	L	I	E	I	C	T	E	M	E	K	E	G	K	I	S	K
0.7	P	I	S	P	I	E	T	V	P	V	K	L	K	P	G	M	D	G	P	K	V	K	Q	W	P	L	T	E	E	K	I	K	A	L	T	E	I	C	E	E	M	E	K	E	G	K	I	E	K
0.7	P	I	S	P	I	D	T	V	P	V	K	L	K	P	G	M	D	G	P	K	V	K	Q	W	P	L	T	E	E	K	I	K	A	L	V	E	I	C	T	E	M	E	K	E	G	K	I	S	K
0.7	P	I	S	P	I	E	T	V	P	V	K	L	K	P	G	M	D	G	P	K	V	K	Q	W	P	L	T	E	E	K	I	K	A	L	V	E	I	C	T	E	M	E	K	E	G	K	I	S	K
0.7	P	I	S	P	I	K	T	V	P	V	K	L	K	P	G	M	D	G	P	K	V	K	Q	W	P	L	T	E	E	K	I	K	A	L	V	E	I	C	T	E	M	E	K	E	G	K	I	S	K
0.7	P	I	S	P	I	E	T	V	P	V	K	L	K	P	G	M	D	G	P	K	V	K	Q	W	P	L	T	E	E	K	I	K	A	L	T	E	I	C	T	E	M	E	R	E	G	K	I	S	K
0.7	P	I	S	P	I	E	T	V	P	V	K	L	K	P	G	M	D	G	P	K	V	K	Q	W	P	L	T	E	E	K	I	K	A	L	V	E	I	C	T	E	L	E	K	D	G	K	I	S	K
0.7	P	I	S	P	I	E	T	V	P	V	K	L	K	P	G	M	D	G	P	K	V	K	Q	W	P	L	T	E	E	K	I	K	A	L	I	E	I	C	T	E	M	E	K	E	G	K	I	S	K
0.7	P	I	S	P	I	E	T	V	P	V	K	L	K	P	G	M	D	G	P	K	V	K	Q	W	P	L	T	E	E	K	I	K	A	L	V	E	I	C	T	E	M	E	K	E	G	K	I	S	K
0.7	P	I	S	S	I	D	T	V	P	V	K	L	K	P	G	M	D	G	P	K	V	K	Q	W	P	L	T	E	E	K	I	K	A	L	V	E	I	C	T	E	M	E	K	E	G	K	I	S	K
0.7	P	I	S	P	I	E	T	V	P	V	K	L	K	P	G	M	D	G	P	K	V	K	Q	W	P	L	T	E	E	K	I	K	A	L	V	E	I	C	T	E	M	E	K	E	G	K	I	S	K
0.7	P	I	S	P	I	E	T	V	P	V	K	L	K	P	G	M	D	G	P	K	V	K	Q	W	P	L	T	E	E	K	I	K	A	L	V	E	I	C	T	E	M	E	K	E	G	K	I	S	K
0.7	P	I	S	P	I	E	T	V	P	V	K	L	K	P	G	M	D	G	P	K	V	K	Q	W	P	L	T	E	E	K	I	K	A	L	L	E	I	C	T	E	M	E	K	E	G	K	I	S	K
0.7	P	I	S	P	I	E	T	V	P	V	K	L	K	P	G	M	D	G	P	K	V	K	Q	W	P	L	T	E	E	K	I	K	A	L	V	E	I	C	T	E	M	E	K	E	G	K	I	S	K
0.7	P	I	S	P	I	E	T	V	P	V	K	L	K	P	G	M	D	G	P	K	V	K	Q	W	P	L	T	E	E	K	I	K	A	L	I	E	I	C	T	E	M	E	K	E	G	K	I	S	K
0.8	P	I	S	P	I	E	T	V	P	V	K	L	K	P	G	M	D	G	P	R	V	K	Q	W	P	L	T	E	E	K	I	K	A	L	V	E	I	C	T	E	M	E	K	E	G	K	I	S	K
0.8	P	I	S	P	I	K	T	V	P	V	K	L	K	P	G	M	D	G	P	K	V	K	Q	W	P	L	T	E	E	K	I	K	A	L	I	E	I	C	T	E	M	E	K	E	G	K	I	S	K
0.8	P	I	S	P	I	E	T	V	P	V	K	L	K	P	G	M	D	G	P	K	V	K	Q	W	P	L	T	E	E	K	I	K	A	L	I	E	I	C	T	E	M	E	K	E	G	K	I	S	K
0.8	P	I	S	P	I	E	T	V	P	V	K	L	K	P	G	M	D	G	P	K	V	K	Q	W	P	L	T	E	E	K	I	K	A	L	I	E	I	C	T	D	M	E	K	E	G	K	I	S	K
0.8	P	I	S	P	I	E	T	V	P	V	K	L	K	P	G	M	D	G	P	K	V	K	Q	W	P	L	T	E	E	K	I	K	A	L	V	E	I	C	T	E	M	E	K	E	G	K	I	S	K
0.8	P	I	S	P	I	E	T	V	P	V	K	L	K	P	G	M	D	G	P	K	V	K	Q	W	P	L	T	E	E	K	I	K	A	L	M	E	I	C	A	E	L	E	K	E	G	K	I	S	K
0.8	P	I	S	P	I	E	T	V	P	V	K	L	K	P	G	M	D	G	P	K	V	K	Q	W	P	L	T	E	E	K	I	K	A	L	V	E	I	C	T	E	M	E	K	E	G	K	I	S	K
0.8	P	I	S	P	I	E	T	V	P	V	K	L	K	P	G	M	D	G	P	K	V	K	Q	W	P	L	T	E	E	K	I	K	A	L	V	E	I	C	T	E	M	E	K	E	G	K	I	S	K
0.8	P	I	S	P	I	E	T	V	P	V	K	L	K	P	G	M	D	G	P	K	V	K	Q	W	P	L	T	E	E	K	I	K	A	L	I	E	I	C	T	E	M	E	K	E	G	K	I	S	K
0.8	P	I	S	P	I	E	T	V	P	V	K	L	K	P	G	M	D	G	P	K	V	K	Q	W	P	L	T	E	E	K	I	K	A	L	V	E	I	C	T	E	M	E	K	E	G	K	I	S	K
0.8	P	I	S	P	I	E	T	V	P	V	K	L	K	P	G	M	D	G	P	K	V	K	Q	W	P	L	T	E	E	K	I	K	A	L	I	E	I	C	T	E	M	E	K	E	G	K	I	S	K
0.8	P	I	S	P	I	E	T	V	P	V	K	L	K	P	G	M	D	G	P	K	V	K	Q	W	P	L	T	E	E	K	I	K	A	L	M	E	I	C	T	E	M	E	K	E	G	K	I	S	K
0.8	P	I	S	P	I	E	T	V	P	V	K	L	K	P	G	M	D	G	P	K	V	K	Q	W	P	L	T	E	E	K	I	K	A	L	M	E	I	C	T	E	M	E	K	E	G	K	I	S	K
0.8	P	I	S	P	I	E	T	V	P	V	K	L	K	P	G	M	D	G	P	K	V	K	Q	W	P	L	T	E	E	K	I	K	A	L	M	E	I	C	T	E	M	E	K	E	G	K	I	S	K
0.8	P	I	S	P	I	K	T	V	P	V	K	L	K	P	G	M	D	G	P	K	V	K	Q	W	P	L	T	E	E	K	I	K	A	L	I	E	I	C	T	E	M	E	K	E	G	K	I	S	K
0.8	P	I	S	P	I	E	T	V	P	V	K	L	K	P	G	M	D	G	P	K	V	K	Q	W	P	L	T	E	E	K	I	K	A	L	V	E	I	C	T	E	M	E	K	E	G	K	I	S	K
0.8	P	I	S	P	I	E	T	V	P	V	K	L	K	P	G	M	D	G	P	K	V	K	Q	W	P	L	T	E	E	K	I	K	A	L	V	E	I	C	T	E	M	E	K	E	G	K	I	S	K
0.8	P	I	S	P	I	E	T	V	P	V	K	L	K	P	G	M	D	G	P	K	V	K	Q	W	P	L	T	E	E	K	I	K	A	L	V	E	I	C	T	E	M	E	K	E	G	K	I	S	K
0.8	P	I	S	P	I	E	T	V	P	V	K	L	K	P	G	M	D	G	P	K	V	K	Q	W	P	L	T	E	E	K	I	K	A	L	V	E	I	C	T	E	M	E	K	E	G	K	I	S	K
0.8	P	I	S	P	I	E	T	V	P	V	K	L	K	P	G	M	D	G	P	K	V	K	Q	W	P	L	T	E	E	K	I	K	A	L	V	E	I	C	T	E	M	E	K	E	G	K	I	S	K
0.8	P	I	S	P	I	E	T	V	P	V	K	L	K	P	G	M	D	G	P	R	V	K	Q	W	P	L	T	E	E	K	I	K	A	L	V	E	I	C	T	E	M	E	K	E	G	K	I	S	K
0.8	P	I	S	P	I	E	T	V	P	V	K	L	K	P	G	M	D	G	P	K	V	K	Q	W	P	L	T	E	E	K	I	K	A	L	M	E	I	C	T	E	M	E	K	E	G	K	I	S	K
0.8	P	I	S	P	I	E	T	V	P	V	K	L	K	P	G	M	D	G	P	R	V	K	Q	W	P	L	T	E	E	K	I	K	G	L	I	E	I	C	T	E	M	E	K	E	G	K	I	S	K
0.8	P	I	S	P	I	E	T	V	P	V	K	L	K	P	G	M	D	G	P	K	V	K	Q	W	P	L	T	E	E	K	I	K	A	L	V	E	I	C	T	E	M	E	K	E	G	K	I	S	K
0.8	P	I	S	P	I	E	T	V	P	V	K	L	K	P	G	M	D	G	P	K	V	K	Q	W	P	L	T	E	E	K	I	K	A	L	V	E	I	C	T	E	M	E	K	E	G	K	I	S	K
0.8	P	I	S	P	I	E	T	V	P	V	K	L	K	P	G	M	D	G	P	K	V	K	Q	W	P	L	T	E	E	K	I	K	A	L	V	E	I	C	T	E	M	E	K	E	G	K	I	S	K
0.8	P	I	S	P	I	E	T	V	P	V	K	L	K	P	G	M	D	G	P	K	V	K	Q	W	P	L	T	E	E	K	I	K	A	L	V	E	I	C	T	E	M	E	K	E	G	K	I	S	K
0.8	P	I	S	P	I	E	T	V	P	V	K	L	K	P	G	M	D	G	P	K	V	K	Q	W	P	L	T	E	E	K	I	K	A	L	I	E	I	C	T	E	M	E	K	E	G	K	I	S	K
0.8	P	I	S	P	I	E	T	V	P	V	K	L	K	P	G	M	D	G	P	K	V	K	Q	W	P	L	T	E	E	K	I	K	A	L	T	A	I	C	E	E	M	E	R	E	G	K	I	S	K
0.8	P	I	S	P	I	E	T	V	P	V	K	L	K	P	G	M	D	G	P	K	V	K	Q	W	P	L	T	E	E	K	I	K	A	L	I	E	I	C	T	E	M	E	K	E	G	K	I	S	K
0.8	P	I	S	P	I	E	T	V	P	V	K	L	K	P	G	M	D	G	P	K	V	K	Q	W	P	L	T	E	E	K	I	K	A	L	I	E	I	C	T	E	M	E	K	E	G	K	I	S	K
0.8	P	I	S	P	I	E	T	V	P	V	K	L	K	P	G	M	D	G	P	K	V	K	Q	W	P	L	T	E	E	K	I	K	A	L	I	E	I	C	T	E	M	E	K	E	G	K	I	S	K
0.8	P	I	S	P	I	D	T	V	P	V	T	L	K	P	G	M	D	G	P	K	V	K	Q	W	P	L	T	E	E	K	I	K	A	L	T	E	I	C	K	E	M	E	E	E	G	K	I	S	K
0.8	P	I	S	P	I	E	T	V	P	V	K	L	K	P	G	M	D	G	P	K	V	K	Q	W	P	L	T	E	E	K	I	K	A	L	I	E	I	C	T	E	M	E	K	E	G	K	I	S	K
0.8000000000000002	P	I	S	P	I	E	T	V	P	V	K	L	K	P	G	M	D	G	P	K	V	K	Q	W	P	L	T	E	E	K	I	K	A	L	V	E	I	C	T	E	M	E	K	E	G	K	I	S	K
0.9	P	I	S	P	I	E	T	V	P	V	K	L	K	P	G	M	D	G	P	K	V	K	Q	W	P	L	T	E	E	K	I	K	A	L	V	E	I	C	T	E	M	E	K	E	G	K	I	S	K
0.9	P	I	S	P	I	E	T	V	P	V	K	L	K	P	G	M	D	G	P	K	V	K	Q	W	P	L	T	E	E	K	I	K	A	L	V	E	I	C	T	E	M	E	K	E	G	K	I	S	K
0.9	P	I	S	P	I	E	T	V	P	V	K	L	K	P	G	M	D	G	P	K	V	K	Q	W	P	L	T	E	E	K	I	K	A	L	V	E	I	C	T	E	M	E	K	E	G	K	I	S	K
0.9	P	I	S	P	I	E	T	V	P	V	K	L	K	P	G	M	D	G	P	K	V	K	Q	W	P	L	T	E	E	K	I	K	A	L	V	E	I	C	T	E	M	E	K	E	G	K	I	S	K
0.9	P	I	S	P	I	E	T	V	P	V	K	L	K	P	G	M	D	G	P	R	V	K	Q	W	P	L	T	E	E	K	I	K	A	L	V	E	I	C	T	E	M	E	K	E	G	K	I	S	K
0.9	P	I	S	P	I	E	T	V	P	V	K	L	K	P	G	M	D	G	P	K	V	K	Q	W	P	L	T	E	E	K	I	K	A	L	I	E	I	C	T	E	M	E	K	E	G	K	I	T	K
0.9	P	I	S	P	I	E	T	V	P	V	K	L	K	P	G	M	D	G	P	K	V	K	Q	W	P	L	T	E	E	K	I	K	A	L	V	E	I	C	T	E	M	E	K	E	G	K	I	S	K
0.9	P	I	S	S	I	E	T	V	P	V	K	L	K	P	G	M	D	G	P	K	V	K	Q	W	P	L	T	E	E	K	I	K	A	L	V	E	I	C	T	E	M	E	K	E	G	K	I	S	K
0.9	P	I	S	P	I	E	T	V	P	V	K	L	K	P	G	M	D	G	P	K	V	K	Q	W	P	L	T	E	E	K	I	K	A	L	V	E	I	C	T	E	M	E	K	E	G	K	I	S	K
0.9	P	I	S	P	I	E	T	V	P	V	K	L	K	P	G	M	D	G	P	R	V	K	Q	W	P	L	T	E	E	K	I	K	A	L	V	E	I	C	T	E	M	E	K	E	G	K	I	S	K
0.9	P	I	S	P	I	E	T	V	P	V	K	L	K	P	G	M	D	G	P	K	V	K	Q	W	P	L	T	E	E	K	I	K	A	L	I	E	I	C	T	E	M	E	K	E	G	K	I	T	K
0.9	P	I	S	P	I	E	T	V	P	V	K	L	K	P	G	M	D	G	P	R	V	K	Q	W	P	L	T	E	E	K	I	K	A	L	V	E	I	C	T	E	M	E	K	E	G	K	I	S	K
0.9	P	I	S	P	I	E	T	V	P	V	K	L	K	P	G	M	D	G	P	K	V	K	Q	W	P	L	T	E	E	K	I	K	A	L	I	E	I	C	T	E	M	E	K	E	G	K	I	T	K
0.9	P	I	S	P	I	E	T	V	P	V	K	L	K	P	G	M	D	G	P	K	V	K	Q	W	P	L	T	E	E	K	I	K	A	L	M	E	I	C	T	E	M	E	K	E	G	K	I	S	K
0.9	P	I	S	P	I	E	T	V	P	V	K	L	K	P	G	M	D	G	P	K	V	K	Q	W	P	L	T	E	E	K	I	K	A	L	I	E	I	C	T	E	M	E	K	E	G	K	I	T	K
0.9	P	I	S	P	I	E	T	V	P	V	K	L	K	P	G	M	D	G	P	K	V	K	Q	W	P	L	T	E	E	K	I	K	A	L	I	E	I	C	T	E	L	E	Q	E	G	K	I	S	K
0.9	P	I	S	P	I	E	T	V	P	V	K	L	K	P	G	M	D	G	P	K	V	K	Q	W	P	L	T	E	E	K	I	K	A	L	V	E	I	C	T	E	M	E	K	E	G	K	I	S	K
0.9	P	I	S	P	I	E	T	V	P	V	K	L	K	P	G	M	D	G	P	K	V	K	Q	W	P	L	T	E	E	K	I	K	A	L	I	E	I	C	T	E	M	E	K	E	G	K	I	S	K
0.9	P	I	S	S	I	E	T	V	P	V	K	L	K	P	G	M	D	G	P	K	V	K	Q	W	P	L	T	E	E	K	I	K	A	L	V	E	I	C	T	E	M	E	K	E	G	K	I	S	K
0.9	P	I	S	P	I	E	T	V	P	V	K	L	K	P	G	M	D	G	P	K	V	K	Q	W	P	L	T	E	E	K	I	K	A	L	I	E	I	C	T	E	L	E	K	E	G	K	I	S	K
0.9	P	I	S	P	I	E	T	V	P	V	K	L	K	P	G	M	D	G	P	K	V	K	Q	W	P	L	T	E	E	K	I	K	A	L	M	E	I	C	T	E	M	E	K	E	G	K	I	S	K
0.9	P	I	S	P	I	D	T	V	P	V	K	L	K	P	G	M	D	G	P	K	V	K	Q	W	P	L	T	E	E	K	I	K	A	L	V	E	I	C	T	E	M	E	K	E	G	K	I	S	K
0.9	P	I	S	P	I	E	T	V	P	V	K	L	K	P	G	M	D	G	P	K	V	K	Q	W	P	L	T	E	E	K	I	K	A	L	V	E	I	C	T	E	M	E	K	E	G	K	I	S	K
0.9	P	I	S	P	I	E	T	V	P	V	K	L	K	P	G	M	D	G	P	K	V	K	Q	W	P	L	T	E	E	K	I	K	A	L	T	E	I	C	E	E	M	E	K	E	G	T	I	S	K
0.9	P	I	S	P	I	E	T	V	P	V	K	L	K	P	G	M	D	G	P	K	V	K	Q	W	P	L	T	E	E	K	I	K	A	L	V	E	I	C	T	E	M	E	K	E	G	K	I	S	K
0.9	P	I	S	P	I	E	T	V	P	V	K	L	K	P	G	M	D	G	P	K	V	K	Q	W	P	L	T	E	E	K	I	K	A	L	V	E	I	C	T	E	M	E	K	E	G	K	I	S	K
0.9	P	I	S	P	I	E	T	V	P	V	K	L	K	P	G	M	D	G	P	K	V	K	Q	W	P	L	T	E	E	K	I	K	A	L	V	E	I	C	T	E	M	E	K	E	G	K	I	S	K
0.9	P	I	S	P	I	E	T	V	P	V	K	L	K	P	G	M	D	G	P	K	V	K	Q	W	P	L	T	E	E	K	I	K	A	L	V	E	I	C	T	E	M	E	K	E	G	K	I	S	K
0.9	P	I	S	P	I	E	T	V	P	V	K	L	K	P	G	M	D	G	P	R	V	K	Q	W	P	L	T	E	E	K	I	K	A	L	V	E	I	C	T	E	M	E	K	E	G	K	I	S	K
0.9	P	I	S	P	I	E	T	V	P	V	K	L	K	P	G	M	D	G	P	K	V	K	Q	W	P	L	T	E	E	K	I	K	A	L	V	E	I	C	T	E	M	E	K	E	G	K	I	S	K
0.9	P	I	S	P	I	E	T	V	P	V	K	L	K	P	G	M	D	G	P	K	V	K	Q	W	P	L	T	E	E	K	I	K	A	L	V	E	I	C	T	E	M	E	K	E	G	K	I	S	K
0.9	P	I	S	P	I	E	T	V	P	V	K	L	K	P	G	M	D	G	P	K	V	K	Q	W	P	L	T	E	E	K	I	K	A	L	X	E	I	C	T	E	M	E	K	E	G	K	I	S	K
0.9	P	I	S	P	I	E	T	V	P	V	K	L	K	P	G	M	D	G	P	K	V	K	Q	W	P	L	T	E	E	K	I	K	A	L	I	E	I	C	T	E	L	E	K	E	G	K	I	S	K
0.9	P	I	S	P	I	E	T	V	P	V	K	L	K	P	G	M	D	G	P	K	V	K	Q	W	P	L	T	E	E	K	I	K	A	L	V	E	I	C	T	E	M	E	K	E	G	K	I	S	K
0.9	P	I	S	P	I	E	T	V	P	V	K	L	K	P	G	M	D	G	P	R	V	K	Q	W	P	L	T	E	E	K	I	K	A	L	V	E	I	C	T	E	M	E	K	E	G	K	I	S	K
0.9	P	I	S	P	I	E	T	V	P	V	K	L	K	P	G	M	D	G	P	K	V	K	Q	W	P	L	T	E	E	K	I	K	A	L	V	E	I	C	T	E	M	E	K	E	G	K	I	S	K
0.9	P	I	S	P	I	E	T	V	P	V	K	L	K	P	G	M	D	G	P	K	V	K	Q	W	P	L	T	E	E	K	I	K	A	L	V	E	I	C	T	E	M	E	K	E	G	K	I	S	K
0.95	P	I	S	P	I	E	T	V	P	V	K	L	K	P	G	M	D	G	P	K	V	K	Q	W	P	L	T	E	E	K	I	K	A	L	V	E	I	C	T	E	M	E	K	E	G	K	I	S	K
1.0	P	I	S	P	I	E	T	V	P	V	K	L	K	P	G	M	D	G	P	K	V	K	Q	W	P	L	T	E	E	K	I	K	A	L	I	E	I	C	L	E	M	E	K	E	G	K	I	S	K
1.0	P	I	S	P	I	E	T	V	P	V	K	L	K	P	G	M	D	G	P	K	V	K	Q	W	P	L	T	E	E	K	I	K	A	L	I	E	I	C	L	E	M	E	K	E	G	K	I	S	K
1.0	P	I	S	P	I	E	T	V	P	V	K	L	K	P	G	M	D	G	P	K	V	K	Q	W	P	L	T	E	E	K	I	K	A	L	V	E	I	C	T	E	L	E	K	E	G	K	I	S	K
1.0	P	I	S	P	I	E	T	V	P	V	K	L	K	P	G	M	D	G	P	K	V	K	Q	W	P	L	T	E	E	K	I	K	A	L	V	E	I	C	A	E	M	E	K	E	G	K	I	S	R
1.0	P	I	S	P	I	E	T	V	P	V	K	L	K	P	G	M	D	G	P	K	V	K	Q	W	P	L	T	E	E	K	I	K	A	L	T	E	I	C	L	E	M	E	K	E	G	K	I	S	K
1.0	P	I	S	P	I	E	T	V	P	V	K	L	K	P	G	M	D	G	P	K	V	K	Q	W	P	L	T	E	E	K	I	K	A	L	T	E	I	C	T	E	M	E	K	E	G	K	I	S	K
1.0	P	I	S	P	I	E	T	V	P	V	K	L	K	P	G	M	D	G	P	K	V	K	Q	W	P	L	T	E	E	K	I	K	A	L	V	E	I	C	T	E	M	E	K	E	G	K	I	S	K
1.0	P	I	S	P	I	E	T	V	P	V	K	L	K	P	G	M	D	G	P	K	V	K	Q	W	P	L	T	E	E	K	I	K	A	L	V	E	I	C	T	E	M	E	K	E	G	K	I	S	K
1.0	P	I	S	P	I	E	T	V	P	V	K	L	K	P	G	M	D	G	P	K	V	K	Q	W	P	L	T	E	E	K	I	K	A	L	E	E	I	C	A	E	M	E	K	E	G	K	I	S	K
1.0	P	V	S	P	I	E	T	V	P	V	K	L	K	P	G	M	D	G	P	K	V	K	Q	W	P	L	T	E	E	K	I	K	A	L	M	E	I	C	A	E	L	E	A	D	G	K	I	S	K
1.0	P	I	S	P	I	E	T	V	P	V	K	L	K	P	G	M	D	G	P	K	V	K	Q	W	P	L	T	E	E	K	I	K	A	L	V	E	I	C	T	E	M	E	K	E	G	K	I	S	K
1.0	P	I	S	P	I	E	T	V	P	V	K	L	K	P	G	M	D	G	P	K	V	K	Q	W	P	L	T	E	E	K	I	K	A	L	V	E	I	C	T	E	M	E	K	E	G	K	I	S	K
1.0	P	I	S	P	I	E	T	V	P	V	K	L	K	P	G	M	D	G	P	K	V	K	Q	W	P	L	T	E	E	K	I	K	A	L	T	E	I	C	L	E	M	E	K	E	G	K	I	S	K
1.0	P	I	S	P	I	E	T	V	P	V	K	L	K	P	G	M	D	G	P	R	V	K	Q	W	P	L	T	E	E	K	I	K	A	L	V	E	I	C	T	E	M	E	K	E	G	K	I	S	K
1.0	P	I	S	P	I	E	T	V	P	V	K	L	K	P	G	M	D	G	P	K	V	K	Q	W	P	L	T	E	E	K	I	K	A	L	V	E	I	C	T	E	M	E	K	E	G	K	I	S	K
1.0	P	I	S	P	I	E	T	V	P	V	K	L	K	P	G	M	D	G	P	K	V	K	Q	W	P	L	T	E	E	K	I	K	A	L	V	E	I	C	T	E	M	E	K	E	G	K	I	S	K
1.0	P	I	S	P	I	E	T	V	P	V	K	L	K	P	G	M	D	G	P	K	V	K	Q	W	P	L	T	E	E	K	I	K	A	L	V	E	I	C	T	E	M	E	K	E	G	K	I	S	K
1.0	P	I	S	P	I	E	T	V	P	V	K	L	K	P	G	M	D	G	P	K	V	K	Q	W	P	L	T	E	E	K	I	K	A	L	T	E	I	C	T	E	M	E	K	E	G	K	I	S	K
1.0	P	I	S	P	I	E	T	V	P	V	K	L	K	P	G	M	D	G	P	K	V	K	Q	W	P	L	T	E	E	K	I	K	A	L	V	E	I	C	T	E	M	E	K	E	G	K	I	S	K
1.0	P	I	S	P	I	E	T	V	P	V	K	L	K	P	G	M	D	G	P	K	V	K	Q	W	P	L	T	E	E	K	I	K	A	L	V	E	I	C	T	E	M	E	K	E	G	K	I	S	K
1.0	P	I	S	P	I	E	T	V	P	V	K	L	K	P	G	M	D	G	P	K	V	K	Q	W	P	L	T	E	E	K	I	K	A	L	V	E	I	C	T	E	M	E	K	E	G	K	I	S	K
1.0	P	I	S	P	I	E	T	V	P	V	K	L	K	P	G	M	D	G	P	K	V	K	Q	W	P	L	T	E	E	K	I	K	A	L	V	E	I	C	T	E	M	E	K	E	G	K	I	S	K
1.0	P	I	S	P	I	E	T	V	P	V	K	L	K	P	G	M	D	G	P	K	V	K	Q	W	P	L	T	K	E	K	I	K	A	L	V	E	I	C	T	E	M	E	K	E	G	K	I	S	K
1.1	P	I	S	P	I	E	T	V	P	V	K	L	K	P	G	M	D	G	P	K	V	K	Q	W	P	L	T	E	E	K	I	K	A	L	V	E	I	C	T	E	M	E	K	E	G	K	I	S	K
1.1	P	I	S	P	I	E	T	V	P	V	K	L	K	P	G	M	D	G	P	K	V	K	Q	W	P	L	T	E	E	K	I	K	A	L	T	E	I	C	T	E	M	E	K	E	G	K	I	S	K
1.1	P	I	S	P	I	E	T	V	P	V	K	L	K	P	G	M	D	G	P	K	V	K	Q	W	P	L	T	E	E	K	I	K	A	L	V	E	I	C	T	E	M	E	K	E	G	K	I	S	K
1.1	P	I	S	P	I	E	T	V	P	V	K	L	K	P	G	M	D	G	P	K	V	K	Q	W	P	L	T	E	E	K	I	K	A	L	V	E	I	C	T	E	M	E	K	E	G	K	I	S	K
1.1	P	I	S	P	I	E	T	V	P	V	K	L	K	P	G	M	D	G	P	K	V	R	Q	W	P	L	T	E	E	K	I	K	A	L	M	E	I	C	T	E	M	E	K	E	G	K	I	S	K
1.1	P	I	S	P	I	E	T	V	P	V	K	L	K	P	G	M	D	G	P	K	V	K	Q	W	P	L	T	E	E	K	I	K	A	L	V	E	I	C	T	E	M	E	K	E	G	K	I	S	K
1.1	P	I	S	P	I	E	T	V	P	V	K	L	K	P	G	M	D	G	P	K	V	K	Q	W	P	L	T	E	E	K	I	K	A	L	V	E	I	C	T	E	L	E	K	E	G	K	I	S	K
1.1	P	I	S	P	I	K	T	V	P	V	K	L	K	P	G	M	D	G	P	K	V	K	Q	W	P	L	T	E	E	K	I	K	A	L	V	E	I	C	T	E	M	E	K	E	G	K	I	S	K
1.1	P	I	S	P	I	E	T	V	P	V	K	L	K	P	G	M	D	G	P	K	V	K	Q	W	P	L	T	E	E	K	I	K	A	L	V	E	I	C	T	E	M	E	K	E	G	K	I	S	K
1.1	P	I	S	P	I	E	T	V	P	V	K	L	K	P	G	M	D	G	P	K	V	K	Q	W	P	L	T	E	E	K	I	K	A	L	V	E	I	C	T	E	M	E	K	E	G	K	I	S	K
1.1	P	I	S	P	I	E	T	V	P	V	K	L	K	P	G	M	D	G	P	R	V	K	Q	W	P	L	T	E	E	K	I	K	A	L	V	E	I	C	T	E	M	E	K	E	G	K	I	S	K
1.1	P	I	S	P	I	E	T	V	P	V	K	L	K	P	G	M	D	G	P	K	V	K	Q	W	P	L	T	E	E	K	I	K	A	L	V	E	I	C	T	E	M	E	K	E	G	K	I	S	K
1.1	P	I	S	P	I	E	T	V	P	V	K	L	K	P	G	M	D	G	P	K	V	K	Q	W	P	L	T	E	E	K	I	K	A	L	V	E	I	C	T	E	L	E	K	D	G	K	I	S	K
1.1	P	I	S	P	I	E	T	V	P	V	K	L	K	P	G	M	D	G	P	K	V	K	Q	W	P	L	T	E	E	K	I	K	A	L	V	E	I	C	T	E	M	E	K	E	G	K	I	S	K
1.1	P	I	S	P	I	E	T	V	P	V	K	L	K	P	G	M	D	G	P	K	V	K	Q	W	P	L	T	E	E	K	I	K	A	L	M	E	I	C	T	E	M	E	K	E	G	K	I	S	K
1.1	P	I	S	P	I	E	T	V	P	V	K	L	K	P	G	M	D	G	P	K	V	K	Q	W	P	L	T	E	E	K	I	K	A	L	V	E	I	C	T	E	M	E	K	E	G	K	I	S	K
1.1	P	I	S	P	I	E	T	V	P	V	K	L	K	P	G	M	D	G	P	K	V	K	Q	W	P	L	T	E	E	K	I	K	A	L	V	E	I	C	T	E	M	E	K	E	G	K	I	S	K
1.1	P	I	S	P	I	E	T	V	P	V	K	L	K	P	G	M	D	G	P	R	V	K	Q	W	P	L	T	E	E	K	I	K	A	L	V	E	I	C	T	E	M	E	K	E	G	K	I	S	K
1.1	P	I	S	P	I	E	T	V	P	V	K	L	K	P	G	M	D	G	P	K	V	K	Q	W	P	L	T	E	E	K	I	K	A	L	M	E	I	C	T	E	M	E	K	E	G	K	I	S	K
1.1	P	I	S	P	I	E	T	V	P	V	K	L	K	P	G	M	D	G	P	K	V	K	Q	W	P	L	T	E	E	K	I	K	A	L	V	E	I	C	T	E	L	E	N	E	G	K	I	S	K
1.1	P	I	S	P	I	E	T	V	P	V	K	L	K	P	G	M	D	G	P	K	V	K	Q	W	P	L	T	E	E	K	I	K	A	L	T	E	I	C	T	E	M	E	K	E	G	K	I	S	K
1.1	P	I	S	P	I	E	T	V	P	V	K	L	K	P	G	M	D	G	P	K	V	K	Q	W	P	L	T	E	E	K	I	Q	A	L	V	E	I	C	T	E	M	E	K	E	G	K	I	S	K
1.1	P	I	S	P	I	E	T	V	P	V	K	L	K	P	G	M	D	G	P	K	V	K	Q	W	P	L	T	E	E	K	I	K	A	L	I	E	I	C	T	E	M	E	K	E	G	K	I	S	K
1.1	P	I	S	P	I	E	T	V	P	V	K	L	K	P	G	M	D	G	P	K	V	K	Q	W	P	L	T	E	E	K	I	K	A	L	M	E	I	C	T	E	M	E	K	E	G	K	I	S	K
1.1	P	I	S	P	I	E	T	V	P	V	K	L	K	P	G	M	D	G	P	K	V	K	Q	W	P	L	T	E	E	K	I	K	A	L	I	E	I	C	T	E	M	E	K	E	G	K	I	S	K
1.2	P	I	S	P	I	E	T	V	P	V	K	L	K	P	G	M	D	G	P	K	V	K	Q	W	P	L	T	E	E	K	I	K	A	L	V	E	I	C	T	E	M	E	K	E	G	K	I	S	K
1.2	P	I	S	P	I	E	T	V	P	V	K	L	K	P	G	M	D	G	P	K	V	K	Q	W	P	L	T	E	E	K	I	K	A	L	V	E	I	C	T	E	M	E	K	E	G	K	I	S	K
1.2	P	I	S	P	I	E	T	V	P	V	K	L	K	P	G	M	D	G	P	K	V	K	Q	W	P	L	T	R	E	K	I	E	A	L	V	E	I	C	T	E	M	E	K	E	G	K	I	S	K
1.2	P	I	S	P	I	E	T	V	P	V	K	L	K	P	G	M	D	G	P	K	V	K	Q	W	P	L	T	E	E	K	I	K	A	L	V	E	I	C	T	E	M	E	K	E	G	K	I	S	K
1.2	P	I	S	P	I	E	T	V	P	V	K	L	K	P	G	M	D	G	P	K	V	K	Q	W	P	L	T	G	E	K	I	K	A	L	L	E	I	C	T	E	M	E	K	E	G	K	I	S	K
1.2	P	I	S	P	I	E	T	V	P	V	K	L	K	P	G	M	D	G	P	K	V	K	Q	W	P	L	T	E	E	K	I	K	A	L	V	E	I	C	T	E	M	E	K	E	G	K	I	S	K
1.2	P	I	S	P	I	E	T	V	P	V	K	L	K	P	G	M	D	G	P	K	V	K	Q	W	P	L	T	E	E	K	I	K	A	L	V	E	I	C	T	E	M	E	K	E	G	K	I	S	K
1.2	P	I	S	P	I	E	T	V	P	V	K	L	K	P	G	M	D	G	P	R	V	K	Q	W	P	L	T	E	E	K	I	K	A	L	V	E	I	C	T	E	M	E	K	E	G	K	I	S	K
1.2	P	I	S	P	I	E	T	V	P	V	K	L	K	P	G	M	D	G	P	K	V	K	Q	W	P	L	T	E	E	K	I	K	A	L	V	E	I	C	T	E	L	E	K	E	G	K	I	S	K
1.2	P	I	S	P	I	E	T	V	P	V	K	L	K	P	G	M	D	G	P	R	V	K	Q	W	P	L	T	E	E	K	I	K	A	L	V	E	I	C	T	E	M	E	K	E	G	K	I	S	K
1.2	P	I	S	P	I	E	T	V	P	V	K	L	K	P	G	M	D	G	P	R	V	K	Q	W	P	L	T	E	E	K	I	K	A	L	V	E	I	C	T	E	M	E	K	E	G	K	I	S	K
1.2	P	I	S	P	I	E	T	V	P	V	K	L	K	P	G	M	D	G	P	K	V	K	Q	W	P	L	T	E	E	K	I	K	A	L	V	E	I	C	T	E	M	E	K	E	G	K	I	S	R
1.2	P	I	S	P	I	E	T	V	P	V	K	L	K	P	G	M	D	G	P	K	V	R	Q	W	P	L	T	E	E	K	I	K	A	L	V	E	I	C	T	E	M	E	K	E	G	K	I	S	K
1.2	P	I	S	P	I	E	T	V	P	V	K	L	K	P	G	M	D	G	P	K	V	K	Q	W	P	L	T	E	E	K	I	K	A	L	V	E	I	C	T	E	M	E	K	E	G	K	I	S	K
1.2	P	I	S	P	I	E	T	V	P	V	K	L	K	P	G	M	D	G	P	K	V	K	Q	W	P	L	T	E	E	K	I	K	A	L	V	E	I	C	T	E	M	E	K	E	G	K	I	S	K
1.2	P	I	S	P	I	E	T	V	P	V	K	L	K	P	G	M	D	G	P	K	V	K	Q	W	P	L	T	E	E	K	I	K	A	L	V	E	I	C	T	E	L	E	K	E	G	K	I	S	K
1.2	P	I	S	P	I	E	T	V	P	V	K	L	K	P	G	M	D	G	P	K	V	K	Q	W	P	L	T	E	E	K	I	K	A	L	V	E	I	C	T	E	M	E	K	E	G	K	I	S	R
1.2	P	I	S	P	I	E	T	V	P	V	K	L	K	P	G	M	D	G	P	K	V	K	Q	W	P	L	T	E	E	K	I	K	A	L	V	E	I	C	T	E	L	E	K	E	G	K	I	S	K
1.2	P	I	S	P	I	E	T	V	P	V	K	L	K	P	G	M	D	G	P	K	V	K	Q	W	P	L	T	E	E	K	I	K	A	L	V	E	I	C	T	E	L	E	K	E	G	K	I	S	K
1.2	P	I	S	P	I	E	T	V	P	V	K	L	K	P	G	M	D	G	P	K	V	K	Q	W	P	L	T	E	E	K	I	K	A	L	V	E	I	C	T	E	L	E	K	E	G	K	I	S	K
1.2	P	I	S	P	I	E	T	V	P	V	K	L	K	P	G	M	D	G	P	K	V	K	Q	W	P	L	T	E	E	K	I	K	A	L	V	E	I	C	T	E	M	E	K	E	G	K	I	S	K
1.2	P	I	S	P	I	E	T	V	P	V	K	L	K	P	G	M	D	G	P	K	V	K	Q	W	P	L	T	E	E	K	I	K	A	L	V	E	I	C	T	E	M	E	K	E	G	K	I	S	K
1.3	P	I	S	P	I	E	T	V	P	V	K	L	K	P	G	M	D	G	P	R	V	K	Q	W	P	L	T	E	E	K	I	K	A	L	V	E	I	C	T	E	M	E	K	E	G	K	I	S	K
1.3	P	I	S	P	I	E	T	V	P	V	K	L	K	P	G	M	D	G	P	R	V	K	Q	W	P	L	T	E	E	K	I	K	A	L	M	E	I	C	T	E	L	E	K	E	G	K	I	S	K
1.3	P	I	S	P	I	E	T	V	P	V	K	L	K	P	G	M	D	G	P	K	V	K	Q	W	P	L	T	E	E	K	I	K	A	L	V	E	I	C	T	E	M	E	K	E	G	K	I	S	K
1.3	P	I	S	P	I	E	T	V	P	V	K	L	K	P	G	M	D	G	P	K	V	K	Q	W	P	L	T	E	E	K	I	K	A	L	V	E	I	C	T	E	M	E	K	E	G	K	I	S	K
1.3	P	I	S	P	I	E	T	V	P	V	K	L	K	P	G	M	D	G	P	K	V	K	Q	W	P	L	T	E	E	K	I	K	A	L	V	E	I	C	T	E	M	E	K	E	G	K	I	T	K
1.3	P	I	S	P	I	E	T	V	P	V	K	L	K	P	G	M	D	G	P	K	V	K	Q	W	P	L	T	E	E	K	I	K	A	L	V	E	I	C	T	E	M	E	K	E	G	K	I	S	K
1.3	P	I	S	P	I	E	T	V	P	V	K	L	K	P	G	M	D	G	P	K	V	K	Q	W	P	L	T	E	E	K	I	K	A	L	V	E	I	C	T	E	M	E	K	E	G	K	I	S	K
1.3	P	I	S	P	I	E	T	V	P	V	K	L	K	P	G	M	D	G	P	K	V	K	Q	W	P	L	T	E	E	K	I	K	A	L	V	E	I	C	T	E	M	E	K	E	G	K	I	S	K
1.3	P	I	S	P	I	E	T	V	P	V	K	L	K	P	G	M	D	G	P	K	V	K	Q	W	P	L	T	E	E	K	I	K	A	L	V	E	I	C	T	E	M	E	K	E	G	K	I	S	K
1.3	P	I	S	P	I	E	T	V	P	V	K	L	K	P	G	M	D	G	P	R	V	K	Q	W	P	L	T	E	E	K	I	K	A	L	I	E	I	C	T	E	M	E	K	E	G	K	I	S	K
1.3	P	I	S	P	I	E	T	V	P	V	K	L	K	P	G	M	D	G	P	K	V	K	Q	W	P	L	T	E	E	K	I	K	A	L	V	E	I	C	T	E	L	E	N	D	G	K	I	S	K
1.3	P	I	S	P	I	E	T	V	P	V	K	L	K	P	G	M	D	G	P	K	V	K	Q	W	P	L	T	E	E	K	I	K	A	L	I	E	I	C	T	E	M	E	K	E	G	K	I	S	K
1.3	P	I	S	P	I	E	T	V	P	V	K	L	K	P	G	M	D	G	P	K	V	K	Q	W	P	L	T	E	E	K	I	K	A	L	V	E	I	C	T	E	M	E	K	E	G	K	I	S	K
1.3	P	I	S	P	I	E	T	V	P	V	K	L	K	P	G	M	D	G	P	K	V	K	Q	W	P	L	T	K	E	K	I	K	A	L	M	E	I	C	T	E	L	E	K	E	G	K	I	S	K
1.3	P	I	S	P	I	E	T	V	P	V	K	L	K	P	G	M	D	G	P	K	V	K	Q	W	P	L	T	E	E	K	I	K	A	L	V	E	I	C	T	E	L	E	N	D	G	K	I	S	K
1.3	P	I	S	P	I	E	T	V	P	V	K	L	K	P	G	M	D	G	P	K	V	K	Q	W	P	L	T	E	E	K	I	K	A	L	V	E	I	C	T	E	M	E	K	E	G	K	I	S	K
1.3	P	I	S	P	I	E	T	V	P	V	K	L	K	P	G	M	D	G	P	K	V	K	Q	W	P	L	T	E	E	K	I	K	A	L	V	E	I	C	T	E	M	E	K	E	G	K	I	S	K
1.34	P	I	S	P	I	E	T	V	P	V	K	L	K	P	G	M	D	G	P	K	V	K	Q	W	P	L	T	E	E	K	I	K	A	L	V	E	I	C	T	E	M	E	K	E	G	K	I	S	K
1.35	P	I	S	P	I	E	T	V	P	V	K	L	K	P	G	M	D	G	P	K	V	K	Q	W	P	L	T	E	E	K	I	K	A	L	V	E	I	C	T	E	M	E	K	E	G	K	I	S	K
1.4	P	I	S	P	I	E	T	V	P	V	K	L	K	P	G	M	D	G	P	K	V	K	Q	W	P	L	T	E	E	K	I	K	A	L	V	E	I	C	T	E	M	E	K	E	G	K	I	S	K
1.4	P	I	C	P	I	E	T	V	P	V	K	L	K	P	G	M	D	G	P	K	V	K	Q	W	P	L	T	R	E	K	I	E	A	L	M	E	I	C	T	E	L	E	K	E	G	K	I	S	K
1.4	P	I	S	P	I	E	T	V	P	V	K	L	K	P	G	M	D	G	P	K	V	K	Q	W	P	L	T	E	E	K	I	K	A	L	V	E	I	C	T	E	M	E	K	E	G	K	I	S	K
1.4	P	I	S	P	I	E	T	V	P	V	K	L	K	P	G	M	D	G	P	K	V	K	Q	W	P	L	T	E	E	K	I	K	A	L	V	E	I	C	T	E	M	E	K	E	G	K	I	S	K
1.4	P	I	S	P	I	E	T	V	P	V	K	L	K	Q	G	M	D	G	P	K	V	K	Q	W	P	L	T	E	E	K	I	K	A	L	V	E	I	C	T	E	M	E	K	E	G	K	I	S	K
1.4	P	I	S	P	I	E	T	V	P	V	K	L	K	P	G	M	D	G	P	K	V	K	Q	W	P	L	T	E	E	K	I	K	A	L	V	E	I	C	T	E	M	E	K	E	G	K	I	S	K
1.4	P	I	S	S	I	D	T	V	P	V	K	L	K	P	G	M	D	G	P	K	V	K	Q	W	P	L	T	E	E	K	I	K	A	L	V	E	I	C	T	E	M	E	K	E	G	K	I	S	K
1.5	P	I	S	P	I	E	T	V	P	V	K	L	K	P	G	M	D	G	P	K	V	K	Q	W	P	L	T	E	E	K	I	K	A	L	V	E	I	C	T	E	M	E	K	E	G	K	I	S	K
1.5	P	I	S	T	I	D	T	V	P	V	K	L	K	P	G	M	D	G	P	R	V	K	Q	W	P	L	T	E	E	K	I	K	G	L	V	E	I	C	T	E	M	E	K	E	G	K	I	S	K
1.5	P	I	S	S	I	E	T	V	P	V	K	L	K	P	G	M	D	G	P	K	V	K	Q	W	P	L	T	E	E	K	I	K	A	L	V	E	I	C	T	E	M	E	K	E	G	K	I	S	K
1.5	P	I	S	P	I	E	T	V	P	V	K	L	K	P	G	M	D	G	P	K	V	K	Q	W	P	L	T	E	E	K	I	K	A	L	V	E	I	C	T	E	M	E	K	E	G	K	I	S	K
1.5	P	I	S	P	I	E	T	V	P	V	K	L	K	P	G	M	D	G	P	K	V	K	Q	W	P	L	T	E	E	K	I	K	A	L	V	E	I	C	T	E	M	E	K	E	G	K	I	S	K
1.5	P	I	S	P	I	E	T	V	P	V	K	L	K	P	G	M	D	G	P	R	V	K	Q	W	P	L	T	E	E	K	I	K	A	L	M	E	I	C	A	D	L	E	K	E	G	K	I	S	K
1.5	P	I	S	P	I	E	T	V	P	V	K	L	K	P	G	M	D	G	P	K	V	K	Q	W	P	L	T	E	E	K	I	K	A	L	T	E	I	C	T	E	M	E	K	E	G	K	I	S	K
1.6	P	I	S	P	I	E	T	V	P	V	K	L	K	P	G	M	D	G	P	K	V	K	Q	W	P	L	T	E	E	K	I	K	A	L	V	E	I	C	T	E	L	E	K	E	G	K	I	S	K
1.6	P	I	S	P	I	E	T	V	P	V	K	L	K	P	G	M	D	G	P	K	V	K	Q	W	P	L	T	E	E	K	I	K	A	L	V	E	I	C	T	E	L	E	K	E	G	K	I	S	K
1.7	P	I	S	P	I	E	T	V	P	V	K	L	K	P	G	M	D	G	P	K	V	K	Q	W	P	L	T	E	E	K	I	K	A	L	T	E	I	C	T	E	L	E	K	E	G	K	I	S	K
1.7	P	I	S	P	I	E	T	V	P	V	K	L	K	P	G	M	D	G	P	K	V	K	Q	W	P	L	T	E	E	K	I	K	A	L	V	E	I	C	A	E	L	E	K	E	G	K	I	S	K
1.7	P	I	S	P	I	E	T	V	P	V	K	L	K	P	G	M	D	G	P	K	V	K	Q	W	P	L	T	E	E	K	V	K	A	L	V	E	I	C	T	E	M	E	K	E	G	K	I	S	K
1.7	P	I	S	P	I	E	T	V	P	V	K	L	K	P	G	M	D	G	P	K	V	K	Q	W	P	L	T	E	E	K	I	K	A	L	I	E	I	C	T	E	M	E	K	E	G	K	I	S	K
1.7	P	I	S	P	I	E	T	V	P	V	K	L	K	P	G	M	D	G	P	R	V	K	Q	W	P	L	T	E	E	K	I	K	A	L	L	E	I	C	T	E	L	E	E	E	G	K	I	S	K
1.7	P	I	S	P	I	E	T	V	P	V	K	L	K	P	G	M	D	G	P	K	V	K	Q	W	P	L	T	E	E	K	I	K	A	L	I	E	I	C	T	E	M	E	K	E	G	Q	I	S	K
1.8	P	I	S	P	I	E	T	V	P	V	K	L	K	P	G	M	D	G	P	K	V	K	Q	W	P	L	T	E	E	K	I	K	A	L	V	E	I	C	T	E	M	E	K	E	G	K	I	S	K
1.8	P	I	S	P	I	E	T	V	P	V	K	L	K	P	G	M	D	G	P	K	V	K	Q	W	P	L	T	E	E	K	I	K	A	L	V	E	I	C	T	E	M	E	K	E	G	K	I	S	K
1.8	P	I	S	P	I	E	T	V	P	V	K	L	K	P	G	M	D	G	P	K	V	K	Q	W	P	L	T	E	E	K	I	K	A	L	T	A	I	C	E	E	M	E	K	E	G	K	I	T	K
1.8	P	I	S	P	I	K	T	V	P	V	K	L	K	P	G	M	D	G	P	K	V	K	Q	W	P	L	T	E	E	K	I	K	A	L	V	E	I	C	T	E	M	E	K	E	G	K	I	S	K
1.8	P	I	S	P	I	E	T	V	P	V	K	L	K	P	G	M	D	G	P	K	V	K	Q	W	P	L	T	E	E	K	I	K	A	L	V	E	I	C	T	E	M	E	K	E	G	K	I	S	R
1.8166666666666664	P	I	S	P	I	E	T	V	P	V	K	L	K	P	G	M	D	G	P	K	V	K	Q	W	P	L	T	E	E	K	I	K	A	L	V	E	I	C	T	E	M	E	K	E	G	K	I	S	K
1.9	P	I	S	P	I	E	T	V	P	V	K	L	K	P	G	M	D	G	P	K	V	K	Q	W	P	L	T	E	E	K	I	K	A	L	V	E	I	C	S	E	L	E	K	E	G	K	I	S	K
1.9	P	I	S	P	I	E	T	V	P	V	K	L	K	P	G	M	D	G	P	K	V	K	Q	W	P	L	T	E	E	K	I	K	A	L	V	E	I	C	S	E	L	E	K	E	G	K	I	S	K
1.9	P	I	S	P	I	E	T	V	P	V	K	L	K	P	G	M	D	G	P	R	V	K	Q	W	P	L	T	E	E	K	I	K	A	L	V	E	I	C	T	E	M	E	K	E	G	K	I	S	K
1.9	P	I	S	P	I	E	T	V	P	V	K	L	K	P	G	M	D	G	P	R	V	K	Q	W	P	L	T	E	E	K	I	K	A	L	I	E	I	C	A	E	M	E	K	E	G	K	I	S	K
1.9	P	I	S	P	I	E	T	V	P	V	K	L	K	P	G	M	D	G	P	K	V	K	Q	W	P	L	T	E	E	K	I	K	A	L	T	E	I	C	T	E	L	E	K	E	G	K	I	S	K
1.9	P	I	S	P	I	E	T	V	P	V	K	L	K	P	G	M	D	G	P	K	V	K	Q	W	P	L	T	E	E	K	I	K	A	L	V	E	I	C	T	E	M	E	K	E	G	K	I	S	K
2.0	P	I	S	P	I	E	T	V	P	V	K	L	K	P	G	M	D	G	P	K	V	K	Q	W	P	L	T	E	E	K	I	K	A	L	V	E	I	C	T	E	M	E	K	E	G	K	I	S	K
2.0	P	I	S	P	I	E	T	V	P	V	K	L	K	P	G	M	D	G	P	K	V	K	Q	W	P	L	T	E	E	K	I	K	A	L	V	E	I	C	T	E	M	E	K	E	G	K	I	S	K
2.0	P	I	S	P	I	E	T	V	P	V	K	L	K	P	G	M	D	G	P	K	V	K	Q	W	P	L	T	E	E	K	I	K	A	L	V	E	I	C	T	E	M	E	K	E	G	K	I	S	K
2.0	P	I	S	P	I	E	T	V	P	V	K	L	K	P	G	M	D	G	P	R	V	K	Q	W	P	L	T	E	E	K	I	K	A	L	V	E	I	C	A	E	L	E	E	E	G	K	I	S	K
2.0	P	I	S	P	I	E	T	V	P	V	K	L	K	P	G	M	D	G	P	K	V	K	Q	W	P	L	T	E	E	K	I	K	A	L	V	E	I	C	T	E	M	E	K	E	G	K	I	S	K
2.0	P	I	S	P	I	D	T	V	P	V	K	L	K	P	G	M	D	G	P	K	V	K	Q	W	P	L	T	E	E	K	I	K	A	L	V	E	I	C	T	E	M	E	K	E	G	K	I	S	K
2.1	P	I	S	P	I	E	T	V	P	V	K	L	K	P	G	M	D	G	P	K	V	K	Q	W	P	L	T	E	E	K	I	K	A	L	V	E	I	C	T	E	M	E	K	E	G	K	I	S	K
2.1	P	I	S	P	I	E	T	V	P	V	K	L	K	P	G	M	D	G	P	K	V	K	Q	W	P	L	T	E	E	K	I	K	A	L	V	E	I	C	T	E	M	E	K	E	G	K	I	S	K
2.2	P	I	S	P	I	E	T	V	P	V	K	L	K	P	G	M	D	G	P	K	V	K	Q	W	P	L	T	E	E	K	I	K	A	L	V	E	I	C	T	E	M	E	K	E	G	K	I	S	K
2.2	P	I	S	P	I	E	T	V	P	V	K	L	K	P	G	M	D	G	P	K	V	K	Q	W	P	L	T	E	E	K	I	K	A	L	V	E	I	C	T	E	M	E	K	E	G	K	I	S	K
2.2	P	I	S	P	I	E	T	V	P	V	K	L	K	P	G	M	D	G	P	K	V	K	Q	W	P	L	T	E	E	K	I	K	A	L	V	E	I	C	T	E	M	E	K	E	G	K	I	S	K
2.2	P	I	S	P	I	E	T	V	P	V	K	L	K	P	G	M	D	G	P	K	V	K	Q	W	P	L	T	E	E	K	I	K	A	L	V	E	I	C	T	E	M	E	K	E	G	K	I	S	K
2.2	P	I	S	P	I	E	T	V	P	V	K	L	K	P	G	M	D	G	P	R	V	K	Q	W	P	L	T	E	E	K	I	K	A	L	I	E	I	C	T	E	M	E	K	E	G	K	I	S	K
2.2	P	I	S	P	I	E	T	V	P	V	K	L	K	P	G	M	D	G	P	K	V	K	Q	W	P	L	T	E	E	K	I	K	A	L	V	E	I	C	T	E	M	E	K	E	G	K	I	S	K
2.2	P	I	S	P	I	E	T	V	P	V	K	L	K	P	G	M	D	G	P	K	V	K	Q	W	P	L	T	E	E	K	I	K	A	L	V	E	I	C	T	E	M	E	K	E	G	K	I	S	K
2.2	P	I	S	P	I	E	T	V	P	V	K	L	K	P	G	M	D	G	P	R	V	K	Q	W	P	L	T	E	E	K	I	K	A	L	V	E	I	C	T	E	M	E	K	E	G	K	I	S	K
2.2	P	I	S	P	I	E	T	V	P	V	K	L	K	P	G	M	D	G	P	R	V	K	Q	W	P	L	T	E	E	K	I	K	A	L	V	E	I	C	T	E	M	E	K	E	G	K	I	S	K
2.2	P	I	S	P	I	E	T	V	P	V	K	L	K	P	G	M	D	G	P	K	V	K	Q	W	P	L	T	E	E	K	I	K	A	L	V	E	I	C	T	E	M	E	K	E	G	K	I	S	K
2.2	P	I	S	P	I	E	T	V	P	V	K	L	K	P	G	M	D	G	P	K	V	K	Q	W	P	L	T	E	E	K	I	K	A	L	V	E	I	C	T	E	M	E	K	E	G	K	I	S	K
2.2	P	I	S	P	I	E	T	V	P	V	K	L	K	P	G	M	D	G	P	K	V	K	Q	W	P	L	T	E	E	K	I	K	A	L	V	E	I	C	T	E	M	E	K	E	G	K	I	S	K
2.2	P	I	S	P	I	E	T	V	P	V	K	L	K	P	G	M	D	G	P	K	V	K	Q	W	P	L	T	E	E	K	I	K	A	L	V	E	I	C	T	E	M	E	K	E	G	K	I	S	K
2.2	P	I	S	P	I	E	T	V	P	V	K	L	K	P	G	M	D	G	P	R	V	K	Q	W	P	L	T	E	E	K	I	K	A	L	I	E	I	C	K	E	M	E	K	E	G	K	I	S	K
2.2	P	I	S	P	I	E	T	V	P	V	K	L	K	P	G	M	D	G	P	K	V	K	Q	W	P	L	T	E	E	K	I	K	A	L	V	E	I	C	T	E	M	E	K	E	G	K	I	S	R
2.2	P	I	S	P	I	E	T	V	P	V	K	L	K	P	G	M	D	G	P	K	V	K	Q	W	P	L	T	E	E	K	I	K	A	L	V	E	I	C	T	E	M	E	K	E	G	K	I	S	K
2.3	P	I	S	P	I	E	T	V	P	V	K	L	K	P	G	M	D	G	P	K	V	K	Q	W	P	L	T	E	E	K	I	K	A	L	V	E	I	C	T	E	M	E	K	E	G	K	I	S	K
2.3	P	I	S	P	I	E	T	V	P	V	K	L	K	P	G	M	D	G	P	K	V	K	Q	W	P	L	T	E	E	K	I	K	A	L	V	E	I	C	T	E	M	E	K	E	G	K	I	S	K
2.3	P	I	S	P	I	E	T	V	P	V	K	L	K	P	G	M	D	G	P	R	V	K	Q	W	P	L	T	E	E	K	I	K	A	L	V	E	I	C	T	E	M	E	K	E	G	K	I	S	K
2.3	P	I	S	P	I	E	T	V	P	V	K	L	K	P	G	V	D	G	P	K	V	K	Q	W	P	L	T	E	E	K	I	K	A	L	V	E	I	C	T	E	L	E	K	E	G	K	I	S	K
2.4	P	I	S	P	I	E	T	V	P	V	K	L	K	P	G	M	D	G	P	R	V	K	Q	W	P	L	T	E	E	K	I	K	A	L	M	E	I	C	T	E	M	E	K	E	G	K	I	S	K
2.4	P	I	S	P	I	E	T	V	P	V	K	L	K	P	G	M	D	G	P	K	V	K	Q	W	P	L	T	E	E	K	I	K	A	L	V	E	I	C	T	E	M	E	K	E	G	K	I	S	K
2.4	P	I	S	P	I	E	T	V	P	V	K	L	K	P	G	M	D	G	P	K	V	K	Q	W	P	L	T	E	E	K	I	K	A	L	R	E	I	C	T	E	L	E	K	E	G	K	I	S	R
2.4	P	I	S	P	I	E	T	V	P	V	K	L	K	P	G	M	D	G	P	K	V	K	Q	W	P	L	T	E	E	K	I	K	A	L	V	E	I	C	T	E	M	E	K	E	G	K	I	S	K
2.5	P	I	S	P	I	E	T	V	P	V	K	L	K	P	G	M	D	G	P	R	V	K	Q	W	P	L	T	E	E	K	I	K	A	L	V	E	I	C	T	E	M	E	K	E	G	K	I	S	K
2.5	P	I	S	P	I	E	T	V	P	V	K	L	K	P	G	M	D	G	P	K	V	K	Q	W	P	L	T	E	E	K	I	K	A	L	V	E	I	C	T	E	M	E	K	E	G	K	I	S	K
2.5	P	I	S	P	I	E	T	V	P	V	K	L	K	P	G	M	D	G	P	K	V	K	Q	W	P	L	T	E	E	K	I	K	A	L	V	E	I	C	A	E	L	E	K	D	G	K	I	S	K
2.5	P	I	S	P	I	E	T	V	P	V	K	L	K	P	G	M	D	G	P	R	V	K	Q	W	P	L	T	E	E	K	I	K	A	L	V	E	I	C	T	E	M	E	K	E	G	K	I	S	K
2.5	P	I	S	P	I	E	T	V	P	V	K	L	K	P	G	M	D	G	P	K	V	K	Q	W	P	L	T	E	E	K	I	K	A	L	V	E	I	C	T	E	M	E	K	E	G	K	I	S	K
2.6	P	I	S	S	I	E	T	V	P	V	K	L	K	P	G	M	D	G	P	K	V	K	Q	W	P	L	T	E	E	K	I	K	A	L	V	E	I	C	T	E	M	E	K	E	G	K	I	E	K
2.6	P	I	S	S	I	E	T	V	P	V	K	L	K	P	G	M	D	G	P	K	V	K	Q	W	P	L	T	E	E	K	I	K	A	L	V	E	I	C	T	E	M	E	K	E	G	K	I	E	K
2.6	P	I	S	S	I	E	T	V	P	V	K	L	K	P	G	M	D	G	P	K	V	K	Q	W	P	L	T	E	E	K	I	K	A	L	V	E	I	C	T	E	M	E	K	E	G	K	I	E	K
2.6	P	I	S	S	I	E	T	V	P	V	K	L	K	P	G	M	D	G	P	K	V	K	Q	W	P	L	T	E	E	K	I	K	A	L	V	E	I	C	T	E	M	E	K	E	G	K	I	E	K
2.7	P	I	S	P	I	E	T	V	P	V	K	L	K	P	G	M	D	G	P	R	V	K	Q	W	P	L	T	E	E	K	I	K	A	L	V	E	I	C	T	E	L	E	E	E	G	K	I	S	K
2.8	P	I	S	P	I	E	T	V	P	V	K	L	K	P	G	M	D	G	P	K	V	K	Q	W	P	L	T	A	E	K	I	K	A	L	V	E	I	C	T	E	M	E	K	E	G	K	I	S	K
2.8	P	I	S	P	I	E	T	V	P	V	K	L	K	P	G	M	D	G	P	K	V	K	Q	W	P	L	T	E	E	K	I	K	A	L	V	E	I	C	T	E	M	E	K	E	G	K	I	S	K
2.8	P	I	S	P	I	E	T	V	P	V	K	L	K	P	G	M	D	G	P	K	V	K	Q	W	P	L	T	E	E	K	I	K	A	L	I	E	I	C	T	E	M	E	K	E	G	K	I	S	K
2.9	P	I	S	P	I	E	T	V	P	V	K	L	K	P	G	M	D	G	P	K	V	K	Q	W	P	L	T	E	E	K	I	K	A	L	M	E	I	C	S	E	M	E	K	E	G	K	I	S	K
3.0	P	I	S	P	I	E	T	V	P	V	K	L	K	P	G	M	D	G	P	K	V	K	Q	W	P	L	T	E	E	K	I	K	A	L	V	E	I	C	S	E	M	E	K	E	G	K	I	T	K
3.0	P	I	S	P	I	E	T	V	P	V	K	L	K	P	G	M	D	G	P	K	V	K	Q	W	P	L	T	E	E	K	I	K	A	L	V	E	I	C	T	E	M	E	K	E	G	K	I	S	K
3.0	P	I	S	P	I	E	T	I	P	V	K	L	K	P	G	M	D	G	P	R	V	K	Q	W	P	L	T	E	E	K	I	K	A	L	V	E	I	C	T	E	M	E	K	E	G	K	I	S	K
3.0	P	I	S	P	I	E	T	I	P	V	K	L	K	P	G	M	D	G	P	R	V	K	Q	W	P	L	T	E	E	K	I	K	A	L	V	E	I	C	T	E	M	E	K	E	G	K	I	S	K
3.0	P	I	S	P	I	E	T	I	P	V	K	L	K	P	G	M	D	G	P	R	V	K	Q	W	P	L	T	E	E	K	I	K	A	L	V	E	I	C	T	E	M	E	K	E	G	K	I	S	K
3.0	P	I	S	P	I	E	T	I	P	V	K	L	K	P	G	M	D	G	P	R	V	K	Q	W	P	L	T	E	E	K	I	K	A	L	V	E	I	C	T	E	M	E	K	E	G	K	I	S	K
3.1	P	I	S	P	I	E	T	V	P	V	K	L	K	P	G	M	D	G	P	K	V	K	Q	W	P	L	T	E	E	K	I	K	A	L	V	E	I	C	T	E	M	E	K	E	G	K	I	S	K
3.1	P	I	S	P	I	E	T	V	P	V	K	L	K	P	G	M	D	G	P	K	V	K	Q	W	P	L	T	E	E	K	I	K	A	L	V	E	I	C	T	E	M	E	K	E	G	K	I	S	K
3.2	P	I	S	P	I	E	T	V	P	V	K	L	K	P	G	M	D	G	P	K	V	K	Q	W	P	L	T	E	E	K	I	K	A	L	V	E	I	C	T	E	M	E	K	E	G	K	I	S	K
3.2	P	I	S	P	I	D	T	V	P	V	K	L	K	P	G	M	D	G	P	K	V	K	Q	W	P	L	T	E	E	K	I	K	A	L	V	E	I	C	T	E	M	E	K	E	G	K	I	S	K
3.2	P	I	S	P	I	E	T	V	P	V	K	L	K	P	G	M	D	G	P	K	V	K	Q	W	P	L	T	E	E	K	I	K	A	L	V	E	I	C	T	E	L	E	N	D	G	K	I	S	K
3.3	P	I	S	P	I	E	T	V	P	V	K	L	K	P	G	M	D	G	P	K	V	K	Q	W	P	L	T	E	E	K	I	K	A	L	V	E	I	C	T	E	M	E	K	E	G	K	I	S	K
3.4	P	I	S	P	I	E	T	V	P	V	K	L	K	P	G	M	D	G	P	K	V	K	Q	W	P	L	T	E	E	K	I	K	A	L	I	E	I	C	A	E	M	E	K	E	G	K	I	T	K
3.4	P	I	S	P	I	E	T	V	P	V	K	L	K	P	G	M	D	G	P	K	V	K	Q	W	P	L	T	E	E	K	I	K	A	L	V	E	I	C	T	E	M	E	K	E	G	K	I	S	K
3.5	P	I	S	P	I	E	T	V	P	V	K	L	K	P	G	M	D	G	P	K	V	K	Q	W	P	L	T	E	E	K	I	K	A	L	V	E	I	C	T	E	L	E	Q	D	G	K	I	S	R
3.5	P	I	S	P	I	E	T	V	P	V	K	L	K	P	G	M	D	G	P	K	V	K	Q	W	P	L	T	E	E	K	I	K	A	L	T	E	I	C	T	E	M	E	K	E	G	K	I	S	K
3.5	P	I	S	P	I	E	T	V	P	V	K	L	K	P	G	M	D	G	P	K	V	K	Q	W	P	L	T	E	E	K	I	K	A	L	I	E	I	C	T	E	M	E	K	E	G	K	I	S	K
3.5	P	I	S	P	I	E	T	V	P	V	K	L	K	P	G	M	D	G	P	K	V	K	Q	W	P	L	T	K	E	K	I	K	A	L	I	E	I	C	T	E	M	E	K	E	G	K	I	S	K
3.5	P	I	S	P	I	E	T	V	P	V	K	L	K	P	G	M	D	G	P	K	V	K	Q	W	P	L	T	E	E	K	I	K	A	L	V	E	I	C	T	E	L	E	Q	D	G	K	I	S	R
3.6	P	I	S	P	I	E	T	V	P	V	K	L	K	P	G	M	D	G	P	K	V	K	Q	W	P	L	T	E	E	K	I	K	A	L	V	E	I	C	T	E	M	E	K	E	G	K	I	S	K
3.6	P	I	S	P	I	E	T	V	P	V	K	L	K	P	G	M	D	G	P	K	V	K	Q	W	P	L	T	E	E	K	I	K	A	L	V	E	I	C	T	E	M	E	K	E	G	K	I	S	K
3.7	P	I	S	P	I	E	T	V	P	V	K	L	K	P	G	M	D	G	P	K	V	K	Q	W	P	L	T	E	E	K	I	K	A	L	V	E	I	C	T	E	L	E	Q	E	G	K	I	S	K
3.7	P	I	S	P	I	E	T	V	P	V	K	L	K	P	G	M	D	G	P	K	V	K	Q	W	P	L	T	E	E	K	I	K	A	L	V	E	I	C	T	E	M	E	K	E	G	K	I	S	K
3.8	P	I	S	P	I	E	T	V	P	V	K	L	K	P	G	M	D	G	P	K	V	K	Q	W	P	L	T	E	E	K	I	K	A	L	V	E	I	C	T	E	L	E	K	E	G	K	I	S	K
3.9	P	I	S	P	I	E	T	V	P	V	K	L	K	P	G	M	D	G	P	R	V	K	Q	W	P	L	T	E	E	K	I	K	A	L	M	E	I	C	T	E	M	E	K	E	G	K	I	S	K
4.0	P	I	S	P	I	E	T	V	P	V	K	L	K	P	G	M	D	G	P	R	V	K	Q	W	P	L	T	E	E	K	I	K	A	L	V	E	I	C	T	E	L	E	K	E	G	K	I	S	K
4.0	P	I	S	P	I	E	T	V	P	V	K	L	K	P	G	M	D	G	P	K	V	K	Q	W	P	L	T	E	E	K	I	K	A	L	V	E	I	C	T	E	M	E	K	E	G	K	I	S	K
4.1	P	I	S	P	I	E	A	V	P	V	K	L	K	P	G	M	D	G	P	K	V	K	Q	W	P	L	T	E	E	K	I	K	A	L	V	E	I	C	T	E	L	E	E	E	G	K	I	S	K
4.1	P	I	S	P	I	E	T	V	P	V	K	L	K	P	G	M	D	G	P	K	V	K	Q	W	P	L	T	E	E	K	I	K	A	L	V	E	I	C	T	E	M	E	K	E	G	K	I	S	K
4.1	P	I	S	P	I	E	T	V	P	V	K	L	K	P	G	M	D	G	P	K	V	K	Q	W	P	L	T	E	E	K	I	K	A	L	V	E	I	C	T	E	M	E	K	E	G	K	I	S	K
4.2	P	I	S	P	I	E	T	V	P	V	K	L	K	P	G	M	D	G	P	K	V	K	Q	W	P	L	T	E	E	K	I	K	A	L	V	E	I	C	T	E	M	E	K	E	G	K	I	S	K
4.2	P	I	S	P	I	D	T	V	P	V	K	L	K	P	G	M	D	G	P	K	V	K	Q	W	P	L	T	E	E	K	I	K	A	L	V	E	I	C	T	E	M	E	K	E	G	K	I	S	K
4.3	L	I	S	P	I	E	T	V	P	V	K	L	K	P	G	M	D	G	P	R	V	K	Q	W	P	L	T	E	E	K	I	K	A	L	V	E	I	C	T	E	M	E	K	E	G	K	I	S	K
4.4	P	I	S	P	I	E	T	V	P	V	K	L	K	P	G	M	D	G	P	R	V	K	Q	W	P	L	T	E	E	K	I	K	A	L	V	E	I	C	T	E	M	E	K	E	G	K	I	S	K
4.5	P	I	S	P	I	E	T	V	P	V	K	L	K	P	G	M	D	G	P	K	V	K	Q	W	P	L	T	E	E	K	I	K	A	L	V	E	I	C	T	E	M	E	K	E	G	K	I	S	K
4.5	P	I	S	P	I	E	T	V	P	V	K	L	K	P	G	M	D	G	P	K	V	K	Q	W	P	L	T	E	E	K	I	K	A	L	I	E	I	C	T	E	M	E	K	E	G	K	I	T	K
4.58	P	I	S	P	I	E	T	V	P	V	K	L	K	P	G	M	D	G	P	K	V	K	Q	W	P	L	T	E	E	K	I	K	A	L	V	E	I	C	T	E	M	E	K	E	G	K	I	S	K
4.6	P	I	S	P	I	E	T	V	P	V	K	L	K	P	G	M	D	G	P	K	V	K	Q	W	P	L	T	E	E	K	I	K	A	L	V	E	I	C	T	E	M	E	K	E	G	K	I	S	K
4.7	P	I	S	P	I	E	T	V	P	V	K	L	K	P	G	M	D	G	P	K	V	K	Q	W	P	L	T	E	E	K	I	K	A	L	V	E	I	C	T	E	M	E	K	E	G	K	I	S	K
4.7	P	I	S	P	I	G	T	V	P	V	K	L	K	P	G	M	D	G	P	K	V	K	Q	W	P	L	T	E	E	K	I	K	A	L	V	E	I	C	T	E	L	E	K	E	G	K	I	S	K
4.8	P	I	S	P	I	E	T	V	P	V	K	L	K	P	G	M	D	G	P	R	V	K	Q	W	P	L	T	E	E	K	I	K	A	L	L	E	I	C	A	E	M	E	K	E	G	K	I	S	K
4.8	P	I	S	P	I	E	T	V	P	V	K	L	K	P	G	M	D	G	P	R	V	K	Q	W	P	L	T	E	E	K	I	K	A	L	L	E	I	C	A	E	M	E	K	E	G	K	I	S	K
4.9	P	I	S	P	I	E	T	V	P	V	K	L	K	P	G	M	D	G	P	K	V	K	Q	W	P	L	T	E	E	K	I	K	A	L	V	E	I	C	T	E	M	E	K	E	G	K	I	S	K
5.3	P	I	S	P	I	K	T	V	P	V	K	L	K	P	G	M	D	G	P	K	V	K	Q	W	P	L	T	E	E	K	L	K	A	L	V	E	I	C	T	E	M	E	K	E	G	K	I	S	K
5.3	P	I	S	P	I	E	T	V	P	V	K	L	K	P	G	M	D	G	P	K	V	K	Q	W	P	L	T	E	E	K	I	K	A	L	V	E	I	C	T	E	M	E	K	E	G	K	I	S	K
5.4	P	I	S	P	I	E	T	V	P	V	K	L	K	P	G	M	D	G	P	K	V	K	Q	W	P	L	T	E	E	K	I	K	A	L	V	E	I	C	T	E	L	E	E	D	G	K	I	S	K
5.4	P	I	S	P	I	E	T	V	P	V	K	L	K	P	G	V	D	G	P	K	I	K	Q	W	P	L	T	E	E	K	I	K	A	L	I	E	I	C	T	E	M	E	K	E	G	K	I	S	K
5.5	P	I	S	P	I	E	T	V	P	V	K	L	K	P	G	M	D	G	P	K	V	K	Q	W	P	L	T	E	E	K	I	K	A	L	V	E	I	C	T	E	M	E	K	E	G	K	I	S	K
5.6	P	I	S	P	I	E	T	V	P	V	K	L	K	P	G	M	D	G	P	K	V	K	Q	W	P	L	T	E	E	K	I	K	A	L	R	E	I	C	T	E	L	E	K	E	G	K	I	S	R
5.8	P	I	S	P	I	E	T	V	P	V	K	L	K	P	G	M	D	G	P	K	V	K	Q	W	P	L	T	E	E	K	I	K	A	L	I	E	I	C	T	E	L	E	K	E	G	K	I	S	K
5.8	P	I	S	P	I	D	T	V	P	V	K	L	K	P	G	M	D	G	P	R	V	K	Q	W	P	L	T	E	E	K	I	K	A	L	M	E	I	C	A	E	L	E	K	E	E	K	I	S	K
5.8	P	I	S	P	V	K	T	V	P	V	K	L	K	P	G	M	D	G	P	R	V	K	Q	W	P	L	T	E	E	K	I	K	A	L	V	E	I	C	T	E	L	E	K	D	G	K	I	S	K
5.959999999999999	P	I	S	P	I	E	T	V	P	V	K	L	K	P	G	M	D	G	P	K	V	K	Q	W	P	L	T	E	E	K	I	K	A	L	V	E	I	C	T	E	M	E	K	E	G	K	I	S	K
6.0	P	I	S	P	I	E	T	V	P	V	K	L	K	P	G	M	D	G	P	K	V	K	Q	W	P	L	T	E	E	K	I	K	A	L	V	E	I	C	T	E	M	E	K	E	G	K	I	S	K
6.0	P	I	S	P	I	E	T	V	P	V	K	L	K	P	G	M	D	G	P	K	V	K	Q	W	P	L	T	E	E	K	I	K	A	L	V	E	I	C	T	E	L	E	K	E	G	K	I	S	K
6.1	P	I	S	P	I	E	T	V	P	V	K	L	K	P	G	M	D	G	P	K	V	K	Q	W	P	L	T	E	E	K	I	K	A	L	M	E	I	C	T	E	M	E	K	E	G	K	I	S	K
6.4	P	I	S	P	I	E	T	V	P	V	K	L	K	P	G	M	D	G	P	K	I	K	Q	W	P	L	T	E	E	K	L	K	A	L	V	E	I	C	T	E	M	E	K	E	G	K	I	S	K
6.5	P	I	S	P	I	E	T	V	P	V	K	L	K	P	G	M	D	G	P	K	V	K	Q	W	P	L	T	E	E	K	I	K	A	L	V	E	I	C	K	E	L	E	E	A	G	K	I	S	K
6.5	P	I	S	P	I	E	T	V	P	V	K	L	K	P	G	M	D	G	P	K	V	K	Q	W	P	L	T	E	E	K	I	K	A	L	V	E	I	C	T	E	M	E	K	E	G	K	I	S	K
6.7	P	I	S	P	I	E	T	V	P	V	K	L	K	P	G	M	D	G	P	K	V	K	Q	W	P	L	T	E	E	K	I	K	A	L	V	E	I	C	T	E	M	E	K	E	G	K	I	S	K
6.8	L	I	S	P	I	D	T	V	P	V	K	L	K	P	G	M	D	G	P	R	V	K	Q	W	P	L	T	E	E	K	I	K	A	L	V	E	I	C	T	E	L	E	K	E	G	K	I	S	K
7.1	P	I	S	P	I	E	T	V	P	V	K	L	K	P	G	M	D	G	P	R	V	K	Q	W	P	L	T	E	E	K	I	K	A	L	V	E	I	C	T	E	M	E	K	E	G	K	I	S	K
7.5	P	I	S	P	I	E	T	V	P	V	K	L	K	P	G	M	D	G	P	K	V	K	Q	W	P	L	T	E	E	K	I	K	A	L	V	E	I	C	T	E	M	E	K	E	G	K	I	S	K
7.7	P	I	S	P	I	E	T	V	P	V	K	L	K	P	G	M	D	G	P	K	V	K	Q	W	P	L	T	E	E	K	I	K	A	L	E	E	I	C	A	E	M	E	K	E	G	K	I	S	K
8.2	P	I	S	P	I	E	T	V	P	V	K	L	K	P	G	M	D	G	P	K	V	K	Q	W	P	L	T	E	E	K	I	K	A	L	V	E	I	C	T	E	M	E	K	E	G	K	I	S	K
8.3	P	I	S	P	I	E	T	V	P	V	K	L	K	P	G	M	D	G	P	K	V	K	Q	W	P	L	T	E	E	K	I	K	A	L	V	E	I	C	T	E	L	E	K	E	G	K	I	S	K
8.3	P	I	S	P	I	E	T	V	P	V	K	L	K	P	G	M	D	G	P	K	V	K	Q	W	P	L	T	E	E	K	I	K	A	L	V	E	I	C	T	E	L	E	K	E	G	K	I	S	K
8.3	P	I	S	P	I	E	T	V	P	V	K	L	K	P	G	M	D	G	P	K	V	K	Q	W	P	L	T	E	E	K	I	K	A	L	V	E	I	C	T	E	L	E	K	E	G	K	I	S	K
8.3	P	I	S	P	I	E	T	V	P	V	K	L	K	P	G	M	D	G	P	K	V	K	Q	W	P	L	T	E	E	K	I	K	A	L	V	E	I	C	T	E	L	E	K	E	G	K	I	S	K
8.3	P	I	S	P	I	E	T	V	P	V	K	L	K	P	G	M	D	G	P	K	V	K	Q	W	P	L	T	E	E	K	I	K	A	L	V	E	I	C	T	E	L	E	K	E	G	K	I	S	K
8.3	P	I	S	P	I	E	T	V	P	V	K	L	K	P	G	M	D	G	P	K	V	K	Q	W	P	L	T	E	E	K	I	K	A	L	V	E	I	C	T	E	L	E	K	E	G	K	I	S	K
8.3	P	I	S	P	I	E	T	V	P	V	K	L	K	P	G	M	D	G	P	K	V	K	Q	W	P	L	T	E	E	K	I	K	A	L	V	E	I	C	T	E	L	E	K	E	G	K	I	S	K
8.3	P	I	S	P	I	E	T	V	P	V	K	L	K	P	G	M	D	G	P	K	V	K	Q	W	P	L	T	E	E	K	I	K	A	L	V	E	I	C	T	E	L	E	K	E	G	K	I	S	K
8.4	P	I	S	P	I	E	T	V	P	V	K	L	K	P	G	M	D	G	P	K	V	K	Q	W	P	L	T	E	E	K	I	K	A	L	X	E	I	C	T	E	M	E	K	E	G	K	I	S	K
8.4	P	I	S	P	I	E	T	V	P	V	K	L	K	P	G	M	D	G	P	K	V	K	Q	W	P	L	T	E	E	K	I	K	A	L	X	E	I	C	T	E	M	E	K	E	G	K	I	S	K
8.6	P	I	S	P	I	E	T	V	P	V	K	L	K	P	G	M	D	G	P	K	V	K	Q	W	P	L	T	E	E	K	I	K	A	L	M	E	I	C	T	E	L	E	N	D	G	K	I	S	K
8.7	P	I	S	P	I	E	T	V	P	V	K	L	K	P	G	M	D	G	P	K	V	K	Q	W	P	L	T	E	E	K	I	K	A	L	I	E	I	C	T	E	M	E	K	E	G	K	I	S	K
8.7	P	I	S	P	I	D	T	I	P	V	T	L	K	P	G	V	D	G	P	R	V	K	Q	W	P	L	T	E	E	K	I	K	A	L	T	E	I	C	K	E	L	E	E	E	G	K	I	S	K
8.9	P	I	S	P	I	E	T	V	P	V	K	L	K	P	G	M	D	G	P	K	V	K	Q	W	P	L	T	E	E	K	I	K	A	L	V	E	I	C	T	E	M	E	K	E	G	K	I	T	K
9.1	P	I	S	P	I	E	T	V	P	V	K	L	K	P	G	M	D	G	P	K	V	K	Q	W	P	L	T	E	E	K	I	K	A	L	V	E	I	C	T	E	M	E	K	E	G	K	V	S	K
9.1	P	I	S	P	I	E	T	V	P	V	K	L	K	P	G	M	D	G	P	K	V	K	Q	W	P	L	T	E	E	K	I	K	A	L	V	E	I	C	A	E	L	E	E	A	G	K	I	S	K
9.1	P	I	S	P	I	E	T	V	P	V	K	L	K	P	G	M	D	G	P	K	V	K	Q	W	P	L	T	E	E	K	I	K	A	L	V	E	I	C	A	E	L	E	E	A	G	K	I	S	K
9.5	P	I	S	P	I	E	T	V	P	V	K	L	K	P	G	M	D	G	P	R	V	K	Q	W	P	L	T	E	E	K	I	K	A	L	V	E	I	C	T	E	M	E	K	E	G	K	I	S	K
9.6	P	I	S	P	I	E	T	V	P	V	K	L	K	P	G	M	D	G	P	K	V	K	Q	W	P	L	T	E	E	K	I	K	A	L	K	E	I	C	T	E	L	E	K	E	G	K	I	S	K
9.6	P	I	S	P	I	E	T	V	P	V	K	L	K	P	G	M	D	G	P	K	V	K	Q	W	P	L	T	E	E	K	I	K	A	L	V	E	I	C	T	E	M	E	K	E	G	K	I	S	K
9.7	P	I	S	P	I	E	T	V	P	V	K	L	K	P	G	M	D	G	P	K	V	K	Q	W	P	L	T	E	E	K	I	K	A	L	V	E	I	C	T	E	M	E	K	E	G	K	I	S	K
9.7	P	I	S	P	I	E	T	V	P	V	K	L	K	P	G	M	D	G	P	R	V	K	Q	W	P	L	T	E	E	K	I	K	A	L	V	E	I	C	T	E	M	E	K	E	G	K	I	S	K
10.0	P	I	S	P	I	E	T	V	P	V	K	L	K	P	G	M	D	G	P	K	V	K	Q	W	P	L	T	E	E	K	I	K	A	L	V	E	I	C	T	E	L	E	K	E	G	K	I	S	K
10.0	P	I	S	T	I	K	T	V	P	V	K	L	K	P	G	M	D	G	P	R	V	K	Q	W	P	L	T	E	E	K	I	K	A	L	V	E	I	C	T	E	L	E	E	A	G	K	I	S	K
10.0	P	I	S	P	I	E	T	V	P	V	K	L	K	P	G	M	D	G	P	R	V	K	Q	W	P	L	T	E	E	K	I	K	A	L	V	E	I	C	T	E	M	E	K	E	G	K	I	S	K
10.0	P	I	S	P	I	E	T	V	P	V	K	L	K	P	G	M	D	G	P	R	V	K	Q	W	P	L	T	E	E	K	I	K	A	L	I	E	I	C	T	E	M	E	K	E	G	K	I	S	K
10.0	P	I	S	P	I	E	T	V	P	V	K	L	K	P	G	M	D	G	P	K	V	K	Q	W	P	L	T	E	E	K	I	K	A	L	V	E	I	C	T	E	M	E	K	E	G	K	I	S	K
10.0	P	I	S	P	I	E	T	V	P	V	K	L	K	P	G	M	D	G	P	R	V	K	Q	W	P	L	T	E	E	K	I	K	A	L	I	E	I	C	T	E	M	E	K	E	G	K	I	S	K
10.0	P	I	S	P	I	E	T	V	P	V	K	L	K	P	G	M	D	G	P	R	V	K	Q	W	P	L	T	E	E	K	I	K	A	L	I	E	I	C	T	E	M	E	K	E	G	K	I	S	K
10.0	P	I	S	P	I	E	T	V	P	V	K	L	K	P	G	M	D	G	P	R	V	K	Q	W	P	L	T	E	E	K	I	K	A	L	I	E	I	C	T	E	M	E	K	E	G	K	I	S	K
11.0	P	I	S	P	I	E	T	V	P	V	K	L	K	P	G	M	D	G	P	R	V	K	Q	W	P	L	T	E	E	K	I	K	A	L	V	E	I	C	T	E	M	E	K	E	G	K	I	S	K
11.0	P	I	S	P	I	E	T	V	P	V	K	L	K	P	G	M	D	G	P	K	V	K	Q	W	P	L	T	E	E	K	I	K	A	L	V	E	I	C	T	E	L	E	Q	E	G	K	I	S	K
11.0	P	I	S	P	I	E	T	V	P	V	K	L	K	P	G	M	D	G	P	K	V	K	Q	W	P	L	T	E	E	K	I	K	A	L	V	E	I	C	T	E	M	E	K	E	G	K	I	S	K
11.0	P	I	S	P	I	E	T	V	P	V	K	L	K	P	G	M	D	G	P	K	V	K	Q	W	P	L	T	E	E	K	I	K	A	L	V	E	I	C	T	E	L	E	K	D	G	K	I	S	K
11.0	P	I	S	P	I	E	T	V	P	V	K	L	K	P	G	M	D	G	P	K	V	K	Q	W	P	L	T	E	E	K	I	K	A	L	M	E	I	C	T	E	M	E	K	E	G	K	I	S	K
11.1	P	I	S	P	I	E	T	V	P	V	K	L	K	P	G	M	D	G	P	K	V	K	Q	W	P	L	T	E	E	K	I	K	A	L	V	E	I	C	T	E	M	E	K	E	G	K	I	S	K
11.1	P	I	S	P	I	E	T	V	P	V	K	L	K	P	G	M	D	G	P	K	V	K	Q	W	P	L	T	E	E	K	I	K	A	L	V	E	I	C	T	E	M	E	K	E	G	K	I	S	K
11.6	P	I	S	P	I	E	T	V	P	V	K	L	K	P	G	M	D	G	P	K	V	K	Q	W	P	L	T	E	E	K	I	K	A	L	I	E	I	C	T	E	M	E	K	E	G	K	I	S	K
12.0	P	I	S	P	I	E	T	V	P	V	K	L	K	P	G	V	D	G	P	K	V	K	Q	W	P	L	T	E	E	K	I	K	A	L	T	E	I	C	T	E	M	E	K	E	G	K	I	S	K
13.0	P	I	S	P	I	E	T	V	P	V	K	L	K	P	G	M	D	G	P	K	V	K	Q	W	P	L	T	E	E	K	I	K	A	L	V	E	I	C	T	E	M	E	K	E	G	K	I	S	K
13.0	P	I	S	P	I	E	T	V	P	V	K	L	K	P	G	M	D	G	P	R	V	K	Q	W	P	L	T	E	E	K	I	K	A	L	V	E	I	C	T	E	M	E	K	E	G	K	I	S	K
14.0	P	I	S	P	I	E	T	V	P	V	K	L	K	P	G	M	D	G	P	K	V	K	Q	W	P	L	T	E	E	K	I	K	A	L	V	E	I	C	T	E	L	E	K	D	G	K	I	S	K
14.8	P	I	S	P	I	E	T	V	P	V	K	L	K	P	G	M	D	G	P	R	V	K	Q	W	P	L	T	E	E	K	I	K	A	L	L	E	I	C	A	E	M	E	K	E	G	K	I	S	K
15.0	P	I	S	P	I	E	T	V	P	V	K	L	K	P	G	M	D	G	P	R	V	K	Q	W	P	L	T	E	E	K	I	K	A	L	V	E	I	C	T	E	M	E	K	E	G	K	I	S	K
15.0	P	I	S	P	I	E	T	V	P	V	K	L	K	P	G	M	D	G	P	K	V	K	Q	W	P	L	T	E	E	K	I	K	A	L	T	E	I	C	T	E	L	E	K	E	G	K	I	S	K
15.0	P	I	S	P	I	E	T	V	P	V	K	L	K	P	G	M	D	G	P	K	V	K	Q	W	P	L	T	E	E	K	I	K	A	L	T	E	I	C	T	E	L	E	K	E	G	K	I	S	K
15.0	P	I	S	P	I	E	T	V	P	V	K	L	K	P	G	M	D	G	P	K	V	K	Q	W	P	L	T	E	E	K	I	K	A	L	T	E	I	C	T	E	L	E	K	E	G	K	I	S	K
15.0	P	I	S	P	I	E	T	V	P	V	K	L	K	P	G	M	D	G	P	R	V	K	Q	W	P	L	T	E	E	K	I	K	A	L	V	E	I	C	E	E	L	E	K	D	G	K	I	S	K
15.0	P	I	S	P	I	E	T	V	P	V	K	L	K	P	G	M	D	G	P	K	V	K	Q	W	P	L	T	E	E	K	I	K	A	L	T	E	I	C	T	E	L	E	K	E	G	K	I	S	K
16.0	P	I	S	P	I	E	T	V	P	V	K	L	K	P	G	M	D	G	P	R	V	K	Q	W	P	L	T	E	E	K	I	K	A	L	V	E	I	C	T	E	M	E	K	E	G	K	I	S	R
17.0	P	I	S	P	I	E	T	V	P	V	K	L	K	P	G	M	D	G	P	K	I	K	Q	W	P	L	T	E	E	K	L	K	A	L	V	E	I	C	T	E	L	E	K	E	G	K	I	S	K
17.7	P	I	S	P	I	E	T	V	P	V	K	L	K	P	G	M	D	G	P	K	V	K	Q	W	P	L	T	E	E	K	I	K	A	L	E	E	I	C	A	E	M	E	K	E	G	K	I	S	K
18.0	P	I	S	P	I	E	T	V	P	V	K	L	K	P	G	M	D	G	P	K	V	K	Q	W	P	L	T	E	E	K	I	K	A	L	V	E	I	C	T	E	L	E	K	E	G	K	I	S	K
18.0	P	I	S	P	I	E	T	V	P	V	K	L	K	P	G	M	D	G	P	K	V	K	Q	W	P	L	T	E	E	K	I	K	A	L	V	E	I	C	T	E	L	E	Q	E	G	K	I	S	K
19.175	P	I	S	P	I	E	T	V	P	V	K	L	K	P	G	M	D	G	P	K	V	K	Q	W	P	L	T	E	E	K	I	K	A	L	V	E	I	C	T	E	M	E	K	E	G	K	I	S	K
20.3	P	I	S	P	I	E	T	V	P	V	K	L	K	P	G	M	D	G	P	K	V	K	Q	W	P	L	T	E	E	K	I	K	A	L	V	E	I	C	T	E	M	E	K	E	G	K	I	S	K
21.0	P	I	S	P	I	E	T	V	P	V	K	L	K	P	G	M	D	G	P	K	V	K	Q	W	P	L	T	E	E	K	I	K	A	L	V	E	I	C	T	E	L	E	K	E	G	K	I	S	K
21.0	P	I	S	P	I	E	T	V	P	V	K	L	K	P	G	M	D	G	P	K	V	K	Q	W	P	L	T	E	E	K	I	K	A	L	V	E	I	C	T	E	M	E	K	E	G	K	I	S	K
22.0	P	I	S	P	I	E	T	V	P	V	K	L	K	P	G	M	D	G	P	K	V	R	Q	W	P	L	T	E	E	K	I	K	A	L	M	E	I	C	T	E	M	E	K	E	G	K	I	S	K
23.2	P	I	S	P	I	E	T	V	P	V	K	L	K	P	G	M	D	G	P	K	V	K	Q	W	P	L	T	E	E	K	I	K	A	L	V	E	I	C	T	E	M	E	K	E	G	K	I	T	K
23.2	P	I	S	P	I	E	T	V	P	V	K	L	K	P	G	M	D	G	P	K	V	K	Q	W	P	L	T	E	E	K	I	K	A	L	V	E	I	C	T	E	M	E	K	E	G	K	I	T	K
26.0	P	I	S	P	I	E	T	V	P	V	K	L	K	P	G	M	D	G	P	K	V	K	Q	W	P	L	T	E	E	K	I	K	A	L	V	E	I	C	T	E	M	E	K	E	G	K	I	S	K
26.0	P	I	S	P	I	E	T	V	P	V	K	L	K	P	G	M	D	G	P	K	V	K	Q	W	P	L	T	E	E	K	I	K	A	L	V	E	I	C	T	E	M	E	K	E	G	K	I	S	K
30.0	P	I	S	P	I	E	T	V	P	V	K	L	K	P	G	M	D	G	P	K	V	K	Q	W	P	L	S	K	E	K	I	E	A	L	V	E	I	C	T	E	M	E	K	E	G	K	I	S	K
30.0	P	I	S	P	I	E	T	V	P	V	K	L	K	P	G	M	D	G	P	K	V	K	Q	W	P	L	T	E	E	K	I	K	A	L	V	E	I	C	T	E	M	E	K	E	G	K	I	S	K
31.0	P	I	S	P	I	E	T	V	P	V	K	L	K	P	G	M	D	G	P	K	V	K	Q	W	P	L	T	E	E	K	I	K	A	I	V	E	I	C	A	E	L	E	K	E	G	K	I	S	K
32.0	P	I	S	P	I	E	T	V	P	V	K	L	K	P	G	M	D	G	P	K	V	K	Q	W	P	L	T	E	E	K	I	K	A	L	V	E	I	C	T	E	M	E	K	E	G	K	I	S	K
34.0	P	I	S	P	I	E	T	V	P	V	K	L	K	P	G	M	D	G	P	K	V	K	Q	W	P	L	T	E	E	K	I	K	A	L	V	E	I	C	T	E	M	E	K	E	G	K	I	S	K
36.5	P	I	S	P	I	E	T	V	P	V	K	L	K	P	G	M	D	G	P	K	V	K	Q	W	P	L	T	E	E	K	I	K	A	L	V	E	I	C	T	E	M	E	K	E	G	K	I	S	K
43.0	P	I	S	P	I	E	T	V	P	V	K	L	K	P	G	M	D	G	P	K	V	K	Q	W	P	L	T	E	E	K	I	K	A	L	L	E	I	C	T	E	M	E	K	E	G	K	I	E	K
44.0	P	I	S	P	I	E	T	V	P	V	T	L	K	P	G	M	D	G	P	K	V	K	Q	W	P	L	T	E	E	K	I	K	A	L	I	E	I	C	T	K	M	E	K	E	G	K	I	S	K
53.0	P	I	S	P	I	E	T	V	P	V	K	L	K	P	G	M	D	G	P	K	V	K	Q	W	P	L	T	E	E	K	I	K	A	L	L	E	I	C	T	E	L	E	K	E	G	K	I	S	K
53.0	P	I	S	P	I	E	T	V	P	V	K	L	K	P	G	M	D	G	P	R	V	K	Q	W	P	L	T	E	E	K	I	K	A	L	V	E	I	C	T	E	L	E	K	E	G	K	I	S	K
53.0	P	I	S	P	I	E	T	V	P	V	K	L	K	P	G	M	D	G	P	K	V	K	Q	W	P	L	T	E	E	K	L	K	A	L	M	E	I	C	T	K	M	E	K	E	G	K	I	S	K
53.2	P	I	S	P	I	E	T	V	P	V	K	L	K	P	G	M	D	G	P	K	V	K	Q	W	P	L	T	E	E	K	I	K	A	L	I	E	I	C	T	E	M	E	K	E	G	K	I	S	K
57.0	P	I	S	P	I	E	T	V	P	V	K	L	K	P	G	M	D	G	P	K	V	K	Q	W	P	L	T	E	E	K	I	K	A	L	V	E	I	C	T	E	M	E	K	E	G	K	I	S	K
60.0	P	I	S	P	I	E	T	V	P	V	K	L	K	P	G	M	D	G	P	R	V	K	Q	W	P	L	T	E	E	K	I	K	A	L	V	E	I	C	T	E	M	E	K	E	G	K	I	S	K
67.0	P	I	S	P	I	K	T	V	P	V	K	L	K	P	G	M	D	G	P	K	V	K	Q	W	P	L	T	E	E	K	I	K	A	L	V	E	I	C	T	E	M	E	K	E	G	K	I	S	K
67.7	P	I	S	P	I	E	T	V	P	V	K	L	K	P	G	M	D	G	P	K	V	K	Q	W	P	L	T	E	E	K	I	K	A	L	I	E	I	C	T	E	M	E	K	E	X	K	I	S	K
67.7	P	I	S	P	I	E	T	V	P	V	K	L	K	P	G	M	D	G	P	K	V	K	Q	W	P	L	T	E	E	K	I	K	A	L	I	E	I	C	T	E	M	E	K	E	X	K	I	S	K
68.0	P	I	S	P	I	E	T	V	P	V	K	L	K	P	G	M	D	G	P	R	V	K	Q	W	P	L	T	E	E	K	I	K	A	L	V	E	I	C	T	E	M	E	K	E	G	K	I	S	K
75.0	P	I	S	P	I	E	T	V	P	V	K	L	K	P	G	M	D	G	P	K	V	K	Q	W	P	L	T	E	E	K	I	K	A	L	V	E	I	C	T	F	L	E	E	E	G	K	I	S	K
91.0	P	I	S	P	I	E	T	V	P	V	K	L	K	P	G	M	D	G	P	K	V	K	Q	W	P	L	T	E	E	K	I	K	A	L	L	E	I	C	T	E	L	E	K	E	G	K	I	S	K
91.0	P	I	S	P	I	E	T	V	P	V	K	L	K	P	G	M	D	G	P	K	V	K	Q	W	P	L	T	E	E	K	I	K	A	L	L	E	I	C	T	E	L	E	K	E	G	K	I	S	K
94.0	P	I	S	P	I	E	T	V	P	V	K	L	K	P	G	M	D	G	P	R	V	K	Q	W	P	L	T	E	E	K	I	K	A	L	V	E	I	C	T	E	M	E	K	E	G	K	I	S	K
95.0	P	I	S	P	I	D	T	V	P	V	K	L	K	P	G	M	D	G	P	K	V	K	Q	W	P	L	T	E	E	K	I	K	A	L	V	E	I	C	T	E	M	E	K	E	G	K	I	S	K
95.0	P	I	S	P	I	E	T	V	P	V	K	L	K	P	G	M	D	G	P	K	V	K	Q	W	P	L	T	E	E	K	I	K	A	L	V	E	I	C	T	E	L	E	K	E	G	K	I	S	K
100.0	P	I	S	S	I	E	T	V	P	V	K	L	K	P	G	M	D	G	P	K	V	K	Q	W	P	L	T	E	E	K	I	K	A	L	V	E	I	C	T	E	M	E	K	E	G	K	I	S	K
100.0	P	I	S	S	I	E	T	V	P	V	K	L	K	P	G	M	D	G	P	K	V	K	Q	W	P	L	T	E	E	K	I	K	A	L	V	E	I	C	T	E	M	E	K	E	G	K	I	S	K
100.0	P	I	S	S	I	E	T	V	P	V	K	L	K	P	G	M	D	G	P	K	V	K	Q	W	P	L	T	E	E	K	I	K	A	L	V	E	I	C	T	E	M	E	K	E	G	K	I	S	K
100.0	P	I	S	S	I	E	T	V	P	V	K	L	K	P	G	M	D	G	P	K	V	K	Q	W	P	L	T	E	E	K	I	K	A	L	V	E	I	C	T	E	M	E	K	E	G	K	I	S	K
100.0	P	I	S	S	I	E	T	V	P	V	K	L	K	P	G	M	D	G	P	K	V	K	Q	W	P	L	T	E	E	K	I	K	A	L	V	E	I	C	T	E	M	E	K	E	G	K	I	S	K
100.0	P	I	S	P	I	E	T	V	P	V	K	L	K	P	G	M	D	G	P	K	V	K	Q	W	P	L	T	E	E	K	I	K	A	L	V	E	I	C	T	E	M	E	K	E	G	K	I	S	K
100.0	P	I	S	P	I	E	T	V	P	V	K	L	K	P	G	M	D	G	P	K	V	K	Q	W	P	L	T	E	E	K	I	K	A	L	V	E	I	C	T	E	M	E	K	E	G	K	I	S	K
100.0	P	I	S	P	I	E	T	V	P	V	K	L	K	P	G	M	D	G	P	K	V	K	Q	W	P	L	T	K	E	K	I	E	A	L	V	E	I	C	K	E	L	E	E	A	G	K	I	S	K
100.0	P	I	S	P	I	E	T	V	P	V	K	L	K	P	G	M	D	G	P	K	V	K	Q	W	P	L	T	E	E	K	I	K	A	L	V	E	I	C	T	E	M	E	K	E	G	K	I	S	K
100.0	P	I	S	P	I	E	T	V	P	V	K	L	K	P	G	M	D	G	P	K	V	K	Q	W	P	L	T	E	E	K	I	K	A	L	L	E	I	C	T	E	M	E	K	E	G	K	I	S	K
100.0	P	I	S	P	I	E	T	V	P	V	K	L	K	P	G	M	D	G	P	K	V	K	Q	W	P	L	T	E	E	K	I	K	A	L	V	E	I	C	T	E	M	E	K	E	G	K	I	S	K
100.0	P	I	S	P	I	E	T	V	P	V	K	L	K	P	G	M	D	G	P	K	V	K	Q	W	P	L	T	E	E	K	I	K	A	L	V	E	I	C	A	E	M	E	K	E	G	K	I	S	K
100.0	P	I	S	P	I	E	T	V	P	V	K	L	K	P	G	M	D	G	P	K	V	K	Q	W	P	L	T	E	E	K	I	K	A	L	T	E	I	C	T	E	M	E	K	E	G	K	I	S	R
100.0	P	I	S	P	I	E	T	V	P	V	K	L	K	P	G	M	D	G	P	K	V	K	Q	W	P	L	T	E	E	K	I	K	A	L	I	E	I	C	T	E	M	E	K	E	G	K	I	S	K
100.0	P	I	S	P	I	E	T	V	P	V	K	L	K	P	G	M	D	G	P	K	V	K	Q	W	P	L	T	E	E	K	I	K	A	L	V	E	I	C	T	E	M	E	K	E	G	K	I	S	K
100.0	P	I	S	P	I	E	T	V	P	V	K	L	K	P	G	M	D	G	P	K	V	K	Q	W	P	L	T	E	E	K	I	K	A	L	V	E	I	C	T	E	M	E	K	E	G	K	I	S	K
100.0	P	I	S	P	I	E	T	V	P	V	K	L	K	P	G	M	D	G	P	R	V	K	Q	W	P	L	T	E	E	K	I	K	A	L	I	E	I	C	T	E	M	E	K	E	G	K	I	S	K
100.0	P	I	S	P	I	K	T	V	P	V	K	L	K	P	G	M	D	G	P	K	V	K	Q	W	P	L	T	E	E	K	I	K	A	L	V	E	I	C	T	E	M	E	K	E	G	K	I	S	K
100.0	P	I	S	P	I	E	T	V	P	V	K	L	K	P	G	M	D	G	P	K	V	K	Q	W	P	L	T	E	E	K	I	K	A	L	V	E	I	C	A	E	M	E	K	E	G	K	I	S	K
100.0	P	I	S	S	I	E	T	V	P	V	K	L	K	P	G	M	D	G	P	K	V	K	Q	W	P	L	T	E	E	K	I	K	A	L	V	E	I	C	T	E	M	E	K	E	G	K	I	S	K
[truncated: 191 more columns]
