# Supplementary material for: Web Service for HIV Drug Resistance Prediction Based on Analysis of Amino Acid Substitutions in Main Drug Targets
Source: Viruses. 2023 Nov 11;15(11):2245. doi: 10.3390/v15112245 (PMC10674809; doi:10.3390/v15112245)
Supplement: Supplementary file 1 [file viruses-15-02245-s001.zip › NNRTI/RPV_data.csv]

RPV	P1	P2	P3	P4	P5	P6	P7	P8	P9	P10	P11	P12	P13	P14	P15	P16	P17	P18	P19	P20	P21	P22	P23	P24	P25	P26	P27	P28	P29	P30	P31	P32	P33	P34	P35	P36	P37	P38	P39	P40	P41	P42	P43	P44	P45	P46	P47	P48	P49
0.2	P	I	S	P	I	E	T	V	P	V	K	L	K	P	G	M	D	G	P	K	V	K	Q	W	P	L	T	E	E	K	I	K	A	L	L	E	I	C	T	E	L	E	A	E	G	K	I	S	K
0.3	P	I	S	P	I	E	T	V	P	V	K	L	K	P	G	M	D	G	P	K	V	K	Q	W	P	L	T	E	E	K	I	K	A	L	T	E	I	C	A	E	L	E	K	E	G	K	I	S	K
0.3	P	I	S	P	I	E	T	V	P	V	K	L	K	P	G	M	D	G	P	K	V	K	Q	W	P	L	T	E	E	K	I	K	A	L	V	E	I	C	T	E	M	E	K	E	G	K	I	S	K
0.3	P	I	S	P	I	E	T	V	P	V	K	L	K	P	G	M	D	G	P	K	V	K	Q	W	P	L	T	E	E	K	I	K	A	L	V	E	I	C	T	E	M	E	K	E	G	K	I	S	K
0.3	P	I	S	P	I	E	T	V	P	V	K	L	K	P	G	M	D	G	P	K	V	K	Q	W	P	L	T	E	E	K	I	K	A	L	V	E	I	C	T	E	L	E	K	E	G	K	I	S	K
0.3	P	I	S	P	I	E	T	V	P	V	K	L	K	P	G	M	D	G	P	K	V	K	Q	W	P	L	T	E	E	K	I	K	A	L	V	E	I	C	A	E	M	E	K	E	G	K	I	S	K
0.3	P	I	S	P	I	E	T	V	P	V	K	L	K	P	G	M	D	G	P	K	V	K	Q	W	P	L	T	E	E	K	I	K	A	L	V	E	I	C	T	E	M	E	K	E	G	K	I	S	K
0.4	P	I	S	P	I	E	T	V	P	V	K	L	K	P	G	M	D	G	P	K	V	K	Q	W	P	L	T	E	E	K	I	K	A	L	V	E	I	C	T	E	M	E	K	E	G	K	I	S	K
0.5	P	I	S	P	I	E	T	V	P	V	K	L	K	P	G	M	D	G	P	K	V	K	Q	W	P	L	T	E	E	K	I	K	A	L	V	E	I	C	T	E	M	E	K	E	G	K	I	S	K
0.5	P	I	S	P	I	E	T	V	P	V	K	L	K	P	G	M	D	G	P	K	V	K	Q	W	P	L	T	E	E	K	I	K	A	L	V	E	I	C	T	E	M	E	K	E	G	K	I	S	K
0.5	P	I	S	P	I	E	T	V	P	V	K	L	K	P	G	M	D	G	P	K	V	K	Q	W	P	L	T	E	E	K	I	K	A	L	V	E	I	C	T	E	M	E	K	E	G	K	I	S	K
0.5	P	I	S	P	I	E	T	V	P	V	K	L	K	P	G	M	D	G	P	K	V	K	Q	W	P	L	T	E	E	K	I	K	A	L	L	E	I	C	A	E	M	E	K	E	G	K	I	S	K
0.5	P	I	S	P	I	E	T	V	P	V	K	L	K	P	G	M	D	G	P	K	V	K	Q	W	P	L	T	E	E	K	I	K	A	L	I	E	I	C	T	E	L	E	E	E	G	K	I	S	K
0.6	P	I	S	P	I	E	T	V	P	V	K	L	K	P	G	M	D	G	P	R	V	K	Q	W	P	L	T	E	E	K	I	K	A	L	V	E	I	C	A	E	M	E	K	E	G	K	I	S	K
0.6	P	I	S	S	I	E	T	V	P	V	K	L	K	P	G	M	D	G	P	K	V	K	Q	W	P	L	T	E	E	K	I	K	A	L	T	E	I	C	T	E	M	E	K	E	G	K	I	S	K
0.6	P	I	S	P	I	E	T	V	P	V	K	L	K	P	G	M	D	G	P	R	V	K	Q	W	P	L	T	E	E	K	I	K	A	L	L	E	I	C	A	E	M	E	K	E	G	K	I	S	K
0.6	P	I	S	P	I	E	T	V	P	V	K	L	K	P	G	M	D	G	P	R	V	K	Q	W	P	L	T	E	E	K	I	K	A	L	V	E	I	C	A	E	M	E	K	E	G	K	I	S	K
0.6	P	I	S	P	I	E	T	V	P	V	K	L	K	P	G	M	D	G	P	K	V	K	Q	W	P	L	T	E	E	K	I	K	A	L	V	E	I	C	T	E	M	E	K	E	G	K	I	S	K
0.6	P	I	S	P	I	E	T	V	P	V	K	L	K	P	G	M	D	G	P	K	V	K	Q	W	P	L	T	E	E	K	I	K	A	L	V	E	I	C	A	E	M	E	K	E	G	K	I	S	K
0.6	P	I	S	P	I	E	T	V	P	V	K	L	K	P	G	M	D	G	P	K	V	K	Q	W	P	L	T	E	E	K	I	K	A	L	V	E	I	C	T	E	M	E	K	E	G	K	I	S	K
0.6	P	I	S	P	I	E	T	V	P	V	K	L	K	P	G	M	D	G	P	K	V	K	Q	W	P	L	T	E	E	K	I	K	A	L	T	E	I	C	T	E	M	E	K	E	G	K	I	S	K
0.6	P	I	S	P	I	E	T	V	P	V	K	L	K	P	G	M	D	G	P	K	V	K	Q	W	P	L	T	E	E	K	I	K	A	L	V	E	I	C	T	E	L	E	Q	D	G	K	I	S	K
0.6	P	I	S	P	I	E	T	V	P	V	K	L	K	P	G	M	D	G	P	K	V	K	Q	W	P	L	T	E	E	K	I	K	A	L	I	E	I	C	T	E	M	E	K	E	G	K	I	S	K
0.6	P	I	S	P	I	E	T	V	P	V	K	L	K	P	G	M	D	G	P	K	V	K	Q	W	P	L	T	E	E	K	I	K	A	L	T	E	I	C	T	E	M	E	K	E	G	K	I	S	K
0.7	P	I	S	P	I	E	T	V	P	V	K	L	K	P	G	M	D	G	P	K	V	K	Q	W	P	L	T	E	E	K	I	K	A	L	V	E	I	C	T	E	M	E	K	E	G	K	I	S	K
0.7	P	I	S	P	I	E	T	V	P	V	K	L	K	P	G	M	D	G	P	K	V	K	Q	W	P	L	T	E	E	K	I	K	A	L	V	E	I	C	T	E	M	E	K	E	G	K	I	S	K
0.7	P	I	S	P	I	E	T	V	P	V	K	L	K	P	G	M	D	G	P	K	V	K	Q	W	P	L	T	E	E	K	I	K	A	L	V	E	I	C	T	E	M	E	K	E	G	K	I	S	K
0.7	P	I	S	P	I	E	T	V	P	V	K	L	K	P	G	M	D	G	P	K	V	K	Q	W	P	L	T	E	E	K	I	K	A	L	I	E	I	C	T	E	M	E	K	E	G	K	I	S	K
0.7	P	I	S	P	I	K	T	V	P	V	K	L	K	P	G	M	D	G	P	K	V	K	Q	W	P	L	T	E	E	K	I	K	A	L	I	E	I	C	T	E	M	E	K	E	G	K	I	S	K
0.7	P	I	S	P	I	E	T	V	P	V	K	L	K	P	G	M	D	G	P	K	V	K	Q	W	P	L	T	E	E	K	I	K	A	L	V	E	I	C	T	E	M	E	K	E	G	K	I	S	K
0.7	P	I	S	P	I	E	T	V	P	V	K	L	K	P	G	M	D	G	P	K	V	K	Q	W	P	L	T	E	E	K	I	K	A	L	V	E	I	C	T	F	L	E	E	E	G	K	I	S	K
0.7	P	I	S	P	I	E	T	V	P	V	K	L	K	P	G	M	D	G	P	K	V	K	Q	W	P	L	T	E	E	K	I	K	A	L	V	E	I	C	T	E	M	E	K	E	G	K	I	S	K
0.7	P	I	S	P	I	E	T	V	P	V	K	L	K	P	G	M	D	G	P	K	V	K	Q	W	P	L	T	E	E	K	I	K	A	L	V	E	I	C	T	E	M	E	K	E	G	K	I	S	K
0.7	P	I	S	P	I	K	T	V	P	V	K	L	K	P	G	M	D	G	P	K	V	K	Q	W	P	L	T	E	E	K	I	K	A	L	I	E	I	C	T	E	M	E	K	E	G	K	I	S	K
0.75	P	I	S	P	I	E	T	V	P	V	K	L	K	P	G	M	D	G	P	K	V	K	Q	W	P	L	T	E	E	K	I	K	A	L	I	E	I	C	T	E	M	E	K	E	G	K	I	S	K
0.8	P	I	S	P	I	E	T	V	P	V	K	L	K	P	G	M	D	G	P	K	V	K	Q	W	P	L	T	E	E	K	I	K	A	L	I	E	I	C	T	E	M	E	K	E	G	K	I	S	K
0.8	P	I	S	P	I	E	T	V	P	V	K	L	K	P	G	M	D	G	P	R	V	K	Q	W	P	L	T	E	E	K	I	K	A	L	L	E	I	C	T	E	M	E	K	E	G	K	I	S	K
0.8	P	I	S	P	I	E	T	V	P	V	K	L	K	P	G	M	D	G	P	K	V	K	Q	W	P	L	T	E	E	K	I	K	A	L	I	E	I	C	T	E	M	E	K	E	G	K	I	S	K
0.8	P	I	S	P	I	E	T	V	P	V	K	L	K	P	G	M	D	G	P	K	V	K	Q	W	P	L	T	E	E	K	I	K	A	L	V	E	I	C	T	E	M	E	K	E	G	K	I	S	K
0.8	P	I	S	P	I	E	T	V	P	V	K	L	K	P	G	M	D	G	P	K	V	K	Q	W	P	L	T	E	E	K	I	K	A	L	V	E	I	C	T	E	M	E	K	E	G	K	I	S	K
0.8	P	I	S	P	I	E	T	I	P	V	K	L	K	P	G	M	D	G	P	R	V	K	Q	W	P	L	T	E	E	K	I	K	A	L	V	E	I	C	T	E	M	E	K	E	G	K	I	S	K
0.8	P	I	S	P	I	E	T	V	P	V	K	L	K	P	G	M	D	G	P	K	V	K	Q	W	P	L	T	E	E	K	I	K	A	L	V	E	I	C	T	E	M	E	K	E	G	K	I	S	K
0.8	P	I	S	P	I	E	T	V	P	V	K	L	K	P	G	M	D	G	P	K	V	K	Q	W	P	L	T	E	E	K	I	K	A	L	I	E	I	C	T	E	M	E	K	E	G	K	I	S	K
0.9	P	I	S	P	I	E	T	V	P	V	K	L	K	P	G	M	D	G	P	K	V	K	Q	W	P	L	T	E	E	K	I	K	A	L	I	E	I	C	T	E	M	E	K	E	G	K	I	T	K
0.9	P	I	S	P	I	E	T	V	P	V	K	L	K	P	G	M	D	G	P	K	V	K	Q	W	P	L	T	E	E	K	I	K	A	L	V	E	I	C	T	E	M	E	K	E	G	K	I	S	K
0.9	P	I	S	P	I	E	T	V	P	V	K	L	K	P	G	M	D	G	P	K	V	K	Q	W	P	L	T	E	E	K	I	K	A	L	I	E	I	C	T	E	M	E	K	E	G	K	I	S	K
0.9	P	I	S	P	I	E	T	V	P	V	K	L	K	P	G	M	D	G	P	K	V	K	Q	W	P	L	T	E	E	K	I	K	A	L	V	E	I	C	T	E	M	E	K	E	G	K	I	S	K
0.9	P	I	S	P	I	E	T	V	P	V	K	L	K	P	G	M	D	G	P	K	V	K	Q	W	P	L	T	E	E	K	I	K	A	L	I	E	I	C	T	E	M	E	K	E	G	K	I	T	K
0.9	P	I	S	P	I	E	T	V	P	V	K	L	K	P	G	M	D	G	P	K	V	K	Q	W	P	L	T	E	E	K	I	K	A	L	I	E	I	C	T	E	M	E	K	E	G	K	I	S	K
0.9	P	I	S	P	I	E	T	V	P	V	K	L	K	P	G	M	D	G	P	K	V	K	Q	W	P	L	T	E	E	K	I	K	A	L	I	E	I	C	T	E	M	E	K	E	G	K	I	T	K
0.9	P	I	S	P	I	E	T	V	P	V	K	L	K	P	G	M	D	G	P	K	V	K	Q	W	P	L	T	E	E	K	I	K	A	L	I	E	I	C	T	E	M	E	K	E	G	K	I	T	K
0.9	P	I	S	P	I	E	T	V	P	V	K	L	K	P	G	M	D	G	P	K	V	K	Q	W	P	L	T	E	E	K	I	K	A	L	M	E	I	C	T	E	M	E	K	E	G	K	I	S	K
1.0	P	I	S	P	I	E	T	V	P	V	K	L	K	P	G	M	D	G	P	K	V	K	Q	W	P	L	T	K	E	K	I	K	A	L	V	E	I	C	T	E	M	E	K	E	G	K	I	S	K
1.0	P	I	S	P	I	E	T	V	P	V	K	L	K	P	G	M	D	G	P	K	V	K	Q	W	P	L	T	E	E	K	I	K	A	L	T	E	I	C	E	E	M	E	K	E	G	T	I	S	K
1.0	P	I	S	P	I	E	T	V	P	V	K	L	K	P	G	M	D	G	P	K	V	K	Q	W	P	L	T	E	E	K	I	K	A	L	T	E	I	C	T	E	M	E	K	E	G	K	I	S	K
1.0	P	I	S	P	I	E	T	V	P	V	K	L	K	P	G	M	D	G	P	K	V	K	Q	W	P	L	T	E	E	K	I	K	A	L	V	E	I	C	T	E	M	E	K	E	G	K	I	S	K
1.0	P	I	S	P	I	E	T	V	P	V	K	L	K	P	G	M	D	G	P	K	V	K	Q	W	P	L	T	E	E	K	I	K	A	L	V	E	I	C	T	E	M	E	K	E	G	K	I	S	K
1.0	P	I	S	P	I	E	T	V	P	V	K	L	K	P	G	M	D	G	P	K	V	K	Q	W	P	L	T	E	E	K	I	K	A	L	V	E	I	C	T	E	M	E	K	E	G	K	I	S	K
1.0	P	I	S	P	I	E	T	V	P	V	K	L	K	P	G	M	D	G	P	K	V	K	Q	W	P	L	T	E	E	K	I	K	A	L	V	E	I	C	T	E	M	E	K	E	G	K	I	S	K
1.0	P	I	S	P	I	E	T	V	P	V	K	L	K	P	G	M	D	G	P	K	V	K	Q	W	P	L	T	E	E	K	I	K	A	L	V	E	I	C	T	E	M	E	K	E	G	K	I	S	K
1.0	P	I	S	P	I	E	T	V	P	V	K	L	K	P	G	M	D	G	P	K	V	K	Q	W	P	L	T	E	E	K	I	K	A	L	V	E	I	C	T	E	M	E	K	E	G	K	I	S	K
1.0	P	I	S	P	I	E	T	V	P	V	K	L	K	P	G	M	D	G	P	K	V	K	Q	W	P	L	T	E	E	K	I	K	A	L	V	E	I	C	T	E	M	E	K	E	G	K	I	S	K
1.1	P	I	S	P	I	E	T	V	P	V	K	L	K	P	G	M	D	G	P	K	V	K	Q	W	P	L	T	E	E	K	I	K	A	L	V	E	I	C	T	E	M	E	K	E	G	K	I	S	K
1.1	P	I	S	P	I	E	T	V	P	V	K	L	K	P	G	M	D	G	P	R	V	K	Q	W	P	L	T	E	E	K	I	K	A	L	V	E	I	C	T	E	M	E	K	E	G	K	I	S	K
1.1	P	I	S	P	I	E	T	V	P	V	K	L	K	P	G	M	D	G	P	R	V	K	Q	W	P	L	T	E	E	K	I	K	A	L	I	E	I	C	T	E	M	E	K	E	G	K	I	S	K
1.1	P	I	S	P	I	E	T	V	P	V	K	L	K	P	G	M	D	G	P	K	V	K	Q	W	P	L	T	E	E	K	I	K	A	L	E	E	I	C	A	E	M	E	K	E	G	K	I	S	K
1.1	P	I	S	P	I	E	T	V	P	V	K	L	K	P	G	M	D	G	P	K	V	K	Q	W	P	L	T	E	E	K	I	K	A	L	V	E	I	C	T	E	L	E	N	E	G	K	I	S	K
1.1	P	I	S	P	I	E	T	V	P	V	K	L	K	P	G	M	D	G	P	K	V	K	Q	W	P	L	T	E	E	K	I	K	A	L	V	E	I	C	T	E	M	E	K	E	G	K	I	S	K
1.1	P	I	S	P	I	E	T	V	P	V	K	L	K	P	G	M	D	G	P	K	V	K	Q	W	P	L	T	E	E	K	I	K	A	L	V	E	I	C	T	E	M	E	K	E	G	K	I	S	K
1.1	P	I	S	P	I	E	T	V	P	V	K	L	K	P	G	M	D	G	P	K	V	K	Q	W	P	L	T	E	E	K	I	K	A	L	V	E	I	C	T	E	L	E	K	E	G	K	I	S	K
1.2	P	I	S	P	I	E	T	V	P	V	K	L	K	P	G	M	D	G	P	K	V	K	Q	W	P	L	T	E	E	K	I	K	A	L	V	E	I	C	T	E	M	E	K	E	G	K	I	S	K
1.2	P	I	S	P	I	E	T	V	P	V	K	L	K	P	G	M	D	G	P	K	V	K	Q	W	P	L	T	E	E	K	I	K	A	L	V	E	I	C	T	E	M	E	K	E	G	K	I	S	K
1.2	P	I	S	P	I	E	T	V	P	V	K	L	K	P	G	M	D	G	P	K	V	K	Q	W	P	L	T	E	E	K	I	K	A	L	I	E	I	C	T	E	M	E	K	E	G	K	I	S	K
1.3	P	I	S	P	I	E	T	V	P	V	K	L	K	P	G	M	D	G	P	K	V	K	Q	W	P	L	T	E	E	K	I	K	A	L	V	E	I	C	T	E	M	E	K	E	G	K	I	T	K
1.3	P	I	S	P	I	E	T	V	P	V	K	L	K	P	G	M	D	G	P	K	V	K	Q	W	P	L	T	E	E	K	I	K	A	L	V	E	I	C	T	E	M	E	K	E	G	K	I	S	K
1.3	P	I	S	P	I	D	T	V	P	V	K	L	K	P	G	M	D	G	P	K	V	K	Q	W	P	L	T	E	E	K	I	K	A	L	V	E	I	C	T	E	L	E	K	D	G	K	I	S	R
1.3	P	I	S	P	I	E	T	V	P	V	K	L	K	P	G	M	D	G	P	K	V	K	Q	W	P	L	T	K	E	K	I	K	A	L	M	E	I	C	T	E	L	E	K	E	G	K	I	S	K
1.3	P	I	S	P	I	E	T	V	P	V	K	L	K	P	G	M	D	G	P	K	V	K	Q	W	P	L	T	E	E	K	I	K	A	L	R	E	I	C	T	E	L	E	K	E	G	K	I	S	R
1.4	P	I	S	P	I	E	T	V	P	V	K	L	K	P	G	M	D	G	P	R	V	K	Q	W	P	L	T	E	E	K	I	K	A	L	V	E	I	C	T	E	M	E	K	E	G	K	I	S	K
1.4	P	I	S	P	I	E	T	V	P	V	K	L	K	P	G	M	D	G	P	K	V	R	Q	W	P	L	T	E	E	K	I	K	A	L	V	E	I	C	T	E	M	E	K	E	G	K	I	S	K
1.4	P	I	S	P	I	E	T	V	P	V	K	L	K	P	G	M	D	G	P	K	V	K	Q	W	P	L	T	E	E	K	I	K	A	L	V	E	I	C	T	E	M	E	K	E	G	K	I	S	K
1.4	P	I	S	P	I	E	T	V	P	V	K	L	K	P	G	M	D	G	P	K	V	K	Q	W	P	L	T	E	E	K	I	K	A	L	V	E	I	C	T	E	L	E	K	E	G	K	I	S	K
1.5	P	I	S	P	I	D	T	V	P	V	K	L	K	P	G	M	D	G	P	K	V	K	Q	W	P	L	T	E	E	K	I	K	A	L	V	E	I	C	T	E	M	E	K	E	G	K	I	S	K
1.5	P	I	S	P	I	E	T	V	P	V	K	L	K	P	G	M	D	G	P	K	V	K	Q	W	P	L	T	E	E	K	I	K	A	L	V	E	I	C	T	E	M	E	K	E	G	K	I	S	K
1.5	P	I	S	P	I	E	T	V	P	V	K	L	K	P	G	M	D	G	P	K	V	K	Q	W	P	L	T	E	E	K	I	K	A	L	V	E	I	C	T	E	M	E	K	E	G	K	I	S	K
1.5	P	I	S	P	I	E	T	V	P	V	K	L	K	P	G	M	D	G	P	R	V	K	Q	W	P	L	T	E	E	K	I	K	A	L	V	E	I	C	T	E	M	E	K	E	G	K	I	S	K
1.5	P	I	S	P	I	E	T	V	P	V	K	L	K	P	G	M	D	G	P	K	V	K	Q	W	P	L	T	E	E	K	I	K	A	L	V	E	I	C	T	E	M	E	K	E	G	K	I	S	K
1.5	P	I	S	P	I	E	T	V	P	V	K	L	K	P	G	M	D	G	P	K	V	K	Q	W	P	L	T	E	E	K	I	K	A	L	I	E	I	C	T	E	M	E	K	E	G	K	I	S	K
1.5	P	I	S	P	I	E	T	V	P	V	K	L	K	P	G	M	D	G	P	K	V	K	Q	W	P	L	T	E	E	K	I	K	A	L	V	E	I	C	T	E	M	E	K	E	G	K	I	S	K
1.5	P	I	S	S	I	D	T	V	P	V	K	L	K	P	G	M	D	G	P	K	V	K	Q	W	P	L	T	E	E	K	I	K	A	L	V	E	I	C	T	E	M	E	K	E	G	K	I	S	K
1.6	P	I	S	P	I	E	T	V	P	V	K	L	K	P	G	M	D	G	P	K	V	K	Q	W	P	L	T	E	E	K	I	K	A	L	V	E	I	C	T	E	M	E	K	E	G	K	I	S	K
1.6	P	I	S	S	I	E	T	V	P	V	K	L	K	P	G	M	D	G	P	K	V	K	Q	W	P	L	T	E	E	K	I	K	A	L	V	E	I	C	T	E	M	E	K	E	G	K	I	S	K
1.8	P	I	S	P	I	E	T	V	P	V	K	L	K	P	G	M	D	G	P	K	V	K	Q	W	P	L	T	E	E	K	V	K	A	L	V	E	I	C	T	E	M	E	K	E	G	K	I	S	K
1.8	P	I	S	P	I	E	T	V	P	V	K	L	K	P	G	M	D	G	P	K	V	K	Q	W	P	L	T	E	E	K	I	K	A	L	V	E	I	C	T	E	M	E	K	E	G	K	I	S	K
1.8	P	I	S	P	I	E	T	V	P	V	K	L	K	P	G	M	D	G	P	K	V	K	Q	W	P	L	T	E	E	K	I	K	A	L	M	E	I	C	S	E	M	E	K	E	G	K	I	S	K
1.8	P	I	S	P	I	E	T	V	P	V	K	L	K	P	G	M	D	G	P	K	V	K	Q	W	P	L	T	E	E	K	I	K	A	L	I	E	I	C	T	E	M	E	K	E	G	K	I	S	K
1.8	P	I	S	P	I	E	T	V	P	V	K	L	K	P	G	M	D	G	P	K	V	K	Q	W	P	L	T	E	E	K	I	K	A	L	V	E	I	C	T	E	M	E	K	E	G	K	I	S	K
1.9	P	I	S	P	I	E	T	V	P	V	K	L	K	P	G	M	D	G	P	K	V	K	Q	W	P	L	T	E	E	K	I	K	A	L	V	E	I	C	S	E	M	E	K	E	G	K	I	T	K
1.9	P	I	S	P	I	E	T	V	P	V	K	L	K	P	G	M	D	G	P	K	V	K	Q	W	P	L	T	E	E	K	I	K	A	L	V	E	I	C	T	E	M	E	K	E	G	K	I	S	K
2.0	P	I	S	P	I	E	T	V	P	V	K	L	K	P	G	M	D	G	P	K	V	K	Q	W	P	L	T	E	E	K	I	K	A	L	V	E	I	C	T	E	M	E	K	E	G	K	I	S	K
2.0	P	I	S	P	I	E	T	V	P	V	K	L	K	P	G	M	D	G	P	K	V	K	Q	W	P	L	T	E	E	K	I	K	A	L	T	E	I	C	T	E	M	E	R	E	G	K	I	S	K
2.0	P	I	S	P	I	E	T	V	P	V	K	L	K	P	G	M	D	G	P	K	V	K	Q	W	P	L	T	E	E	K	I	K	A	L	V	E	I	C	T	E	M	E	K	E	G	K	I	S	K
2.0	P	I	S	P	I	E	T	V	P	V	K	L	K	P	G	M	D	G	P	R	V	K	Q	W	P	L	T	E	E	K	I	K	A	L	M	E	I	C	T	E	M	E	K	E	G	K	I	S	K
2.1	P	I	S	P	I	E	T	V	P	V	K	L	K	P	G	M	D	G	P	K	V	K	Q	W	P	L	T	E	E	K	I	K	A	L	V	E	I	C	T	E	M	E	K	E	G	K	I	S	K
2.2	P	I	S	P	I	E	T	V	P	V	K	L	K	P	G	M	D	G	P	K	V	K	Q	W	P	L	T	E	E	K	I	K	A	L	V	E	I	C	T	E	M	E	K	E	G	K	I	S	K
2.2	P	I	S	P	I	E	T	V	P	V	K	L	K	P	G	M	D	G	P	K	V	K	Q	W	P	L	T	E	E	K	I	K	A	L	V	E	I	C	T	E	M	E	K	E	G	K	I	S	K
2.2	P	I	S	P	I	E	T	V	P	V	K	L	K	P	G	M	D	G	P	K	V	K	Q	W	P	L	T	E	E	K	I	K	A	L	R	E	I	C	T	E	L	E	K	E	G	K	I	S	R
2.2	P	I	S	P	I	E	T	V	P	V	K	L	K	P	G	M	D	G	P	K	V	K	Q	W	P	L	T	E	E	K	I	K	A	L	V	E	I	C	T	E	M	E	K	E	G	K	I	S	K
2.3	P	I	S	P	I	E	T	V	P	V	K	L	K	P	G	M	D	G	P	K	V	K	Q	W	P	L	T	E	E	K	I	K	A	L	V	E	I	C	T	E	M	E	K	E	G	K	I	S	K
2.3	P	I	S	P	I	E	T	V	P	V	K	L	K	P	G	M	D	G	P	K	V	K	Q	W	P	L	T	E	E	K	I	K	A	L	V	E	I	C	T	E	M	E	K	E	G	K	I	S	K
2.5	P	I	S	P	I	E	T	V	P	V	K	L	K	P	G	M	D	G	P	K	V	K	Q	W	P	L	T	E	E	K	I	K	A	L	V	E	I	C	T	E	M	E	K	E	G	K	I	S	K
2.55	P	I	S	P	I	E	T	V	P	V	K	L	K	P	G	M	D	G	P	K	V	K	Q	W	P	L	T	E	E	K	I	K	A	L	V	E	I	C	T	E	M	E	K	E	G	K	I	S	K
2.6	P	I	S	P	I	E	T	V	P	V	K	L	K	P	G	M	D	G	P	K	V	K	Q	W	P	L	T	E	E	K	I	K	A	L	V	E	I	C	T	E	L	E	N	D	G	K	I	S	K
2.6	P	I	S	P	I	E	T	V	P	V	K	L	K	P	G	M	D	G	P	K	V	K	Q	W	P	L	T	E	E	K	I	K	A	L	V	E	I	C	T	E	M	E	K	E	G	K	I	S	K
2.7	P	I	S	P	I	E	T	V	P	V	K	L	K	P	G	M	D	G	P	K	V	K	Q	W	P	L	T	E	E	K	I	K	A	L	V	E	I	C	T	E	M	E	K	E	G	K	I	S	K
2.7	P	I	S	P	I	E	T	V	P	V	K	L	K	P	G	M	D	G	P	K	V	K	Q	W	P	L	T	E	E	K	I	K	A	L	V	E	I	C	T	E	M	E	K	E	G	K	I	S	K
2.7	P	I	S	T	I	K	T	V	P	V	K	L	K	P	G	M	D	G	P	R	V	K	Q	W	P	L	T	E	E	K	I	K	A	L	V	E	I	C	T	E	L	E	E	A	G	K	I	S	K
2.8	P	I	S	P	I	E	T	V	P	V	K	L	K	P	G	M	D	G	P	R	V	K	Q	W	P	L	T	E	E	K	I	K	A	L	V	E	I	C	T	E	M	E	K	E	G	K	I	S	K
2.8	P	I	S	P	I	E	T	V	P	V	K	L	K	P	G	M	D	G	P	K	V	K	Q	W	P	L	T	E	E	K	I	K	A	L	V	E	I	C	T	E	L	E	K	E	G	K	I	S	K
2.8	P	I	S	P	I	E	T	V	P	V	K	L	K	P	G	M	D	G	P	K	V	K	Q	W	P	L	T	E	E	K	I	K	A	L	V	E	I	C	T	E	M	E	K	E	G	K	I	S	K
2.9	P	I	S	P	I	E	T	V	P	V	K	L	K	P	G	M	D	G	P	K	V	K	Q	W	P	L	T	E	E	K	I	K	A	L	V	E	I	C	T	E	M	E	K	E	G	K	I	S	K
3.2	P	I	S	P	I	E	T	V	P	V	K	L	K	P	G	M	D	G	P	K	V	K	Q	W	P	L	T	E	E	K	I	K	A	L	V	E	I	C	T	E	M	E	K	E	G	K	I	S	K
3.2	P	I	S	P	I	E	T	V	P	V	K	L	K	P	G	M	D	G	P	K	V	K	Q	W	P	L	T	E	E	K	I	K	A	L	V	E	I	C	T	E	M	E	K	E	G	K	I	S	K
3.2	P	I	S	P	I	D	T	V	P	V	K	L	K	P	G	M	D	G	P	K	V	K	Q	W	P	L	T	E	E	K	I	K	A	L	V	E	I	C	T	E	M	E	K	E	G	K	I	S	K
3.2	P	I	S	P	I	E	T	V	P	V	K	L	K	P	G	M	D	G	P	K	V	K	Q	W	P	L	T	E	E	K	I	K	A	L	V	E	I	C	T	E	M	E	K	E	G	K	I	S	K
3.3	P	I	S	S	I	E	T	V	P	V	K	L	K	P	G	M	D	G	P	K	V	K	Q	W	P	L	T	E	E	K	I	K	A	L	V	E	I	C	T	E	M	E	K	E	G	K	I	E	K
3.3	P	I	S	S	I	E	T	V	P	V	K	L	K	P	G	M	D	G	P	K	V	K	Q	W	P	L	T	E	E	K	I	K	A	L	V	E	I	C	T	E	M	E	K	E	G	K	I	E	K
3.3	P	I	S	S	I	E	T	V	P	V	K	L	K	P	G	M	D	G	P	K	V	K	Q	W	P	L	T	E	E	K	I	K	A	L	V	E	I	C	T	E	M	E	K	E	G	K	I	E	K
3.3	P	I	S	S	I	E	T	V	P	V	K	L	K	P	G	M	D	G	P	K	V	K	Q	W	P	L	T	E	E	K	I	K	A	L	V	E	I	C	T	E	M	E	K	E	G	K	I	E	K
3.3	P	I	S	P	I	E	T	V	P	V	K	L	K	P	G	M	D	G	P	K	V	K	Q	W	P	L	T	E	E	K	I	K	A	L	V	E	I	C	T	E	M	E	K	E	G	K	I	S	K
3.3	P	I	S	P	I	E	T	V	P	V	K	L	K	P	G	M	D	G	P	K	V	K	Q	W	P	L	T	E	E	K	I	K	A	L	V	E	I	C	T	E	M	E	K	E	G	K	I	S	K
3.4	P	I	S	P	I	E	T	V	P	V	K	L	K	P	G	M	D	G	P	R	V	K	Q	W	P	L	T	E	E	K	I	K	A	L	V	E	I	C	T	E	M	E	K	E	G	K	I	S	K
3.4	P	I	S	T	I	D	T	V	P	V	K	L	K	P	G	M	D	G	P	R	V	K	Q	W	P	L	T	E	E	K	I	K	G	L	V	E	I	C	T	E	M	E	K	E	G	K	I	S	K
3.6	P	I	S	P	I	D	T	V	P	V	K	L	K	P	G	M	D	G	P	K	V	K	Q	W	P	L	T	E	E	K	I	K	A	L	V	E	I	C	T	E	M	E	K	E	G	K	I	S	K
3.7	P	I	S	P	I	E	T	I	P	V	K	L	K	P	G	M	D	G	P	R	V	K	Q	W	P	L	T	E	E	K	I	K	A	L	V	E	I	C	T	E	M	E	K	E	G	K	I	S	K
3.7	P	I	S	P	I	E	T	I	P	V	K	L	K	P	G	M	D	G	P	R	V	K	Q	W	P	L	T	E	E	K	I	K	A	L	V	E	I	C	T	E	M	E	K	E	G	K	I	S	K
3.7	P	I	S	P	I	E	T	I	P	V	K	L	K	P	G	M	D	G	P	R	V	K	Q	W	P	L	T	E	E	K	I	K	A	L	V	E	I	C	T	E	M	E	K	E	G	K	I	S	K
3.7	P	I	S	P	I	E	T	I	P	V	K	L	K	P	G	M	D	G	P	R	V	K	Q	W	P	L	T	E	E	K	I	K	A	L	V	E	I	C	T	E	M	E	K	E	G	K	I	S	K
4.0	P	I	S	P	I	E	T	V	P	V	K	L	K	P	G	M	D	G	P	K	V	K	Q	W	P	L	T	E	E	K	I	K	A	L	T	E	I	C	T	E	L	E	K	E	G	K	I	S	K
4.1	P	I	S	P	I	E	T	V	P	V	K	L	K	P	G	M	D	G	P	K	V	K	Q	W	P	L	T	E	E	K	I	K	A	L	V	E	I	C	T	E	M	E	K	E	G	K	I	S	K
4.2	P	I	S	P	I	E	T	V	P	V	K	L	K	P	G	M	D	G	P	K	V	K	Q	W	P	L	T	E	E	K	I	K	A	L	T	E	I	C	T	E	L	E	K	E	G	K	I	S	K
4.4	P	I	S	P	I	E	T	V	P	V	K	L	K	P	G	M	D	G	P	K	V	K	Q	W	P	L	T	E	E	K	I	K	A	L	V	E	I	C	T	E	L	E	K	D	G	K	I	S	K
4.5	P	I	S	P	I	E	T	V	P	V	K	L	K	P	G	M	D	G	P	R	V	K	Q	W	P	L	T	E	E	K	I	K	A	L	M	E	I	C	T	E	M	E	K	E	G	K	I	S	K
5.5	P	I	S	P	I	E	T	V	P	V	K	L	K	P	G	M	D	G	P	K	V	K	Q	W	P	L	T	E	E	K	I	K	A	L	M	E	I	C	T	E	M	E	K	E	G	K	I	S	K
5.5	P	I	S	P	I	E	T	V	P	V	K	L	K	P	G	M	D	G	P	K	V	K	Q	W	P	L	T	E	E	K	I	K	A	L	V	E	I	C	T	E	M	E	K	E	G	K	I	S	K
6.0	P	I	S	P	I	E	T	V	P	V	K	L	K	P	G	M	D	G	P	K	V	K	Q	W	P	L	T	E	E	K	I	K	A	L	V	E	I	C	T	E	M	E	K	E	G	K	I	S	K
6.0	P	I	S	P	I	E	T	V	P	V	K	L	K	P	G	M	D	G	P	K	V	K	Q	W	P	L	T	E	E	K	I	K	A	L	K	E	I	C	T	E	L	E	K	E	G	K	I	S	K
6.8	P	I	S	P	I	E	T	V	P	V	K	L	K	P	G	M	D	G	P	K	V	K	Q	W	P	L	T	E	E	K	I	K	A	L	V	E	I	C	T	E	M	E	K	E	G	K	I	S	K
7.3	P	I	S	P	I	E	T	V	P	V	K	L	K	P	G	M	D	G	P	K	V	K	Q	W	P	L	T	E	E	K	I	K	A	L	L	E	I	C	T	E	M	E	K	E	G	K	I	S	K
7.5	P	I	S	P	I	E	T	V	P	V	K	L	K	P	G	M	D	G	P	R	V	K	Q	W	P	L	T	E	E	K	I	K	A	L	V	E	I	C	T	E	M	E	K	E	G	K	I	S	K
7.7	P	I	S	P	I	E	T	V	P	V	K	L	K	P	G	M	D	G	P	R	V	K	Q	W	P	L	T	E	E	K	I	K	A	L	V	E	I	C	T	E	M	E	K	E	G	K	I	S	K
8.2	P	I	C	P	I	E	T	V	P	V	K	L	K	P	G	M	D	G	P	K	V	K	Q	W	P	L	T	R	E	K	I	E	A	L	M	E	I	C	T	E	L	E	K	E	G	K	I	S	K
9.2	P	I	S	P	I	E	T	V	P	V	K	L	K	P	G	M	D	G	P	K	V	K	Q	W	P	L	T	E	E	K	I	K	A	L	V	E	I	C	T	E	L	E	K	E	G	K	I	S	K
9.8	P	I	S	P	I	E	T	V	P	V	K	L	K	P	G	M	D	G	P	K	V	K	Q	W	P	L	T	E	E	K	I	K	A	L	V	E	I	C	T	E	M	E	K	E	G	K	I	S	K
9.8	P	I	S	P	I	E	T	V	P	V	K	L	K	P	G	M	D	G	P	K	V	R	Q	W	P	L	T	E	E	K	I	K	A	L	M	E	I	C	T	E	M	E	K	E	G	K	I	S	K
10.0	P	I	S	P	I	E	T	V	P	V	K	L	K	P	G	M	D	G	P	K	V	K	Q	W	P	L	T	E	E	K	I	K	A	L	V	E	I	C	T	E	L	E	K	E	G	K	I	S	K
10.0	P	I	S	P	I	E	T	V	P	V	K	L	K	P	G	M	D	G	P	K	V	K	Q	W	P	L	T	E	E	K	I	K	A	L	V	E	I	C	T	E	M	E	K	E	G	K	I	S	K
10.0	P	I	S	P	I	E	T	V	P	V	K	L	K	P	G	M	D	G	P	K	V	K	Q	W	P	L	T	E	E	K	I	K	A	L	V	E	I	C	T	E	L	E	K	E	G	K	I	S	K
10.1	P	I	S	P	I	E	T	V	P	V	K	L	K	P	G	M	D	G	P	R	V	K	Q	W	P	L	T	E	E	K	I	K	A	L	L	E	I	C	A	E	M	E	K	E	G	K	I	S	K
10.4	P	I	S	P	I	E	T	V	P	V	K	L	K	P	G	M	D	G	P	K	V	K	Q	W	P	L	T	E	E	K	I	K	A	L	V	E	I	C	T	E	M	E	K	E	G	K	I	S	K
10.4	P	I	S	P	I	E	T	V	P	V	K	L	K	P	G	M	D	G	P	K	V	K	Q	W	P	L	T	E	E	K	I	K	A	L	V	E	I	C	T	E	M	E	K	E	G	K	I	S	K
12.0	P	I	S	P	I	E	T	V	P	V	K	L	K	P	G	M	D	G	P	K	V	K	Q	W	P	L	T	E	E	K	I	K	A	L	V	E	I	C	T	E	M	E	K	E	G	K	I	S	K
13.0	P	I	S	P	I	E	A	V	P	V	K	L	K	P	G	M	D	G	P	K	V	K	Q	W	P	L	T	E	E	K	I	K	A	L	V	E	I	C	T	E	L	E	E	E	G	K	I	S	K
13.0	P	I	S	P	I	E	T	V	P	V	K	L	K	P	G	M	D	G	P	K	V	K	Q	W	P	L	T	E	E	K	I	K	A	L	V	E	I	C	T	E	L	E	K	E	G	K	I	S	K
13.0	P	I	S	P	I	E	T	V	P	V	K	L	K	P	G	M	D	G	P	K	V	K	Q	W	P	L	T	E	E	K	I	K	A	L	V	E	I	C	T	E	L	E	K	D	G	K	I	S	K
13.8	P	I	S	P	I	E	T	V	P	V	K	L	K	P	G	M	D	G	P	K	V	K	Q	W	P	L	T	E	E	K	I	K	A	L	V	E	I	C	T	E	M	E	K	E	G	K	I	S	K
14.0	P	I	S	P	I	E	T	V	P	V	K	L	K	P	G	M	D	G	P	R	V	K	Q	W	P	L	T	E	E	K	I	K	A	L	V	E	I	C	T	E	M	E	K	E	G	K	I	S	K
15.6	P	I	S	P	I	E	T	V	P	V	K	L	K	P	G	M	D	G	P	K	V	K	Q	W	P	L	T	E	E	K	I	K	A	L	I	E	I	C	T	E	M	E	K	E	G	K	I	S	K
17.4	P	I	S	P	I	E	T	V	P	V	K	L	K	P	G	M	D	G	P	K	V	K	Q	W	P	L	T	E	E	K	I	K	A	L	V	E	I	C	T	E	M	E	K	E	G	K	I	S	K
18.0	P	I	S	P	I	E	T	V	P	V	K	L	K	P	G	M	D	G	P	K	V	K	Q	W	P	L	T	E	E	K	I	K	A	L	V	E	I	C	T	E	L	E	K	E	G	K	I	S	K
19.2	P	I	S	P	I	E	T	V	P	V	T	L	K	P	G	M	D	G	P	K	V	K	Q	W	P	L	T	E	E	K	I	K	A	L	I	E	I	C	T	K	M	E	K	E	G	K	I	S	K
22.8	P	I	S	P	I	E	T	V	P	V	K	L	K	P	G	M	D	G	P	R	V	K	Q	W	P	L	T	E	E	K	I	K	A	L	I	E	I	C	T	E	M	E	K	E	G	K	I	S	K
22.8	P	I	S	P	I	E	T	V	P	V	K	L	K	P	G	M	D	G	P	R	V	K	Q	W	P	L	T	E	E	K	I	K	A	L	I	E	I	C	T	E	M	E	K	E	G	K	I	S	K
22.8	P	I	S	P	I	E	T	V	P	V	K	L	K	P	G	M	D	G	P	R	V	K	Q	W	P	L	T	E	E	K	I	K	A	L	I	E	I	C	T	E	M	E	K	E	G	K	I	S	K
22.8	P	I	S	P	I	E	T	V	P	V	K	L	K	P	G	M	D	G	P	R	V	K	Q	W	P	L	T	E	E	K	I	K	A	L	I	E	I	C	T	E	M	E	K	E	G	K	I	S	K
25.0	P	I	S	P	I	E	T	V	P	V	K	L	K	P	G	M	D	G	P	R	V	K	Q	W	P	L	T	E	E	K	I	K	A	L	V	E	I	C	T	E	L	E	K	E	G	K	I	S	K
25.9	P	I	S	P	I	E	T	V	P	V	K	L	K	P	G	M	D	G	P	K	V	K	Q	W	P	L	T	E	E	K	I	K	A	L	E	E	I	C	A	E	M	E	K	E	G	K	I	S	K
26.7	P	I	S	P	I	E	T	V	P	V	K	L	K	P	G	M	D	G	P	K	V	K	Q	W	P	L	T	E	E	K	I	K	A	L	V	E	I	C	T	E	M	E	K	E	G	K	I	T	K
26.7	P	I	S	P	I	E	T	V	P	V	K	L	K	P	G	M	D	G	P	K	V	K	Q	W	P	L	T	E	E	K	I	K	A	L	V	E	I	C	T	E	M	E	K	E	G	K	I	T	K
27.7	P	I	S	P	I	E	T	V	P	V	K	L	K	P	G	M	D	G	P	K	V	K	Q	W	P	L	T	E	E	K	I	K	A	L	I	E	I	C	T	E	M	E	K	E	G	K	I	S	K
28.0	P	I	S	P	I	E	T	V	P	V	K	L	K	P	G	M	D	G	P	R	V	K	Q	W	P	L	T	E	E	K	I	K	A	L	V	E	I	C	T	E	M	E	K	E	G	K	I	S	K
30.0	P	I	S	P	I	E	T	V	P	V	K	L	K	P	G	M	D	G	P	R	V	K	Q	W	P	L	T	E	E	K	I	K	A	L	L	E	I	C	T	E	L	E	E	E	G	K	I	S	K
32.1	P	I	S	P	I	E	T	V	P	V	K	L	K	P	G	M	D	G	P	K	V	K	Q	W	P	L	T	E	E	K	I	K	A	L	I	E	I	C	T	E	M	E	K	E	X	K	I	S	K
32.1	P	I	S	P	I	E	T	V	P	V	K	L	K	P	G	M	D	G	P	K	V	K	Q	W	P	L	T	E	E	K	I	K	A	L	I	E	I	C	T	E	M	E	K	E	X	K	I	S	K
33.0	P	I	S	P	I	E	T	V	P	V	K	L	K	P	G	M	D	G	P	R	V	K	Q	W	P	L	T	E	E	K	I	K	A	L	L	E	I	C	A	E	M	E	K	E	G	K	I	S	K
33.0	P	I	S	P	I	E	T	V	P	V	K	L	K	P	G	M	D	G	P	R	V	K	Q	W	P	L	T	E	E	K	I	K	A	L	L	E	I	C	A	E	M	E	K	E	G	K	I	S	K
37.0	P	I	S	P	I	E	T	V	P	V	K	L	K	P	G	M	D	G	P	K	V	K	Q	W	P	L	T	E	E	K	I	K	A	L	V	E	I	C	T	E	L	E	Q	E	G	K	I	S	K
53.0	P	I	S	P	I	E	T	V	P	V	K	L	K	P	G	M	D	G	P	K	V	K	Q	W	P	L	T	E	E	K	I	K	A	L	V	E	I	C	T	E	M	E	K	E	G	K	I	S	K
88.0	P	I	S	P	I	E	T	V	P	V	K	L	K	P	G	M	D	G	P	K	V	K	Q	W	P	L	T	E	E	K	I	K	A	L	V	E	I	C	T	E	L	E	Q	E	G	K	I	S	K
91.0	P	I	S	P	I	E	T	V	P	V	K	L	K	P	G	M	D	G	P	K	V	K	Q	W	P	L	T	E	E	K	I	K	A	L	I	E	I	C	T	E	M	E	K	E	G	K	I	S	K
92.0	P	I	S	P	I	E	T	V	P	V	K	L	K	P	G	M	D	G	P	K	V	K	Q	W	P	L	T	E	E	K	I	K	A	L	I	E	I	C	T	E	L	E	K	E	G	K	I	S	K
100.0	P	I	S	P	I	E	T	V	P	V	K	L	K	P	G	M	D	G	P	K	V	K	Q	W	P	L	T	K	E	K	I	E	A	L	V	E	I	C	K	E	L	E	E	A	G	K	I	S	K
100.0	P	I	S	S	I	E	T	V	P	V	K	L	K	P	G	M	D	G	P	K	V	K	Q	W	P	L	T	E	E	K	I	K	A	L	V	E	I	C	T	E	M	E	K	E	G	K	I	S	K
100.0	P	I	S	P	I	K	T	V	P	V	K	L	K	P	G	M	D	G	P	K	V	K	Q	W	P	L	T	E	E	K	I	K	A	L	V	E	I	C	T	E	M	E	K	E	G	K	I	S	K
100.0	P	I	S	S	I	E	T	V	P	V	K	L	K	P	G	M	D	G	P	K	V	K	Q	W	P	L	T	E	E	K	I	K	A	L	V	E	I	C	T	E	M	E	K	E	G	K	I	S	K
100.0	P	I	S	S	I	E	T	V	P	V	K	L	K	P	G	M	D	G	P	K	V	K	Q	W	P	L	T	E	E	K	I	K	A	L	V	E	I	C	T	E	M	E	K	E	G	K	I	S	K
100.0	P	I	S	P	I	E	T	V	P	V	K	L	K	P	G	M	D	G	P	K	V	K	Q	W	P	L	T	E	E	K	I	K	A	L	V	E	I	C	T	E	M	E	K	E	G	K	I	S	K
100.0	P	I	S	P	I	E	T	V	P	V	K	L	K	P	G	M	D	G	P	K	V	K	Q	W	P	L	T	E	E	K	I	K	A	L	V	E	I	C	T	E	M	E	K	E	G	K	I	S	K
100.0	P	I	S	S	I	E	T	V	P	V	K	L	K	P	G	M	D	G	P	K	V	K	Q	W	P	L	T	E	E	K	I	K	A	L	V	E	I	C	T	E	M	E	K	E	G	K	I	S	K
100.0	P	I	S	S	I	E	T	V	P	V	K	L	K	P	G	M	D	G	P	K	V	K	Q	W	P	L	T	E	E	K	I	K	A	L	V	E	I	C	T	E	M	E	K	E	G	K	I	S	K
100.0	P	I	S	P	I	E	T	V	P	V	K	L	K	P	G	M	D	G	P	K	V	K	Q	W	P	L	T	E	E	K	I	K	A	L	V	E	I	C	T	E	M	E	K	E	G	K	I	S	K
100.0	P	I	S	P	I	E	T	V	P	V	K	L	K	P	G	M	D	G	P	K	V	K	Q	W	P	L	T	E	E	K	I	K	A	L	V	E	I	C	T	E	M	E	K	E	G	K	I	S	K
100.0	P	I	S	P	I	E	T	V	P	V	K	L	K	P	G	M	D	G	P	K	V	K	Q	W	P	L	T	E	E	K	I	K	A	L	V	E	I	C	T	E	M	E	K	E	G	K	I	S	K
100.0	P	I	S	P	I	E	T	V	P	V	K	L	K	P	G	M	D	G	P	K	V	K	Q	W	P	L	T	E	E	K	I	K	A	L	V	E	I	C	T	E	M	E	K	E	G	K	I	S	K
100.0	P	I	S	P	I	E	T	V	P	V	K	L	K	P	G	M	D	G	P	K	V	K	Q	W	P	L	T	E	E	K	I	K	A	L	V	E	I	C	T	E	M	E	K	E	G	K	I	S	K
100.0	P	I	S	P	I	E	T	V	P	V	K	L	K	P	G	M	D	G	P	R	V	K	Q	W	P	L	T	E	E	K	I	K	A	L	V	E	I	C	T	E	M	E	K	E	G	K	I	S	K
100.0	P	I	S	P	I	E	T	V	P	V	K	L	K	P	G	M	D	G	P	K	V	K	Q	W	P	L	T	E	E	K	I	K	A	L	V	E	I	C	A	E	L	E	K	D	G	K	I	S	K
100.0	P	I	S	P	I	E	T	V	P	V	K	L	K	P	G	M	D	G	P	R	V	K	Q	W	P	L	T	E	E	K	I	K	A	L	I	E	I	C	T	E	M	E	K	E	G	K	I	S	K
100.0	P	I	S	S	I	E	T	V	P	V	K	L	K	P	G	M	D	G	P	K	V	K	Q	W	P	L	T	E	E	K	I	K	A	L	V	E	I	C	T	E	M	E	K	E	G	K	I	S	K
[truncated: 191 more columns]
