# Supplementary material for: Web Service for HIV Drug Resistance Prediction Based on Analysis of Amino Acid Substitutions in Main Drug Targets
Source: Viruses. 2023 Nov 11;15(11):2245. doi: 10.3390/v15112245 (PMC10674809; doi:10.3390/v15112245)
Supplement: Supplementary file 1 [file viruses-15-02245-s001.zip › NRTI/3TC_data.csv]

3TC	P1	P2	P3	P4	P5	P6	P7	P8	P9	P10	P11	P12	P13	P14	P15	P16	P17	P18	P19	P20	P21	P22	P23	P24	P25	P26	P27	P28	P29	P30	P31	P32	P33	P34	P35	P36	P37	P38	P39	P40	P41	P42	P43	P44	P45	P46	P47	P48	P49
0.5	P	I	S	P	I	E	T	V	P	V	K	L	K	P	G	M	D	G	P	K	V	K	Q	W	P	L	T	E	E	K	I	K	A	L	V	E	I	C	T	E	M	E	K	E	G	K	I	S	R
0.6	P	I	S	P	I	E	T	V	P	V	K	L	K	P	G	M	D	G	P	K	I	K	Q	W	P	L	T	E	E	K	I	K	A	L	V	E	I	C	T	E	M	E	K	E	G	K	I	S	K
0.6	P	I	S	P	I	E	T	V	P	V	K	L	K	P	G	M	D	G	P	K	V	K	Q	W	P	L	T	E	E	K	I	K	A	L	V	E	I	C	T	E	M	E	K	E	G	K	I	S	K
0.6	P	I	S	P	I	E	T	V	P	V	R	L	K	P	G	M	D	G	P	K	V	K	Q	W	P	L	T	E	E	K	I	K	A	L	I	E	I	C	T	E	M	E	K	E	G	K	I	S	K
0.6	P	I	S	P	I	E	T	V	P	V	K	L	K	P	G	M	D	G	P	K	V	K	Q	W	P	L	T	E	E	K	I	K	A	L	V	E	I	C	T	E	M	E	K	E	G	K	I	S	K
0.6	P	I	S	P	I	E	T	V	P	V	K	L	K	P	G	M	D	G	P	K	V	K	Q	W	P	L	T	E	E	K	I	K	A	L	V	E	I	C	T	E	M	E	K	E	G	K	I	S	K
0.6	P	I	S	P	I	E	T	V	P	V	K	L	K	P	G	M	D	G	P	K	V	K	Q	W	P	L	T	E	E	K	I	K	A	L	V	E	I	C	T	E	M	E	K	E	G	K	I	S	K
0.6	P	I	S	S	I	E	T	V	P	V	K	L	K	P	G	M	D	G	P	K	V	K	Q	W	P	L	T	E	E	K	I	K	A	L	V	E	I	C	T	E	M	E	K	E	G	K	I	E	K
0.6	P	I	S	P	I	E	T	V	P	V	K	L	K	P	G	M	D	G	P	K	V	K	Q	W	P	L	T	E	E	K	I	K	A	L	V	E	I	C	T	E	M	E	K	E	G	K	I	S	K
0.6	P	I	S	P	I	D	T	V	P	V	K	L	K	P	G	M	D	G	P	K	V	K	Q	W	P	L	T	E	E	K	I	K	A	L	I	E	I	C	T	E	M	E	K	E	G	K	I	S	K
0.6	P	I	S	P	I	E	T	V	P	V	K	L	K	P	G	M	D	G	S	K	V	K	Q	W	P	L	T	E	E	K	I	K	A	L	V	E	I	C	T	E	M	E	K	E	G	K	I	S	K
0.7	P	I	S	P	I	E	T	V	P	V	K	L	K	P	G	M	D	G	P	R	V	K	Q	W	P	L	T	E	E	K	I	K	A	L	I	E	I	C	T	E	M	E	K	E	G	K	I	S	K
0.7	P	I	S	P	I	E	T	V	P	V	K	L	K	P	G	M	D	G	P	K	V	K	Q	W	P	L	T	E	E	K	I	K	A	L	V	E	I	C	T	E	M	E	K	E	G	K	I	S	K
0.7	P	I	S	T	I	E	T	V	P	V	K	L	K	P	G	M	D	G	P	K	V	K	Q	W	P	L	T	E	E	K	I	K	A	L	T	E	I	C	T	E	M	E	K	E	G	K	I	S	K
0.7	P	I	S	P	I	E	T	V	P	V	K	L	K	P	G	M	D	G	P	K	V	K	Q	W	P	L	T	E	E	K	I	K	A	L	L	E	I	C	T	E	M	E	K	E	G	K	I	S	K
0.7	P	I	S	P	I	E	T	V	P	V	K	L	K	P	G	M	D	G	P	K	V	K	Q	W	P	L	T	E	E	K	I	K	A	L	T	E	I	C	T	E	M	E	K	E	G	K	I	S	R
0.7	P	I	S	S	I	E	T	V	P	V	K	L	K	P	G	M	D	G	P	K	V	K	Q	W	P	L	T	E	E	K	I	K	A	L	T	E	I	C	T	E	M	E	K	E	G	K	I	S	K
0.7	P	I	S	P	I	E	T	V	P	V	K	L	K	P	G	M	D	G	P	K	V	K	Q	W	P	L	T	E	E	K	I	K	A	L	V	E	I	C	T	E	M	E	K	E	G	K	I	S	K
0.7	P	I	S	P	I	E	T	V	P	V	K	L	K	P	G	M	D	G	P	K	V	K	Q	W	P	L	T	E	E	K	I	K	A	L	T	E	I	C	T	E	M	E	K	E	G	K	I	S	K
0.7	P	I	S	P	I	E	T	V	P	V	K	L	K	P	G	M	D	G	P	K	V	K	Q	W	P	L	T	E	E	K	I	K	A	L	V	E	I	C	T	E	M	E	K	E	G	K	I	S	K
0.7	P	I	S	P	I	E	T	V	P	V	K	L	K	P	G	M	D	G	P	K	V	K	Q	W	P	L	T	E	E	K	I	K	A	L	V	E	I	C	T	E	M	E	K	E	G	K	I	S	K
0.7	P	I	S	P	I	E	T	I	P	V	K	L	K	P	G	M	D	G	P	K	V	K	Q	W	P	L	T	E	E	K	I	K	A	L	T	E	I	C	T	E	M	E	K	D	G	K	I	S	R
0.7	P	I	S	P	I	E	T	V	P	V	K	L	K	P	G	M	D	G	P	K	V	K	Q	W	P	L	T	E	E	K	I	K	A	L	I	E	I	C	T	E	M	E	K	E	G	K	I	S	K
0.7	P	I	S	P	I	E	T	V	P	V	K	L	K	P	G	M	D	G	P	K	V	K	Q	W	P	L	T	E	E	K	I	K	A	L	I	E	I	C	T	E	M	E	K	E	G	K	I	S	K
0.7	P	I	S	P	I	E	T	V	P	V	K	L	K	P	G	M	D	G	P	K	V	K	Q	W	P	L	T	E	E	K	I	K	A	L	V	E	I	C	T	E	M	E	K	E	G	K	I	S	K
0.7	P	I	S	P	I	E	T	V	P	V	K	L	K	P	G	M	D	G	P	R	V	K	Q	W	P	L	T	E	E	K	I	K	A	L	T	E	I	C	T	E	M	E	K	E	G	K	I	S	K
0.7	P	I	S	P	I	E	T	V	P	V	K	L	R	P	G	M	D	G	P	K	V	K	Q	W	P	L	T	E	E	K	I	K	A	L	T	E	I	C	T	E	M	E	K	E	G	K	I	S	R
0.7	P	I	S	P	I	E	T	V	P	V	K	L	K	P	G	M	D	G	P	K	V	K	Q	W	P	L	T	E	E	K	I	K	A	L	V	E	I	C	T	E	M	E	K	E	G	K	I	S	K
0.7	P	I	S	P	I	D	T	V	P	V	K	L	K	P	G	M	D	G	P	K	V	K	Q	W	P	L	T	E	E	K	I	K	A	L	V	E	I	C	T	E	M	E	K	E	G	K	I	S	K
0.7	P	I	S	P	I	E	T	V	P	V	K	L	K	P	G	M	D	G	P	K	V	K	Q	W	P	L	T	E	E	K	I	K	A	L	V	E	I	C	T	E	M	E	K	E	G	K	I	S	K
0.7	P	I	S	P	I	E	T	V	P	V	K	L	K	P	G	M	D	G	P	K	V	K	Q	W	P	L	T	E	E	K	I	K	A	L	T	E	I	C	T	E	M	E	K	E	G	K	I	S	R
0.7	P	I	S	P	I	E	T	V	P	V	K	L	K	P	G	M	D	G	P	K	V	K	Q	W	P	L	T	E	E	K	I	K	A	L	I	E	I	C	T	E	M	E	K	E	G	K	I	S	K
0.7	P	I	S	P	I	E	T	V	P	V	K	L	K	P	G	M	D	G	P	K	V	K	Q	W	P	L	T	E	E	K	I	K	A	L	V	E	I	C	A	E	M	E	K	E	G	K	I	S	K
0.7	P	I	S	P	I	E	T	V	P	V	K	L	K	P	G	M	D	G	P	K	V	K	Q	W	P	L	T	E	E	K	I	K	A	L	I	E	I	C	T	D	M	E	K	E	G	K	I	S	K
0.7	P	I	S	P	I	E	T	V	P	V	K	L	K	P	G	M	D	G	P	K	V	K	Q	W	P	L	T	E	E	K	I	K	A	L	V	E	I	C	T	E	M	E	K	E	G	K	I	S	K
0.7	P	I	S	P	I	E	T	V	P	V	K	L	K	P	G	M	D	G	P	K	V	K	Q	W	P	L	T	E	E	K	I	K	A	L	V	E	I	C	T	E	M	E	K	E	G	K	I	S	K
0.7	P	I	S	P	I	E	T	V	P	V	K	L	K	P	G	M	D	G	P	K	V	K	Q	W	P	L	T	E	E	K	I	K	A	L	L	E	I	C	A	E	M	E	K	E	G	K	I	S	K
0.7	P	I	S	P	I	E	T	V	P	V	K	L	K	P	G	M	D	G	P	K	V	K	Q	W	P	L	T	E	E	K	I	K	A	L	T	E	I	C	T	E	M	E	K	E	G	K	I	S	K
0.7	P	I	S	P	I	E	T	V	P	V	K	L	K	P	G	M	D	G	P	K	V	K	Q	W	P	L	T	E	E	K	I	K	A	L	M	E	I	C	T	E	M	E	K	E	G	K	I	S	K
0.7	P	I	S	P	I	E	T	V	P	V	K	L	K	P	G	M	D	G	P	K	V	K	Q	W	P	L	T	E	E	K	I	K	A	L	V	E	I	C	T	E	M	E	K	E	G	K	I	S	K
0.8	P	I	S	P	I	E	T	V	P	V	K	L	K	P	G	M	D	G	P	K	V	K	Q	W	P	L	T	E	E	K	I	K	A	L	V	E	I	C	T	E	M	E	K	E	G	K	I	S	K
0.8	P	I	S	P	I	E	T	V	P	V	K	L	K	P	G	M	D	G	P	R	V	K	Q	W	P	L	T	E	E	K	I	K	A	L	V	E	I	C	T	E	M	E	K	E	G	K	I	S	K
0.8	P	I	S	P	I	E	T	V	P	V	K	L	K	P	G	M	D	G	P	K	V	K	Q	W	P	L	T	E	E	K	I	K	A	L	L	E	I	C	T	E	M	E	K	E	G	K	I	S	K
0.8	P	I	S	P	I	E	T	V	P	V	K	L	K	P	G	M	D	G	P	K	V	K	Q	W	P	L	T	E	E	K	I	K	A	L	V	E	I	C	T	E	M	E	K	E	G	K	I	S	K
0.8	P	I	S	P	I	E	T	V	P	V	K	L	K	P	G	M	D	G	P	R	V	K	Q	W	P	L	T	E	E	K	I	K	A	L	V	E	I	C	T	E	M	E	K	E	G	K	I	S	K
0.8	P	I	S	P	I	E	T	V	P	V	K	L	K	P	G	M	D	G	P	R	V	K	Q	W	P	L	T	E	E	K	I	K	A	L	V	E	I	C	T	E	M	E	K	E	G	K	I	S	K
0.8	P	I	S	P	I	E	T	V	P	V	K	L	K	P	G	M	D	G	P	K	I	K	Q	W	P	L	T	E	E	K	I	K	A	L	T	E	I	C	T	E	M	E	K	E	G	K	I	S	K
0.8	P	I	S	P	I	E	T	V	P	V	K	L	K	P	G	M	D	G	P	K	V	K	Q	W	P	L	T	E	E	K	I	K	A	L	I	E	I	C	T	E	M	E	K	E	G	K	I	S	K
0.8	P	I	S	P	I	D	T	V	P	V	K	L	K	P	G	M	D	G	P	K	V	K	Q	W	P	L	T	E	E	K	I	K	A	L	V	E	I	C	T	E	L	E	K	E	G	K	I	S	K
0.8	P	I	S	P	I	E	T	V	P	V	K	L	K	P	G	M	D	G	P	K	V	K	Q	W	P	L	T	E	E	K	I	K	A	L	V	E	I	C	T	E	M	E	K	E	G	K	I	S	K
0.8	P	I	S	P	I	E	T	V	P	V	K	L	K	P	G	M	D	G	P	K	V	K	Q	W	P	L	T	E	E	K	I	K	A	L	V	E	I	C	T	E	M	E	K	E	G	K	I	S	K
0.8	P	I	S	P	I	E	T	V	P	V	K	L	K	P	G	M	D	G	P	K	V	K	Q	W	P	L	T	E	E	K	I	K	A	L	V	E	I	C	T	E	M	E	K	E	G	K	I	S	K
0.8	P	I	S	P	V	E	T	V	P	V	K	L	K	P	G	M	D	G	P	K	V	K	Q	W	P	L	T	E	E	K	I	K	A	L	V	E	I	C	T	E	M	E	K	E	G	K	I	S	K
0.8	P	I	S	P	I	E	T	V	P	V	K	L	K	P	G	M	D	G	P	K	V	K	Q	W	P	L	T	E	E	K	I	K	A	L	V	E	I	C	T	E	M	E	K	E	G	K	I	S	K
0.8	P	I	S	P	I	E	T	V	P	V	K	L	K	P	G	M	D	G	P	R	V	K	Q	W	P	L	T	E	E	K	I	K	A	L	V	E	I	C	T	E	M	E	K	E	G	K	I	S	K
0.8	P	I	S	P	I	E	T	V	P	V	R	L	K	P	G	M	D	G	P	R	V	K	Q	W	P	L	T	E	E	K	I	K	A	L	I	E	I	C	T	E	M	E	K	E	G	K	I	S	K
0.8	P	I	S	P	I	E	T	V	P	V	K	L	K	P	G	M	D	G	P	K	V	K	Q	W	P	L	T	E	E	K	I	K	A	L	V	E	I	C	T	E	M	E	K	E	G	K	I	S	K
0.8	P	I	S	P	I	E	T	V	P	V	K	L	K	P	G	M	D	G	P	R	V	K	Q	W	P	L	T	D	E	K	I	K	A	L	V	E	I	C	T	E	M	E	K	E	G	K	I	S	K
0.8	P	I	S	P	I	E	T	V	P	V	K	L	K	P	G	M	D	G	P	K	V	K	Q	W	P	L	T	E	E	K	I	K	A	L	V	E	I	C	T	E	M	E	K	E	G	K	I	S	K
0.8	P	I	S	P	I	E	T	V	P	V	K	L	K	P	G	M	D	G	P	K	V	K	Q	W	P	L	T	E	E	K	I	K	A	L	I	E	I	C	T	E	M	E	K	E	G	K	I	S	K
0.8	P	I	S	P	I	E	T	V	P	V	K	L	K	P	G	M	D	G	P	K	V	K	Q	W	P	L	T	E	E	K	I	K	A	L	V	E	I	C	T	E	M	E	K	E	G	K	I	S	K
0.8	P	I	S	P	I	E	T	V	P	V	K	L	K	P	G	M	D	G	P	K	V	K	Q	W	P	L	T	E	E	K	I	K	A	L	V	E	I	C	T	E	M	E	K	E	G	K	I	S	K
0.8	P	I	S	P	I	E	T	V	P	V	K	L	K	P	G	M	D	G	P	K	I	K	Q	W	P	L	T	E	E	K	I	K	A	L	V	E	I	C	T	E	M	E	K	E	G	K	I	S	K
0.8	P	I	S	P	I	E	T	V	P	V	K	L	K	P	G	M	D	G	P	K	V	K	Q	W	P	L	T	E	E	K	I	K	A	L	T	A	I	C	E	E	M	E	R	E	G	K	I	S	K
0.8	.	.	.	.	.	.	.	.	.	.	.	.	.	.	.	.	.	.	.	.	.	.	.	.	.	.	.	.	.	.	.	.	.	.	.	.	.	C	T	E	M	E	K	E	G	K	I	S	K
0.8	P	I	S	P	I	K	T	V	P	V	R	L	K	P	G	M	D	G	P	K	V	K	Q	W	P	L	T	E	E	K	I	K	A	L	V	E	I	C	T	E	M	E	K	E	G	K	I	S	K
0.8	P	I	S	P	I	E	T	V	P	V	K	L	K	P	G	M	D	G	P	K	V	K	Q	W	P	L	T	E	E	K	I	K	A	L	V	E	I	C	T	E	M	E	K	E	G	K	I	S	K
0.8	P	I	S	P	I	E	T	V	P	V	K	L	K	P	G	M	D	G	P	K	V	K	Q	W	P	L	T	E	E	K	I	K	A	L	V	E	I	C	T	E	M	E	K	E	G	K	I	S	K
0.8	P	I	S	P	I	E	T	V	P	V	K	L	K	P	G	M	D	G	P	K	V	K	Q	W	P	L	T	E	E	K	I	K	A	L	V	E	I	C	T	E	M	E	K	E	G	K	I	S	K
0.8	P	I	S	P	I	E	T	V	P	V	K	L	K	P	G	M	D	G	P	R	V	K	Q	W	P	L	T	E	E	K	I	K	A	L	V	E	I	C	T	E	M	E	K	E	G	K	I	S	K
0.8	P	I	S	P	I	E	T	V	P	V	K	L	K	P	G	M	D	G	P	K	V	K	Q	W	P	L	T	E	E	K	I	K	A	L	V	E	I	C	T	E	M	E	K	E	G	K	I	S	K
0.8	P	I	S	P	I	E	T	V	P	V	K	L	K	P	G	M	D	G	P	K	V	K	Q	W	P	L	T	E	E	K	I	K	A	L	V	E	I	C	T	E	M	E	K	E	G	K	I	S	K
0.8	P	I	S	P	I	E	T	V	P	V	K	L	K	P	G	M	D	G	P	K	V	K	Q	W	P	L	T	E	E	K	I	K	A	L	V	E	I	C	T	E	M	E	K	E	G	K	I	S	K
0.8	P	I	S	P	I	E	T	V	P	V	K	L	K	P	G	M	D	G	P	K	V	K	Q	W	P	L	T	E	E	K	I	K	A	L	I	E	I	C	T	E	M	E	K	E	G	K	I	S	K
0.8	P	I	S	P	I	E	T	V	P	V	K	L	K	P	G	M	D	G	P	K	V	K	Q	W	P	L	T	E	E	K	I	K	A	L	V	E	I	C	T	E	M	E	K	E	G	K	I	S	K
0.8	P	I	S	P	I	E	T	V	P	V	K	L	K	P	G	M	D	G	P	K	V	K	Q	W	P	L	T	E	E	K	I	K	A	L	I	E	I	C	T	E	M	E	K	E	G	K	I	S	R
0.8	P	I	S	P	I	E	T	V	P	V	K	L	K	P	G	M	D	G	P	K	V	K	Q	W	P	L	T	E	E	K	I	K	A	L	V	E	I	C	T	E	M	E	K	E	G	K	I	S	K
0.8	P	I	S	P	I	E	T	V	P	V	K	L	K	P	G	M	D	G	P	K	V	K	Q	W	P	L	T	E	E	K	I	K	A	L	I	E	I	C	T	E	M	E	K	E	G	K	I	S	K
0.8	P	I	S	P	I	D	T	V	P	V	K	L	K	P	G	M	D	G	P	K	V	K	Q	W	P	L	T	E	E	K	I	K	A	L	V	E	I	C	T	E	M	E	K	E	G	K	I	S	K
0.8	P	I	S	P	I	E	T	V	P	V	K	L	K	P	G	M	D	G	P	R	V	K	Q	W	P	L	T	E	E	K	I	K	A	L	V	E	I	C	T	E	M	E	K	E	G	K	I	S	K
0.8	P	I	S	P	I	E	T	V	P	V	K	L	K	P	G	M	D	G	P	K	V	K	Q	W	P	L	T	E	E	K	I	K	A	L	V	E	I	C	T	E	M	E	K	E	G	K	I	S	R
0.8	P	I	S	P	I	E	T	V	P	V	K	L	K	P	G	M	D	G	P	K	V	K	Q	W	P	L	T	E	E	K	I	K	A	L	T	E	I	C	T	E	M	E	K	E	G	K	I	S	K
0.8	P	I	S	P	I	E	T	V	P	V	K	L	K	P	G	M	D	G	P	K	V	K	Q	W	P	L	T	E	E	K	I	K	A	L	V	E	I	C	T	E	M	E	K	E	G	K	I	S	K
0.8	P	I	S	P	I	E	T	V	P	V	K	L	K	P	G	M	D	G	P	K	V	K	Q	W	P	L	T	E	E	K	I	K	A	L	V	E	I	C	T	E	M	E	K	E	G	K	I	S	K
0.8	P	I	S	P	I	E	T	V	P	V	K	L	K	P	G	M	D	G	P	R	V	K	Q	W	P	L	T	E	E	K	I	K	A	L	I	E	I	C	T	E	M	E	K	E	G	K	I	S	K
0.8	P	I	S	P	I	E	T	V	P	V	K	L	K	P	G	M	D	G	P	K	V	K	Q	W	P	L	T	E	E	K	I	K	A	L	I	E	I	C	T	E	M	E	K	E	G	K	I	S	K
0.8	P	I	S	P	I	E	T	V	P	V	K	L	K	P	G	M	D	G	P	K	V	K	Q	W	P	L	T	E	E	K	I	K	A	L	V	E	I	C	T	E	M	E	K	E	G	K	I	S	K
0.8	P	I	S	P	I	E	T	V	P	V	K	L	K	P	G	M	D	G	P	K	V	K	Q	W	P	L	T	E	E	K	I	K	A	L	V	E	I	C	T	E	M	E	K	E	G	K	I	S	K
0.8	P	I	S	P	I	E	T	V	P	V	K	L	K	P	G	M	D	G	P	K	V	K	Q	W	P	L	T	E	E	K	I	K	A	L	I	E	I	C	T	E	M	E	K	E	G	K	I	S	K
0.8	P	I	S	P	I	E	T	V	P	V	K	L	K	P	G	M	D	G	P	K	V	K	Q	W	P	L	T	E	E	K	I	K	A	L	V	E	I	C	T	E	M	E	K	E	G	K	I	S	K
0.85	P	I	S	P	I	E	T	V	P	V	K	L	K	P	G	M	D	G	P	K	V	K	Q	W	P	L	T	E	E	K	I	K	A	L	V	E	I	C	T	E	M	E	K	E	G	K	I	T	K
0.8500000000000001	P	I	S	P	I	E	T	V	P	V	K	L	K	P	G	M	D	G	P	K	V	K	Q	W	P	L	T	E	E	K	I	K	A	L	V	E	I	C	T	E	M	E	K	E	G	K	I	S	K
0.9	P	I	S	P	I	E	T	V	P	V	K	L	K	P	G	M	D	G	P	T	V	K	Q	W	P	L	T	E	E	K	I	K	A	L	V	E	I	C	T	E	M	E	K	E	G	K	I	S	R
0.9	P	I	S	P	I	E	T	V	P	V	K	L	K	P	G	M	D	G	P	K	V	K	Q	W	P	L	T	E	E	K	I	K	A	L	V	E	I	C	T	E	M	E	K	E	G	K	I	S	K
0.9	P	I	S	P	I	E	T	V	P	V	K	L	K	P	G	M	D	G	P	R	V	K	Q	W	P	L	T	E	E	K	I	K	A	L	V	E	I	C	T	E	M	E	K	E	G	K	I	S	K
0.9	P	I	S	P	I	E	T	V	P	V	K	L	K	P	G	M	D	G	P	K	V	K	Q	W	P	L	T	E	E	K	I	K	A	L	V	E	I	C	T	E	M	E	K	E	G	K	I	S	K
0.9	P	I	S	P	I	E	T	V	P	V	K	L	K	P	G	M	D	G	P	K	V	K	Q	W	P	L	T	E	E	K	I	K	A	L	V	E	I	C	T	E	M	E	K	E	G	K	I	S	K
0.9	.	.	.	.	.	.	.	.	.	.	.	.	.	.	.	.	.	.	.	.	.	.	.	.	.	.	.	.	.	.	.	.	.	.	.	.	.	C	T	E	M	E	K	E	G	K	I	S	K
0.9	.	.	.	.	.	.	.	.	.	.	.	.	.	.	.	.	.	.	.	.	.	.	.	.	.	.	.	.	.	.	.	.	.	.	.	.	.	C	T	E	M	E	K	E	G	K	I	S	K
0.9	P	I	S	P	I	E	T	V	P	V	K	L	K	P	G	M	D	G	P	K	V	K	Q	W	P	L	T	E	E	K	I	K	A	L	I	E	I	C	T	E	M	E	K	E	G	K	I	S	K
0.9	P	I	S	P	I	E	T	V	P	V	K	L	K	P	G	M	D	G	P	K	V	K	Q	W	P	L	T	E	E	K	I	K	A	L	V	E	I	C	T	E	M	E	K	E	G	K	I	S	K
0.9	P	I	S	P	I	E	T	V	P	V	K	L	K	P	G	M	D	G	P	K	V	K	Q	W	P	L	T	E	E	K	I	K	A	L	V	E	I	C	T	E	M	E	K	E	G	K	I	S	K
0.9	P	I	S	P	I	E	T	V	P	V	K	L	K	P	G	M	D	G	P	K	V	K	Q	W	P	L	T	E	E	K	I	K	A	L	V	E	I	C	T	E	M	E	K	E	G	K	I	S	K
0.9	P	I	S	P	I	E	T	V	P	V	K	L	K	P	G	M	D	G	P	K	V	K	Q	W	P	L	T	E	E	K	I	K	A	L	I	E	I	C	T	E	M	E	K	E	G	K	I	S	K
0.9	.	.	.	.	.	.	.	.	.	.	.	.	.	.	.	.	.	.	.	.	.	.	.	W	P	L	T	E	E	K	I	K	A	L	V	E	I	C	T	E	M	E	K	E	G	K	I	S	K
0.9	P	I	S	P	I	E	T	I	P	V	K	L	K	P	G	M	D	G	P	K	V	K	Q	W	P	L	T	E	E	K	I	K	A	L	T	E	I	C	T	E	M	E	K	E	G	K	I	S	R
0.9	P	I	S	P	I	D	T	V	P	V	K	L	K	P	G	M	D	G	P	K	V	K	Q	W	P	L	T	E	E	K	I	K	A	L	V	E	I	C	T	E	M	E	K	E	G	K	I	S	K
0.9	P	I	S	P	I	E	T	V	P	V	K	L	K	P	G	M	D	G	P	K	V	K	Q	W	P	L	T	E	E	K	I	K	A	L	V	E	I	C	T	E	M	E	K	E	G	K	I	S	K
0.9	P	I	S	P	I	E	T	V	P	V	R	L	K	P	G	M	D	G	P	K	I	K	Q	W	P	L	T	E	E	K	I	K	A	L	V	E	I	C	T	E	M	E	K	E	G	K	I	S	K
0.9	P	I	S	P	I	E	T	V	P	V	K	L	K	P	G	M	D	G	P	K	V	K	Q	W	P	L	T	E	E	K	I	K	A	L	V	E	I	C	T	E	M	E	K	E	G	K	I	S	K
0.9	P	I	S	P	I	E	T	V	P	V	K	L	K	P	G	M	D	G	P	K	V	K	Q	W	P	L	T	E	E	K	I	K	A	L	V	E	I	C	T	E	M	E	K	E	G	K	I	S	K
0.9	P	I	S	P	I	E	T	V	P	V	K	L	K	P	G	M	D	G	P	K	V	K	Q	W	P	L	T	E	E	K	I	K	A	L	V	E	I	C	T	E	M	E	K	E	G	K	I	S	K
0.9	P	I	S	P	I	E	T	V	P	V	K	L	K	P	G	M	D	G	P	K	V	K	Q	W	P	L	T	E	E	K	I	K	A	L	V	E	I	C	T	E	M	E	K	E	G	K	I	S	K
0.9	P	I	S	P	I	E	T	V	P	V	K	L	K	P	G	M	D	G	P	K	V	K	Q	W	P	L	T	E	E	K	I	K	A	L	V	E	I	C	T	E	M	E	K	E	G	K	I	S	K
0.9	P	I	S	P	I	E	T	V	P	V	K	L	K	P	G	M	D	G	P	K	V	K	Q	W	P	L	T	E	E	K	I	K	A	L	V	E	I	C	T	E	M	E	K	E	G	K	I	S	K
0.9	P	I	S	P	I	E	T	V	P	V	K	L	K	P	G	M	D	G	P	K	V	K	Q	W	P	L	T	E	E	K	I	K	A	L	V	E	I	C	A	E	M	E	K	E	G	K	I	S	K
0.9	P	I	S	P	I	E	T	V	P	V	K	L	K	P	G	M	D	G	P	K	V	K	Q	W	P	L	T	E	E	K	I	K	A	L	I	E	I	C	T	E	M	E	K	E	G	K	I	S	K
0.9	P	I	S	P	I	E	T	V	P	V	K	L	K	P	G	M	D	G	P	K	V	K	Q	W	P	L	T	E	E	K	I	K	A	L	T	E	I	C	T	E	M	E	K	E	G	K	I	S	K
0.9	P	I	S	P	I	E	T	V	P	V	K	L	K	P	G	M	D	G	P	K	V	K	Q	W	P	L	T	E	E	K	I	K	A	L	V	E	I	C	T	E	M	E	K	E	G	K	I	S	K
0.9	P	I	S	P	I	E	T	V	P	V	K	L	K	P	G	M	D	G	P	K	V	K	Q	W	P	L	T	E	E	K	I	K	A	L	T	E	I	C	T	E	M	E	K	E	G	K	I	S	K
0.9	P	I	S	P	I	E	T	V	P	V	K	L	K	P	G	M	D	G	P	K	V	K	Q	W	P	L	T	E	E	K	I	K	A	L	V	E	I	C	T	E	M	E	K	E	G	K	I	S	K
0.9	P	I	S	P	I	E	T	V	P	V	K	L	K	P	G	M	D	G	P	R	V	K	Q	W	P	L	T	E	E	K	I	K	A	L	V	E	I	C	T	E	M	E	K	E	G	K	I	S	K
0.9	P	I	S	P	I	E	T	V	P	V	K	L	K	P	G	M	D	G	P	K	V	K	Q	W	P	L	T	E	E	K	I	K	A	L	V	E	I	C	T	E	M	E	K	E	G	K	I	S	K
0.9	P	I	S	P	I	E	T	V	P	V	K	L	K	P	G	M	D	G	P	K	V	K	Q	W	P	L	T	E	E	K	I	K	A	L	V	E	I	C	T	E	M	E	K	E	G	K	I	S	K
0.9	P	I	S	P	I	E	T	V	P	V	K	L	K	P	G	M	D	G	P	K	V	K	Q	W	P	L	T	E	E	K	I	K	A	L	V	E	I	C	T	E	M	E	K	E	G	K	I	S	K
0.9	P	I	S	P	I	E	T	V	P	V	K	L	K	P	G	M	D	G	P	K	V	K	Q	W	P	L	T	E	E	K	I	K	A	L	V	E	I	C	T	E	M	E	K	E	G	K	I	S	K
0.9	P	I	S	P	I	E	T	V	P	V	K	L	K	P	G	M	D	G	P	K	V	K	Q	W	P	L	T	E	E	K	I	K	A	L	V	E	I	C	T	E	M	E	K	E	G	K	I	S	K
0.9	P	I	S	P	I	E	T	V	P	V	K	L	K	P	G	M	D	G	P	K	V	K	Q	W	P	L	T	E	E	K	I	K	A	L	V	E	I	C	T	E	M	E	K	E	G	K	I	S	K
0.9	P	I	S	P	I	D	T	V	P	V	T	L	K	P	G	M	D	G	P	K	V	K	Q	W	P	L	T	E	E	K	I	K	A	L	T	E	I	C	K	E	M	E	E	E	G	K	I	S	K
0.9	P	I	S	P	I	D	T	V	P	V	T	L	K	P	G	M	D	G	P	K	V	K	Q	W	P	L	T	E	E	K	I	K	A	L	T	E	I	C	K	E	M	E	E	E	G	K	I	S	K
0.9	P	I	S	P	I	E	T	V	P	V	K	L	K	P	G	M	D	G	P	K	V	K	Q	W	P	L	T	E	E	K	I	K	A	L	T	E	I	C	T	E	M	E	K	E	G	K	I	S	K
0.9	P	I	S	P	I	E	T	V	P	V	K	L	K	P	G	M	D	G	P	K	V	K	Q	W	P	L	T	E	E	K	I	K	A	L	I	E	I	C	T	E	M	E	K	E	G	K	I	S	K
0.9	P	I	S	P	I	E	T	V	P	V	K	L	K	P	G	M	D	G	P	K	V	K	Q	W	P	L	T	E	E	K	I	K	A	L	V	E	I	C	T	E	M	E	K	E	G	K	I	S	K
0.9	P	I	S	P	I	E	T	V	P	V	K	L	K	P	G	M	D	G	P	K	V	K	Q	W	P	L	T	E	E	K	I	K	A	L	V	E	I	C	T	E	M	E	K	E	G	K	I	S	R
0.9	P	I	S	P	I	E	T	V	P	V	K	L	K	P	G	M	D	G	P	K	V	K	Q	W	P	L	T	E	E	K	I	K	A	L	V	E	I	C	T	E	M	E	K	E	G	K	I	S	K
0.9	P	I	S	P	I	D	T	V	P	V	K	L	K	P	G	M	D	G	P	K	V	K	Q	W	P	L	T	E	E	K	I	K	A	L	V	E	I	C	T	E	M	E	K	E	G	K	I	S	K
0.9	P	I	S	P	I	D	T	V	P	V	K	L	K	P	G	M	D	G	P	K	V	K	Q	W	P	L	T	E	E	K	I	K	A	L	V	E	I	C	T	E	M	E	K	E	G	K	I	S	K
0.9	P	I	S	P	I	D	T	V	P	V	K	L	K	P	G	M	D	G	P	K	V	K	Q	W	P	L	T	E	E	K	I	K	A	L	V	E	I	C	T	E	M	E	K	E	G	K	I	S	K
0.9	P	I	S	P	I	E	T	V	P	V	K	L	K	P	G	M	D	G	P	K	V	K	Q	W	P	L	T	E	E	K	I	K	A	L	V	E	I	C	T	E	M	E	K	E	G	K	I	S	K
0.9	P	I	S	P	I	E	T	V	P	V	K	L	K	P	G	M	D	G	P	K	V	K	Q	W	P	L	T	E	E	K	I	K	A	L	T	E	I	C	N	D	M	E	K	E	G	K	I	S	K
0.9	P	I	S	P	I	E	T	V	P	V	K	L	K	P	G	M	D	G	P	R	V	K	Q	W	P	L	T	E	E	K	I	K	A	L	V	E	I	C	T	E	M	E	K	E	G	K	I	S	K
0.9	P	I	S	P	I	E	T	V	P	V	K	L	K	P	G	M	D	G	P	K	V	K	Q	W	P	L	T	E	E	K	I	K	A	L	I	E	I	C	T	E	M	E	K	E	G	K	I	S	K
0.9	P	I	S	P	I	E	T	V	P	V	K	L	K	P	G	M	D	G	P	K	V	K	Q	W	P	L	T	E	E	K	I	K	A	L	I	E	I	C	T	E	M	E	K	E	G	K	I	S	K
0.9	P	I	S	P	I	E	T	V	P	V	K	L	K	P	G	M	D	G	P	K	V	K	Q	W	P	L	T	E	E	K	I	K	A	L	V	E	I	C	T	E	M	E	K	E	G	K	I	S	K
0.9	P	I	S	P	I	E	T	V	P	V	K	L	K	P	G	M	D	G	P	K	V	K	Q	W	P	L	T	E	E	K	I	K	A	L	M	E	I	C	T	E	M	E	K	E	G	K	I	S	K
0.9	P	I	S	P	I	E	T	V	P	V	K	L	K	P	G	M	D	G	P	K	V	K	Q	W	P	L	P	E	E	K	I	K	A	L	I	E	I	C	T	E	M	E	K	E	G	K	I	S	K
0.9	P	I	S	P	I	E	T	V	P	V	R	L	K	P	G	M	D	G	P	K	V	K	Q	W	P	L	T	E	E	K	I	K	A	L	V	E	I	C	T	E	M	E	K	E	G	K	I	S	K
0.9	P	I	S	P	I	E	T	V	P	V	K	L	K	P	G	M	D	G	P	K	V	K	Q	W	P	L	T	E	E	K	I	K	A	L	I	E	I	C	T	E	M	E	K	E	G	K	I	S	K
0.9	P	I	S	P	I	E	T	V	P	V	K	L	K	P	G	M	D	G	P	K	V	K	Q	W	P	L	T	E	E	K	I	K	A	L	T	D	I	C	T	E	M	E	K	E	G	K	I	S	K
0.9	P	I	S	P	I	E	T	V	P	V	K	L	K	P	G	M	D	G	P	K	V	K	Q	W	P	L	T	E	E	K	I	K	A	L	V	E	I	C	T	E	M	E	K	E	G	K	I	S	K
0.9	P	I	S	P	I	E	T	V	P	V	K	L	K	P	G	M	D	G	P	K	V	K	Q	W	P	L	T	E	E	K	I	K	A	L	V	E	I	C	T	E	M	E	K	E	G	K	I	S	K
0.9	P	I	S	P	I	E	T	V	P	V	K	L	K	P	G	M	D	G	P	R	V	K	Q	W	P	L	T	E	E	K	I	K	A	L	V	E	I	C	T	E	L	E	K	E	G	K	I	S	K
0.9	P	I	S	P	I	E	T	V	P	V	K	L	K	P	G	M	D	G	P	R	V	K	Q	W	P	L	T	E	E	K	I	K	A	L	V	E	I	C	T	E	L	E	K	E	G	K	I	S	K
0.9	P	I	S	P	I	E	T	V	P	V	K	L	K	P	G	M	D	G	P	R	V	K	Q	W	P	L	T	E	E	K	I	K	A	L	V	E	I	C	T	E	M	E	K	E	G	K	I	S	K
0.9	P	I	S	P	I	E	T	V	P	V	K	L	K	P	G	M	D	G	P	R	V	K	Q	W	P	L	T	E	E	K	I	K	A	L	V	E	I	C	T	E	M	E	K	E	G	K	I	S	K
0.9	P	I	S	P	I	E	T	V	P	V	K	L	K	P	G	M	D	G	P	R	V	K	Q	W	P	L	T	E	E	K	I	K	A	L	V	E	I	C	T	E	L	E	K	E	G	K	I	S	K
0.9	P	I	S	P	I	E	T	V	P	V	K	L	K	P	G	M	D	G	P	R	V	K	Q	W	P	L	T	E	E	K	I	K	A	L	V	E	I	C	T	E	M	E	K	E	G	K	I	S	K
0.9	P	I	S	P	I	E	T	V	P	V	K	L	K	P	G	M	D	G	P	K	V	K	Q	W	P	L	T	E	E	K	I	K	A	L	I	E	I	C	T	E	M	E	K	E	G	K	I	S	K
0.9	P	I	S	P	I	E	T	V	P	V	K	L	K	P	G	M	D	G	P	K	V	K	Q	W	P	L	T	E	E	K	I	K	A	L	V	E	I	C	A	E	M	E	K	E	G	K	I	S	R
0.9	P	I	S	P	I	E	T	V	P	V	K	L	K	P	G	M	D	G	P	R	V	K	Q	W	P	L	T	E	E	K	I	K	A	L	V	E	I	C	T	E	L	E	K	E	G	K	I	S	K
0.9	P	I	S	P	I	E	T	V	P	V	K	L	K	P	G	M	D	G	P	R	V	K	Q	W	P	L	T	E	E	K	I	K	A	L	T	E	I	C	K	E	M	E	K	E	G	K	I	S	K
0.9	P	I	S	P	I	E	T	V	P	V	K	L	K	P	G	M	D	G	P	K	V	K	Q	W	P	L	T	E	E	K	I	K	A	L	I	E	I	C	T	E	M	E	K	E	G	K	I	S	K
0.9	P	I	S	P	I	E	T	V	P	V	K	L	K	P	G	M	D	G	P	K	V	K	Q	W	P	L	T	E	E	K	I	K	A	L	I	E	I	C	T	E	M	E	K	E	G	K	I	S	K
0.9	P	I	S	P	I	E	T	V	P	V	K	L	K	P	G	M	D	G	P	K	V	K	Q	W	P	L	T	E	E	K	I	K	A	L	T	E	I	C	T	E	M	E	K	E	G	K	I	S	K
0.9	P	I	S	P	I	E	T	V	P	V	K	L	K	P	G	M	D	G	P	K	V	K	Q	W	P	L	T	E	E	K	I	K	A	L	I	E	I	C	T	E	M	E	K	E	G	K	I	S	K
0.9	P	I	S	P	I	E	T	V	P	V	K	L	K	P	G	M	D	G	P	K	V	K	Q	W	P	L	T	E	E	K	I	K	A	L	I	E	I	C	T	E	M	E	K	E	G	K	I	S	K
0.9	P	I	S	P	I	E	T	V	P	V	K	L	K	P	G	M	D	G	P	K	V	K	Q	W	P	L	T	E	E	K	I	K	A	L	T	E	I	C	E	E	M	E	K	E	G	T	I	S	K
1.0	P	I	S	P	I	E	T	V	P	V	K	L	K	P	G	M	D	G	P	K	V	K	Q	W	P	L	T	E	E	K	I	K	A	L	I	E	I	C	T	E	M	E	K	E	G	K	I	S	K
1.0	P	I	S	P	I	E	T	V	P	V	K	L	K	P	G	M	D	G	P	K	V	K	Q	W	P	L	T	E	E	K	I	K	A	L	V	E	I	C	T	E	M	E	K	E	G	K	I	S	K
1.0	P	I	S	P	I	E	T	V	P	V	K	L	K	P	G	M	D	G	P	K	V	K	Q	W	P	L	T	E	E	K	I	K	A	L	V	E	I	C	T	E	M	E	K	E	G	K	I	S	K
1.0	P	I	S	P	I	E	T	V	P	V	K	L	K	P	G	M	D	G	P	K	V	K	Q	W	P	L	T	E	E	K	I	K	A	L	X	D	I	C	T	E	M	E	K	E	G	K	I	S	K
1.0	P	I	S	P	I	E	T	V	P	V	K	L	K	P	G	M	D	G	P	K	V	K	Q	W	P	L	T	E	E	K	I	R	A	L	I	E	I	C	T	E	M	E	K	E	G	K	I	S	K
1.0	P	I	S	P	I	E	T	V	P	V	K	L	K	P	G	M	D	G	P	K	V	K	Q	W	P	L	T	E	E	K	I	K	A	L	V	E	I	C	S	E	M	E	K	E	G	K	I	T	K
1.0	P	I	S	P	I	E	T	V	P	V	K	L	K	P	G	M	D	G	P	K	V	K	Q	W	P	L	T	E	E	K	I	K	A	L	V	E	I	C	T	E	M	E	K	E	G	K	I	S	K
1.0	P	I	S	P	I	E	T	V	P	V	K	L	K	P	G	M	D	G	P	K	V	K	Q	W	P	L	T	E	E	K	I	K	A	L	T	E	I	C	T	E	M	E	K	E	G	K	I	S	K
1.0	P	I	S	P	I	E	T	V	P	V	K	L	K	P	G	M	D	G	P	R	V	K	Q	W	P	L	T	E	E	K	I	K	A	L	T	E	I	C	K	D	M	E	K	E	G	K	I	S	K
1.0	.	.	.	.	.	.	.	.	.	.	.	.	.	.	.	.	.	.	.	.	.	.	.	.	.	.	.	.	.	.	.	.	.	.	.	.	.	C	T	E	M	E	K	E	G	K	I	S	K
1.0	P	I	S	P	I	E	T	V	P	V	K	L	K	P	G	M	D	G	P	K	V	K	Q	W	P	L	T	E	E	K	I	K	A	L	R	E	I	C	T	E	M	E	K	E	G	K	I	S	K
1.0	P	I	S	P	I	E	T	V	P	V	K	L	K	P	G	M	D	G	P	K	V	K	Q	W	P	L	T	E	E	K	I	K	A	L	V	E	I	C	T	E	M	E	K	E	G	K	I	S	K
1.0	P	I	S	P	I	E	T	V	P	V	K	L	K	P	G	V	D	G	P	K	V	K	Q	W	P	L	T	E	E	K	I	K	A	L	I	E	I	C	T	E	M	E	K	E	G	K	I	S	K
1.0	P	I	S	P	I	E	T	V	P	V	K	L	K	P	G	M	D	G	P	K	V	K	Q	W	P	L	T	E	E	K	I	K	A	L	V	E	I	C	T	E	M	E	K	E	G	K	I	S	K
1.0	P	I	S	T	I	E	T	V	P	V	K	L	K	P	G	M	D	G	P	K	V	K	Q	W	P	L	T	E	E	K	I	K	A	L	V	E	I	C	T	E	L	E	K	E	G	K	I	S	K
1.0	P	I	S	P	I	E	T	V	P	V	K	L	K	P	G	M	D	G	P	K	V	K	Q	W	P	L	T	E	E	K	I	K	A	L	I	E	I	C	T	E	M	E	K	E	G	K	I	S	K
1.0	P	I	S	P	I	E	T	V	P	V	K	L	K	P	G	M	D	G	P	K	V	K	Q	W	P	L	T	E	E	K	I	K	A	L	V	E	I	C	A	E	L	E	K	E	G	K	I	S	K
1.0	P	I	S	P	I	E	T	V	P	V	K	L	K	P	G	M	D	G	P	K	V	K	Q	W	P	L	T	E	E	K	I	K	A	L	I	E	I	C	T	E	M	E	K	E	G	K	I	S	K
1.0	P	I	S	P	I	E	T	V	P	V	K	L	K	P	G	M	D	G	P	K	V	K	Q	W	P	L	T	E	E	K	I	K	A	L	V	E	I	C	T	E	M	E	K	E	G	K	I	S	K
1.0	P	I	S	P	I	E	T	V	P	V	K	L	K	P	G	M	D	G	P	K	V	K	Q	W	P	L	T	E	E	K	I	K	A	L	V	E	I	C	T	E	M	E	K	E	G	K	I	S	K
1.0	P	I	S	P	I	E	T	V	P	V	K	L	K	P	G	M	D	G	P	K	V	K	Q	W	P	L	T	E	E	K	I	K	A	L	V	E	I	C	T	E	M	E	K	E	G	K	I	S	K
1.0	P	I	S	P	I	E	T	V	P	V	K	L	K	P	G	M	D	G	P	K	V	K	Q	W	P	L	T	E	E	K	I	K	A	L	L	E	I	C	T	E	M	E	K	E	G	K	I	T	K
1.0	P	I	S	P	I	E	T	V	P	V	K	L	K	P	G	M	D	G	P	K	V	K	Q	W	P	L	T	E	E	K	I	K	A	L	V	E	I	C	T	E	M	E	K	E	G	K	I	S	K
1.0	P	I	S	P	I	E	T	V	P	V	K	L	K	P	G	M	D	G	P	K	V	K	Q	W	P	L	T	E	E	K	I	K	A	L	V	E	I	C	A	E	L	E	X	E	G	K	I	S	K
1.0	P	I	S	P	I	E	T	V	P	V	K	L	K	P	G	M	D	G	P	K	V	K	Q	W	P	L	T	E	E	K	I	K	A	L	V	E	I	C	T	E	M	E	K	E	G	K	I	S	K
1.0	P	I	S	P	I	E	T	V	P	V	K	L	K	P	G	M	D	G	P	K	V	K	Q	W	P	L	T	E	E	K	I	K	A	L	V	E	I	C	T	E	M	E	K	E	G	K	I	S	K
1.0	P	I	S	P	I	E	T	V	P	V	K	L	K	P	G	M	D	G	P	K	V	K	Q	W	P	L	T	E	E	K	I	K	A	L	V	E	I	C	T	E	M	E	K	E	G	K	I	S	K
1.0	P	I	S	P	I	E	T	I	P	V	K	L	K	P	G	M	D	G	P	R	V	K	Q	W	P	L	T	E	E	K	I	K	A	L	V	E	I	C	T	E	M	E	K	E	G	K	I	S	K
1.0	P	I	S	P	I	E	T	V	P	V	K	L	K	P	G	M	D	G	P	K	V	K	Q	W	P	L	T	E	E	K	I	K	A	L	V	E	I	C	T	E	M	E	K	E	G	K	I	T	K
1.0	P	I	S	P	I	E	T	V	P	V	K	L	K	P	G	M	D	G	P	K	V	K	Q	W	P	L	T	E	E	K	I	K	A	L	V	E	I	C	T	E	M	E	K	E	G	K	I	S	K
1.0	P	I	S	P	I	D	T	V	P	V	K	L	K	P	G	M	D	G	P	K	V	K	Q	W	P	L	T	E	E	K	I	K	A	L	V	E	I	C	T	E	M	E	K	E	G	K	I	S	K
1.0	P	I	S	P	I	E	T	V	P	V	K	L	K	P	G	M	D	G	P	K	V	K	Q	W	P	L	T	E	E	K	I	K	A	L	V	E	I	C	T	E	M	E	K	E	G	K	I	S	K
1.0	P	I	S	P	I	E	T	V	P	V	K	L	K	P	G	M	D	G	P	K	V	K	Q	W	P	L	T	E	E	K	I	K	A	L	V	E	I	C	T	E	M	E	K	E	G	K	I	S	K
1.0	P	I	S	P	I	E	T	V	P	V	K	L	K	P	G	M	D	G	P	K	V	K	Q	W	P	L	T	E	E	K	I	K	A	L	V	E	I	C	T	E	M	E	K	E	G	K	I	S	K
1.0	P	I	S	P	I	E	T	V	P	V	K	L	K	P	G	M	D	G	P	K	V	K	Q	W	P	L	T	E	E	K	I	K	A	L	M	E	I	C	T	E	M	E	K	E	G	K	I	S	K
1.0	P	I	S	P	I	E	T	V	P	V	K	L	K	P	G	M	D	G	P	K	V	K	Q	W	P	L	T	E	E	K	I	K	A	L	T	E	I	C	T	E	M	E	K	E	G	K	I	S	K
1.0	P	I	S	P	I	E	T	V	P	V	K	L	K	P	G	M	D	G	P	R	V	K	Q	W	P	L	T	E	E	K	I	K	A	L	L	E	I	C	A	E	M	E	K	E	G	K	I	S	K
1.0	P	I	S	P	I	E	T	V	P	V	K	L	K	P	G	M	D	G	P	K	V	K	Q	W	P	L	T	E	E	K	I	K	A	L	V	E	I	C	T	E	M	E	K	E	G	K	I	S	K
1.0	P	I	S	P	I	E	T	V	P	V	K	L	K	P	G	M	D	G	P	K	V	K	Q	W	P	L	T	E	E	K	I	K	A	L	V	E	I	C	T	E	M	E	K	E	G	K	I	S	K
1.0	P	I	S	P	I	E	T	V	P	V	K	L	K	P	G	M	D	G	P	K	V	K	Q	W	P	L	T	E	E	K	I	K	A	L	I	E	I	C	T	E	M	E	K	E	G	K	I	S	K
1.0	P	I	S	P	I	E	T	V	P	V	K	L	K	P	G	M	D	G	P	K	V	K	Q	W	P	L	T	E	E	K	I	K	A	L	T	E	I	C	T	E	M	E	K	E	G	K	I	S	K
1.0	P	I	S	P	I	E	T	V	P	V	K	L	K	P	G	M	D	G	P	K	V	K	Q	W	P	L	T	E	E	K	I	K	A	L	V	E	I	C	T	E	M	E	K	E	G	K	I	S	K
1.0	P	I	S	P	I	E	T	V	P	V	K	L	K	P	G	M	D	G	P	K	V	K	Q	W	P	L	T	E	E	K	I	K	A	L	X	E	I	C	T	E	M	E	K	E	G	K	I	S	K
1.0	P	I	S	P	I	E	T	V	P	V	K	L	K	P	G	M	D	G	P	K	V	K	Q	W	P	L	T	E	E	K	I	K	A	L	V	E	I	C	T	E	M	E	K	E	G	K	I	S	K
1.0	P	I	S	P	I	E	T	V	P	V	K	L	K	P	G	M	D	G	P	R	V	K	Q	W	P	L	T	E	E	K	I	K	A	L	I	E	I	C	T	E	M	E	K	E	G	K	I	S	K
1.0	P	I	S	P	I	E	T	V	P	V	K	L	K	P	G	M	D	G	P	K	V	K	Q	W	P	L	T	E	E	K	I	K	A	L	V	E	I	C	T	E	M	E	K	E	G	K	I	S	K
1.0	P	I	S	P	I	E	T	V	P	V	K	L	K	P	G	M	D	G	P	K	V	K	Q	W	P	L	T	E	E	K	I	K	A	L	V	E	I	C	T	E	M	E	K	E	G	K	I	S	K
1.0	P	I	S	P	I	E	T	V	P	V	K	L	K	P	G	M	D	G	P	K	V	K	Q	W	P	L	T	E	E	K	I	K	A	L	T	A	I	C	E	E	M	E	K	E	G	K	I	T	K
1.0	P	I	S	P	I	E	T	V	P	V	K	L	K	P	G	M	D	G	P	K	V	K	Q	W	P	L	T	E	E	K	I	K	A	L	V	E	I	C	T	E	M	E	K	E	G	K	I	S	K
1.0	P	I	S	P	I	E	T	V	P	V	K	L	K	P	G	M	D	G	P	K	V	K	Q	W	P	L	T	E	E	K	I	K	A	L	V	E	I	C	T	E	M	E	K	E	G	K	I	S	K
1.0	P	I	S	P	I	E	T	V	P	V	K	L	K	P	G	M	D	G	P	K	V	K	Q	W	P	L	T	E	E	K	I	K	A	L	V	E	I	C	T	E	M	E	K	E	G	K	I	S	K
1.0	P	I	S	P	I	E	T	V	P	V	K	L	K	P	G	M	D	G	P	K	V	K	Q	W	P	L	T	E	E	K	I	K	A	L	V	E	I	C	T	E	M	E	K	E	G	K	I	S	K
1.0	P	I	S	P	I	E	T	V	P	V	K	L	K	P	G	M	D	G	P	K	V	K	Q	W	P	L	T	E	E	K	I	K	A	L	V	E	I	C	T	E	M	E	K	E	G	K	I	S	K
1.0	P	I	S	P	I	E	T	V	P	V	K	L	K	P	G	M	D	G	P	K	V	K	Q	W	P	L	T	E	E	K	I	K	A	L	I	E	I	C	T	E	M	E	K	E	G	K	I	S	K
1.0	P	I	S	P	I	E	T	V	P	V	K	L	K	P	G	M	D	G	P	K	V	K	Q	W	P	L	T	E	E	K	I	K	A	L	V	E	I	C	T	E	M	E	K	E	G	K	I	S	K
1.0	P	I	S	P	I	E	T	V	P	V	K	L	K	P	G	M	D	G	P	K	V	K	Q	W	P	L	T	E	E	K	I	K	A	L	V	E	I	C	T	E	I	E	K	E	G	K	I	S	K
1.0	P	I	S	P	I	E	T	V	P	V	K	L	K	P	G	M	D	G	P	K	V	K	Q	W	P	L	T	E	E	K	I	K	A	L	V	E	I	C	T	E	M	E	K	E	G	K	I	S	K
1.0	P	I	S	P	I	E	T	V	P	V	K	L	K	P	G	M	D	G	P	R	V	K	Q	W	P	L	T	E	E	K	I	K	A	L	V	E	I	C	T	E	M	E	K	E	G	K	I	S	K
1.0	P	I	S	P	I	E	T	V	P	V	K	L	K	P	G	M	D	G	P	K	V	K	Q	W	P	L	T	E	E	K	I	K	A	L	V	E	I	C	T	E	M	E	K	E	G	K	I	S	K
1.0	P	I	S	P	I	E	T	V	P	V	K	L	K	P	G	M	D	G	P	K	V	K	Q	W	P	L	T	E	E	K	I	K	A	L	V	E	I	C	T	E	M	E	K	E	G	K	I	S	K
1.0	P	I	S	P	I	E	T	V	P	V	K	L	K	P	G	M	D	G	P	K	V	K	Q	W	P	L	T	E	E	K	I	K	A	L	I	E	I	C	T	E	M	E	K	E	G	K	I	S	K
1.0	P	I	S	P	I	E	T	V	P	V	K	L	K	P	G	M	D	G	P	K	V	K	Q	W	P	L	T	E	E	K	I	K	A	L	V	E	I	C	T	E	L	E	K	E	G	K	I	S	K
1.0	P	I	S	P	I	E	T	V	P	V	K	L	K	P	G	M	D	G	P	R	V	K	Q	W	P	L	T	E	E	K	I	K	A	L	V	E	I	C	T	E	M	E	K	E	G	K	I	S	K
1.0	P	I	S	P	I	E	T	V	P	V	K	L	K	P	G	M	D	G	P	K	V	K	Q	W	P	L	T	E	E	K	I	K	A	L	V	E	I	C	T	E	M	E	K	E	G	K	I	S	K
1.0	P	I	S	P	I	E	T	V	P	V	K	L	K	P	G	M	D	G	P	K	V	K	Q	W	P	L	T	E	E	K	I	K	A	L	I	E	I	C	T	E	M	E	K	E	G	K	I	S	K
1.0	P	I	S	P	I	E	T	V	P	V	K	L	K	P	G	M	D	G	P	K	V	K	Q	W	P	L	T	E	E	K	I	K	A	L	I	E	I	C	T	E	M	E	K	E	G	K	I	S	K
1.0	P	I	S	P	I	E	T	V	P	V	K	L	K	P	G	M	D	G	P	K	V	K	Q	W	P	L	T	E	E	K	I	K	A	L	V	E	I	C	T	E	M	E	K	E	G	K	I	S	K
1.0	P	I	S	P	I	E	T	V	P	V	K	L	K	P	G	M	D	G	P	K	V	K	Q	W	P	L	T	E	E	K	I	K	A	L	V	E	I	C	T	E	M	E	K	E	G	K	I	S	K
1.0	P	I	S	P	I	E	T	V	P	V	K	L	K	P	G	M	D	G	P	K	V	K	Q	W	P	L	T	E	E	K	I	K	A	L	V	E	I	C	T	E	M	E	K	E	G	K	I	S	K
1.0	P	I	S	P	I	E	T	V	P	V	K	L	K	P	G	M	D	G	P	K	V	K	Q	W	P	L	T	E	E	K	I	K	A	L	V	E	I	C	T	E	M	E	K	E	G	K	I	S	K
1.0	P	I	S	P	I	E	T	V	P	V	K	L	K	P	G	M	D	G	P	K	V	K	Q	W	P	L	T	E	E	K	I	K	A	L	T	E	I	C	T	E	M	E	K	E	G	K	I	S	K
1.0	P	I	S	P	I	E	T	V	P	V	K	L	K	P	G	M	D	G	P	K	V	K	Q	W	P	L	T	E	E	K	I	K	A	L	T	E	I	C	T	E	M	E	K	E	G	K	I	S	K
1.0	P	I	S	P	I	E	T	V	P	V	K	L	K	P	G	M	D	G	P	K	V	K	Q	W	P	L	T	E	E	K	I	K	A	L	V	E	I	C	T	E	M	E	K	E	G	K	I	S	K
1.0	P	I	S	P	I	E	T	V	P	V	K	L	K	P	G	M	D	G	P	K	V	K	Q	W	P	L	T	E	E	K	I	K	A	L	V	E	I	C	T	E	M	E	K	E	G	K	V	S	K
1.0	P	I	S	P	I	E	T	V	P	V	K	L	K	P	G	M	D	G	P	K	V	K	Q	W	P	L	T	E	E	K	I	K	A	L	T	E	I	C	T	E	M	E	K	E	G	K	I	S	K
1.0	P	I	S	P	I	E	T	V	P	V	K	L	K	P	G	M	D	G	P	K	V	K	Q	W	P	L	T	E	E	K	I	K	A	L	V	E	I	C	T	E	M	E	K	E	G	K	I	S	K
1.0	P	I	S	P	I	E	T	V	P	V	K	L	K	P	G	M	D	G	P	K	V	K	Q	W	P	L	T	E	E	K	I	K	A	L	V	E	I	C	T	E	M	E	K	E	G	K	I	S	K
1.0	P	I	S	P	I	E	T	V	P	V	K	L	K	P	G	M	D	G	P	K	V	K	Q	W	P	L	T	E	E	K	I	K	A	L	V	E	I	C	T	E	M	E	K	E	G	K	I	S	K
1.0	P	I	S	P	I	E	T	V	P	V	K	L	K	P	G	M	D	G	P	K	V	K	Q	W	P	L	T	E	E	K	I	K	A	L	V	E	I	C	T	E	M	E	K	E	G	K	I	S	K
1.0	P	I	S	P	I	E	T	V	P	V	K	L	K	P	G	M	D	G	P	K	V	K	Q	W	P	L	T	E	E	K	I	K	A	L	T	E	I	C	T	E	M	E	K	E	G	K	I	S	K
1.1	P	I	S	P	I	E	T	V	P	V	K	L	K	P	G	M	D	G	P	R	V	K	Q	W	P	L	T	E	E	K	I	K	A	L	V	E	I	C	T	E	M	E	K	E	G	K	I	S	K
1.1	P	I	S	P	I	E	T	V	P	V	K	L	K	P	G	M	D	G	P	R	V	K	Q	W	P	L	T	E	E	K	I	K	A	L	L	E	I	C	T	E	M	E	K	E	G	K	I	S	K
1.1	P	I	S	P	I	E	T	V	P	V	K	L	K	P	G	M	D	G	P	K	V	K	Q	W	P	L	T	E	E	K	I	K	A	L	V	E	I	C	T	E	M	E	K	E	G	K	I	S	K
1.1	P	I	S	P	I	E	T	V	P	V	K	L	K	P	G	M	D	G	P	R	V	K	Q	W	P	L	T	E	E	K	I	K	A	L	I	E	I	C	T	E	M	E	K	E	G	K	I	S	K
1.1	P	I	S	P	I	E	T	V	P	V	K	L	K	P	G	M	D	G	P	K	V	K	Q	W	P	L	T	E	E	K	I	K	A	L	V	E	I	C	T	E	M	E	K	E	G	K	I	S	K
1.1	P	I	S	P	I	E	T	V	P	V	K	L	K	P	G	M	D	G	P	K	V	K	Q	W	P	L	T	E	E	K	I	K	A	L	V	E	I	C	T	E	M	E	K	E	G	K	I	S	K
1.1	P	I	S	P	I	E	T	V	P	V	K	L	K	P	G	M	D	G	P	K	V	K	Q	W	P	L	T	E	E	K	I	K	A	L	V	E	I	C	T	E	M	E	K	E	G	K	I	S	K
1.1	P	I	S	P	I	E	T	V	P	V	K	L	K	P	G	M	D	G	P	K	V	K	Q	W	P	L	T	E	E	K	I	K	A	L	V	E	I	C	T	E	M	E	K	E	G	K	I	S	K
1.1	P	I	S	P	I	E	T	V	P	V	K	L	K	P	G	M	D	G	P	K	V	K	Q	W	P	L	T	E	E	K	I	K	A	L	M	E	I	C	T	E	M	E	K	E	G	K	I	S	K
1.1	P	I	S	P	I	E	T	V	P	V	K	L	K	P	G	M	D	G	P	K	V	K	Q	W	P	L	T	E	E	K	I	K	A	L	V	E	I	C	T	E	M	E	K	E	G	K	I	S	K
1.1	P	I	S	P	I	E	T	V	P	V	K	L	K	P	G	M	D	G	P	K	V	K	Q	W	P	L	T	E	E	K	I	K	A	L	V	E	I	C	T	E	M	E	K	E	G	K	I	S	K
1.1	.	.	.	.	.	.	.	.	.	.	.	.	.	.	.	.	.	.	.	.	.	.	.	.	.	.	.	.	.	.	.	.	.	.	.	.	.	C	T	E	M	E	K	E	G	K	I	S	K
1.1	P	I	S	P	I	E	T	V	P	V	K	L	K	P	G	M	D	G	P	R	V	K	Q	W	P	L	T	E	E	K	I	K	A	L	V	E	I	C	T	E	M	E	K	E	G	K	I	S	K
1.1	P	I	S	P	I	E	T	V	P	V	K	L	K	P	G	M	D	G	P	K	V	K	Q	W	P	L	T	E	E	K	I	K	A	L	V	E	I	C	T	E	M	E	K	E	G	K	I	S	K
1.1	.	.	.	.	.	.	.	.	.	.	.	.	.	.	.	.	.	.	.	.	.	.	.	.	.	.	.	.	.	.	.	.	.	.	.	.	.	C	T	E	M	E	K	E	G	K	I	S	K
1.1	.	.	.	.	.	.	.	.	.	.	.	.	.	.	.	.	.	.	.	.	.	.	.	.	.	.	.	.	.	.	.	.	.	.	.	.	.	C	T	E	M	E	K	E	G	K	I	S	K
1.1	P	I	S	P	I	E	T	V	P	V	K	L	K	P	G	M	D	G	P	K	V	K	Q	W	P	L	T	E	E	K	I	K	A	L	V	E	I	C	T	E	M	E	K	E	G	K	I	S	K
1.1	P	I	S	P	I	E	T	V	P	V	K	L	K	P	G	M	D	G	P	K	V	K	Q	W	P	L	T	E	E	K	I	K	A	L	T	E	I	C	T	E	M	E	K	E	G	K	I	S	K
1.1	P	I	S	P	I	E	T	V	P	V	K	L	K	P	G	M	D	G	P	K	V	K	Q	W	P	L	T	E	E	K	I	K	A	L	V	E	I	C	T	E	M	E	K	E	G	K	I	S	K
1.1	.	.	.	.	.	.	.	.	.	.	.	.	.	.	.	.	.	.	.	.	.	.	.	.	.	.	.	.	.	.	.	.	.	.	.	.	.	C	T	E	M	E	K	E	G	K	I	S	K
1.1	P	I	S	P	I	E	T	V	P	V	K	L	K	P	G	M	D	G	P	K	V	K	Q	W	P	L	T	E	E	K	I	K	A	L	V	E	I	C	T	E	M	E	K	E	G	K	I	S	K
1.1	P	I	S	P	I	E	T	V	P	V	K	L	K	P	G	M	D	G	P	K	V	K	Q	W	P	L	T	E	E	K	I	K	A	L	V	E	I	C	T	E	M	E	K	E	G	K	I	S	K
1.1	P	I	S	P	I	E	T	V	P	V	K	L	K	P	G	M	D	G	P	K	V	K	Q	W	P	L	T	E	E	K	I	K	A	L	T	E	I	C	T	E	M	E	K	E	G	K	I	S	K
1.1	P	I	S	P	I	E	T	V	P	V	K	L	K	P	G	M	D	G	P	K	V	K	Q	W	P	L	T	E	E	K	I	K	A	L	V	E	I	C	T	E	M	E	K	E	G	K	I	S	K
1.1	P	I	S	P	I	E	T	V	P	V	K	L	K	P	G	M	D	G	P	K	V	K	Q	W	P	L	T	E	E	K	I	K	A	L	V	E	I	C	T	E	M	E	K	E	G	K	I	S	K
1.1	P	I	S	S	I	D	T	V	P	V	K	L	K	P	G	M	D	G	P	K	V	K	Q	W	P	L	T	E	E	K	I	K	A	L	V	E	I	C	T	E	M	E	K	E	G	K	I	S	K
1.1	P	I	S	P	I	E	T	V	P	V	K	L	K	P	G	M	D	G	P	K	V	K	Q	W	P	L	T	E	E	K	I	K	A	L	V	E	I	C	T	E	M	E	K	E	G	K	I	S	K
1.1	P	I	S	P	I	E	T	V	P	V	K	L	K	P	G	M	D	G	P	K	V	K	Q	W	P	L	T	E	E	K	I	K	A	L	M	E	I	C	T	E	M	E	K	E	G	K	I	E	K
1.1	P	I	S	P	I	E	T	V	P	V	K	L	K	P	G	M	D	G	P	K	V	K	Q	W	P	L	T	E	E	K	I	K	A	L	V	E	I	C	T	E	M	E	K	E	G	K	I	T	K
1.1	P	I	S	P	I	E	T	V	P	V	K	L	K	P	G	M	D	G	P	K	V	K	Q	W	P	L	T	E	E	K	I	K	A	L	V	E	I	C	T	E	M	E	K	E	G	K	I	S	K
1.1	P	I	S	P	I	E	T	V	P	V	K	L	K	P	G	M	D	G	P	K	V	K	Q	W	P	L	T	E	E	K	I	K	A	L	V	E	I	C	T	E	M	E	K	E	G	K	I	S	K
1.1	P	I	S	P	I	E	T	V	P	V	K	L	K	P	G	M	D	G	P	K	V	K	Q	W	P	L	T	E	E	K	I	K	A	L	V	D	I	C	T	E	M	E	K	E	G	K	I	S	R
1.1	P	I	S	P	I	E	T	V	P	V	K	L	K	P	G	M	D	G	P	K	V	K	Q	W	P	L	T	E	E	K	I	K	A	L	M	E	I	C	T	E	M	E	K	E	G	K	I	S	K
1.1	P	I	S	P	I	E	T	V	P	V	K	L	K	P	G	M	D	G	P	K	V	K	Q	W	P	L	T	E	E	K	I	K	A	L	V	E	I	C	T	E	M	E	K	E	G	K	I	S	K
1.1	P	I	S	P	I	E	T	V	P	V	K	L	K	P	G	M	D	G	P	K	V	K	Q	W	P	L	T	E	E	K	I	K	A	L	V	E	I	C	T	E	M	E	K	E	G	K	I	S	K
1.1	P	I	S	P	I	E	T	V	P	V	K	L	K	P	G	M	D	G	P	K	V	K	Q	W	P	L	T	E	E	K	I	K	A	L	I	E	I	C	T	E	M	E	K	E	G	K	I	S	K
1.1	P	I	S	P	I	E	T	V	P	V	K	L	K	P	G	M	D	G	P	K	V	K	Q	W	P	L	T	E	E	K	I	K	A	L	I	E	I	C	T	E	M	E	K	E	G	K	I	S	K
1.1	P	I	S	P	I	E	T	V	P	V	K	L	K	P	G	M	D	G	P	K	V	K	Q	W	P	L	T	E	E	K	I	K	A	L	V	E	I	C	T	E	M	E	K	E	G	K	I	S	K
1.1	P	I	S	P	I	E	T	V	P	V	K	L	K	P	G	M	D	G	P	K	V	K	Q	W	P	L	T	E	E	K	I	K	A	L	V	E	I	C	T	E	M	E	K	E	G	K	I	S	K
1.1	P	I	S	P	I	E	T	V	P	V	K	L	K	P	G	M	D	G	P	K	V	K	Q	W	P	L	T	E	E	K	I	K	A	L	T	E	I	C	T	E	M	E	K	E	G	K	I	S	K
1.1	P	I	S	P	I	E	T	V	P	V	K	L	K	P	G	M	D	G	P	K	V	K	Q	W	P	L	T	E	E	K	I	K	A	L	I	E	I	C	T	E	M	E	K	E	G	K	I	S	K
1.1	P	I	S	P	I	E	T	V	P	V	K	L	K	P	G	M	D	G	P	K	V	K	Q	W	P	L	T	E	E	K	I	K	A	L	I	E	I	C	T	E	M	E	K	E	G	K	I	S	K
1.1	P	I	S	P	I	E	T	V	P	V	K	L	K	P	G	M	D	G	P	K	V	K	Q	W	P	L	T	E	E	K	I	K	A	L	V	E	I	C	T	E	M	E	K	E	G	K	I	S	K
1.1	P	I	S	P	I	E	T	V	P	V	K	L	K	P	G	M	D	G	P	K	V	K	Q	W	P	L	T	E	E	K	I	K	A	L	V	E	I	C	T	E	M	E	K	E	G	K	I	S	K
1.1	P	I	S	P	I	E	T	V	P	V	K	L	K	P	G	M	D	G	P	K	V	K	Q	W	P	L	T	E	E	K	I	K	A	L	T	E	I	C	T	E	M	E	K	E	G	K	I	S	K
1.1	P	I	S	P	I	E	T	V	P	V	K	L	K	P	G	M	D	G	P	K	V	K	Q	W	P	L	T	E	E	K	I	K	A	L	V	E	I	C	T	E	M	E	K	E	G	K	I	S	K
1.1	P	I	S	P	I	E	T	V	P	V	K	L	K	P	G	M	D	G	P	K	V	K	Q	W	P	L	T	E	E	K	I	K	A	L	V	E	I	C	T	E	M	E	K	E	G	K	I	S	K
1.1	P	I	S	P	I	E	T	V	P	V	K	L	K	P	G	M	D	G	P	K	V	K	Q	W	P	L	T	E	E	K	I	K	A	L	V	E	I	C	T	E	M	E	K	E	G	K	I	S	K
1.1	P	I	S	P	I	E	T	V	P	V	K	L	K	P	G	M	D	G	P	K	V	K	Q	W	P	L	T	E	E	K	I	K	A	L	V	E	I	C	T	E	M	E	K	E	G	K	I	S	K
1.1	P	I	S	P	I	E	T	V	P	V	K	L	K	P	G	M	D	G	P	K	V	K	Q	W	P	L	T	E	E	K	I	K	A	L	V	E	I	C	T	E	L	E	K	E	G	K	I	S	K
1.1	P	I	S	P	I	E	T	V	P	V	K	L	K	P	G	M	D	G	P	K	V	K	Q	W	P	L	T	E	E	K	I	K	A	L	I	E	I	C	T	E	M	E	K	E	G	K	I	S	K
1.1	P	I	S	P	I	E	T	V	P	V	K	L	K	P	G	M	D	G	P	R	V	K	Q	W	P	L	T	E	E	K	I	K	A	L	V	E	I	C	T	E	M	E	K	E	G	K	I	S	K
1.1	P	I	S	P	I	E	T	V	P	V	K	L	K	P	G	M	D	G	P	K	V	K	Q	W	P	L	T	E	E	K	I	K	A	L	X	E	I	C	T	E	M	E	K	E	G	K	I	S	K
1.1	P	I	S	P	I	E	T	V	P	V	K	L	K	P	G	M	D	G	P	K	V	K	Q	W	P	L	T	E	E	K	I	K	A	L	V	E	I	C	T	E	M	E	K	E	G	K	I	S	K
1.1	P	I	S	P	I	D	T	V	P	V	K	L	K	P	G	M	D	G	P	K	V	K	Q	W	P	L	T	E	E	K	I	K	A	L	V	E	I	C	T	E	M	E	K	E	G	K	I	S	K
1.1	P	I	S	P	I	E	T	V	P	V	K	L	K	P	G	M	D	G	P	K	V	K	Q	W	P	L	T	E	E	K	I	K	A	L	I	E	I	C	T	E	M	E	K	E	G	K	I	S	K
1.1	P	I	S	P	I	E	T	V	P	V	K	L	K	P	G	M	D	G	P	K	V	K	Q	W	P	L	T	E	E	K	I	K	A	L	V	E	I	C	T	E	M	E	K	E	G	K	I	S	K
1.1	P	I	S	P	I	E	T	V	P	V	K	L	K	P	G	M	D	G	P	K	V	K	Q	W	P	L	T	E	E	K	I	K	A	L	T	E	I	C	T	E	M	E	K	E	G	K	I	S	K
1.1	P	I	S	P	I	E	T	V	P	V	K	L	K	P	G	M	D	G	P	K	V	K	Q	W	P	L	T	E	E	K	I	K	A	L	V	E	I	C	T	E	M	E	K	E	G	K	I	S	K
1.1	P	I	S	P	I	E	T	V	P	V	K	L	K	P	G	M	D	G	P	K	V	K	Q	W	P	L	T	E	E	K	I	K	A	L	I	E	I	C	T	E	M	E	K	E	G	K	I	S	K
1.1	P	I	S	P	I	E	T	V	P	V	K	L	K	P	G	M	D	G	P	K	V	K	Q	W	P	L	T	E	E	K	I	K	A	L	V	E	I	C	T	E	M	E	K	E	G	K	I	S	K
1.1	P	I	S	P	I	E	T	V	P	V	K	L	K	P	G	M	D	G	P	K	V	K	Q	W	P	L	T	E	E	K	I	K	A	L	V	E	I	C	T	E	M	E	K	E	G	K	I	S	K
1.1	P	I	S	P	I	E	T	V	P	V	K	L	K	P	G	M	D	G	P	K	V	K	Q	W	P	L	T	E	E	K	I	K	A	L	V	E	I	C	T	E	M	E	K	E	G	K	I	S	K
1.1	P	I	S	P	I	E	T	V	P	V	K	L	K	P	G	M	D	G	P	K	V	K	Q	W	P	L	T	E	E	K	I	K	A	L	V	E	I	C	T	E	M	E	K	E	G	K	I	S	K
1.1	P	I	S	P	I	E	T	V	P	V	K	L	K	P	G	M	D	G	P	K	V	K	Q	W	P	L	T	E	E	K	I	K	A	L	V	E	I	C	T	E	M	E	K	E	G	K	I	S	K
1.1	P	I	S	P	I	E	T	V	P	V	K	L	K	P	G	M	D	G	P	K	V	K	Q	W	P	L	T	E	E	K	I	K	A	L	V	E	I	C	T	E	M	E	K	E	G	K	I	S	K
1.1	P	I	S	P	I	E	T	V	P	V	K	L	K	P	G	M	D	G	P	R	V	K	Q	W	P	L	T	E	E	K	I	K	A	L	T	E	I	C	K	D	M	E	K	E	G	K	I	S	K
1.1	P	I	S	P	I	E	T	V	P	V	K	L	K	P	G	M	D	G	P	R	V	K	Q	W	P	L	T	E	E	K	I	K	A	L	V	E	I	C	T	E	M	E	K	E	G	K	I	S	K
1.1	P	I	S	P	I	E	T	V	P	V	K	L	K	P	G	M	D	G	P	K	V	K	Q	W	P	L	T	E	E	K	I	K	A	L	V	E	I	C	T	E	M	E	K	E	G	K	I	S	K
1.15	P	I	S	P	I	E	T	V	P	V	K	L	K	P	G	M	D	G	P	K	V	K	Q	W	P	L	T	E	E	K	I	K	A	L	V	E	I	C	T	E	M	E	K	E	G	K	I	S	K
1.2	P	I	S	P	I	E	T	V	P	V	K	L	K	P	G	M	D	G	P	K	V	K	Q	W	P	L	T	E	E	K	I	K	A	L	V	E	I	C	T	E	M	E	K	E	G	K	I	S	K
1.2	P	I	S	P	I	E	T	V	P	V	K	L	K	P	G	M	D	G	P	K	V	K	Q	W	P	L	T	E	E	K	I	K	A	L	V	E	I	C	T	E	M	E	K	E	G	K	I	S	K
1.2	.	.	.	.	.	.	.	.	.	.	.	.	.	.	.	.	.	.	.	.	.	.	.	.	.	.	.	.	.	.	.	.	.	.	.	.	.	C	T	E	L	E	K	E	G	K	I	S	K
1.2	P	I	S	P	I	E	T	V	P	V	K	L	K	P	G	M	D	G	P	K	V	K	Q	W	P	L	T	E	E	K	I	K	A	L	I	E	I	C	T	E	M	E	K	E	G	K	I	S	K
1.2	P	I	S	P	I	E	T	V	P	V	K	L	K	P	G	M	D	G	P	K	V	K	Q	W	P	L	T	E	E	K	I	K	A	L	V	E	I	C	T	E	M	E	K	E	G	K	I	S	R
1.2	P	I	S	P	I	E	T	V	P	V	K	L	K	P	G	M	D	G	P	K	V	K	Q	W	P	L	T	E	E	K	I	K	A	L	V	E	I	C	T	E	M	E	K	E	G	K	I	S	R
1.2	P	I	S	P	I	E	T	V	P	V	K	L	K	P	G	M	D	G	P	K	V	K	Q	W	P	L	T	E	E	K	I	K	A	L	I	E	I	C	T	E	M	E	K	E	G	K	I	S	K
1.2	P	I	S	P	I	E	T	V	P	V	K	L	K	P	G	M	D	G	P	K	V	K	Q	W	P	L	T	E	E	K	I	K	A	L	I	E	I	C	T	E	M	E	K	E	G	K	I	S	K
1.2	P	I	S	P	I	E	T	V	P	V	K	L	K	P	G	M	D	G	P	K	V	K	Q	W	P	L	T	E	E	K	I	K	A	L	V	E	I	C	T	E	M	E	K	E	G	K	I	S	K
1.2	P	I	S	P	I	E	T	V	P	V	K	L	K	P	G	M	D	G	P	R	V	K	Q	W	P	L	T	E	E	K	I	K	A	L	V	E	I	C	T	E	M	E	K	E	G	K	I	S	K
1.2	P	I	S	P	I	E	T	V	P	V	K	L	K	P	G	M	D	G	P	K	V	K	Q	W	P	L	T	E	E	K	I	K	A	L	V	E	I	C	T	E	M	E	K	E	G	K	I	S	K
1.2	P	I	S	P	I	E	T	V	P	V	K	L	K	P	G	M	D	G	P	K	V	K	Q	W	P	L	T	E	E	K	I	K	A	L	V	E	I	C	T	E	M	E	K	E	G	K	I	S	K
1.2	P	I	S	P	I	E	T	V	P	V	K	L	K	P	G	M	D	G	P	R	V	K	Q	W	P	L	T	E	E	K	I	K	A	L	V	E	I	C	A	E	L	E	K	E	G	K	I	S	K
1.2	P	I	S	P	I	E	T	V	P	V	K	L	K	P	G	M	D	G	P	R	V	K	Q	W	P	L	T	E	E	K	I	K	A	L	V	E	I	C	A	E	L	E	K	E	G	K	I	S	K
1.2	P	I	S	P	I	E	T	V	P	V	K	L	K	P	G	M	D	G	P	R	V	K	Q	W	P	L	T	E	E	K	I	K	A	L	V	E	I	C	A	E	M	E	K	E	G	K	I	S	K
1.2	P	I	S	P	I	E	T	V	P	V	K	L	K	P	G	M	D	G	P	R	V	K	Q	W	P	L	T	E	E	K	I	K	A	L	V	E	I	C	T	E	M	E	K	E	G	K	I	S	K
1.2	P	I	S	P	I	E	T	V	P	V	K	L	K	P	G	M	D	G	P	R	V	K	Q	W	P	L	T	E	E	K	I	K	A	L	V	E	I	C	A	E	M	E	K	E	G	K	I	S	K
1.2	P	I	S	P	I	E	T	V	P	V	K	L	K	P	G	M	D	G	P	K	V	K	Q	W	P	L	T	E	E	K	I	K	A	L	V	E	I	C	T	E	M	E	K	E	G	K	I	T	K
1.2	P	I	S	P	I	E	T	V	P	V	K	L	K	P	G	M	D	G	P	K	V	K	Q	W	P	L	T	E	E	K	I	K	A	L	M	E	I	C	T	E	M	E	K	E	G	K	I	S	K
1.2	P	I	S	P	I	E	T	V	P	V	K	L	K	P	G	M	D	G	P	K	V	K	Q	W	P	L	T	E	E	K	I	K	A	L	T	E	I	C	T	E	L	E	K	E	G	K	I	S	K
1.2	P	I	S	P	I	E	T	V	P	V	K	L	K	P	G	M	D	G	P	K	V	K	Q	W	P	L	T	E	E	K	I	K	A	L	I	E	I	C	T	E	M	E	K	E	G	K	I	S	K
1.2	P	I	S	P	I	E	T	V	P	V	K	L	K	P	G	M	D	G	P	K	V	K	Q	W	P	L	T	E	E	K	I	K	A	L	V	E	I	C	T	E	M	E	K	E	G	K	I	S	K
1.2	P	I	S	P	I	E	T	V	P	V	K	L	K	P	G	M	D	G	P	K	V	K	Q	W	P	L	T	E	E	K	I	Q	A	L	V	E	I	C	T	E	M	E	K	E	G	K	I	S	K
1.2	P	I	S	P	I	E	T	V	P	V	K	L	K	P	G	M	D	G	P	K	V	K	Q	W	P	L	T	E	E	K	I	K	A	L	V	E	I	C	T	E	M	E	K	E	G	K	I	S	K
1.2	P	I	S	P	I	E	T	V	P	V	K	L	K	P	G	M	D	G	P	K	V	K	Q	W	P	L	T	E	E	K	I	K	A	L	I	E	I	C	T	E	M	E	K	E	G	K	I	S	K
1.2	P	I	S	S	I	E	T	V	P	V	K	L	K	P	G	M	D	G	P	K	V	K	Q	W	P	L	T	E	E	K	I	K	A	L	V	E	I	C	T	E	M	E	K	E	G	K	I	S	K
1.2	P	I	S	P	I	E	T	V	P	V	K	L	K	P	G	M	D	G	P	K	V	K	Q	W	P	L	T	E	E	K	I	K	A	L	I	E	I	C	T	E	M	E	K	E	G	K	I	S	K
1.2	P	I	S	P	I	E	T	V	P	V	K	L	K	P	G	M	D	G	P	K	V	K	Q	W	P	L	T	E	E	K	I	K	A	L	I	E	I	C	T	E	M	E	K	E	G	K	I	S	K
1.2	P	I	S	P	I	E	T	V	P	V	K	L	K	P	G	M	D	G	P	R	V	K	Q	W	P	L	T	E	E	K	I	K	A	L	V	E	I	C	T	E	M	E	K	E	G	K	I	S	K
1.2	P	I	S	P	I	E	T	V	P	V	K	L	K	P	G	M	D	G	P	K	V	K	Q	W	P	L	T	E	E	K	I	K	A	L	V	E	I	C	T	E	M	E	K	E	G	K	I	S	K
1.2	P	I	S	P	I	E	T	V	P	V	K	L	K	P	G	M	D	G	P	K	V	K	Q	W	P	L	T	E	E	K	I	K	A	L	V	E	I	C	T	E	M	E	K	E	G	K	I	S	K
1.2	P	I	S	P	I	E	T	V	P	V	K	L	K	P	G	M	D	G	P	K	V	K	Q	W	P	L	T	E	E	K	I	K	A	L	V	E	I	C	T	E	M	E	K	E	G	K	I	S	K
1.2	P	I	S	P	I	E	T	V	P	V	K	L	K	P	G	M	D	G	P	R	V	K	Q	W	P	L	T	E	E	K	I	K	A	L	L	E	I	C	T	E	M	E	K	E	G	K	I	S	K
1.2	P	I	S	P	I	D	T	V	P	V	K	L	K	P	G	M	D	G	P	K	V	K	Q	W	P	L	T	E	E	K	I	K	A	L	V	E	I	C	T	E	M	E	K	E	G	K	I	S	K
1.2	P	I	S	P	I	E	T	V	P	V	R	L	K	P	G	M	D	G	P	K	V	K	Q	W	P	L	T	E	E	K	I	K	A	L	V	E	I	C	T	E	M	E	K	E	G	K	I	S	K
1.2	P	I	S	P	I	E	T	V	P	V	K	L	K	P	G	M	D	G	P	K	V	K	Q	W	P	L	T	E	E	K	I	K	A	L	M	E	I	C	T	E	M	E	K	E	G	K	I	S	K
1.2	P	I	S	P	I	E	T	V	P	V	K	L	K	P	G	M	D	G	P	K	V	K	Q	W	P	L	T	E	E	K	I	K	A	L	V	E	I	C	T	E	M	E	K	E	G	K	I	S	K
1.2	P	I	S	P	I	E	T	V	P	V	K	L	K	P	G	M	D	G	P	K	V	K	Q	W	P	L	T	E	E	K	I	K	A	L	V	E	I	C	T	E	M	E	K	E	G	K	I	S	K
1.2	P	I	S	P	I	E	T	V	P	V	K	L	K	P	G	M	D	G	P	K	V	K	Q	W	P	L	T	E	E	K	I	K	A	L	V	E	I	C	T	E	L	E	K	E	G	K	I	S	K
1.2	P	I	S	P	I	E	T	V	P	V	K	L	K	P	G	M	D	G	P	K	V	K	Q	W	P	L	T	E	E	K	I	K	A	L	V	E	I	C	T	E	M	E	K	E	G	K	I	S	K
1.2	P	I	S	P	I	E	T	V	P	V	K	L	K	P	G	M	D	G	P	K	V	K	Q	W	P	L	T	E	E	K	I	K	A	L	V	E	I	C	T	E	M	E	K	E	G	K	I	S	K
1.2	P	I	S	P	I	E	T	V	P	V	K	L	K	P	G	M	D	G	P	K	V	K	Q	W	P	L	T	E	E	K	I	K	A	L	M	E	I	C	T	E	M	E	K	E	G	K	I	S	K
1.2	P	I	S	P	I	E	T	V	P	V	K	L	K	P	G	M	D	G	P	K	V	K	Q	W	P	L	T	E	E	K	I	K	A	L	V	E	I	C	T	E	M	E	K	E	G	K	I	S	K
1.2	P	I	S	P	I	E	T	V	P	V	K	L	K	P	G	M	D	G	P	K	V	K	Q	W	P	L	T	E	E	K	I	K	A	L	T	E	I	C	T	E	M	E	K	E	G	K	I	S	K
1.2	P	I	S	P	I	E	T	V	P	V	K	L	K	P	G	M	D	G	P	K	V	K	Q	W	P	L	T	E	E	K	I	K	A	L	V	E	I	C	T	E	M	E	K	E	G	K	I	S	K
1.2	P	I	S	P	I	E	T	V	P	V	K	L	K	P	G	M	D	G	P	K	V	K	Q	W	P	L	T	E	E	K	I	K	A	L	V	E	I	C	T	E	M	E	K	E	G	K	I	S	K
1.2	P	I	S	P	I	E	T	V	P	V	K	L	K	P	G	M	D	G	P	K	V	K	Q	W	P	L	T	E	E	K	I	K	A	L	V	E	I	C	T	E	M	E	K	E	G	K	I	S	K
1.2	P	I	S	P	I	E	T	V	P	V	K	L	K	P	G	M	D	G	P	R	V	K	Q	W	P	L	T	E	E	K	I	K	A	L	V	E	I	C	T	E	M	E	K	D	G	K	I	S	K
1.2	P	I	S	P	I	E	T	V	P	V	K	L	K	P	G	M	D	G	P	K	V	K	Q	W	P	L	T	E	E	K	I	K	A	L	I	E	I	C	T	E	M	E	K	E	G	K	I	S	K
1.2	P	I	S	P	I	E	T	V	P	V	K	L	K	P	G	M	D	G	P	K	V	K	Q	W	P	L	T	E	E	K	I	K	A	L	V	E	I	C	T	E	M	E	K	E	G	K	I	S	K
1.2	P	I	S	P	I	E	T	V	P	V	K	L	K	P	G	M	D	G	P	K	V	K	Q	W	P	L	T	E	E	K	I	K	A	L	E	E	I	C	A	E	M	E	K	E	G	K	I	S	K
1.2	P	I	S	P	I	E	T	V	P	V	K	L	K	P	G	M	D	G	P	R	V	K	Q	W	P	L	T	E	E	K	I	K	A	L	V	E	I	C	T	E	M	E	K	E	G	K	I	S	K
1.2	P	I	S	P	I	E	T	V	P	V	K	L	K	P	G	M	D	G	P	K	V	K	Q	W	P	L	T	E	E	K	I	K	A	L	V	E	I	C	T	E	M	E	K	E	G	K	I	S	K
1.2	P	I	S	P	I	E	T	V	P	V	K	L	K	P	G	M	D	G	P	K	V	K	Q	W	P	L	T	E	E	K	I	K	A	L	V	E	I	C	T	E	M	E	K	E	G	K	I	S	K
1.2000000000000002	P	I	S	P	I	E	T	V	P	V	K	L	K	P	G	M	D	G	P	K	V	K	Q	W	P	L	T	E	E	K	I	K	A	L	V	E	I	C	T	E	M	E	K	E	G	K	I	S	K
1.25	P	I	S	P	I	E	T	V	P	V	K	L	K	P	G	M	D	G	P	K	V	K	Q	W	P	L	T	E	E	K	I	K	A	L	V	E	I	C	T	E	M	E	K	E	G	K	I	S	K
1.3	P	I	S	P	I	E	T	V	P	V	K	L	K	P	G	M	D	G	P	K	V	K	Q	W	P	L	T	E	E	K	I	K	A	L	T	E	I	C	L	E	M	E	K	E	G	K	I	S	K
1.3	P	I	S	P	I	E	T	V	P	V	K	L	K	P	G	M	D	G	P	K	V	K	Q	W	P	L	T	E	E	K	I	K	A	L	V	E	I	C	T	E	M	E	K	E	G	K	I	S	K
1.3	P	I	S	P	I	E	T	V	P	V	K	L	K	P	G	M	D	G	P	K	V	K	Q	W	P	L	T	E	E	K	I	K	A	L	I	E	I	C	T	E	M	E	K	E	G	K	I	S	K
1.3	P	I	S	P	I	E	T	V	P	V	K	L	K	P	G	M	D	G	P	R	V	K	Q	W	P	L	T	E	E	K	I	K	A	L	V	E	I	C	T	E	M	E	N	E	G	K	I	S	K
1.3	P	I	S	P	I	E	T	V	P	V	K	L	K	P	G	M	D	G	P	K	V	K	Q	W	P	L	T	E	E	K	I	K	A	L	I	E	I	C	T	E	M	E	K	E	G	K	I	S	K
1.3	P	I	S	P	I	E	T	V	P	V	K	L	K	P	G	M	D	G	P	K	V	K	Q	W	P	L	T	E	E	K	I	K	A	L	V	E	I	C	T	E	M	E	K	E	G	K	I	S	K
1.3	P	I	S	P	I	E	T	V	P	V	K	L	K	P	G	M	D	G	P	K	V	K	Q	W	P	L	T	E	E	K	I	K	A	L	R	E	I	C	T	E	M	E	K	E	G	K	I	S	K
1.3	P	I	S	P	I	E	T	V	P	V	K	L	K	P	G	M	D	G	P	K	V	K	Q	W	P	L	T	E	E	K	I	K	A	L	V	E	I	C	T	E	M	E	K	E	G	K	I	S	K
1.3	.	.	.	.	.	.	.	.	.	.	.	.	.	.	.	.	.	.	.	.	.	.	.	.	.	.	.	.	.	.	.	.	.	.	.	.	.	C	T	E	M	E	K	E	G	K	I	S	K
1.3	P	I	S	P	V	K	T	V	P	V	K	L	K	P	G	M	D	G	P	R	V	K	Q	W	P	L	T	E	E	K	I	K	A	L	V	E	I	C	T	E	L	E	K	D	G	K	I	S	K
1.3	P	I	S	P	I	E	T	V	P	V	K	L	K	P	G	M	D	G	P	K	V	K	Q	W	P	L	T	E	E	K	I	K	A	L	V	E	I	C	T	E	M	E	K	E	G	K	I	S	K
1.3	P	I	S	P	I	E	T	V	P	V	K	L	K	P	G	M	D	G	P	K	V	K	Q	W	P	L	T	E	E	K	I	K	A	L	V	E	I	C	T	E	M	E	K	E	G	K	I	S	K
1.3	P	I	S	P	I	E	T	V	P	V	K	L	K	P	G	M	D	G	P	K	V	K	Q	W	P	L	T	E	E	K	I	K	A	L	V	E	I	C	T	E	M	E	K	E	G	K	I	S	K
1.3	P	I	S	P	I	E	T	V	P	V	K	L	K	P	G	M	D	G	P	R	V	K	Q	W	P	L	T	E	E	K	I	K	A	L	V	E	I	C	T	E	M	E	K	E	G	K	I	S	K
1.3	P	I	S	P	I	E	T	V	P	V	K	L	K	P	G	M	D	G	P	K	V	K	Q	W	P	L	T	E	E	K	I	K	A	L	V	E	I	C	T	E	M	E	K	E	G	K	I	S	K
1.3	P	I	S	P	I	E	T	V	P	V	K	L	K	P	G	M	D	G	P	K	V	K	Q	W	P	L	T	E	E	K	I	K	A	L	V	E	I	C	T	E	L	E	K	E	G	K	I	S	K
1.3	P	I	S	P	I	E	T	V	P	V	K	L	K	P	G	M	D	G	P	K	V	K	Q	W	P	L	T	E	E	K	I	K	A	L	I	E	I	C	L	E	M	E	K	E	G	K	I	S	K
1.3	P	I	S	P	I	E	T	V	P	V	K	L	K	P	G	M	D	G	P	K	V	K	Q	W	P	L	T	E	E	K	I	K	A	L	V	E	I	C	T	E	M	E	K	E	G	K	I	S	K
1.3	P	I	S	P	I	E	T	V	P	V	K	L	K	P	G	M	D	G	P	K	V	K	Q	W	P	L	T	E	E	K	I	K	A	L	V	E	I	C	T	E	M	E	K	E	G	K	I	S	K
1.3	P	I	S	P	I	E	T	V	P	V	K	L	K	P	G	M	D	G	P	K	V	K	Q	W	P	L	T	E	E	K	I	K	A	L	V	E	I	C	T	E	M	E	K	E	G	K	I	S	K
1.3	P	I	S	P	I	E	T	V	P	V	K	L	K	P	G	M	D	G	P	K	V	K	Q	W	P	L	T	E	E	K	I	K	A	L	T	E	I	C	L	E	M	E	K	E	G	K	I	S	K
1.3	P	I	S	P	I	E	T	V	P	V	K	L	K	P	G	M	D	G	P	K	V	K	Q	W	P	L	T	E	E	K	I	K	A	L	V	E	I	C	T	E	M	E	K	E	G	K	I	S	K
1.3	P	I	S	P	I	E	T	V	P	V	K	L	K	P	G	M	D	G	P	K	V	K	Q	W	P	L	T	E	E	K	I	K	A	L	V	E	I	C	T	E	M	E	K	E	G	K	I	S	K
1.3	P	I	S	P	I	E	T	V	P	V	K	L	K	P	G	M	D	G	P	K	I	K	Q	W	P	L	T	E	E	K	L	K	A	L	V	E	I	C	T	E	M	E	K	E	G	K	I	S	K
1.3	P	I	S	P	I	E	T	V	P	V	K	L	K	P	G	M	D	G	P	K	V	K	Q	W	P	L	T	E	E	K	I	K	A	L	V	E	I	C	T	E	M	E	K	E	G	K	I	S	K
1.3	P	I	S	P	I	E	T	V	P	V	K	L	K	P	G	M	D	G	P	K	V	K	Q	W	P	L	T	E	E	K	I	K	A	L	V	E	I	C	T	E	M	E	K	E	G	K	I	S	K
1.3	P	I	S	P	I	E	T	V	P	V	K	L	K	P	G	M	D	G	P	K	V	K	Q	W	P	L	T	E	E	K	I	K	A	L	I	E	I	C	T	E	M	E	K	E	G	K	I	S	K
1.3	P	I	S	P	I	E	T	V	P	V	K	L	K	P	G	M	D	G	P	R	V	K	Q	W	P	L	T	E	E	K	I	K	A	L	L	E	I	C	A	E	M	E	K	E	G	K	I	S	K
1.3	P	I	S	P	I	E	T	V	P	V	K	L	K	P	G	M	D	G	P	K	V	K	Q	W	P	L	T	E	E	K	I	K	A	L	T	E	I	C	T	E	L	E	K	E	G	K	I	S	K
1.3	P	I	S	P	I	E	T	V	P	V	K	L	K	P	G	M	D	G	P	K	V	K	Q	W	P	L	T	E	E	K	I	K	A	L	I	E	I	C	T	E	M	E	K	E	G	K	I	S	K
1.3	P	I	S	P	I	E	T	V	P	V	K	L	K	P	G	M	D	G	P	R	V	K	Q	W	P	L	T	E	E	K	I	K	A	L	I	E	I	C	T	E	M	E	K	E	G	K	I	S	K
1.3	P	I	S	P	I	E	T	V	P	V	K	L	K	P	G	M	D	G	P	K	V	K	Q	W	P	L	T	E	E	K	I	K	A	L	T	E	I	C	L	E	M	E	K	E	G	K	I	S	K
1.3	P	I	S	P	I	E	T	V	P	V	K	L	K	P	G	M	D	G	P	K	V	K	Q	W	P	L	T	E	E	K	I	K	A	L	I	E	I	C	T	E	M	E	K	E	G	K	I	S	K
1.3	P	I	S	P	I	E	T	V	P	V	K	L	K	P	G	M	D	G	P	K	V	K	Q	W	P	L	T	E	E	K	I	K	A	L	T	E	I	C	T	E	M	E	K	E	G	K	I	S	K
1.3	P	I	S	P	I	E	T	V	P	V	K	L	K	P	G	M	D	G	P	K	V	K	Q	W	P	L	T	E	E	K	I	K	A	L	V	E	I	C	T	E	L	E	K	E	G	K	I	S	K
1.3	P	I	S	P	I	E	T	V	P	V	K	L	K	P	G	M	D	G	P	K	V	K	Q	W	P	L	T	E	E	K	I	K	A	L	V	E	I	C	T	E	M	E	K	E	G	K	I	S	K
1.35	P	I	S	P	I	E	T	V	P	V	K	L	K	P	G	M	D	G	P	K	V	K	Q	W	P	L	T	E	E	K	I	K	A	L	V	E	I	C	T	E	M	E	K	E	G	K	I	S	K
1.4	P	I	S	P	I	E	T	V	P	V	K	L	K	P	G	M	D	G	P	K	V	K	Q	W	P	L	T	E	E	K	I	K	A	L	V	E	I	C	T	E	M	E	K	E	G	K	I	S	K
1.4	P	I	S	P	I	K	T	V	P	V	K	L	K	P	G	M	D	G	P	K	V	K	Q	W	P	L	T	E	E	K	I	K	A	L	I	E	I	C	T	E	M	E	K	E	G	K	I	S	K
1.4	P	I	S	P	I	E	T	V	P	V	K	L	K	P	G	M	D	G	P	K	V	K	Q	W	P	L	T	E	E	K	I	K	A	L	V	E	I	C	T	E	M	E	K	E	G	K	I	S	K
1.4	P	I	S	P	I	E	T	V	P	V	K	L	K	P	G	M	D	G	P	K	V	K	Q	W	P	L	T	E	E	K	I	K	A	L	V	E	I	C	T	E	M	E	K	E	G	K	I	S	K
1.4	P	I	S	P	I	E	T	V	P	V	K	L	K	P	G	M	D	G	P	K	V	K	Q	W	P	L	T	E	E	K	I	K	A	L	I	E	I	C	T	E	M	E	K	E	G	K	I	S	K
1.4	P	I	S	P	I	E	T	V	P	V	K	L	K	P	G	M	D	G	P	R	V	K	Q	W	P	L	T	E	E	K	I	K	A	L	M	E	I	C	T	E	M	E	K	E	G	K	I	S	K
1.4	P	I	S	P	I	E	T	V	P	V	K	L	K	P	G	M	D	G	P	K	V	K	Q	W	P	L	T	E	E	K	I	K	A	L	V	E	I	C	T	E	M	E	K	E	G	K	I	S	K
1.4	P	I	S	P	I	E	T	V	P	V	K	L	K	P	G	M	D	G	P	K	V	K	Q	W	P	L	T	E	E	K	I	K	A	L	I	E	I	C	T	E	M	E	K	E	G	K	I	T	K
1.4	P	I	S	P	I	E	T	V	P	V	K	L	K	P	G	M	D	G	P	K	V	K	Q	W	P	L	T	E	E	K	I	K	A	L	I	E	I	C	T	E	M	E	K	E	G	K	I	S	K
1.4	P	I	S	P	I	E	T	V	P	V	K	L	K	P	G	M	D	G	P	K	V	K	Q	W	P	L	T	E	E	K	I	K	A	L	V	E	I	C	T	E	M	E	K	E	G	K	I	S	K
1.4	P	I	S	P	I	E	T	V	P	V	K	L	K	P	G	M	D	G	P	K	V	K	Q	W	P	L	T	E	E	K	I	K	A	L	V	E	I	C	T	E	L	E	K	E	G	K	I	S	K
1.4	P	I	S	P	I	K	T	V	P	V	K	L	K	P	G	M	D	G	P	K	V	K	Q	W	P	L	T	E	E	K	I	K	A	L	V	E	I	C	T	E	M	E	K	E	G	K	I	S	K
1.4	P	I	S	P	I	E	T	V	P	V	K	L	K	P	G	M	D	G	P	K	V	K	Q	W	P	L	T	E	E	K	I	K	A	L	V	E	I	C	T	E	L	E	K	E	G	K	I	S	K
1.4	P	I	S	P	I	E	T	V	P	V	K	L	K	P	G	M	D	G	P	K	V	K	Q	W	P	L	T	E	E	K	I	K	A	L	I	E	I	C	T	E	M	E	K	E	G	K	I	S	K
1.4	P	I	S	P	I	E	T	V	P	V	K	L	K	P	G	M	D	G	P	R	V	K	Q	W	P	L	T	E	E	K	I	K	A	L	V	E	I	C	T	E	M	E	K	E	G	K	I	S	K
1.4	P	I	S	P	I	E	T	V	P	V	K	L	K	P	G	M	D	G	P	K	V	K	Q	W	P	L	T	E	E	K	I	K	A	L	V	E	I	C	T	E	M	E	K	E	G	K	I	S	K
1.4	P	I	S	P	I	E	T	V	P	V	K	L	K	P	G	M	D	G	P	K	V	K	Q	W	P	L	T	E	E	K	I	K	A	L	I	E	I	C	T	E	M	E	K	E	G	K	I	S	K
1.4	P	I	S	P	I	E	T	V	P	V	K	L	K	P	G	M	D	G	P	R	V	K	Q	W	P	L	T	E	E	K	I	K	A	L	V	E	I	C	T	E	L	E	K	E	G	K	I	S	K
1.4	P	I	S	P	I	E	T	V	P	V	K	L	K	P	G	M	D	G	P	K	V	K	Q	W	P	L	T	E	E	K	I	K	A	L	V	E	I	C	T	E	M	E	K	E	G	K	I	S	K
1.4	P	I	S	P	I	E	T	V	P	V	K	L	K	P	G	M	D	G	P	K	V	K	Q	W	P	L	T	E	E	K	I	K	A	L	I	E	I	C	T	E	L	E	K	E	G	K	I	S	K
1.4	P	I	S	P	I	E	T	V	P	V	K	L	K	P	G	M	D	G	P	K	V	K	Q	W	P	L	T	E	E	K	I	K	A	L	I	E	I	C	T	E	L	E	K	E	G	K	I	S	K
1.4	.	.	.	.	.	.	.	.	.	.	.	.	.	.	.	.	.	.	.	.	.	.	.	.	.	.	.	.	.	.	.	.	.	.	.	.	.	C	T	E	L	E	K	E	G	K	I	S	K
1.4	P	I	S	P	I	E	T	V	P	V	K	L	K	P	G	M	D	G	P	K	V	K	Q	W	P	L	T	E	E	K	I	K	A	L	I	E	I	C	T	E	M	E	K	E	G	K	I	S	K
1.4	P	I	S	P	I	E	T	V	P	V	K	L	K	P	G	M	D	G	P	K	V	K	Q	W	P	L	T	E	E	K	I	K	A	L	V	E	I	C	T	E	M	E	K	E	G	K	I	S	K
1.4	P	I	S	P	I	E	T	V	P	V	K	L	K	P	G	M	D	G	P	K	V	K	Q	W	P	L	T	E	E	K	I	K	A	L	V	E	I	C	T	E	M	E	K	E	G	K	I	S	K
1.4	P	I	S	P	I	E	T	V	P	V	K	L	K	P	G	M	D	G	P	K	V	K	Q	W	P	L	T	E	E	K	I	K	A	L	I	E	I	C	T	E	M	E	K	E	G	K	I	S	K
1.5	P	I	S	P	I	E	T	V	P	V	K	L	K	P	G	M	D	G	P	K	V	K	Q	W	P	L	T	E	E	K	I	K	A	L	V	E	I	C	T	E	M	E	K	E	G	K	I	S	K
1.5	P	I	S	P	I	E	T	V	P	V	K	L	K	P	G	M	D	G	P	K	V	K	Q	W	P	L	T	E	E	K	I	K	A	L	I	E	I	C	T	E	M	E	K	E	G	K	I	S	K
1.5	P	I	S	P	I	E	T	V	P	V	K	L	K	P	G	M	D	G	P	K	V	K	Q	W	P	L	T	E	E	K	I	K	A	L	V	E	I	C	T	E	M	E	K	E	G	K	I	S	K
1.5	P	I	S	P	I	E	T	V	P	V	K	L	K	P	G	M	D	G	P	K	V	K	Q	W	P	L	T	E	E	K	I	K	A	L	I	E	I	C	T	E	M	E	K	E	G	K	I	S	K
1.5	P	I	S	P	I	E	T	V	P	V	K	L	K	P	G	M	D	G	P	K	V	K	Q	W	P	L	T	E	E	K	I	K	A	L	I	E	I	C	T	E	M	E	K	E	G	K	I	S	K
1.5	P	I	S	P	I	E	T	V	P	V	K	L	K	P	G	M	D	G	P	K	V	K	Q	W	P	L	T	E	E	K	I	K	A	L	V	E	I	C	T	E	M	E	K	E	G	K	I	S	K
1.5	P	I	S	P	I	E	T	V	P	V	K	L	K	P	G	M	D	G	P	R	V	K	Q	W	P	L	T	E	E	K	I	K	A	L	V	E	I	C	T	E	M	E	K	E	G	K	I	S	K
1.5	P	I	S	P	I	E	T	V	P	V	K	L	K	P	G	M	D	G	P	K	V	K	Q	W	P	L	T	E	E	K	I	K	A	L	V	E	I	C	T	E	M	E	K	E	G	K	I	S	K
1.5	P	I	S	P	I	E	T	V	P	V	K	L	K	P	G	M	D	G	P	K	V	K	Q	W	P	L	T	E	E	K	I	K	A	L	I	E	I	C	T	E	M	E	K	E	G	K	I	S	K
1.5	P	I	S	P	I	E	T	V	P	V	K	L	K	P	G	M	D	G	P	R	V	K	Q	W	P	L	T	E	E	K	I	K	A	L	V	E	I	C	T	E	M	E	K	E	G	K	I	S	K
1.5	P	I	S	P	I	E	T	V	P	V	K	L	K	P	G	M	D	G	P	K	V	K	Q	W	P	L	T	E	E	K	I	K	A	L	T	E	I	C	T	E	L	E	K	E	G	K	I	S	K
1.5	P	I	S	P	I	E	T	V	P	V	K	L	K	P	G	M	D	G	P	R	V	K	Q	W	P	L	T	E	E	K	I	K	A	L	V	E	I	C	T	E	M	E	K	E	G	K	I	S	K
1.5	P	I	S	P	I	E	T	V	P	V	K	L	K	P	G	M	D	G	P	K	V	K	Q	W	P	L	T	E	E	K	I	K	A	L	E	E	I	C	A	E	M	E	K	E	G	K	I	S	K
1.5	P	I	S	P	I	E	T	V	P	V	K	L	K	P	G	M	D	G	P	K	V	K	Q	W	P	L	T	E	E	K	I	K	A	L	V	E	I	C	T	E	M	E	K	E	G	K	I	S	R
1.5	P	I	S	P	I	E	T	V	P	V	K	L	K	P	G	M	D	G	P	K	V	K	Q	W	P	L	T	E	E	K	I	K	A	L	V	E	I	C	T	E	L	E	K	E	G	K	I	S	K
1.5	.	.	.	.	.	.	.	.	.	.	.	.	.	.	.	.	.	.	.	.	.	.	.	.	.	.	.	.	.	.	.	.	.	.	.	.	.	C	T	E	M	E	K	E	G	K	I	S	K
1.5	P	I	S	P	I	E	T	V	P	V	K	L	K	P	G	M	D	G	P	K	V	K	Q	W	P	L	T	E	E	K	I	K	A	L	M	E	I	C	S	E	M	E	K	E	G	K	I	S	K
1.5	P	I	S	P	I	E	T	V	P	V	K	L	K	P	G	M	D	G	P	K	V	K	Q	W	P	L	T	E	E	K	I	K	A	L	V	E	I	C	T	E	M	E	K	E	G	K	I	S	K
1.5	P	I	S	P	I	E	T	V	P	V	K	L	K	P	G	M	D	G	P	K	V	K	Q	W	P	L	T	E	E	K	I	K	A	L	V	E	I	C	T	E	M	E	K	E	G	K	I	S	K
1.5	P	I	S	P	I	E	T	V	P	V	K	L	K	P	G	M	D	G	P	R	V	K	Q	W	P	L	T	E	E	K	I	K	A	L	V	E	I	C	T	E	L	E	K	E	G	K	I	S	K
1.5	P	I	S	P	I	E	T	V	P	V	K	L	K	P	G	M	D	G	P	K	V	K	Q	W	P	L	T	E	E	K	I	K	A	L	V	E	I	C	T	E	M	E	K	E	G	K	I	S	K
1.5	P	I	S	P	I	E	T	V	P	V	K	L	K	P	G	M	D	G	P	K	V	K	Q	W	P	L	T	E	E	K	I	K	A	L	V	E	I	C	T	E	M	E	K	E	G	K	I	S	K
1.5	P	I	S	P	I	E	T	V	P	V	K	L	K	P	G	M	D	G	P	K	V	K	Q	W	P	L	T	E	E	K	I	K	A	L	I	E	I	C	T	E	M	E	K	E	G	K	I	S	K
1.5	P	I	S	P	I	E	T	V	P	V	K	L	K	P	G	M	D	G	P	K	V	K	Q	W	P	L	T	E	E	K	I	K	A	L	I	E	I	C	T	E	M	E	K	E	G	K	I	S	K
1.5	.	.	.	.	.	.	.	.	.	.	.	.	.	.	.	.	.	.	.	.	.	.	.	.	.	.	.	.	.	.	.	.	.	.	.	.	.	C	T	E	M	E	K	E	G	K	I	S	K
1.5	P	I	S	P	I	E	T	V	P	V	K	L	K	P	G	M	D	G	P	K	V	K	Q	W	P	L	T	E	E	K	I	K	A	L	V	E	I	C	T	E	M	E	K	E	G	K	I	S	K
1.5	P	I	S	P	I	K	T	V	P	V	K	L	K	P	G	M	D	G	P	K	V	K	Q	W	P	L	T	E	E	K	I	K	A	L	V	E	I	C	T	E	M	E	K	E	G	K	I	S	K
1.5	P	I	S	P	I	E	T	V	P	V	K	L	K	P	G	M	D	G	P	K	V	K	Q	W	P	L	T	E	E	K	I	K	A	L	I	E	I	C	T	E	M	E	K	E	G	K	I	S	K
1.5	P	I	S	P	I	E	T	V	P	V	K	L	K	P	G	M	D	G	P	K	V	K	Q	W	P	L	T	E	E	K	I	K	A	L	V	E	I	C	T	E	L	E	K	E	G	K	I	S	R
1.5	.	.	.	.	.	.	.	.	.	.	.	.	.	.	.	.	.	.	.	.	.	.	.	.	.	.	.	.	.	.	.	.	.	.	.	.	.	C	T	E	L	E	K	E	G	K	I	S	K
1.5	P	I	S	P	I	E	T	V	P	V	K	L	K	P	G	M	D	G	P	K	V	K	Q	W	P	L	T	E	E	K	I	K	A	L	V	E	I	C	T	E	M	E	K	E	G	K	I	S	K
1.5	.	.	.	.	.	.	.	.	.	.	.	.	.	.	.	.	.	.	.	.	.	.	.	.	.	.	.	.	.	.	.	.	.	.	.	.	.	C	T	E	L	E	K	E	G	K	I	S	K
1.5666666666666664	P	I	S	P	I	E	T	V	P	V	K	L	K	P	G	M	D	G	P	K	V	K	Q	W	P	L	T	E	E	K	I	K	A	L	V	E	I	C	T	E	M	E	K	E	G	K	I	S	K
1.6	P	I	S	P	I	E	T	V	P	V	K	L	K	P	G	M	D	G	P	K	V	K	Q	W	P	L	T	E	E	K	I	K	A	L	V	E	I	C	T	E	M	E	K	E	G	K	I	S	K
1.6	P	I	S	P	I	E	T	V	P	V	K	L	K	P	G	M	D	G	P	K	V	K	Q	W	P	L	T	E	E	K	I	K	A	L	M	E	I	C	T	E	M	E	K	E	G	K	I	S	K
1.6	P	I	S	P	I	E	T	V	P	V	K	L	K	P	G	M	D	G	P	K	V	K	Q	W	P	L	T	E	E	K	I	K	A	L	I	E	I	C	T	E	M	E	K	E	G	K	I	S	K
1.6	P	I	S	P	I	E	T	V	P	V	K	L	K	P	G	M	D	G	P	K	V	K	Q	W	P	L	T	E	E	K	I	K	A	L	V	E	I	C	A	E	L	E	K	E	G	K	I	S	K
1.6	P	I	S	P	I	E	T	V	P	V	K	L	K	P	G	M	D	G	P	K	V	K	Q	W	P	L	T	E	E	K	I	K	A	L	I	E	I	C	T	E	M	E	K	E	G	K	I	S	K
1.6	P	I	S	P	I	D	T	V	P	V	K	L	K	P	G	M	D	G	P	K	I	K	Q	W	P	L	T	E	E	K	I	K	A	L	V	E	I	C	T	E	M	E	K	E	G	K	I	S	K
1.6	P	I	S	P	I	E	T	V	P	V	K	L	K	P	G	M	D	G	P	K	V	K	Q	W	P	L	T	E	E	K	I	K	A	L	V	E	I	C	T	E	M	E	K	E	G	K	I	S	K
1.6	P	I	S	P	I	E	T	V	P	V	K	L	K	P	G	M	D	G	P	K	V	K	Q	W	P	L	T	E	E	K	I	K	A	L	V	E	I	C	T	E	M	E	K	E	G	K	I	S	K
1.6	P	I	S	P	I	E	T	V	P	V	K	L	K	P	G	M	D	G	P	K	V	K	Q	W	P	L	T	E	E	K	I	K	A	L	V	E	I	C	T	E	M	E	K	E	G	K	I	S	K
1.6	P	I	S	P	I	E	T	V	P	V	K	L	K	P	G	M	D	G	P	K	V	K	Q	W	P	L	T	E	E	K	I	K	A	L	V	E	I	C	T	E	M	E	K	E	G	K	I	S	K
1.6	P	I	S	P	I	E	T	V	P	V	K	L	K	P	G	M	D	G	P	K	V	K	Q	W	P	L	T	E	E	K	I	K	A	L	I	E	I	C	T	E	L	E	K	E	G	K	I	S	K
1.6	P	I	S	P	I	E	T	V	P	V	K	L	K	P	G	M	D	G	P	R	V	K	Q	W	P	L	T	E	E	K	I	K	A	L	V	E	I	C	T	E	M	E	K	E	G	K	I	S	K
1.6	P	I	S	P	I	E	T	V	P	V	K	L	K	P	G	M	D	G	P	K	V	K	Q	W	P	L	T	E	E	K	I	K	A	L	V	E	I	C	T	E	M	E	K	E	G	K	I	S	K
1.6	P	I	S	P	I	E	T	V	P	V	K	L	K	P	G	M	D	G	P	R	V	K	Q	W	P	L	T	E	E	K	I	K	A	L	V	E	I	C	T	E	L	E	K	E	G	K	I	S	K
1.7	P	I	S	P	I	E	T	V	P	V	K	L	K	P	G	M	D	G	P	K	V	K	Q	W	P	L	T	E	E	K	I	K	A	L	V	E	I	C	T	E	M	E	K	E	G	K	I	S	K
1.7	P	I	S	P	I	E	T	V	P	V	K	L	K	P	G	M	D	G	P	K	V	K	Q	W	P	L	T	E	E	K	I	K	A	L	V	E	I	C	T	E	M	E	K	E	G	K	I	S	K
1.7	P	I	S	P	I	E	T	V	P	V	K	L	K	P	G	M	D	G	P	K	V	K	Q	W	P	L	T	E	E	K	I	K	A	L	V	E	I	C	T	E	M	E	K	E	G	K	I	S	K
1.7	P	I	S	P	I	E	T	V	P	V	K	L	K	P	G	M	D	G	P	K	V	K	Q	W	P	L	T	E	E	K	I	K	A	L	V	E	I	C	T	E	M	E	K	E	G	K	I	S	K
1.7	P	I	S	P	I	E	T	V	P	V	K	L	K	P	G	M	D	G	P	K	V	K	Q	W	P	L	T	E	E	K	I	K	A	L	V	E	I	C	T	E	M	E	K	E	G	K	I	S	K
1.7	P	I	S	P	I	E	T	V	P	V	K	L	K	P	G	M	D	G	P	K	V	K	Q	W	P	L	T	E	E	K	I	K	A	L	V	E	I	C	T	E	L	E	K	E	G	K	I	S	K
1.7	P	I	S	P	I	E	T	V	P	V	K	L	K	P	G	M	D	G	P	K	V	K	Q	W	P	L	T	E	E	K	I	K	A	L	I	E	I	C	T	E	M	E	K	E	G	K	I	S	K
1.7	P	I	S	P	I	E	T	V	P	V	K	L	K	P	G	M	D	G	P	K	V	K	Q	W	P	L	T	E	E	K	I	K	A	L	V	E	I	C	T	E	M	E	K	E	G	K	I	S	K
1.7	P	I	S	P	I	E	T	V	P	V	K	L	K	P	G	M	D	G	P	K	V	K	Q	W	P	L	T	E	E	K	I	K	A	L	I	E	I	C	T	E	M	E	K	E	G	K	I	S	K
1.7	P	I	S	P	I	E	T	V	P	V	K	L	K	P	G	M	D	G	P	K	V	K	Q	W	P	L	T	E	E	K	I	K	A	L	V	E	I	C	T	E	M	E	K	E	G	K	I	S	K
1.7	P	I	S	P	I	E	T	V	P	V	K	L	K	P	G	M	D	G	P	K	V	K	Q	W	P	L	T	E	E	K	I	K	A	L	V	E	I	C	T	E	M	E	K	E	G	K	I	S	K
1.7	P	I	S	P	I	E	T	V	P	V	K	L	K	P	G	M	D	G	P	K	V	K	Q	W	P	L	T	E	E	K	I	K	A	L	V	E	I	C	T	E	M	E	K	E	G	K	I	S	K
1.75	P	I	S	P	I	E	T	V	P	V	K	L	K	P	G	M	D	G	P	K	V	K	Q	W	P	L	T	E	E	K	I	K	A	L	V	E	I	C	T	E	M	E	K	E	G	K	I	S	K
1.8	P	I	S	S	I	D	T	V	P	V	K	L	K	P	G	M	D	G	P	K	V	K	Q	W	P	L	T	E	E	K	I	K	A	L	V	E	I	C	T	E	L	E	K	E	G	K	I	S	K
1.8	P	I	S	P	I	E	T	V	P	V	K	L	K	P	G	M	D	G	P	K	V	K	Q	W	P	L	T	E	E	K	I	K	A	L	V	E	I	C	T	E	M	E	K	E	G	K	I	S	K
1.8	.	.	.	.	.	.	.	.	.	.	.	.	.	.	.	.	.	.	.	.	.	.	.	.	.	.	.	.	.	.	.	.	.	.	.	.	.	C	T	E	M	E	K	E	G	K	I	S	K
1.8	P	I	S	P	I	E	T	V	P	V	K	L	K	P	G	M	D	G	P	K	V	K	Q	W	P	L	T	E	E	K	I	K	A	L	V	E	I	C	T	E	M	E	K	E	G	K	I	S	K
1.8	P	I	S	P	I	E	T	V	P	V	K	L	K	P	G	M	D	G	P	K	V	R	Q	W	P	L	T	E	E	K	I	K	A	L	V	E	I	C	T	E	M	E	K	E	G	K	I	S	K
1.8	P	I	S	P	I	E	T	V	P	V	K	L	K	P	G	M	D	G	P	K	V	K	Q	W	P	L	T	E	E	K	I	K	A	L	V	E	I	C	T	E	M	E	K	E	G	K	I	S	K
1.8	P	I	S	P	I	E	T	V	P	V	K	L	K	P	G	M	D	G	P	K	V	K	Q	W	P	L	T	E	E	K	I	K	A	L	V	E	I	C	T	E	M	E	K	E	G	K	I	S	K
1.8	P	I	S	P	I	E	T	V	P	V	K	L	K	P	G	M	D	G	P	K	V	K	Q	W	P	L	T	E	E	K	I	K	A	L	V	E	I	C	T	E	M	E	K	E	G	K	I	S	K
1.8	P	I	S	P	I	D	T	V	P	V	K	L	K	P	G	M	D	G	P	K	V	K	Q	W	P	L	T	E	E	K	I	K	A	L	V	E	I	C	T	E	L	E	K	E	G	K	I	S	K
1.8	P	I	S	P	I	E	T	V	P	V	R	L	K	P	G	M	D	G	P	K	V	K	Q	W	P	L	T	E	E	K	I	K	A	L	V	E	I	C	T	E	M	E	K	E	G	K	I	S	K
1.8	P	I	S	S	I	E	T	V	P	V	K	L	K	P	G	M	D	G	P	K	V	K	Q	W	P	L	T	E	E	K	I	K	A	L	V	E	I	C	T	E	M	E	K	E	G	K	I	S	K
1.8	P	I	S	P	I	E	T	V	P	V	K	L	K	P	G	M	D	G	P	K	V	K	Q	W	P	L	T	E	E	K	I	K	A	L	M	E	I	C	T	E	M	E	K	E	G	K	I	S	K
1.9	P	I	S	P	I	G	T	V	P	V	K	L	K	P	G	M	D	G	P	K	V	K	Q	W	P	L	T	E	E	K	I	K	A	L	V	E	I	C	T	E	L	E	K	E	G	K	I	S	K
1.9	P	I	S	P	I	E	T	V	P	V	K	L	K	P	G	M	D	G	P	K	V	K	Q	W	P	L	T	E	E	K	I	K	A	L	V	E	I	C	A	E	L	E	K	E	G	K	I	S	K
1.9	P	I	S	P	I	E	T	V	P	V	K	L	K	P	G	M	D	G	P	K	V	K	Q	W	P	L	T	E	E	K	I	K	A	L	V	E	I	C	T	E	M	E	K	E	G	K	I	S	K
1.9	P	I	S	P	I	E	T	V	P	V	K	L	K	P	G	M	D	G	P	R	V	K	Q	W	P	L	T	E	E	K	I	K	A	L	V	E	I	C	T	E	M	E	K	E	G	K	I	S	K
1.9	P	I	S	P	I	E	T	V	P	V	K	L	K	P	G	M	D	G	P	K	V	K	Q	W	P	L	T	E	E	K	I	K	A	L	V	E	I	C	T	E	L	E	K	E	G	K	I	S	K
1.9	P	I	S	P	I	E	T	V	P	V	K	L	K	P	G	M	D	G	P	K	V	K	Q	W	P	L	T	E	E	K	I	K	A	L	V	E	I	C	T	E	M	E	K	E	G	K	I	S	K
1.9	P	I	S	P	I	E	T	V	P	V	K	L	K	P	G	M	D	G	P	K	V	K	Q	W	P	L	T	E	E	K	I	K	A	L	V	E	I	C	T	E	M	E	K	E	G	K	I	S	K
1.9	P	I	S	P	I	E	T	V	P	V	K	L	K	P	G	V	D	G	P	K	V	K	Q	W	P	L	T	E	E	K	I	K	A	L	T	E	I	C	T	E	M	E	K	E	G	K	I	S	K
1.9	P	I	S	P	I	E	T	V	P	V	K	L	K	P	G	M	D	G	P	K	V	K	Q	W	P	L	T	E	E	K	I	K	A	L	V	E	I	C	T	E	M	E	K	E	G	K	I	S	K
1.9	P	I	S	P	I	E	T	V	P	V	K	L	K	P	G	M	D	G	P	K	V	K	Q	W	P	L	T	E	E	K	I	K	A	L	V	E	I	C	T	E	M	E	K	E	G	K	I	S	K
1.9	P	I	S	P	I	D	T	V	P	V	K	L	K	P	G	M	D	G	P	K	V	K	Q	W	P	L	T	E	E	K	I	K	A	L	V	E	I	C	T	E	M	E	K	E	G	K	I	S	K
1.9	P	I	S	P	I	E	T	V	P	V	K	L	K	P	G	M	D	G	P	K	V	K	Q	W	P	L	T	E	E	K	I	K	A	L	V	E	I	C	T	E	M	E	K	E	G	K	I	S	K
1.9	P	I	S	P	I	E	T	V	P	V	K	L	K	P	G	M	D	G	P	K	V	K	Q	W	P	L	T	E	E	K	I	K	A	L	V	E	I	C	T	E	L	E	K	E	G	K	I	S	K
1.9	P	I	S	P	I	E	T	V	P	V	K	L	K	P	G	M	D	G	P	R	V	K	Q	W	P	L	T	E	E	K	I	K	A	L	V	E	I	C	T	E	M	E	K	E	G	K	I	S	K
2.0	.	.	.	.	.	.	.	.	.	.	.	.	.	.	.	.	.	.	.	.	.	.	.	.	.	.	.	.	.	.	.	.	.	.	.	.	.	C	T	E	M	E	K	E	G	K	I	S	K
2.0	.	.	.	.	.	.	.	.	.	.	.	.	.	.	.	.	.	.	.	.	.	.	.	.	.	.	.	.	.	.	.	.	.	.	.	.	.	C	T	E	M	E	K	E	G	K	I	S	K
2.0	.	.	.	.	.	.	.	.	.	V	K	L	K	P	G	M	D	G	P	K	V	K	Q	W	P	L	A	E	E	K	I	K	A	L	Q	E	I	C	A	E	M	E	K	E	G	K	I	S	K
2.0	.	.	.	.	.	.	.	.	.	.	.	.	.	.	.	.	.	.	.	.	.	.	.	.	.	.	.	.	.	.	.	.	.	.	.	.	.	C	T	E	M	E	K	E	G	K	I	S	K
2.0	P	I	S	P	I	E	T	V	P	V	K	L	K	P	G	M	D	G	P	R	V	K	Q	W	P	L	T	E	E	K	I	K	A	L	I	E	I	C	T	E	M	E	K	E	G	K	I	S	K
2.0	P	I	S	P	I	E	T	V	P	V	K	L	K	P	G	M	D	G	P	K	V	K	Q	W	P	L	T	E	E	K	I	K	A	L	A	E	I	C	A	E	M	E	K	E	G	K	I	S	K
2.0	P	I	S	P	I	E	T	V	P	V	K	L	K	P	G	M	D	G	P	K	V	K	Q	W	P	L	T	E	E	K	I	K	A	L	M	E	I	C	T	E	M	E	K	E	G	K	I	S	K
2.0	P	I	S	P	I	E	T	V	P	V	K	L	K	P	G	M	D	G	P	R	V	K	Q	W	P	L	T	E	E	K	I	K	A	L	I	E	I	C	T	E	M	E	K	E	G	K	I	S	K
2.0	P	I	S	P	I	E	T	V	P	V	K	L	K	P	G	M	D	G	P	R	V	K	Q	W	P	L	T	E	E	K	I	K	A	L	I	E	I	C	T	E	M	E	K	E	G	K	I	S	K
2.0	P	I	S	P	I	E	T	V	P	V	K	L	K	P	G	M	D	G	P	K	V	K	Q	W	P	L	T	E	E	K	I	K	A	L	M	E	I	C	T	E	M	E	K	E	G	K	I	S	K
2.0	P	I	S	P	I	E	T	V	P	V	K	L	K	P	G	M	D	G	P	R	V	K	Q	W	P	L	T	E	E	K	I	K	A	L	I	E	I	C	T	E	M	E	K	E	G	K	I	S	K
2.0	P	I	S	P	I	E	T	V	P	V	K	L	K	P	G	M	D	G	P	R	V	K	Q	W	P	L	T	E	E	K	I	K	A	L	I	E	I	C	T	E	M	E	K	E	G	K	I	S	K
2.0	P	I	S	P	I	E	T	V	P	V	K	L	K	P	G	M	D	G	P	K	V	K	Q	W	P	L	T	E	E	K	I	K	A	L	V	E	I	C	A	E	M	E	K	E	G	K	I	S	K
2.0	.	.	.	.	.	.	.	.	.	.	.	.	.	.	.	.	.	.	.	.	.	.	.	.	.	.	.	.	.	.	.	.	.	.	.	.	.	C	T	E	M	E	K	E	G	K	I	S	K
2.0	P	I	S	P	I	E	T	V	P	V	K	L	K	P	G	M	D	G	P	K	V	K	Q	W	P	L	T	E	E	K	I	K	A	L	V	E	I	C	T	E	M	E	K	E	G	K	I	S	K
2.0	P	I	S	P	I	E	T	V	P	V	K	L	K	P	G	M	D	G	P	K	V	K	Q	W	P	L	T	E	E	K	I	K	A	L	V	E	I	C	T	E	L	E	K	E	G	K	I	S	K
2.0	.	.	.	.	.	.	.	.	.	.	.	.	.	.	.	.	.	.	.	.	.	.	.	.	.	.	.	.	.	.	.	.	.	.	.	.	.	C	T	E	L	E	K	E	G	K	I	S	K
2.0	P	I	S	P	I	E	T	V	P	V	K	L	K	P	G	M	D	G	P	K	V	K	Q	W	P	L	T	E	E	K	I	K	A	L	V	E	I	C	T	E	L	E	K	E	G	K	I	S	K
2.0	P	I	S	P	I	E	T	V	P	V	K	L	K	P	G	M	D	G	P	R	V	K	Q	W	P	L	T	E	E	K	I	K	A	L	I	E	I	C	T	E	M	E	K	E	G	K	I	S	K
2.033333333333333	P	I	S	P	I	E	T	V	P	V	K	L	K	P	G	M	D	G	P	K	V	K	Q	W	P	L	T	E	E	K	I	K	A	L	V	E	I	C	T	E	M	E	K	E	G	K	I	S	K
2.1	P	I	S	P	I	E	T	V	P	V	K	L	K	P	G	M	D	G	P	K	V	K	Q	W	P	L	T	E	E	K	I	K	A	L	I	E	I	C	T	E	M	E	K	E	G	K	I	T	K
2.1	P	I	S	P	I	E	T	V	P	V	K	L	K	P	G	M	D	G	P	R	V	K	Q	W	P	L	T	E	E	K	I	K	A	L	M	E	I	C	T	E	L	E	K	E	G	K	I	S	K
2.1	P	I	S	P	I	E	T	V	P	V	K	L	K	P	G	M	D	G	P	R	V	K	Q	W	P	L	T	E	E	K	I	K	A	L	M	E	I	C	T	E	L	E	K	E	G	K	I	S	K
2.1	P	I	S	P	I	E	T	V	P	V	K	L	K	P	G	M	D	G	P	K	V	K	Q	W	P	L	T	E	E	K	I	K	A	L	M	E	I	C	T	E	M	E	K	E	G	K	I	S	K
2.1	P	I	S	P	I	E	T	V	P	V	K	L	K	P	G	M	D	G	P	R	V	K	Q	W	P	L	T	E	E	K	I	K	A	L	M	E	I	C	T	E	L	E	K	E	G	K	I	S	K
2.1	P	I	S	P	I	E	T	V	P	V	K	L	K	P	G	M	D	G	P	K	V	K	Q	W	P	L	T	E	E	K	I	K	A	L	V	E	I	C	A	E	L	E	K	E	G	K	I	S	K
2.1	P	I	S	P	I	E	T	V	P	V	K	L	K	P	G	M	D	G	P	K	V	K	Q	W	P	L	T	E	E	K	I	K	A	L	I	E	I	C	T	E	M	E	K	E	G	K	I	T	K
2.1	P	I	S	P	I	E	T	V	P	V	K	L	K	P	G	M	D	G	P	K	V	K	Q	W	P	L	T	E	E	K	I	K	A	L	I	E	I	C	T	E	M	E	K	E	G	K	I	T	K
2.1	P	I	S	P	I	E	T	V	P	V	K	L	K	P	G	M	D	G	P	R	V	K	Q	W	P	L	T	E	E	K	I	K	A	L	M	E	I	C	T	E	L	E	K	E	G	K	I	S	K
2.1	P	I	S	P	I	E	T	V	P	V	K	L	K	P	G	M	D	G	P	K	V	K	Q	W	P	L	T	E	E	K	I	K	A	L	I	E	I	C	T	E	M	E	K	E	G	K	I	T	K
2.1	P	I	S	P	I	E	T	V	P	V	K	L	K	P	G	M	D	G	P	K	V	K	Q	W	P	L	T	E	E	K	I	K	A	L	I	E	I	C	T	E	M	E	K	E	G	K	I	S	K
2.1	P	I	S	P	I	E	T	V	P	V	K	L	K	P	G	M	D	G	P	K	V	K	Q	W	P	L	T	E	E	K	I	K	A	L	M	E	I	C	T	E	M	E	K	E	G	K	I	S	R
2.1	P	I	S	P	I	E	T	V	P	V	K	L	K	P	G	M	D	G	P	K	V	K	Q	W	P	L	T	E	E	K	I	K	A	L	L	E	I	C	T	E	L	E	E	E	G	K	I	S	K
2.1	P	I	S	P	I	K	T	V	P	V	K	L	K	P	G	M	D	G	P	K	V	K	Q	W	P	L	T	E	E	K	I	K	A	L	V	E	I	C	T	E	M	E	K	E	G	K	I	S	K
2.1	P	I	S	P	I	E	T	V	P	V	K	L	K	P	G	M	D	G	P	K	V	K	Q	W	P	L	T	E	E	K	I	K	A	L	I	E	I	C	T	E	M	E	K	E	G	K	I	S	K
2.2	P	I	S	P	I	E	T	V	P	V	K	L	K	P	G	M	D	G	P	R	V	K	Q	W	P	L	T	E	E	K	I	K	A	L	L	E	I	C	T	E	M	E	K	E	G	K	I	S	K
2.2	P	I	S	P	I	E	T	V	P	V	K	L	K	P	G	M	D	G	P	K	V	K	Q	W	P	L	T	E	E	K	I	K	A	L	V	E	I	C	T	E	M	E	K	E	G	K	I	S	K
2.2	P	I	S	P	I	E	T	V	P	V	K	L	K	P	G	M	D	G	P	K	V	K	Q	W	P	L	T	E	E	K	I	K	A	L	I	E	I	C	T	E	M	E	K	E	G	K	I	S	K
2.2	P	I	S	P	I	E	T	V	P	V	K	L	K	P	G	M	D	G	P	R	V	K	Q	W	P	L	T	E	E	K	I	K	A	L	L	E	I	C	T	E	M	E	K	E	G	K	I	S	K
2.3	P	I	S	P	I	E	T	V	P	V	K	L	K	P	G	M	D	G	P	K	V	K	Q	W	P	L	T	E	E	K	I	K	A	L	T	E	I	C	T	E	M	E	K	E	G	K	I	S	R
2.3	P	I	S	P	I	D	T	V	P	V	K	L	K	P	G	M	D	G	P	K	V	K	Q	W	P	L	T	E	E	K	I	K	A	L	V	E	I	C	T	E	M	E	K	E	G	K	I	S	K
2.3	P	I	S	P	I	E	T	V	P	V	K	L	K	P	G	M	D	G	P	K	V	K	Q	W	P	L	T	E	E	K	I	K	A	L	V	E	I	C	T	E	M	E	K	E	G	K	I	S	K
2.3	P	I	S	P	I	E	T	V	P	V	K	L	K	P	G	M	D	G	P	K	V	K	Q	W	P	L	T	E	E	K	I	K	A	L	V	E	I	C	T	E	M	E	K	E	G	K	I	S	K
2.3	P	I	S	P	I	E	T	V	P	V	K	L	K	P	G	M	D	G	P	R	V	K	Q	W	P	L	T	E	E	K	I	K	A	L	V	E	I	C	T	E	M	E	K	E	G	K	I	S	K
2.3	P	I	S	P	I	E	T	V	P	V	K	L	K	P	G	M	D	G	P	R	V	K	Q	W	P	L	T	E	E	K	I	K	A	L	V	E	I	C	T	E	M	E	K	E	G	K	I	S	K
2.3	P	I	S	P	I	E	T	V	P	V	K	L	K	P	G	M	D	G	P	K	V	K	Q	W	P	L	S	E	E	K	I	K	A	L	V	E	I	C	T	E	L	E	E	E	G	K	I	S	K
2.4	.	.	.	.	.	.	.	.	.	.	.	.	.	.	.	.	.	.	.	.	.	.	.	.	.	.	.	.	.	.	.	.	.	.	.	.	.	C	A	D	M	E	K	E	G	K	I	S	K
2.4	P	I	S	P	I	E	T	V	P	V	K	L	K	P	G	M	D	G	P	K	V	K	Q	W	P	L	T	E	E	K	I	K	A	L	V	E	I	C	T	E	M	E	K	E	G	K	I	S	K
2.4	P	I	S	P	I	E	T	V	P	V	K	L	K	P	G	M	D	G	P	K	V	K	Q	W	P	L	T	E	E	K	I	K	A	L	V	E	I	C	T	E	M	E	K	E	G	K	I	S	K
2.4	P	I	S	P	I	E	T	V	P	V	K	L	K	P	G	M	D	G	P	K	V	K	Q	W	P	L	T	E	E	K	I	K	A	L	V	E	I	C	T	E	M	E	K	E	G	K	I	S	K
2.4	P	I	S	P	I	D	T	V	P	V	K	L	K	P	G	M	D	G	P	K	V	K	Q	W	P	L	T	E	E	K	I	K	A	L	V	E	I	C	T	E	M	E	K	E	G	K	I	S	K
2.4	P	I	S	P	I	D	T	V	P	V	K	L	K	P	G	M	D	G	P	K	V	K	Q	W	P	L	T	E	E	K	I	K	A	L	V	E	I	C	T	E	M	E	K	E	G	K	I	S	K
2.4	P	I	S	P	I	D	T	V	P	V	K	L	K	P	G	M	D	G	P	K	V	K	Q	W	P	L	T	E	E	K	I	K	A	L	V	E	I	C	T	E	L	E	K	E	G	K	I	S	K
2.4	P	I	S	P	I	D	T	V	P	V	K	L	K	P	G	M	D	G	P	K	V	K	Q	W	P	L	T	E	E	K	I	K	A	L	V	E	I	C	T	E	L	E	K	E	G	K	I	S	K
2.4	P	I	S	P	I	E	T	V	P	V	K	L	K	P	G	M	D	G	P	R	V	K	Q	W	P	L	T	E	E	K	I	K	A	L	V	E	I	C	T	E	M	E	K	E	G	K	I	S	K
2.4	P	I	S	P	I	E	T	V	P	V	K	L	K	P	G	M	D	G	P	K	V	K	Q	W	P	L	T	E	E	K	I	K	A	L	V	E	I	C	T	E	M	E	K	E	G	K	I	S	K
2.5	P	I	S	P	I	E	T	V	P	V	K	L	K	P	G	M	D	G	P	K	V	K	Q	W	P	L	T	E	E	K	I	K	A	L	V	E	I	C	T	E	L	E	K	E	G	K	I	S	K
2.5	P	I	S	P	I	E	T	V	P	V	K	L	K	P	G	M	D	G	P	R	V	K	Q	W	P	L	T	E	E	K	I	K	A	L	V	E	I	C	T	E	L	E	K	E	G	K	I	S	K
2.5	P	I	S	P	I	E	T	V	P	V	K	L	K	P	G	M	D	G	P	K	V	K	Q	W	P	L	T	E	E	K	I	K	A	L	V	E	I	C	T	E	L	E	K	E	G	K	I	S	K
2.5	P	I	S	P	I	E	T	V	P	V	K	L	K	P	G	M	D	G	P	K	V	K	Q	W	P	L	T	E	E	K	I	K	A	L	V	E	I	C	T	E	M	E	K	E	G	K	I	T	K
2.5	P	I	S	P	I	E	T	V	P	V	K	L	K	P	G	M	D	G	P	K	V	K	Q	W	P	L	T	E	E	K	I	K	A	L	V	E	I	C	A	E	M	E	K	E	G	K	I	S	K
2.5	P	I	S	P	I	E	T	V	P	V	K	L	K	P	G	M	D	G	P	K	V	K	Q	W	P	L	T	E	E	K	I	K	A	L	V	E	I	C	T	E	L	E	K	E	G	K	I	S	K
2.5	P	I	S	P	I	D	T	V	P	V	K	L	K	P	G	M	D	G	P	K	V	K	Q	W	P	L	T	E	E	K	I	K	A	L	M	E	I	C	A	S	L	E	E	E	G	K	I	S	K
2.5	P	I	S	P	I	E	T	V	P	V	K	L	K	P	G	M	D	G	P	K	V	K	Q	W	P	L	T	E	E	K	I	K	A	L	T	E	I	C	T	E	M	E	K	E	G	K	I	S	K
2.5	P	I	S	P	I	E	T	V	P	V	K	L	K	P	G	M	D	G	P	K	V	K	Q	W	P	L	T	E	E	K	I	K	A	L	V	E	I	C	T	E	L	E	K	E	G	K	I	S	K
2.6	P	I	S	P	I	E	T	V	P	V	K	L	K	P	G	M	D	G	P	K	V	K	Q	W	P	L	T	E	E	K	I	K	A	L	V	E	I	C	T	E	M	E	K	E	G	K	I	S	K
2.6	.	.	.	.	.	.	.	.	.	.	.	.	.	.	.	.	.	.	.	.	.	.	.	.	.	.	.	.	.	.	.	.	.	.	.	.	.	C	T	E	M	E	K	E	G	K	I	S	K
2.6	.	.	.	.	.	.	.	.	.	.	.	.	.	.	.	.	.	.	.	.	.	.	.	.	.	.	.	.	.	.	.	.	.	.	.	.	.	C	T	E	M	E	K	E	G	K	I	S	K
2.6	P	I	S	P	I	E	T	V	P	V	Q	L	K	P	G	M	D	G	P	R	V	K	Q	W	P	L	T	E	E	K	I	K	A	L	T	E	I	C	T	E	L	E	K	E	G	K	I	S	K
2.6	P	I	S	P	I	E	T	V	P	V	K	L	K	P	G	M	D	G	P	R	V	K	Q	W	P	L	T	E	E	K	I	K	A	L	M	E	I	C	T	E	M	E	K	E	G	K	I	S	K
2.6	P	I	S	P	I	K	T	V	P	V	K	L	K	P	G	M	D	G	P	R	V	K	Q	W	P	L	T	E	E	K	I	K	A	L	V	E	I	C	T	E	M	E	K	E	G	K	I	S	K
2.6	.	.	.	.	.	.	.	.	.	.	.	.	.	.	.	.	.	.	.	.	.	.	.	.	.	.	.	.	.	.	.	.	.	.	.	.	.	C	T	E	M	E	K	E	G	K	I	S	K
2.6	P	I	S	P	I	E	T	V	P	V	K	L	K	P	G	M	D	G	P	K	V	K	Q	W	P	L	T	E	E	K	I	K	A	L	V	E	I	C	T	E	M	E	K	E	G	K	I	S	K
2.6	.	.	.	.	.	.	.	.	.	.	.	.	.	.	.	.	.	.	.	.	.	.	.	.	.	.	.	.	.	.	.	.	.	.	.	.	.	C	T	E	M	E	K	E	G	K	I	S	K
2.6	P	I	S	P	I	E	T	V	P	V	K	L	K	P	G	M	D	G	P	K	V	K	Q	W	P	L	T	E	E	K	I	K	A	L	V	E	I	C	T	E	M	E	K	E	G	K	I	S	K
2.6	P	I	S	P	I	E	T	V	P	V	K	L	K	P	G	M	D	G	P	K	V	K	Q	W	P	L	T	E	E	K	I	K	A	L	V	E	I	C	T	E	L	E	K	E	G	K	I	S	K
2.7	P	I	S	P	I	K	T	V	P	V	K	L	K	P	G	M	D	G	P	K	V	K	Q	W	P	L	T	E	E	K	I	K	A	L	M	E	I	C	A	E	L	E	K	E	G	K	I	S	K
2.7	.	.	.	.	.	.	.	.	.	.	.	.	.	.	.	.	.	.	.	.	.	.	.	.	.	.	.	.	.	.	.	.	.	.	.	.	.	C	T	E	M	E	K	E	G	K	I	S	K
2.7	P	I	S	P	I	E	T	V	P	V	K	L	K	P	G	M	D	G	P	K	V	K	Q	W	P	L	T	E	E	K	I	K	A	L	V	E	I	C	T	E	L	E	E	E	G	K	I	S	K
2.7	.	.	.	.	.	.	.	.	.	.	.	.	.	.	.	.	.	.	.	.	.	.	.	.	.	.	.	.	.	.	.	.	.	.	.	.	.	.	T	E	L	E	K	E	G	K	I	S	K
2.7	P	I	S	P	I	E	T	V	P	V	K	L	K	P	G	M	D	G	P	K	V	K	Q	W	P	L	T	E	E	K	I	K	A	L	V	E	I	C	T	E	L	E	E	E	G	K	I	S	K
2.7	P	I	S	P	I	E	T	V	P	V	K	L	K	P	G	M	D	G	P	K	V	K	Q	W	P	L	T	E	E	K	I	K	A	L	V	E	I	C	T	E	M	E	K	E	G	K	I	S	K
2.7	P	I	S	P	I	K	T	V	P	V	K	L	K	P	G	M	D	G	P	K	V	K	Q	W	P	L	T	E	E	K	I	K	A	L	M	E	I	C	A	E	M	E	K	E	G	K	I	S	K
2.7	P	I	S	P	I	E	T	V	P	V	K	L	K	P	G	M	D	G	P	R	V	K	Q	W	P	L	T	E	E	K	I	K	A	L	V	E	I	C	T	E	L	E	K	E	G	K	I	S	K
2.7	P	I	S	P	I	E	T	V	P	V	K	L	K	P	G	M	D	G	P	K	V	K	Q	W	P	L	T	E	E	K	I	K	A	L	V	E	I	C	T	E	M	E	K	E	G	K	I	S	K
2.7	P	I	S	P	I	E	T	V	P	V	K	L	K	P	G	M	D	G	P	K	V	K	Q	W	P	L	T	E	E	K	I	K	A	L	V	E	I	C	T	E	M	E	K	E	G	K	I	S	K
2.7	P	I	S	P	I	E	T	V	P	V	K	L	K	P	G	M	D	G	P	K	V	K	Q	W	P	L	T	E	E	K	I	K	A	L	V	E	I	C	T	E	L	E	E	E	G	K	I	S	K
2.7	P	I	S	P	I	D	T	V	P	V	K	L	K	P	G	M	D	G	P	K	V	K	Q	W	P	L	T	E	E	K	I	K	A	L	V	E	I	C	T	E	L	E	E	E	G	K	I	S	K
2.7	P	I	S	P	I	E	T	V	P	V	K	L	K	P	G	M	D	G	P	K	V	K	Q	W	P	L	T	E	E	K	I	K	A	L	V	E	I	C	T	E	M	E	K	E	G	K	I	S	K
2.7	P	I	S	P	I	E	T	V	P	V	K	L	K	P	G	M	D	G	P	K	V	K	Q	W	P	L	T	E	E	K	I	K	A	L	V	E	I	C	T	E	M	E	K	E	G	K	I	S	K
2.7	P	I	S	P	I	E	T	V	P	V	K	L	K	P	G	M	D	G	P	K	V	K	Q	W	P	L	T	E	E	K	I	K	A	L	V	E	I	C	T	E	M	E	K	E	G	K	I	S	K
2.8	P	I	S	P	I	E	T	V	P	V	K	L	K	P	G	M	D	G	P	R	V	K	Q	W	P	L	T	E	E	K	I	K	A	L	V	E	I	C	T	E	L	E	N	E	G	K	I	S	K
2.8	P	I	S	P	I	E	T	V	P	V	K	L	K	P	G	M	D	G	P	R	V	K	Q	W	P	L	T	E	E	K	I	K	A	L	V	E	I	C	A	E	L	E	K	E	G	K	I	S	K
2.8	P	I	S	P	I	E	T	V	P	V	K	L	K	P	G	M	D	G	P	K	V	K	Q	W	P	L	T	E	E	K	I	K	A	L	V	E	I	C	T	E	M	E	K	E	G	K	I	S	K
2.8	P	I	S	P	I	E	T	V	P	V	K	L	K	P	G	M	D	G	P	K	V	K	Q	W	P	L	T	E	E	K	I	K	A	L	V	E	I	C	T	E	M	E	K	E	G	K	I	S	K
2.8	P	I	S	P	I	E	T	V	P	V	K	L	K	P	G	M	D	G	P	K	V	K	Q	W	P	L	T	E	E	K	I	K	A	L	V	E	I	C	T	E	L	E	N	E	G	K	I	S	K
2.9	P	I	S	P	I	E	T	V	P	V	K	L	K	P	G	M	D	G	P	K	V	K	Q	W	P	L	T	E	E	K	I	K	A	L	V	E	I	C	T	E	L	E	K	E	G	K	I	S	K
2.9	L	I	S	P	I	E	T	V	P	V	K	L	K	P	G	M	D	G	P	K	V	K	Q	W	P	L	T	E	E	K	I	K	A	L	I	E	I	C	T	E	M	E	K	E	G	K	I	T	K
2.9	P	I	S	P	I	E	T	V	P	V	K	L	K	P	G	M	D	G	P	K	V	K	Q	W	P	L	T	E	E	K	I	K	A	L	V	E	I	C	T	E	L	E	K	E	G	K	I	S	K
2.9	P	I	S	P	I	E	T	V	P	V	K	L	K	P	G	M	D	G	P	K	V	K	Q	W	P	L	T	E	E	K	I	K	A	L	V	E	I	C	T	E	M	E	K	E	G	K	I	S	K
2.9	P	I	S	P	I	E	T	V	P	V	K	L	K	P	G	M	D	G	P	R	V	K	Q	W	P	L	T	E	E	K	I	K	A	L	V	E	I	C	T	E	M	E	K	E	G	K	I	S	K
2.9	.	.	.	.	.	.	.	.	.	.	.	.	.	.	.	.	.	.	.	.	.	.	.	.	.	.	.	.	.	.	.	.	.	.	.	.	.	C	T	E	L	E	K	E	G	K	I	S	K
3.0	.	.	.	.	.	.	.	.	.	.	.	.	.	.	.	.	.	.	.	.	.	.	.	.	.	.	.	.	.	.	.	.	.	.	.	.	.	C	K	E	L	E	E	E	G	K	I	S	R
3.0	P	I	S	P	I	E	T	V	P	V	K	L	K	P	G	M	D	G	P	K	V	K	Q	W	P	L	T	E	E	K	I	K	A	L	M	E	I	C	T	E	L	E	Q	E	G	K	I	S	K
3.0	P	I	S	P	I	E	T	V	P	V	K	L	K	P	G	M	D	G	P	K	V	K	Q	W	P	L	T	E	E	K	I	K	A	L	I	E	I	C	T	E	L	E	K	E	G	K	I	S	K
3.0	P	I	S	P	I	E	T	V	P	V	K	L	K	P	G	M	D	G	P	K	V	K	Q	W	P	L	T	E	E	K	I	K	A	L	V	E	I	C	T	E	L	E	K	E	G	K	I	S	K
3.0	P	I	S	P	I	E	T	V	P	V	K	L	K	P	G	M	D	G	P	K	V	K	Q	W	P	L	T	E	E	K	I	K	A	L	V	E	I	C	T	E	M	E	K	E	G	K	I	S	K
3.0	P	I	S	P	I	E	T	V	P	V	K	L	K	P	G	M	D	G	P	K	V	K	Q	W	P	L	T	E	E	K	I	K	A	L	V	E	I	C	T	E	M	E	K	E	G	K	I	S	K
3.0	P	I	S	P	I	E	T	V	P	V	K	L	K	P	G	M	D	G	P	K	V	K	Q	W	P	L	T	E	E	K	I	K	A	L	V	E	I	C	T	E	M	E	K	E	G	K	I	S	K
3.0	F	I	S	P	I	E	T	V	P	V	K	L	K	P	G	M	D	G	P	K	V	K	Q	W	P	L	T	E	E	K	I	K	A	L	V	E	I	C	T	E	L	E	K	E	G	K	I	S	K
3.1	P	I	S	S	I	E	T	V	P	V	K	L	K	P	G	M	D	G	P	K	V	K	Q	W	P	L	T	E	E	K	I	K	A	L	I	E	I	C	A	E	L	E	K	D	G	K	I	S	K
3.1	P	I	S	P	I	E	T	V	P	V	K	L	K	P	G	M	D	G	P	R	V	K	Q	W	P	L	T	E	E	K	I	K	A	L	V	E	I	C	T	E	M	E	K	E	G	K	I	S	K
3.1	P	I	S	P	I	E	T	V	P	V	K	L	K	P	G	M	D	G	P	K	V	K	Q	W	P	L	T	E	E	K	I	K	A	L	T	E	I	C	T	E	M	E	K	E	G	K	I	S	R
3.1	P	I	S	P	I	E	T	V	P	V	K	L	K	P	G	M	D	G	P	K	V	K	Q	W	P	L	T	E	E	K	I	K	A	L	T	E	I	C	T	E	M	E	K	E	G	K	I	S	R
3.1	P	I	S	P	I	E	T	V	P	V	K	L	K	P	G	V	D	G	P	R	V	K	Q	W	P	L	T	E	E	K	I	K	A	L	V	E	I	C	T	E	L	E	K	E	G	K	I	S	K
3.1	P	I	S	P	I	E	T	V	P	V	K	L	K	P	G	V	D	G	P	R	V	K	Q	W	P	L	T	E	E	K	I	K	A	L	V	E	I	C	T	E	L	E	K	E	G	K	I	S	K
3.1	L	I	S	P	I	E	T	V	P	V	K	L	K	P	G	M	D	G	P	R	V	K	Q	W	P	L	T	E	E	K	I	K	A	L	V	E	I	C	T	E	M	E	K	E	G	K	I	S	K
3.2	P	I	S	P	I	E	T	V	P	V	K	L	K	P	G	M	D	G	P	R	V	K	Q	W	P	L	T	E	E	K	I	K	A	L	I	E	I	C	K	E	M	E	K	E	G	K	I	S	K
3.2	P	I	S	P	I	E	T	V	P	V	K	L	K	P	G	M	D	G	P	R	V	K	Q	W	P	L	T	E	E	K	I	K	A	L	V	E	I	C	T	E	L	E	K	E	G	K	I	S	K
3.2	L	I	S	P	I	D	T	V	P	V	K	L	K	P	G	M	D	G	P	R	V	K	Q	W	P	L	T	E	E	K	I	K	A	L	V	E	I	C	T	E	L	E	K	E	G	K	I	S	K
3.2	L	I	S	P	I	D	T	V	P	V	K	L	K	P	G	M	D	G	P	R	V	K	Q	W	P	L	T	E	E	K	I	K	A	L	V	E	I	C	T	E	L	E	K	E	G	K	I	S	K
3.2	P	I	S	P	I	E	T	V	P	V	K	L	K	P	G	M	D	G	P	R	V	K	Q	W	P	L	T	E	E	K	I	K	A	L	I	E	I	C	T	E	L	E	N	E	G	K	I	S	K
3.2	P	I	S	P	I	E	T	V	P	V	K	L	K	P	G	M	D	G	P	K	V	K	Q	W	P	L	S	E	E	K	I	K	A	L	V	E	I	C	T	E	M	E	K	E	G	K	I	S	K
3.2	P	I	S	P	I	E	T	V	P	V	K	L	K	P	G	M	D	G	P	K	V	K	Q	W	P	L	T	E	E	K	I	K	A	L	V	E	I	C	T	E	M	E	K	E	G	K	I	S	K
3.2	P	I	S	P	I	E	T	V	P	V	K	L	K	P	G	M	D	G	P	K	V	K	Q	W	P	L	T	E	E	K	I	K	A	L	V	E	I	C	T	E	M	E	K	E	G	K	I	S	K
3.2	P	I	S	P	I	E	T	V	P	V	K	L	K	P	G	M	D	G	P	K	V	K	Q	W	P	L	T	E	E	K	I	K	A	L	I	E	I	C	S	E	L	E	K	D	G	K	I	S	K
3.2	P	I	S	P	I	E	T	V	P	V	K	L	K	P	G	M	D	G	P	K	I	K	Q	W	P	L	T	E	E	K	I	K	A	L	V	E	I	C	T	E	M	E	K	E	G	K	I	S	K
3.2	P	I	S	P	I	E	T	V	P	V	K	L	K	P	G	M	D	G	P	K	I	K	Q	W	P	L	T	E	E	K	I	K	A	L	V	E	I	C	T	E	M	E	K	E	G	K	I	S	K
3.2	P	I	S	P	I	E	T	V	P	V	K	L	K	P	G	M	D	G	P	K	I	K	Q	W	P	L	T	E	E	K	I	K	A	L	V	E	I	C	T	E	M	E	K	E	G	K	I	S	K
3.2	P	I	S	P	I	E	T	V	P	V	K	L	K	P	G	M	D	G	P	K	I	K	Q	W	P	L	T	E	E	K	I	K	A	L	V	E	I	C	T	E	M	E	K	E	G	K	I	S	K
3.2	.	.	.	.	.	.	.	.	.	.	.	.	.	.	.	.	.	.	.	.	.	.	.	.	.	.	.	.	.	.	.	.	.	.	.	.	.	C	T	E	L	E	K	E	G	K	I	S	K
3.3	P	I	S	P	I	E	T	V	P	V	K	L	K	P	G	M	D	G	P	K	V	K	Q	W	P	L	T	E	E	K	I	K	A	L	V	E	I	C	T	E	M	E	K	E	G	K	I	S	K
3.3	P	I	S	P	I	E	T	V	P	V	K	L	K	P	G	M	D	G	P	R	V	K	Q	W	P	L	T	E	E	K	I	K	A	L	V	E	I	C	T	E	M	E	K	E	G	K	I	S	K
3.3	P	I	S	P	I	E	T	V	P	V	K	L	K	P	G	M	D	G	P	R	V	K	Q	W	P	L	T	E	E	K	I	K	A	L	V	E	I	C	T	E	M	E	K	E	G	K	I	S	K
3.3	P	I	S	P	I	E	T	V	P	V	K	L	K	P	G	M	D	G	P	K	V	K	Q	W	P	L	T	E	E	K	I	K	A	L	V	E	I	C	T	E	M	E	Q	E	G	K	I	S	K
3.3	P	I	S	P	I	E	T	V	P	V	K	L	K	P	G	M	D	G	P	K	V	K	Q	W	P	L	T	E	E	K	I	K	A	L	V	E	I	C	T	E	L	E	K	E	G	K	I	S	K
3.3	P	I	S	P	I	E	T	V	P	V	K	L	K	P	G	M	D	G	P	K	V	K	Q	W	P	L	T	E	E	K	I	K	A	L	V	E	I	C	T	E	L	E	K	E	G	K	I	S	K
3.3	P	I	S	P	I	E	T	V	P	V	K	L	K	P	G	M	D	G	P	K	V	K	Q	W	P	L	T	E	E	K	I	K	A	L	V	E	I	C	T	E	L	E	K	E	G	K	I	S	K
3.4	P	I	S	P	I	D	P	V	P	V	K	L	K	P	G	M	D	G	P	K	V	K	Q	W	P	L	T	E	E	K	I	K	A	L	V	E	I	C	T	E	L	E	K	D	G	K	I	S	K
3.4	P	I	S	P	I	E	T	V	P	V	K	L	K	P	G	M	D	G	P	K	V	K	Q	W	P	L	T	E	E	K	I	K	A	L	V	E	I	C	T	E	M	E	K	E	G	K	I	S	K
3.4	P	I	S	P	I	E	T	V	P	V	K	L	K	P	G	M	D	G	P	K	V	K	Q	W	P	L	T	E	E	K	I	K	A	L	V	E	I	C	T	E	M	E	K	E	G	K	I	S	K
3.4	P	I	S	P	I	E	T	V	P	V	K	L	K	P	G	M	D	G	P	K	V	K	Q	W	P	L	T	E	E	K	I	K	A	L	V	E	I	C	T	E	M	E	K	E	G	K	I	S	K
3.4	P	I	S	P	I	E	T	V	P	V	K	L	K	P	G	M	D	G	P	K	V	K	Q	W	P	L	T	E	E	K	I	K	A	L	V	E	I	C	T	E	L	E	K	E	G	K	I	S	K
3.4	P	I	S	P	I	E	T	V	P	V	K	L	K	P	G	M	D	G	P	K	V	K	Q	W	P	L	T	E	E	K	I	K	A	L	V	E	I	C	T	E	M	E	K	E	G	K	I	S	K
3.4	P	I	S	P	I	E	T	V	P	V	K	L	K	P	G	M	D	G	P	K	V	K	Q	W	P	L	T	E	E	K	I	K	A	L	V	E	I	C	T	E	L	E	K	E	G	K	I	S	K
3.4	P	I	S	P	I	E	T	V	P	V	K	L	K	P	G	M	D	G	P	R	V	K	Q	W	P	L	T	E	E	K	I	K	A	L	V	E	I	C	A	E	L	E	K	E	G	K	I	S	K
3.4	.	.	.	.	.	.	.	.	.	.	.	.	.	.	.	.	.	.	.	.	.	.	.	.	.	.	.	.	.	.	.	.	.	.	.	.	.	C	T	E	M	E	K	E	G	K	I	S	K
3.5	P	I	S	P	I	E	T	V	P	V	K	L	K	P	G	M	D	G	P	K	V	K	Q	W	P	L	T	E	E	K	I	K	A	L	T	E	I	C	T	E	M	E	K	E	G	K	I	S	K
3.5	P	I	S	P	I	E	T	V	P	V	K	L	K	P	G	M	D	G	P	K	V	K	Q	W	P	L	T	E	E	K	I	K	A	L	I	E	I	C	T	E	M	E	K	E	G	K	I	S	K
3.5	P	I	S	P	I	E	T	V	P	V	K	L	K	P	G	M	D	G	P	K	V	K	Q	W	P	L	T	E	E	K	I	K	A	L	T	E	I	C	L	E	M	E	N	E	G	K	I	S	K
3.5	P	I	S	P	I	E	T	V	P	V	K	L	K	P	G	M	D	G	P	K	V	K	Q	W	P	L	T	E	E	K	I	K	A	L	V	E	I	C	T	E	L	E	K	E	G	K	I	S	K
3.5	P	I	S	P	I	E	T	V	P	V	K	L	K	P	G	M	D	G	P	K	V	K	Q	W	P	L	T	E	E	K	I	K	A	L	V	E	I	C	T	E	L	E	K	E	G	K	I	S	K
3.5	P	I	S	P	I	E	T	V	P	V	K	L	K	P	G	M	D	G	P	K	V	K	Q	W	P	L	T	E	E	K	I	K	A	L	V	E	I	C	T	E	M	E	K	E	G	K	I	S	K
3.6	P	I	S	P	I	E	T	V	P	V	K	L	K	P	G	M	D	G	P	R	V	K	Q	W	P	L	T	E	E	K	I	K	A	L	V	E	I	C	T	E	L	E	K	E	G	K	I	S	K
3.6	P	V	S	P	I	E	T	V	P	V	K	L	K	P	G	M	D	G	P	R	V	K	Q	W	P	L	T	E	E	K	I	K	A	L	I	E	I	C	A	E	L	E	K	D	G	K	I	S	R
3.6	P	I	S	P	I	E	T	V	P	V	K	L	K	P	G	M	D	G	P	K	V	K	Q	W	P	L	T	E	E	K	I	K	A	L	V	E	I	C	T	E	L	E	K	E	G	K	I	S	K
3.6	P	I	S	P	I	E	T	V	P	V	K	L	K	P	G	M	D	G	P	K	V	K	Q	W	P	L	T	E	E	K	I	K	A	L	V	E	I	C	T	E	M	E	K	E	G	K	I	S	K
3.6	P	I	S	P	I	E	T	V	P	V	K	L	K	P	G	M	D	G	P	K	V	K	Q	W	P	L	T	E	E	K	I	K	A	L	T	E	I	C	T	E	M	E	K	E	G	K	I	S	K
3.6	P	I	S	P	I	E	T	V	P	V	K	L	K	P	G	M	D	G	P	R	V	K	Q	W	P	L	T	E	E	K	I	K	A	L	V	E	I	C	T	E	L	E	E	E	G	K	I	S	K
3.6	P	I	S	P	I	E	T	V	P	V	K	L	K	P	G	M	D	G	P	K	V	K	Q	W	P	L	T	E	E	K	I	K	A	L	V	E	I	C	T	E	M	E	K	E	G	K	I	S	K
3.6	P	I	S	P	I	E	T	V	P	V	K	L	K	P	G	M	D	G	P	K	V	K	Q	W	P	L	T	E	E	K	I	K	A	L	V	E	I	C	T	E	L	E	Q	E	G	K	I	S	K
3.6	P	I	S	P	I	E	T	V	P	V	K	L	K	P	G	M	D	G	P	K	V	K	Q	W	P	L	T	E	E	K	I	K	A	L	T	E	I	C	T	E	M	E	K	E	G	K	I	S	K
3.6	P	I	S	P	I	E	T	V	P	V	K	L	K	P	G	M	D	G	P	K	V	K	Q	W	P	L	T	E	E	K	I	K	A	L	V	E	I	C	T	E	L	E	K	E	G	K	I	S	K
3.6	P	I	S	P	I	E	T	V	P	V	K	L	K	P	G	M	D	G	P	K	V	K	Q	W	P	L	T	E	E	K	I	K	A	L	T	E	I	C	T	E	M	E	K	E	G	K	I	S	K
3.6	P	I	S	P	I	E	T	V	P	V	K	L	K	P	G	M	D	G	P	K	V	K	Q	W	P	L	T	E	E	K	I	K	A	L	T	E	I	C	T	E	M	E	K	E	G	K	I	S	K
3.7	.	.	.	.	.	.	.	.	.	.	.	.	.	.	.	.	.	.	.	.	.	.	.	.	.	.	.	.	.	.	.	.	.	.	.	.	.	C	T	E	M	E	K	E	G	K	I	S	K
3.7	P	I	S	P	I	D	T	V	P	V	K	L	K	P	G	M	D	G	P	K	V	K	Q	W	P	L	T	E	E	K	I	K	A	L	V	E	I	C	T	E	L	E	K	E	G	K	I	S	K
3.7	.	.	.	.	.	.	.	.	.	.	.	.	.	.	.	.	.	.	.	.	.	.	.	.	.	.	.	.	.	.	.	.	.	.	.	.	.	C	T	E	M	E	K	E	G	K	I	S	K
3.7	.	.	.	.	.	.	.	.	.	.	.	.	.	.	.	.	.	.	.	.	.	.	.	.	.	.	.	.	.	.	.	.	.	.	.	.	.	C	T	E	M	E	K	E	G	K	I	S	K
3.7	P	I	S	P	I	D	T	V	P	V	K	L	K	P	G	M	D	G	P	K	V	K	Q	W	P	L	T	E	E	K	I	K	A	L	V	E	I	C	T	E	L	E	K	E	G	K	I	S	K
3.7	.	.	.	.	.	.	.	.	.	.	.	.	.	.	.	.	.	.	.	.	.	.	.	.	.	.	.	.	.	.	.	.	.	.	.	.	.	C	T	E	M	E	K	E	G	K	I	S	K
3.7	P	I	S	P	I	D	T	V	P	V	K	L	K	P	G	M	D	G	P	K	V	K	Q	W	P	L	T	E	E	K	I	K	A	L	V	E	I	C	T	E	L	E	K	E	G	K	I	S	K
3.7	P	I	S	P	I	D	T	V	P	V	K	L	K	P	G	M	D	G	P	K	V	K	Q	W	P	L	T	E	E	K	I	K	A	L	V	E	I	C	T	E	L	E	K	E	G	K	I	S	K
3.7	P	I	S	P	I	D	T	V	P	V	K	L	K	P	G	M	D	G	P	K	V	K	Q	W	P	L	T	E	E	K	I	K	A	L	V	E	I	C	T	E	L	E	K	E	G	K	I	S	K
3.7	.	.	.	.	.	.	.	.	.	.	.	.	.	.	.	.	.	.	.	.	.	.	.	.	.	.	.	.	.	.	.	.	.	.	.	.	.	C	T	E	M	E	K	E	G	K	I	S	K
3.7	.	.	.	.	.	.	.	.	.	.	.	.	.	.	.	.	.	.	.	.	.	.	.	.	.	.	.	.	.	.	.	.	.	.	.	.	.	C	T	E	M	E	K	E	G	K	I	S	K
3.7	P	I	S	P	I	D	T	V	P	V	K	L	K	P	G	M	D	G	P	K	V	K	Q	W	P	L	T	E	E	K	I	K	A	L	V	E	I	C	T	E	L	E	K	E	G	K	I	S	K
3.7	P	I	S	P	I	E	T	V	P	V	K	L	K	P	G	M	D	G	P	R	V	K	Q	W	P	L	T	E	E	K	I	K	A	L	V	E	I	C	T	E	M	E	K	D	G	K	I	S	K
3.7	P	I	S	P	I	D	T	V	P	V	K	L	K	P	G	M	D	G	P	K	V	K	Q	W	P	L	T	E	E	K	I	K	A	L	V	E	I	C	T	E	L	E	K	E	G	K	I	S	K
3.7	P	I	S	P	I	K	T	V	P	V	K	L	K	P	G	M	D	G	P	K	V	K	Q	W	P	L	T	E	E	K	I	K	A	L	I	E	I	C	A	E	M	E	K	E	G	K	F	S	K
3.7	.	.	.	.	.	.	.	.	.	.	.	.	.	.	.	.	.	.	.	.	.	.	.	.	.	.	.	.	.	.	.	.	.	.	.	.	.	C	T	E	M	E	K	E	G	K	I	S	K
3.7	.	.	.	.	.	.	.	.	.	.	.	.	.	.	.	.	.	.	.	.	.	.	.	.	.	.	.	.	.	.	.	.	.	.	.	.	.	C	T	E	M	E	K	E	G	K	I	S	K
3.7	P	I	S	P	I	D	T	V	P	V	K	L	K	P	G	M	D	G	P	K	V	K	Q	W	P	L	T	E	E	K	I	K	A	L	V	E	I	C	T	E	L	E	K	E	G	K	I	S	K
3.8	P	I	S	P	I	E	T	V	P	V	K	L	K	P	G	M	D	G	P	K	V	K	Q	W	P	L	T	E	E	K	I	K	A	L	K	E	I	C	A	E	L	E	E	E	G	K	I	S	K
3.8	P	I	S	P	I	E	T	V	P	V	K	L	K	P	G	M	D	G	P	K	V	K	Q	W	P	L	T	E	E	K	I	K	A	L	V	E	I	C	T	E	M	E	K	E	G	K	I	S	R
3.8	P	I	S	P	I	E	T	V	P	V	K	L	K	P	G	M	D	G	P	K	V	K	Q	W	P	L	T	E	E	K	I	K	A	L	V	E	I	C	T	E	M	E	K	E	G	K	I	S	R
3.8	P	I	S	P	I	E	T	V	P	V	K	L	K	P	G	M	D	G	P	K	V	K	Q	W	P	L	T	E	E	K	I	K	A	L	V	E	I	C	T	E	M	E	K	E	G	K	I	S	R
3.8	P	I	S	P	I	E	T	V	P	V	K	L	K	P	G	M	D	G	P	K	V	K	Q	W	P	L	T	E	E	K	I	K	A	L	V	E	I	C	T	E	M	E	K	E	G	K	I	S	R
3.9	P	I	S	P	I	E	T	V	P	V	K	L	K	P	G	M	D	G	P	K	V	K	Q	W	P	L	T	E	E	K	I	K	A	L	V	E	I	C	T	E	M	E	K	E	G	K	I	S	K
3.9	P	I	S	S	I	E	T	V	P	V	K	L	K	P	G	M	D	G	P	K	V	K	Q	W	P	L	T	E	E	K	I	K	A	L	V	E	I	C	T	E	L	E	K	E	G	K	I	S	K
3.9	P	I	S	P	I	E	T	V	P	V	K	L	K	P	G	M	D	G	P	K	V	K	Q	W	P	L	T	E	E	K	I	K	A	L	V	E	I	C	T	E	M	E	K	E	G	K	I	S	K
3.9	P	I	S	P	I	E	T	V	P	V	R	L	K	P	G	M	D	G	P	R	V	K	Q	W	P	L	T	E	E	K	I	K	A	L	V	E	I	C	T	E	L	E	D	A	G	K	I	S	K
3.9	P	I	S	S	I	E	T	V	P	V	K	L	K	P	G	M	D	G	P	K	V	K	Q	W	P	L	T	E	E	K	I	K	A	L	V	E	I	C	T	E	L	E	K	E	G	K	I	S	K
3.9	P	I	S	P	I	E	T	V	P	V	K	L	K	P	G	M	D	G	P	K	V	K	Q	W	P	L	T	E	E	K	I	K	A	L	R	E	I	C	A	E	L	E	Q	E	G	K	I	S	K
3.9	P	I	S	P	I	E	T	V	P	V	K	L	K	P	G	M	D	G	P	K	V	K	Q	W	P	L	T	E	E	K	I	K	A	L	V	E	I	C	T	E	M	E	K	E	G	K	I	S	K
3.9	P	I	S	S	I	E	T	V	P	V	K	L	K	P	G	M	D	G	P	K	V	K	Q	W	P	L	T	E	E	K	I	K	A	L	V	E	I	C	T	E	L	E	K	E	G	K	I	S	K
3.9	P	I	S	P	I	E	T	V	P	V	K	L	K	P	G	M	D	G	P	K	V	K	Q	W	P	L	T	E	E	K	I	K	A	L	V	E	I	C	T	E	M	E	K	E	G	K	I	S	K
3.9	P	I	S	E	I	E	T	V	P	V	K	L	K	P	G	M	D	G	P	R	V	K	Q	W	P	L	T	E	E	K	I	K	A	L	I	E	I	C	T	E	L	E	K	E	G	K	I	S	K
3.9	P	I	S	E	I	E	T	V	P	V	K	L	K	P	G	M	D	G	P	R	V	K	Q	W	P	L	T	E	E	K	I	K	A	L	I	E	I	C	T	E	M	E	K	E	G	K	I	S	K
3.9	.	.	.	.	.	.	.	.	.	.	.	.	.	.	.	.	.	.	.	.	.	.	.	.	.	.	.	.	.	.	.	.	.	.	.	.	.	C	A	E	L	E	K	E	G	K	I	S	K
4.0	P	I	S	P	I	E	T	V	P	V	K	L	K	P	G	M	D	G	P	K	V	K	Q	W	P	L	T	E	E	K	I	K	A	L	V	E	I	C	T	E	L	E	K	E	G	K	I	S	K
4.0	P	I	S	P	I	E	T	V	P	V	K	L	K	P	G	M	D	G	P	K	V	K	Q	W	P	L	T	E	E	K	I	K	A	L	I	E	I	C	T	E	M	E	K	E	G	K	I	S	K
4.0	P	I	S	P	I	E	T	V	P	V	K	L	K	P	G	M	D	G	P	K	V	K	Q	W	P	L	T	E	E	K	I	K	A	L	V	E	I	C	T	E	M	E	K	E	G	K	I	S	K
4.0	P	I	S	P	I	E	T	V	P	V	K	L	K	P	G	M	D	G	P	K	V	K	Q	W	P	L	T	E	E	K	I	K	A	L	V	E	I	C	T	E	M	E	K	E	G	K	I	S	K
4.0	P	I	S	P	I	E	T	V	P	V	K	L	K	P	G	M	D	G	P	K	V	K	Q	W	P	L	T	E	E	K	I	K	A	L	V	E	I	C	T	E	L	E	Q	E	G	K	I	S	K
4.0	P	I	S	P	I	E	T	V	P	V	K	L	K	P	G	M	D	G	P	K	V	K	Q	W	P	L	T	E	E	K	I	K	A	L	I	E	I	C	T	E	M	E	K	E	G	K	I	S	K
4.1	P	I	S	P	I	E	T	V	P	V	K	L	K	P	G	M	D	G	P	K	V	K	Q	W	P	L	T	E	E	K	I	K	A	L	M	E	I	C	T	E	M	E	K	E	G	K	I	S	K
4.1	.	.	.	.	.	.	.	.	.	.	.	.	.	.	.	.	.	.	.	.	.	.	.	.	.	.	.	.	.	.	.	.	.	.	.	.	.	C	A	E	L	E	K	E	G	K	I	S	K
4.1	P	I	S	S	I	E	T	V	P	V	K	L	K	P	G	M	D	G	P	K	V	K	Q	W	P	L	T	E	E	K	I	K	A	L	I	E	I	C	T	E	M	E	Q	D	G	K	I	S	K
4.1	.	.	.	.	.	.	.	.	.	.	.	.	.	.	.	.	.	.	.	.	.	.	.	.	.	.	.	.	.	.	.	.	.	.	.	.	.	C	T	E	L	E	K	E	G	K	I	S	K
4.1	P	I	S	P	I	E	T	V	P	V	K	L	K	P	G	M	D	G	P	R	V	K	Q	W	P	L	T	E	E	K	I	K	A	L	V	E	I	C	T	E	L	E	K	E	G	K	I	S	K
4.1	L	I	S	P	I	E	T	V	P	V	K	L	K	P	G	M	D	G	P	K	V	K	Q	W	P	L	T	E	E	K	I	K	A	L	V	E	I	C	T	E	M	E	K	E	G	K	I	S	K
4.1	P	I	S	P	I	E	T	V	P	V	K	L	K	P	G	M	D	G	P	K	V	K	Q	W	P	L	T	E	E	K	I	K	A	L	I	E	I	C	T	E	L	E	K	D	G	K	I	S	K
4.1	P	I	S	P	I	E	T	V	P	V	K	L	K	P	G	M	D	G	P	K	V	K	Q	W	P	L	T	E	E	K	I	K	A	L	Q	E	I	C	A	E	L	E	K	E	G	K	I	S	K
4.15	P	I	S	P	I	E	T	V	P	V	K	L	K	P	G	M	D	G	P	K	V	K	Q	W	P	L	T	E	E	K	I	K	A	L	V	E	I	C	T	E	M	E	K	E	G	K	I	S	K
4.2	P	I	S	P	I	E	T	V	P	V	K	L	K	P	G	M	D	G	P	K	V	K	Q	W	P	L	T	E	E	K	I	K	A	L	V	E	I	C	T	E	L	E	K	E	G	K	I	S	K
4.2	P	I	S	P	I	E	T	V	P	V	K	L	K	P	G	M	D	G	P	K	V	K	Q	W	P	L	T	E	E	K	I	K	A	L	L	E	I	C	T	E	M	E	K	E	G	K	I	S	K
4.2	P	I	S	P	I	E	T	V	P	V	K	L	K	P	G	M	D	G	P	K	V	K	Q	W	P	L	T	E	E	K	I	K	A	L	L	E	I	C	T	E	M	E	K	E	G	K	I	S	K
4.2	P	I	S	P	I	E	T	V	P	V	K	L	K	P	G	M	D	G	P	K	V	K	Q	W	P	L	T	A	E	K	I	K	A	L	V	E	I	C	T	E	L	E	K	E	G	K	I	S	K
4.3	P	I	S	P	I	E	T	V	P	V	K	L	K	P	G	M	D	G	P	K	V	K	Q	W	P	L	T	E	E	K	I	K	A	L	V	E	I	C	T	E	L	E	K	E	G	K	I	S	K
4.3	P	I	S	P	I	E	T	V	P	V	K	L	K	P	G	M	D	G	P	K	V	K	Q	W	P	L	T	E	E	K	I	K	A	L	V	E	I	C	T	E	L	E	K	E	G	K	I	S	K
4.3	P	I	S	P	I	E	T	V	P	V	K	L	K	P	G	M	D	G	P	K	V	K	Q	W	P	L	T	E	E	K	I	K	A	L	V	E	I	C	T	E	M	E	K	E	G	K	I	S	K
4.3	P	I	S	P	I	E	T	V	P	V	K	L	K	P	G	M	D	G	P	K	V	K	Q	W	P	L	T	E	E	K	I	K	A	L	V	E	I	C	T	E	L	E	K	E	G	K	I	S	K
4.4	.	.	.	.	.	.	.	.	.	.	.	.	.	.	.	.	.	.	.	.	.	.	.	.	.	.	.	.	.	.	.	.	.	.	.	.	.	C	T	E	L	E	N	D	G	K	I	S	K
4.4	P	I	S	P	I	E	T	V	P	V	K	L	K	P	G	M	D	G	P	R	V	K	Q	W	P	L	T	E	E	K	I	K	A	L	V	E	I	C	T	E	L	E	N	D	G	K	I	S	K
4.4	P	I	S	P	I	E	T	V	P	V	K	L	K	P	G	M	D	G	P	R	V	K	Q	W	P	L	T	E	E	K	I	K	A	L	M	E	I	C	T	E	L	E	K	E	G	K	I	S	K
4.5	.	.	.	.	.	.	.	.	.	.	.	.	.	.	.	.	.	.	.	.	.	.	.	.	.	.	.	.	.	.	.	.	.	.	.	.	.	C	A	E	M	E	K	E	G	K	I	S	K
4.5	P	I	S	P	I	E	T	V	P	V	K	L	K	P	G	M	D	G	P	R	V	K	Q	W	P	L	T	E	E	K	I	K	A	L	V	E	I	C	T	E	L	E	K	E	G	K	I	S	K
4.5	P	I	S	P	I	E	T	V	P	V	K	L	K	P	G	M	D	G	P	K	V	K	Q	W	P	L	T	E	E	K	I	K	A	L	V	E	I	C	T	E	L	E	N	D	G	K	I	S	K
4.5	P	I	S	P	I	K	T	V	P	V	K	L	K	P	G	M	D	G	P	K	V	K	Q	W	P	L	T	E	E	K	I	K	A	L	V	E	I	C	T	E	M	E	K	E	G	K	I	S	K
4.5	P	I	S	P	I	E	T	V	P	V	K	L	K	P	G	M	D	G	P	K	V	K	Q	W	P	L	T	E	E	K	I	K	A	L	V	E	I	C	X	E	M	E	K	E	G	K	I	S	R
4.5	P	I	S	P	I	E	T	V	P	V	K	L	K	P	G	M	D	G	P	K	V	K	Q	W	P	L	T	E	E	K	I	K	A	L	V	E	I	C	X	E	L	E	K	E	G	K	I	S	R
4.6	.	.	.	.	.	.	.	.	.	.	.	.	.	.	.	.	.	.	.	.	.	.	.	.	.	.	.	.	.	.	.	.	.	.	.	.	.	C	T	E	L	E	K	D	G	K	I	S	K
4.6	P	I	S	P	I	E	T	V	P	V	K	L	K	P	G	M	D	G	P	K	V	K	Q	W	P	L	T	E	E	K	I	K	A	L	I	E	I	C	A	E	L	E	K	E	G	K	I	S	K
4.7	P	I	S	P	I	E	T	V	P	V	K	L	K	P	G	M	D	G	P	R	V	K	Q	W	P	L	T	E	E	K	I	K	A	L	I	E	I	C	T	E	M	E	K	E	G	K	I	S	K
4.7	P	I	S	P	I	E	T	V	P	V	K	L	K	P	G	M	D	G	P	K	V	K	Q	W	P	L	T	E	E	K	I	K	A	L	V	E	I	C	T	E	M	E	K	E	G	K	I	S	K
4.7	.	.	.	.	.	.	.	.	.	.	.	.	.	.	.	.	.	.	.	.	.	.	.	.	.	.	.	.	.	.	.	.	.	.	.	.	.	C	T	X	M	E	K	E	G	K	I	S	K
4.7	P	I	S	P	I	E	T	V	P	V	K	L	K	P	G	M	D	G	P	K	V	K	Q	W	P	L	T	E	E	K	I	K	A	L	L	E	I	C	T	E	M	E	K	E	G	K	I	S	K
4.7	.	.	.	.	.	.	.	.	.	.	.	.	.	.	.	.	.	.	.	.	.	.	.	.	.	.	.	.	.	.	.	.	.	.	.	.	.	C	T	X	M	E	K	E	G	K	I	S	K
4.7	P	I	S	P	I	E	T	V	P	V	K	L	K	P	G	M	D	G	P	K	V	K	Q	W	P	L	T	E	E	K	I	K	A	L	M	E	I	C	A	E	L	E	K	E	G	K	I	S	K
4.7	.	I	S	P	I	E	T	V	P	V	K	L	K	P	G	M	D	G	P	K	V	K	Q	W	P	L	T	E	E	K	I	K	A	L	I	E	I	C	T	E	M	E	K	E	G	K	I	S	K
4.7	P	I	S	P	I	E	T	V	P	V	K	L	K	P	G	M	D	G	P	K	V	K	Q	W	P	L	T	E	E	K	I	K	A	L	V	E	I	C	A	E	L	E	X	D	G	K	I	S	K
4.8	P	I	S	P	I	E	T	V	P	V	K	L	K	P	G	M	D	G	P	K	V	K	Q	W	P	L	T	E	E	K	I	K	A	L	V	E	I	C	E	E	L	E	K	D	G	K	I	S	K
4.8	P	I	S	P	I	E	T	V	P	V	K	L	K	P	G	M	D	G	P	K	V	K	Q	W	P	L	T	E	E	K	I	K	A	L	M	E	I	C	T	E	L	E	K	E	G	K	I	S	K
4.9	P	I	S	S	I	E	T	V	P	V	K	L	K	P	G	M	D	G	P	K	V	K	Q	W	P	L	T	E	E	K	I	K	A	L	V	E	I	C	T	E	L	E	K	E	G	K	I	S	K
4.9	.	.	.	.	.	.	.	.	.	.	.	.	.	.	.	.	.	.	.	.	.	.	.	.	.	.	.	.	.	.	.	.	.	.	.	.	.	C	T	E	L	E	E	E	G	K	I	S	K
4.9	P	I	S	P	I	E	T	V	P	V	K	L	K	P	G	M	D	G	P	K	V	K	Q	W	P	L	T	E	E	K	I	K	A	L	L	E	I	C	A	E	L	E	E	D	G	K	I	S	R
5.0	P	I	S	P	I	E	T	V	P	V	K	L	K	P	G	M	D	G	P	K	V	K	Q	W	P	L	T	E	E	K	I	K	A	L	V	E	I	C	T	E	L	E	K	E	G	K	I	S	K
5.0	P	I	S	P	I	E	T	V	P	V	K	L	K	P	G	M	D	G	P	K	V	K	Q	W	P	L	T	E	E	K	I	K	A	L	V	E	I	C	T	E	L	E	K	E	G	K	I	S	K
5.0	P	I	S	P	I	E	T	V	P	V	K	L	K	P	G	M	D	G	P	K	V	K	Q	W	P	L	T	E	E	K	I	K	A	L	V	E	I	C	T	E	L	E	K	E	G	K	I	S	K
5.0	P	I	S	P	I	E	T	V	P	V	K	L	K	P	G	M	D	G	P	K	V	K	Q	W	P	L	T	E	E	K	I	K	A	L	I	E	I	C	A	E	L	E	K	D	G	K	I	S	K
5.0	P	I	S	P	I	E	T	V	P	V	K	L	K	P	G	M	D	G	P	K	V	K	Q	W	P	L	T	E	E	K	I	K	A	L	I	E	I	C	A	E	L	E	K	D	G	K	I	S	K
5.0	H	I	S	P	I	E	T	V	P	V	K	L	K	P	G	M	D	G	P	R	V	K	Q	W	P	L	T	E	E	K	I	K	A	L	L	E	I	C	T	E	M	E	K	E	G	K	I	S	K
5.0	P	I	S	P	I	E	T	V	P	V	K	L	K	P	G	M	D	G	P	K	V	K	Q	W	P	L	T	E	E	K	I	K	A	L	V	E	I	C	T	E	L	E	K	E	G	K	I	S	K
5.0	P	I	S	P	I	E	T	V	P	V	K	L	K	P	G	M	D	G	P	K	V	K	Q	W	P	L	T	E	E	K	I	K	A	L	V	E	I	C	T	E	L	E	K	E	G	K	I	S	K
5.0	P	I	S	P	I	E	T	V	P	V	K	L	K	P	G	M	D	G	P	K	V	K	Q	W	P	L	T	E	E	K	I	K	A	L	V	E	I	C	K	E	L	E	E	E	G	K	I	S	K
5.0	P	I	S	P	I	E	T	V	P	V	K	L	K	P	G	M	D	G	P	R	V	K	Q	W	P	L	T	E	E	K	I	K	A	L	V	E	I	C	T	E	M	E	K	E	G	K	I	S	K
5.0	P	I	S	P	I	E	T	V	P	V	K	L	K	P	G	M	D	G	P	K	V	K	Q	W	P	L	T	E	E	K	I	K	A	L	V	E	I	C	T	E	L	E	K	E	G	K	I	S	K
5.0	P	I	S	P	I	E	T	V	P	V	K	L	K	P	G	M	D	G	P	K	V	K	Q	W	P	L	T	E	E	K	I	K	A	L	V	E	I	C	T	E	L	E	K	E	G	K	I	S	K
5.0	P	I	S	P	I	E	T	V	P	V	K	L	K	P	G	M	D	G	P	K	V	K	Q	W	P	L	T	E	E	K	I	K	A	L	V	E	I	C	T	E	L	E	K	E	G	K	I	S	K
5.1	P	I	S	P	I	K	T	V	P	V	K	L	K	P	G	M	D	G	P	K	V	K	Q	W	P	L	T	E	E	K	I	K	A	L	M	E	I	C	A	E	L	E	E	E	G	K	I	S	K
5.2	P	I	S	P	I	E	T	V	P	V	K	L	K	P	G	M	D	G	P	K	V	K	Q	W	P	L	T	E	E	K	I	K	A	L	V	E	I	C	A	E	L	E	E	A	G	K	I	S	K
5.2	P	I	S	P	I	E	T	V	P	V	K	L	K	P	G	M	D	G	P	K	V	K	Q	W	P	L	S	E	E	K	I	K	A	L	V	E	I	C	D	E	L	E	K	D	G	K	I	S	K
5.2	P	I	S	P	I	E	T	V	P	V	K	L	K	P	G	M	D	G	P	K	V	K	Q	W	P	L	T	E	E	K	I	K	A	L	V	E	I	C	T	E	L	E	K	E	G	K	I	S	K
5.2	.	.	.	.	.	.	.	.	.	.	.	.	.	.	.	.	.	.	.	.	.	.	.	.	.	.	.	.	.	.	.	.	.	.	.	.	.	C	A	E	L	E	K	E	G	K	I	S	K
5.3	P	I	S	P	I	E	T	V	P	V	K	L	K	P	G	M	D	G	P	K	V	K	Q	W	P	L	T	E	E	K	I	K	A	L	V	E	I	C	A	E	L	E	K	E	G	K	I	S	K
5.3	P	I	S	P	I	E	T	V	P	V	K	L	K	P	G	M	D	G	P	K	V	K	Q	W	P	L	T	E	E	K	L	K	A	L	E	E	I	C	S	E	L	E	E	A	G	K	I	S	K
5.3	.	.	.	.	.	.	.	.	.	.	.	.	.	.	.	.	.	.	.	.	.	.	.	.	.	.	.	.	.	.	.	.	.	.	.	.	.	C	T	E	L	E	Q	E	G	K	I	S	K
5.3	.	.	.	.	.	.	.	.	.	.	.	.	.	.	.	.	.	.	.	.	.	.	.	.	.	.	.	.	.	.	.	.	.	.	.	.	.	C	A	E	L	E	K	E	G	K	I	S	K
5.3	.	.	.	.	.	.	.	.	.	.	.	.	.	.	.	.	.	.	.	.	.	.	.	.	.	.	.	.	.	.	.	.	.	.	.	.	.	C	T	E	L	E	Q	E	G	K	I	S	K
5.3	P	I	S	P	I	E	T	V	P	V	K	L	K	P	G	M	D	G	P	K	V	K	Q	W	P	L	T	E	E	K	I	K	A	L	V	E	I	C	A	E	L	E	K	E	G	K	I	S	K
5.4	P	I	S	P	I	E	T	V	P	V	K	L	K	P	G	M	D	G	P	R	V	K	Q	W	P	L	T	E	E	K	I	K	A	L	V	E	I	C	T	E	L	E	E	E	G	K	I	S	K
5.4	.	.	.	.	.	.	.	.	.	.	.	.	.	.	.	.	.	.	.	.	.	.	.	.	.	.	.	.	.	.	.	.	.	.	.	.	.	C	A	E	L	E	K	E	G	K	I	S	K
5.4	P	I	S	P	I	E	T	V	P	V	K	L	K	P	G	M	D	G	P	K	V	K	Q	W	P	L	T	E	E	K	I	K	A	L	I	E	I	C	T	E	L	E	K	E	G	K	I	S	R
5.4	P	I	S	P	I	E	T	V	P	V	K	L	K	P	G	M	D	G	P	K	V	K	Q	W	P	L	T	E	E	K	I	E	A	L	I	E	I	C	T	E	M	E	K	E	G	K	I	S	R
5.4	P	I	S	P	I	E	T	V	P	V	K	L	K	P	G	M	D	G	P	K	V	K	Q	W	P	L	T	E	E	K	I	K	A	L	V	E	I	C	T	E	M	E	K	E	G	K	I	S	K
5.4	P	I	S	P	I	E	T	V	P	V	K	L	K	P	G	M	D	G	P	K	V	K	Q	W	P	L	T	E	E	K	I	K	A	L	V	E	I	C	T	E	L	E	K	E	G	K	I	S	K
5.4	P	I	S	P	I	E	T	V	P	V	K	L	K	P	G	M	D	G	P	K	V	K	Q	W	P	L	T	E	E	K	I	K	A	L	I	E	I	C	T	E	M	E	K	E	G	K	I	S	R
5.4	P	I	S	P	I	E	T	V	P	V	K	L	K	P	G	M	D	G	P	K	V	K	Q	W	P	L	T	E	E	K	I	K	A	L	V	E	I	C	T	E	M	E	K	E	G	K	I	S	K
5.4	P	I	S	P	I	E	T	V	P	V	K	L	K	P	G	M	D	G	P	R	V	K	Q	W	P	L	T	E	E	K	I	K	A	L	V	E	I	C	T	E	L	E	E	E	G	K	I	S	K
5.4	.	.	.	.	.	.	.	.	.	.	.	.	.	.	.	.	.	.	.	.	.	.	.	.	.	.	.	.	.	.	.	.	.	.	.	.	.	C	A	E	L	E	K	D	G	K	I	S	K
5.6	P	I	S	P	I	D	T	V	P	V	K	L	K	P	G	M	D	G	P	K	V	K	Q	W	P	L	S	E	E	K	I	K	A	L	V	E	I	C	T	E	L	E	E	A	G	K	I	S	K
5.6	P	I	S	P	I	E	T	V	P	V	K	L	K	P	G	M	D	G	P	K	V	K	Q	W	P	L	T	E	E	K	I	K	A	L	V	E	I	C	T	E	L	E	K	E	G	K	I	S	K
5.6	P	I	S	P	I	E	T	V	P	V	K	L	K	P	G	M	D	G	P	K	V	K	Q	W	P	L	T	E	E	K	I	K	A	L	V	E	I	C	T	E	L	E	K	E	G	K	I	S	K
5.6	P	I	S	P	I	E	T	V	P	V	K	L	K	P	G	M	D	G	P	K	V	K	Q	W	P	L	T	E	E	K	I	K	A	L	V	E	I	C	A	E	L	E	K	E	G	K	I	S	K
5.65	P	I	S	P	I	E	T	V	P	V	K	L	K	P	G	M	D	G	P	K	V	K	Q	W	P	L	T	E	E	K	I	K	A	L	V	E	I	C	T	E	M	E	K	E	G	K	I	S	K
5.7	.	.	.	.	.	.	.	.	.	.	.	.	.	.	.	.	.	.	.	.	.	.	.	.	.	.	.	.	.	.	.	.	.	.	.	.	.	C	A	E	L	E	E	D	G	K	I	S	K
5.7	.	.	.	.	.	.	.	.	.	.	.	.	.	.	.	.	.	.	.	.	.	.	.	.	.	.	.	.	.	.	.	.	.	.	.	.	.	C	T	E	L	E	K	E	G	K	I	S	K
5.8	P	I	S	P	I	E	T	V	P	V	K	L	K	P	G	M	D	G	P	K	V	K	Q	W	P	L	T	E	E	K	I	K	A	L	V	E	I	C	T	E	L	E	E	E	G	K	I	S	R
5.8	.	.	.	.	.	.	.	.	.	.	.	.	.	.	.	.	.	.	.	.	.	.	.	.	.	.	.	.	.	.	.	.	.	.	.	.	.	C	T	E	L	E	K	E	G	K	I	S	K
5.8	.	.	.	.	.	.	.	.	.	.	.	.	.	.	.	.	.	.	.	.	.	.	.	.	.	.	.	.	.	.	.	.	.	.	.	.	.	C	T	E	L	E	K	E	G	K	I	S	K
5.85	P	I	S	P	I	E	T	V	P	V	K	L	K	P	G	M	D	G	P	K	V	K	Q	W	P	L	T	E	E	K	I	K	A	L	V	E	I	C	T	E	M	E	K	E	G	K	I	S	K
5.9	P	I	S	P	I	E	T	V	P	V	K	L	K	P	G	M	D	G	P	K	V	K	Q	W	P	L	T	E	E	K	I	K	A	L	V	E	I	C	T	E	M	E	K	E	G	K	I	S	K
5.9	.	.	.	.	.	.	.	.	.	.	.	.	.	.	.	.	.	.	.	.	.	.	.	.	.	.	.	.	.	.	.	.	.	.	.	.	.	C	T	E	L	E	E	A	G	K	I	S	K
5.9	P	I	S	P	I	E	T	V	P	V	K	L	K	P	G	M	D	G	P	K	V	K	Q	W	P	L	T	E	E	K	I	K	A	L	V	E	I	C	A	E	L	E	K	D	G	K	I	S	K
5.9	P	I	S	P	I	E	T	V	P	V	K	L	K	P	G	M	D	G	P	K	V	K	Q	W	P	L	T	E	E	K	I	K	A	L	V	E	I	C	T	E	L	E	K	E	G	K	I	S	K
6.0	P	I	S	P	I	E	T	V	P	V	K	L	K	P	G	M	D	G	P	R	V	K	Q	W	P	L	T	E	E	K	I	K	A	L	V	E	L	C	T	E	L	E	K	E	G	K	I	S	K
6.0	P	I	S	P	I	E	T	V	P	V	K	L	K	P	G	M	D	G	P	R	V	K	Q	W	P	L	T	E	E	K	I	K	A	L	V	E	L	C	T	E	L	E	K	E	G	K	I	S	K
6.0	P	I	S	P	I	E	T	V	P	V	K	L	K	P	G	M	D	G	P	K	V	K	Q	W	P	L	T	E	E	K	I	K	A	L	I	E	I	C	T	E	M	E	K	E	G	K	I	S	K
6.0	P	I	S	P	I	E	T	V	P	V	K	L	K	P	G	M	D	G	P	K	V	K	Q	W	P	L	T	E	E	K	I	K	A	L	I	E	I	C	T	E	M	E	K	E	G	K	I	S	K
6.0	.	.	.	.	.	.	.	.	.	.	.	.	.	.	.	.	.	.	.	.	.	.	.	.	.	.	.	.	.	.	.	.	.	.	.	.	.	C	T	E	L	E	K	E	G	K	I	S	K
6.0	P	I	S	P	I	E	T	V	P	V	K	L	K	P	G	M	D	G	P	K	V	K	Q	W	P	L	T	E	E	K	I	K	A	L	V	E	I	C	T	E	M	E	K	E	G	K	I	S	K
6.0	.	.	.	.	.	.	.	.	.	.	.	.	.	.	.	.	.	.	.	.	.	.	.	.	.	.	.	.	.	.	.	.	.	.	.	.	.	C	T	E	L	E	K	E	G	K	I	S	K
6.0	.	.	.	.	.	.	.	.	.	.	.	.	.	.	.	.	.	.	.	.	.	.	.	.	.	.	.	.	.	.	.	.	.	.	.	.	.	C	T	E	L	E	K	E	G	K	I	S	K
6.0	.	.	.	.	.	.	.	.	.	.	.	.	.	.	.	.	.	.	.	.	.	.	.	.	.	.	.	.	.	.	.	.	.	.	.	.	.	C	T	E	M	E	K	E	G	K	I	S	K
6.0	.	.	.	.	.	.	.	.	.	.	.	.	.	.	.	.	.	.	.	.	.	.	.	.	.	.	.	.	.	.	.	.	.	.	.	.	.	C	T	E	L	E	K	E	G	K	I	S	K
6.0	.	.	.	.	.	.	.	.	.	.	.	.	.	.	.	.	.	.	.	.	.	.	.	.	.	.	.	.	.	.	.	.	.	.	.	.	.	C	T	E	L	E	K	E	G	K	I	S	K
6.0	.	.	.	.	.	.	.	.	.	.	.	.	.	.	.	.	.	.	.	.	.	.	.	.	.	.	.	.	.	.	.	.	.	.	.	.	.	C	T	E	M	E	K	E	G	K	I	S	K
6.1	.	.	.	.	.	.	.	.	.	.	.	.	.	.	.	.	.	.	.	.	.	.	.	.	.	.	.	.	.	.	.	.	.	.	.	.	.	C	A	E	M	E	K	E	G	K	I	S	K
6.2	P	I	S	P	I	E	T	V	P	V	K	L	K	P	G	M	D	G	P	R	V	K	Q	W	P	L	T	E	E	K	I	K	A	L	V	E	I	C	T	E	L	E	E	E	G	K	I	S	K
6.2	P	I	S	P	I	E	T	V	P	V	K	L	K	P	G	M	D	G	P	K	V	K	Q	W	P	L	T	E	E	K	I	K	A	L	V	E	I	C	T	E	M	E	K	E	G	K	I	S	K
6.2	P	I	S	P	I	E	T	V	P	V	K	L	K	P	G	M	D	G	P	K	V	K	Q	W	P	L	T	E	E	K	I	K	A	L	V	E	I	C	T	E	L	E	K	D	G	K	I	S	K
6.2	P	I	S	P	I	E	T	V	P	V	K	L	K	P	G	M	D	G	P	K	V	K	Q	W	P	L	T	E	E	K	I	K	A	L	V	E	I	C	A	E	L	E	E	A	G	K	I	S	K
6.2	P	I	S	P	I	E	T	V	P	V	K	L	K	P	G	M	D	G	P	K	V	K	Q	W	P	L	T	E	E	K	I	K	A	L	V	E	I	C	T	E	L	E	K	D	G	K	I	S	K
6.3	P	I	S	P	I	D	T	V	P	V	K	L	K	P	G	M	D	G	P	K	V	K	Q	W	P	L	T	E	E	K	I	K	A	L	V	E	I	C	T	E	L	E	K	E	G	K	I	S	K
6.3	P	I	S	P	I	E	T	V	P	V	K	L	K	P	G	M	D	G	P	K	V	K	Q	W	P	L	T	E	E	K	I	K	A	L	V	E	I	C	T	E	M	E	K	E	G	K	I	S	K
6.4	P	I	S	P	I	E	T	V	P	V	K	L	K	P	G	M	D	G	P	K	V	K	Q	W	P	L	S	E	E	K	I	K	A	L	I	E	I	C	T	E	L	E	K	D	G	K	I	S	K
6.4	P	I	S	P	I	E	T	V	P	V	K	L	K	P	G	M	D	G	P	K	V	K	Q	W	P	L	S	E	E	K	I	K	A	L	I	E	I	C	T	E	L	E	K	D	G	K	I	S	K
6.5	P	I	S	P	I	E	T	V	P	V	K	L	K	P	G	M	D	G	P	K	V	K	Q	W	P	L	T	E	E	K	I	K	A	L	V	E	I	C	A	E	L	E	E	A	G	K	I	S	K
6.5	P	I	S	P	I	E	T	V	P	V	K	L	K	P	G	M	D	G	P	K	V	K	Q	W	P	L	T	E	E	K	I	K	A	L	V	E	I	C	T	E	L	E	K	E	G	K	I	S	K
6.5	P	I	S	P	I	E	T	V	P	V	K	L	K	P	G	M	D	G	P	R	V	K	Q	W	P	L	T	E	E	K	I	K	A	L	I	E	I	C	T	E	L	E	E	E	G	K	I	S	K
6.5	P	I	S	P	I	E	T	V	P	V	K	L	K	P	G	M	D	G	P	K	V	K	Q	W	P	L	T	E	E	K	I	K	A	L	V	E	I	C	A	E	L	E	E	A	G	K	I	S	K
6.6	P	I	S	P	I	E	T	V	P	V	K	L	K	P	G	M	D	G	P	K	V	K	Q	W	P	L	T	E	E	K	I	K	A	L	V	E	I	C	T	E	L	E	K	E	G	K	I	S	K
6.6	P	I	S	P	I	E	T	V	P	V	K	L	K	P	G	M	D	G	P	R	V	K	Q	W	P	L	T	E	E	K	I	K	A	L	I	E	I	C	A	E	M	E	K	E	G	K	I	S	K
6.6	P	I	S	P	I	E	T	V	P	V	K	L	K	P	G	M	D	G	P	K	V	K	Q	W	P	L	T	E	E	K	I	K	A	L	I	E	I	C	T	E	L	E	N	E	G	K	I	S	K
6.6	P	I	S	P	I	E	T	V	P	V	K	L	K	P	G	M	D	G	P	R	V	K	Q	W	P	L	T	E	E	K	I	K	A	L	I	E	I	C	A	E	M	E	K	E	G	K	I	S	K
6.6	P	I	S	P	I	E	T	V	P	V	K	L	K	P	G	M	D	G	P	K	V	K	Q	W	P	L	T	E	E	K	I	K	A	L	V	E	I	C	T	E	L	E	K	E	G	K	I	S	K
6.7	P	I	S	P	I	E	T	V	P	V	K	L	K	P	G	M	D	G	P	R	V	K	Q	W	P	L	T	E	E	K	I	K	A	L	M	E	I	C	A	E	L	E	K	E	G	K	I	S	K
6.7	P	I	S	P	I	E	T	V	P	V	K	L	K	P	G	M	D	G	P	K	V	K	Q	W	P	L	T	E	E	K	I	K	A	L	V	E	I	C	T	E	L	E	K	E	G	K	I	S	K
6.75	P	I	S	P	I	E	T	V	P	V	K	L	K	P	G	M	D	G	P	K	V	K	Q	W	P	L	T	E	E	K	I	K	A	L	V	E	I	C	N	E	L	E	E	E	G	K	I	S	K
6.75	P	I	S	P	I	E	T	V	P	V	K	L	K	P	G	M	D	G	P	K	V	K	Q	W	P	L	T	E	E	K	I	K	A	L	V	E	I	C	N	E	L	E	E	E	G	K	I	S	K
6.8	P	I	S	P	I	E	T	V	P	V	K	L	K	P	G	M	D	G	P	K	V	K	Q	W	P	L	T	E	E	K	I	K	A	L	M	E	I	C	T	E	M	E	K	E	G	K	I	S	K
6.8	P	I	S	P	I	E	T	V	P	V	K	L	K	P	G	M	D	G	P	K	V	K	Q	W	P	L	T	E	E	K	I	K	A	L	M	E	I	C	T	E	M	E	K	E	G	K	I	S	K
6.8	P	I	S	P	I	E	T	V	P	V	K	L	K	P	G	M	D	G	P	K	V	K	Q	W	P	L	T	E	E	K	I	K	A	L	V	E	I	C	T	E	L	E	K	E	G	K	I	S	K
6.8	P	I	S	P	I	E	T	V	P	V	K	L	K	P	G	M	D	G	P	K	V	K	Q	W	P	L	T	E	E	K	I	K	A	L	V	E	I	C	T	E	L	E	K	E	G	K	I	S	K
6.8	P	I	S	P	I	E	T	V	P	V	K	L	K	P	G	M	D	G	P	K	V	K	Q	W	P	L	T	E	E	K	I	K	A	L	V	E	I	C	T	E	M	E	K	E	G	K	I	S	K
6.8	P	I	S	P	I	D	T	V	P	V	K	L	K	P	G	M	D	G	P	K	V	K	Q	W	P	L	T	E	E	K	I	K	A	L	V	E	I	C	T	E	L	E	K	E	G	K	I	S	K
7.0	P	I	S	P	I	E	T	V	P	V	K	L	K	P	G	M	D	G	P	K	V	K	Q	W	P	L	T	E	E	K	I	K	A	L	V	E	I	C	T	E	M	E	K	E	G	K	I	S	K
7.0	P	I	S	P	I	E	T	V	P	V	K	L	K	P	G	M	D	G	P	K	V	K	Q	W	P	L	T	K	E	K	I	E	A	L	V	E	I	C	T	E	L	E	Q	D	G	K	I	S	K
7.0	P	I	S	P	I	E	T	V	P	V	K	L	K	P	G	M	D	G	P	K	V	K	Q	W	P	L	T	K	E	K	I	E	A	L	V	E	I	C	T	E	L	E	Q	D	G	K	I	S	K
7.0	.	.	.	.	.	.	.	.	.	.	.	.	.	.	.	.	.	.	.	.	.	.	.	.	.	.	.	.	.	.	.	.	.	.	.	.	.	C	A	E	L	E	E	E	G	K	I	S	K
7.1	P	I	S	P	I	E	T	V	P	V	K	L	K	P	G	M	D	G	P	K	I	K	Q	W	P	L	T	E	E	K	I	K	A	L	M	E	I	C	T	E	L	E	N	D	G	K	I	S	K
7.1	P	I	S	P	I	E	T	V	P	V	K	L	K	P	G	M	D	G	P	K	V	K	Q	W	P	L	T	E	E	K	I	K	A	L	M	E	I	C	A	E	L	E	E	D	G	K	I	S	K
7.2	P	I	S	P	I	E	T	V	P	V	K	L	K	P	G	M	D	G	P	K	V	K	Q	W	P	L	T	E	E	K	I	T	A	L	V	E	I	C	A	E	L	E	K	D	G	K	V	S	K
7.3	P	I	S	P	I	E	T	V	P	V	K	L	K	P	G	M	D	G	P	K	V	K	Q	W	P	L	T	E	E	K	I	K	A	L	V	E	I	C	T	E	M	E	Q	E	G	K	I	T	K
7.3	P	I	S	P	I	E	T	V	P	V	K	L	K	P	G	M	D	G	P	K	V	K	Q	W	P	L	T	E	E	K	I	K	A	L	V	E	I	C	T	E	M	E	K	E	G	K	I	S	K
7.4	P	I	S	P	I	E	T	V	P	V	K	L	K	P	G	M	D	G	P	R	V	K	Q	W	P	L	T	E	E	K	I	K	A	L	V	E	I	C	A	E	L	E	K	E	G	K	I	S	R
7.4	P	I	S	P	I	E	T	V	P	V	K	L	K	P	G	M	D	G	P	K	V	K	Q	W	P	L	T	E	E	K	I	K	A	L	V	E	I	C	T	E	L	E	K	E	G	K	I	S	K
7.5	P	I	S	P	I	D	T	V	P	V	K	L	K	P	G	M	D	G	P	R	V	K	Q	W	P	L	T	E	E	K	I	K	A	L	V	E	I	C	E	E	L	E	K	D	G	K	I	S	K
7.5	P	I	S	P	I	E	T	V	P	V	K	L	K	P	G	M	D	G	P	K	V	K	Q	W	P	L	S	E	E	K	I	K	A	L	V	E	I	C	T	E	L	E	K	E	G	K	I	S	K
7.5	P	I	S	P	I	E	T	V	P	V	K	L	K	P	G	M	D	G	P	K	V	K	Q	W	P	L	T	E	E	K	I	K	A	L	V	E	I	C	T	E	M	E	K	E	G	K	I	S	K
7.5	P	I	S	P	I	E	T	V	P	V	K	L	K	P	G	M	D	G	P	K	V	K	Q	W	P	L	T	E	E	K	I	K	A	L	V	E	I	C	T	E	L	E	N	D	G	K	I	S	K
7.6	P	I	S	P	I	E	T	V	P	V	K	L	K	P	G	M	D	G	P	K	V	K	Q	W	P	L	T	E	E	K	I	K	A	L	V	E	I	C	T	F	L	E	E	E	G	K	I	S	K
7.6	P	I	S	P	I	D	T	V	P	V	K	L	K	P	G	M	D	G	P	K	V	K	Q	W	P	L	T	E	E	K	I	K	A	L	V	E	I	C	T	E	L	E	K	E	G	K	I	S	K
7.7	P	I	S	P	I	E	T	V	P	V	K	L	K	P	G	M	D	G	P	K	V	K	Q	W	P	L	T	E	E	K	I	K	A	L	T	E	I	C	A	E	L	E	K	D	G	K	I	S	K
7.7	P	I	S	P	I	E	T	V	P	V	K	L	K	P	G	M	D	G	P	K	V	K	Q	W	P	L	T	E	E	K	I	K	A	L	V	E	I	C	T	E	L	E	K	E	G	K	I	S	K
7.8	P	I	S	P	I	E	T	V	P	V	K	L	K	P	G	M	D	G	P	K	V	K	Q	W	P	L	T	E	E	K	I	K	A	L	V	E	I	C	T	E	L	E	K	D	G	K	I	S	K
7.8	P	I	S	P	I	E	T	V	P	V	K	L	K	P	G	M	D	G	P	K	V	K	Q	W	P	L	T	E	E	K	I	K	A	L	V	E	I	C	T	E	M	E	K	E	G	K	I	S	K
7.8	P	I	S	P	I	E	T	V	P	V	K	L	K	P	G	M	D	G	P	K	V	K	Q	W	P	L	T	E	E	K	I	K	A	L	V	E	I	C	A	E	M	E	K	E	G	K	I	S	K
7.8	P	I	S	P	I	E	T	V	P	V	K	L	K	P	G	M	D	G	P	K	V	K	Q	W	P	L	T	E	E	K	I	K	A	L	V	E	I	C	T	E	L	E	K	E	G	K	I	S	K
7.9	P	I	S	P	I	E	T	V	P	V	K	L	K	P	G	M	D	G	P	K	V	K	Q	W	P	L	T	E	E	K	I	K	A	L	V	E	I	C	A	E	L	E	K	D	G	K	I	S	K
7.9	.	.	.	.	.	.	.	.	.	.	.	.	.	.	.	.	.	.	.	.	.	.	.	.	.	.	.	.	.	.	.	.	.	.	.	.	.	C	A	E	L	E	N	D	G	K	I	S	K
7.9	P	I	S	P	I	E	T	V	P	V	K	L	K	P	G	M	D	G	P	K	V	K	Q	W	P	L	T	E	E	K	I	K	A	L	V	E	I	C	T	E	M	E	K	E	G	K	I	S	K
8.1	P	I	S	P	I	E	T	V	P	V	K	L	K	P	G	M	D	G	P	K	V	K	Q	W	P	L	T	E	E	K	I	K	A	L	V	E	I	C	T	E	L	E	Q	E	G	K	I	S	K
8.1	P	I	S	P	I	E	T	V	P	V	K	L	K	P	G	M	D	G	P	K	V	K	Q	W	P	L	T	E	E	K	I	K	A	L	V	E	I	C	T	E	L	E	K	E	G	K	I	S	K
8.2	P	I	S	P	I	E	T	V	P	V	K	L	K	P	G	M	D	G	P	K	V	K	Q	W	P	L	T	E	E	K	I	K	A	L	V	E	I	C	T	E	M	E	K	E	G	K	I	S	K
8.2	P	I	S	P	I	E	T	V	P	V	K	L	K	P	G	M	D	G	P	K	V	K	Q	W	P	L	T	E	E	K	I	K	A	L	V	E	I	C	T	E	M	E	K	E	G	K	I	S	K
8.2	P	I	S	P	I	E	T	V	P	V	K	L	K	P	G	M	D	G	P	K	V	K	Q	W	P	L	T	E	E	K	I	K	A	L	V	E	I	C	T	E	M	E	K	E	G	K	I	S	K
8.3	P	I	S	P	I	E	T	V	P	V	K	L	K	P	G	M	D	G	P	K	V	K	Q	W	P	L	T	E	E	K	I	K	A	L	I	E	I	C	T	E	M	E	K	E	G	K	I	S	K
8.3	P	I	S	P	I	E	T	V	P	V	K	L	K	P	G	M	D	G	P	K	V	K	Q	W	P	L	T	E	E	K	I	K	A	L	M	E	I	C	A	E	L	E	K	E	G	K	I	S	K
8.4	P	I	S	P	I	E	T	V	P	V	K	L	K	P	G	M	D	G	P	K	V	K	Q	W	P	L	T	E	E	K	I	K	A	L	I	E	I	C	T	E	L	E	K	E	G	K	I	S	K
8.4	P	I	S	P	I	E	T	V	P	V	K	L	K	P	G	M	D	G	P	R	V	K	Q	W	P	L	T	E	E	K	I	K	A	L	V	E	I	C	A	E	L	E	E	E	G	K	I	S	K
8.4	P	I	S	P	I	E	T	V	P	V	K	L	K	P	G	M	D	G	P	K	I	K	Q	W	P	L	T	E	E	K	I	K	A	L	I	E	I	C	T	F	L	E	E	E	G	K	I	S	K
8.4	P	I	S	P	I	E	T	V	P	V	K	L	K	P	G	M	D	G	P	K	V	K	Q	W	P	L	T	E	E	K	I	K	A	L	M	E	I	C	T	E	M	E	K	E	G	K	I	S	K
8.4	P	I	S	P	I	E	T	V	P	V	K	L	K	P	G	M	D	G	P	K	V	K	Q	W	P	L	T	E	E	K	I	K	A	L	V	E	I	C	T	E	M	E	K	E	G	K	I	S	K
8.4	P	I	S	P	I	E	T	V	P	V	K	L	K	P	G	M	D	G	P	K	I	K	Q	W	P	L	T	E	E	K	I	K	A	L	I	E	I	C	T	F	L	E	E	E	G	K	I	S	K
8.5	P	I	S	P	I	E	T	V	P	V	K	L	K	P	G	M	D	G	P	K	V	K	Q	W	P	L	T	E	E	K	I	K	A	L	L	E	I	C	T	E	L	E	K	E	G	K	I	S	K
8.5	.	.	.	.	.	.	.	.	.	.	.	.	.	.	.	.	.	.	.	.	.	.	.	.	.	.	.	.	.	.	.	.	.	.	.	.	.	C	T	E	L	E	Q	E	G	K	I	S	K
8.6	P	I	S	P	I	E	T	V	P	V	K	L	K	P	G	M	D	G	P	K	V	K	Q	W	P	L	T	E	E	K	I	K	A	L	I	E	I	C	T	E	M	E	K	E	G	K	I	S	K
8.8	.	.	.	.	.	.	.	.	.	.	.	.	.	.	.	.	.	.	.	.	.	.	.	.	.	.	.	.	.	.	.	.	.	.	.	.	.	C	T	E	L	E	K	E	G	K	I	S	K
8.8	.	.	.	.	.	.	.	.	.	.	.	.	.	.	.	.	.	.	.	.	.	.	.	.	.	.	.	.	.	.	.	.	.	.	.	.	.	C	T	E	L	E	K	E	G	K	I	S	K
8.8	P	I	S	P	I	E	T	V	P	V	K	L	K	P	G	M	D	G	P	K	V	K	Q	W	P	L	T	E	E	K	I	K	A	L	M	E	I	C	T	E	M	E	K	E	G	K	I	S	K
8.8	P	I	S	P	I	E	T	V	P	V	K	L	K	P	G	M	D	G	P	K	V	K	Q	W	P	L	T	E	E	K	I	K	A	L	V	E	I	C	T	E	M	E	K	E	G	K	I	S	K
8.9	P	I	S	P	I	E	T	V	P	V	K	L	K	P	G	M	D	G	P	K	V	K	Q	W	P	L	T	E	E	K	I	K	A	L	V	E	I	C	T	E	L	E	K	E	G	K	I	S	K
8.9	P	I	S	P	I	E	T	V	P	V	K	L	K	P	G	M	D	G	P	K	V	K	Q	W	P	L	T	E	E	K	I	K	A	L	V	E	I	C	T	E	L	E	K	E	G	K	I	S	K
9.0	P	I	S	P	I	E	T	V	P	V	K	L	K	P	G	M	D	G	P	R	V	K	Q	W	P	L	T	E	E	K	I	K	A	L	V	E	I	C	T	E	L	E	K	D	G	K	I	S	K
9.0	P	I	S	P	I	E	T	V	P	V	K	L	K	P	G	M	D	G	P	R	V	K	Q	W	P	L	T	E	E	K	I	K	A	L	V	E	I	C	T	E	M	E	K	E	G	K	I	S	K
9.0	P	I	S	P	I	E	T	V	P	V	K	L	K	P	G	M	D	G	P	K	V	K	Q	W	P	L	T	E	E	K	I	K	A	L	I	E	I	C	T	E	M	E	K	E	G	K	I	T	K
9.0	P	I	S	P	I	E	T	V	P	V	K	L	K	P	G	M	D	G	P	R	V	K	Q	W	P	L	T	E	E	K	I	K	A	L	V	E	I	C	T	E	M	E	K	E	G	K	I	S	K
9.0	P	I	S	P	I	E	T	V	P	V	K	L	K	P	G	M	D	G	P	K	V	K	Q	W	P	L	T	E	E	K	I	K	A	L	V	E	I	C	T	E	M	E	K	E	G	K	I	S	K
9.2	P	I	S	P	I	E	T	V	P	V	K	L	K	P	G	M	D	G	P	K	V	K	Q	W	P	L	T	E	E	K	I	K	A	L	V	E	I	C	T	E	M	E	K	E	G	K	I	S	K
9.2	P	I	S	P	I	E	T	V	P	V	K	L	K	P	G	M	D	G	P	K	V	K	Q	W	P	L	T	E	E	K	I	K	A	L	V	E	I	C	T	E	M	E	K	E	G	K	I	S	K
9.2	P	I	S	P	I	E	T	V	P	V	K	L	K	P	G	M	D	G	P	K	V	K	Q	W	P	L	T	E	E	K	I	K	A	L	V	E	I	C	T	E	M	E	K	E	G	K	I	S	K
9.2	P	I	S	P	I	E	T	V	P	V	K	L	K	P	G	M	D	G	P	K	V	K	Q	W	P	L	T	E	E	K	I	K	A	L	V	E	I	C	T	E	L	E	K	E	G	K	I	S	K
9.2	P	I	S	P	I	E	T	V	P	V	K	L	K	P	G	M	D	G	P	K	V	K	Q	W	P	L	T	E	E	K	I	K	A	L	V	E	I	C	T	E	L	E	K	E	G	K	I	S	K
9.2	P	I	S	P	I	E	T	V	P	V	K	L	K	P	G	M	D	G	P	K	V	K	Q	W	P	L	T	E	E	K	I	K	A	L	V	E	I	C	T	E	L	E	K	E	G	K	I	S	K
9.2	P	I	S	P	I	E	T	V	P	V	K	L	K	P	G	M	D	G	P	K	V	K	Q	W	P	L	T	E	E	K	I	K	A	L	V	E	I	C	T	E	L	E	K	E	G	K	I	S	K
9.2	P	I	S	P	I	E	T	V	P	V	K	L	K	P	G	M	D	G	P	K	V	K	Q	W	P	L	T	E	E	K	I	K	A	L	V	E	I	C	T	E	M	E	K	E	G	K	I	S	K
9.3	P	I	S	P	I	E	T	V	P	V	K	L	K	P	G	M	D	G	P	K	V	K	Q	W	P	L	T	E	E	K	I	K	A	L	V	E	I	C	A	E	L	E	E	A	G	K	I	S	K
9.4	P	I	S	P	I	E	T	V	P	V	K	L	K	P	G	M	D	G	P	K	V	K	Q	W	P	L	T	E	E	K	I	K	A	L	V	E	I	C	T	E	M	E	K	E	G	K	I	S	K
9.4	P	I	S	P	I	E	T	V	P	V	K	L	K	P	G	M	D	G	P	K	V	K	Q	W	P	L	T	E	E	K	I	K	A	L	V	E	I	C	T	E	M	E	K	E	G	K	I	S	K
9.4	P	I	S	P	I	E	T	V	P	V	K	L	K	P	G	M	D	G	P	K	V	K	Q	W	P	L	T	E	E	K	I	K	A	L	V	E	I	C	T	E	M	E	K	E	G	K	I	S	K
9.5	P	I	S	P	I	E	T	V	P	V	K	L	K	P	G	M	D	G	P	K	V	K	Q	W	P	L	T	E	E	K	I	K	A	L	I	E	I	C	T	E	L	E	E	E	G	K	I	S	K
9.5	P	I	S	P	I	E	T	V	P	V	K	L	K	P	G	M	D	G	P	K	V	K	Q	W	P	L	T	E	E	K	I	K	A	L	V	E	I	C	T	E	M	E	K	E	G	K	I	S	K
9.6	.	.	.	.	.	.	.	.	.	.	.	.	.	.	.	.	.	.	.	.	.	.	.	.	.	.	.	.	.	.	.	.	.	.	.	.	.	C	T	E	L	E	K	E	G	K	I	S	K
9.6	.	.	.	.	.	.	.	.	.	.	.	.	.	.	.	.	.	.	.	.	.	.	.	.	.	.	.	.	.	.	.	.	.	.	.	.	.	C	T	E	L	E	K	E	G	K	I	S	K
9.6	P	I	S	P	I	E	T	V	P	V	K	L	K	P	G	M	D	G	P	R	V	K	Q	W	P	L	T	E	E	K	I	K	A	L	V	E	I	C	T	E	L	E	E	E	G	K	I	S	R
9.6	P	I	S	P	I	E	T	V	P	V	K	L	K	P	G	M	D	G	P	K	V	K	Q	W	P	L	T	E	E	K	I	K	A	L	V	E	I	C	T	E	M	E	K	E	G	K	I	S	K
9.6	P	I	S	P	I	E	T	V	P	V	K	L	K	P	G	M	D	G	P	K	V	K	Q	W	P	L	T	E	E	K	I	K	A	L	V	E	I	C	T	E	M	E	K	E	G	K	I	S	K
9.7	P	I	S	P	I	E	T	V	P	V	K	L	K	P	G	M	D	G	P	K	V	K	Q	W	P	L	T	E	E	K	I	K	A	L	V	E	I	C	T	E	M	E	K	E	G	K	I	S	K
9.7	P	I	S	P	I	E	T	V	P	V	K	L	K	P	G	M	D	G	P	K	V	K	Q	W	P	L	T	E	E	K	I	K	A	L	V	E	I	C	T	E	M	E	K	E	G	K	I	S	K
9.7	P	I	S	P	I	E	T	V	P	V	K	L	K	P	G	M	D	G	P	K	V	K	Q	W	P	L	T	E	E	K	I	K	A	L	V	E	I	C	T	F	L	E	E	E	G	K	I	S	K
9.9	P	I	S	P	I	E	T	V	P	V	R	L	K	P	G	M	D	G	P	K	I	K	Q	W	P	L	T	E	E	K	I	K	A	L	V	E	I	C	T	E	L	E	E	A	G	K	I	S	K
9.9	.	.	.	.	.	.	.	.	.	.	.	.	.	.	.	.	.	.	.	.	.	.	.	.	.	.	.	.	.	.	.	.	.	.	.	.	.	.	T	E	L	E	K	E	G	K	I	S	K
10.0	P	I	S	P	I	E	T	V	P	V	R	L	K	P	G	M	D	G	P	K	I	K	Q	W	P	L	T	E	E	K	I	K	A	L	V	E	I	C	T	E	L	E	E	A	G	K	I	S	K
10.0	P	I	S	P	I	E	T	V	P	V	K	L	K	P	G	M	D	G	P	R	V	K	Q	W	P	L	T	E	E	K	I	K	A	L	V	E	I	C	T	E	L	E	Q	D	G	K	I	S	K
10.0	P	I	S	P	I	E	T	V	P	V	R	L	K	P	G	M	D	G	P	K	I	K	Q	W	P	L	T	E	E	K	I	K	A	L	V	E	I	C	T	E	L	E	E	A	G	K	I	S	K
10.0	.	.	.	.	.	.	.	.	.	.	.	.	.	.	.	.	.	.	.	.	.	.	Q	W	P	L	T	E	E	K	I	K	A	L	T	E	I	C	T	E	M	E	K	E	G	K	I	S	R
10.0	P	I	S	P	I	E	T	V	P	V	K	L	K	P	G	M	D	G	P	K	V	K	Q	W	P	L	T	E	E	K	I	K	A	L	V	E	I	C	T	E	L	E	Q	E	G	K	I	S	K
10.0	P	I	S	P	I	E	T	V	P	V	K	L	K	P	G	M	D	G	P	K	V	K	Q	W	P	L	T	E	E	K	I	K	A	L	V	E	I	C	T	E	L	E	Q	E	G	K	I	S	K
10.0	L	I	S	P	I	E	T	V	P	V	K	L	K	P	G	M	D	G	P	R	V	K	Q	W	P	L	T	E	E	K	I	K	A	L	V	E	I	C	T	E	M	E	K	E	G	K	I	S	K
10.0	P	I	S	P	I	E	T	V	P	V	K	L	K	P	G	M	D	G	P	K	V	K	Q	W	P	L	T	E	E	K	I	K	A	L	V	E	I	C	T	E	L	E	K	D	G	K	I	S	K
10.6	P	I	S	P	I	E	T	V	P	V	K	L	K	P	G	M	D	G	P	K	I	K	Q	W	P	L	T	K	E	K	I	E	A	L	V	E	I	C	K	E	L	E	E	D	G	K	I	S	K
11.0	P	I	S	P	I	E	T	V	P	V	K	L	K	P	G	M	D	G	P	K	V	K	Q	W	P	L	T	E	E	K	I	K	A	L	V	E	I	C	T	E	M	E	K	E	G	K	I	S	K
11.0	P	I	S	P	I	E	T	V	P	V	K	L	K	P	G	M	D	G	P	K	V	K	Q	W	P	L	T	E	E	K	I	K	A	L	I	E	I	C	A	F	L	E	E	E	G	K	I	S	K
11.0	P	I	S	P	I	E	T	V	P	V	K	L	K	P	G	M	D	G	P	K	V	K	Q	W	P	L	T	E	E	K	I	K	A	L	V	E	I	C	T	E	M	E	K	E	G	K	I	S	K
11.0	P	I	S	P	I	E	T	V	P	V	K	L	K	P	G	M	D	G	P	K	V	K	Q	W	P	L	T	E	E	K	I	K	A	L	V	E	I	C	T	E	L	E	E	D	G	K	I	S	K
11.0	P	I	S	P	I	E	T	V	P	V	K	L	K	P	G	M	D	G	P	R	V	K	Q	W	P	L	T	E	E	K	I	K	A	L	I	E	I	C	T	E	L	E	A	D	G	K	I	S	K
11.0	.	.	.	.	.	.	.	.	.	.	.	.	.	.	.	.	.	.	.	.	.	.	.	.	.	.	.	.	.	.	.	.	.	.	.	.	.	C	K	F	L	E	E	E	G	K	I	S	K
11.0	P	I	S	P	I	E	T	V	P	V	K	L	K	P	G	M	D	G	P	K	V	K	Q	W	P	L	T	E	E	K	I	K	A	L	V	E	I	C	T	E	M	E	K	E	G	K	I	S	K
12.0	P	I	S	P	I	E	T	V	P	V	K	L	K	P	G	M	D	G	P	K	V	K	Q	W	P	L	T	E	E	K	I	K	A	L	V	E	I	C	T	E	L	E	K	E	G	K	I	S	K
12.0	P	I	S	P	I	E	T	V	P	V	K	L	K	P	G	M	D	G	P	K	V	K	Q	W	P	L	T	E	E	K	I	K	A	L	V	E	I	C	T	E	M	E	N	E	G	K	I	S	K
12.0	P	I	S	P	I	E	T	V	P	V	K	L	K	P	G	M	D	G	P	K	V	K	Q	W	P	L	T	E	E	K	I	K	A	L	V	E	I	C	T	E	M	E	K	E	G	K	I	S	K
12.0	P	I	S	P	I	E	T	V	P	V	K	L	K	P	G	M	D	G	P	K	V	K	Q	W	P	L	T	E	E	K	I	K	A	L	V	E	I	C	T	E	M	E	K	E	G	K	I	S	K
12.0	P	I	S	P	I	E	T	V	P	V	K	L	K	P	G	M	D	G	P	K	V	K	Q	W	P	L	T	E	E	K	I	K	A	L	V	E	I	C	T	E	M	E	K	E	G	K	I	S	K
12.0	P	I	S	P	I	E	T	V	P	V	K	L	K	P	G	M	D	G	P	K	V	K	Q	W	P	L	T	E	E	K	I	K	A	L	V	E	I	C	T	E	L	E	K	E	G	K	I	S	K
12.0	P	I	S	P	I	E	T	V	P	V	K	L	K	P	G	M	D	G	P	K	V	K	Q	W	P	L	T	E	E	K	I	K	A	L	V	E	I	C	T	E	M	E	K	E	G	K	I	S	K
12.0	P	I	S	P	I	E	T	V	P	V	K	L	K	P	G	M	D	G	P	K	V	K	Q	W	P	L	T	E	E	K	I	K	A	L	V	E	I	C	T	E	L	E	K	D	G	K	I	S	K
12.0	P	I	S	P	I	E	T	V	P	V	K	L	K	P	G	M	D	G	P	R	V	K	Q	W	P	L	T	E	E	K	I	K	A	L	V	E	I	C	E	E	L	E	K	D	G	K	I	S	K
12.5	P	I	S	P	I	E	T	V	P	V	K	L	K	P	G	M	D	G	P	K	V	K	Q	W	P	L	T	E	E	K	I	K	A	L	V	E	I	C	T	E	L	E	K	E	G	K	I	S	K
12.5	P	I	S	P	I	E	T	V	P	V	K	L	K	P	G	M	D	G	P	K	V	K	Q	W	P	L	T	E	E	K	I	K	A	L	V	E	I	C	T	E	M	E	K	E	G	K	I	S	K
13.0	P	I	S	P	I	E	T	V	P	V	K	L	K	P	G	M	D	G	P	K	V	K	Q	W	P	L	T	E	E	K	I	K	A	L	V	E	I	C	T	E	M	E	K	E	G	K	I	S	K
13.0	P	I	S	P	I	E	T	V	P	V	K	L	K	P	G	M	D	G	P	K	V	K	Q	W	P	L	T	E	E	K	I	K	A	L	V	E	I	C	A	F	L	E	E	E	G	K	I	S	K
13.0	P	I	S	P	I	E	T	V	P	V	K	L	K	P	G	M	D	G	P	R	V	K	Q	W	P	L	T	K	E	K	I	E	A	L	R	E	I	C	T	E	L	E	K	D	G	K	I	S	K
13.0	P	I	S	P	I	E	T	V	P	V	K	L	K	P	G	M	D	G	P	K	V	K	Q	W	P	L	T	E	E	K	I	K	A	L	V	E	I	C	T	E	L	E	N	D	G	K	I	S	K
14.0	P	I	S	P	I	E	T	V	P	V	K	L	K	P	G	M	D	G	P	K	V	K	Q	W	P	L	T	E	E	K	I	K	A	L	I	E	I	C	T	E	M	E	K	E	G	K	I	S	K
14.0	P	I	S	P	I	E	T	V	P	V	K	L	K	P	G	M	D	G	P	K	V	K	Q	W	P	L	T	E	E	K	I	K	A	L	I	E	I	C	T	E	M	E	K	E	G	K	I	S	K
14.0	P	I	S	P	I	E	T	V	P	V	K	L	K	P	G	M	D	G	P	K	V	K	Q	W	P	L	T	E	E	K	I	K	A	L	I	E	I	C	T	E	M	E	K	E	G	K	I	S	K
14.0	P	I	S	P	I	E	T	V	P	V	K	L	K	P	G	M	D	G	P	K	V	K	Q	W	P	L	T	E	E	K	I	K	A	L	I	E	I	C	T	E	M	E	K	E	G	K	I	S	K
14.0	P	I	S	P	I	E	T	V	P	V	K	L	K	P	G	M	D	G	P	K	V	K	Q	W	P	L	T	E	E	K	I	K	A	L	V	E	I	C	T	E	M	E	K	E	G	K	I	S	K
14.0	P	I	S	P	I	E	T	V	P	V	K	L	K	P	G	M	D	G	P	R	V	K	Q	W	P	L	T	E	E	K	I	K	A	L	V	E	I	C	T	E	M	E	K	E	G	K	I	T	R
14.0	P	I	S	P	I	E	T	V	P	V	K	L	K	P	G	M	D	G	P	K	V	K	Q	W	P	L	T	E	E	K	I	K	A	L	V	E	I	C	T	E	L	E	Q	E	G	K	I	S	K
14.0	P	I	S	P	I	E	T	V	P	V	K	L	K	P	G	M	D	G	P	K	V	K	Q	W	P	L	T	E	E	K	I	K	A	L	V	E	I	C	T	E	L	E	Q	E	G	K	I	S	K
15.0	P	I	S	S	I	E	T	V	P	V	K	L	K	P	G	M	D	G	P	R	V	K	Q	W	P	L	T	E	E	K	I	K	A	L	V	E	I	C	T	E	L	E	N	E	G	K	I	S	K
15.0	P	I	S	S	I	E	T	V	P	V	K	L	K	P	G	M	D	G	P	R	V	K	Q	W	P	L	T	E	E	K	I	K	A	L	V	E	I	C	T	E	L	E	N	E	G	K	I	S	K
15.0	.	.	.	.	.	.	.	.	.	.	.	.	.	.	.	.	.	.	.	.	.	.	.	.	.	.	.	.	.	.	.	.	.	.	.	.	.	C	A	F	L	E	E	E	G	K	I	S	K
15.0	P	I	S	P	I	E	T	V	P	V	K	L	K	P	G	M	D	G	P	R	V	K	Q	W	P	L	T	E	E	K	I	K	A	L	V	E	I	C	T	E	M	E	K	E	G	K	I	S	K
15.0	P	I	S	P	I	E	T	V	P	V	K	L	K	P	G	M	D	G	P	K	V	K	Q	W	P	L	T	E	E	K	I	K	A	L	I	E	I	C	T	E	M	E	K	E	G	K	I	S	K
15.0	P	I	S	S	I	E	T	V	P	V	K	L	K	P	G	M	D	G	P	R	V	K	Q	W	P	L	T	E	E	K	I	K	A	L	V	E	I	C	T	E	L	E	K	E	G	K	I	S	K
15.0	P	I	S	S	I	E	T	V	P	V	K	L	K	P	G	M	D	G	P	R	V	K	Q	W	P	L	T	E	E	K	I	K	A	L	V	E	I	C	T	E	L	E	K	E	G	K	I	S	K
15.0	P	I	S	P	I	E	T	V	P	V	K	L	K	P	G	M	D	G	P	K	V	K	Q	W	P	L	T	E	E	K	I	K	A	L	V	E	I	C	T	E	M	E	K	E	G	K	I	S	K
15.3	P	I	C	P	I	K	T	V	P	V	K	L	K	P	G	M	D	G	P	K	V	K	Q	W	P	L	T	E	E	K	I	K	A	L	V	E	I	C	T	E	L	E	E	A	G	K	I	S	K
16.0	P	I	S	P	I	E	T	V	P	V	R	L	K	P	G	M	D	G	P	K	I	K	Q	W	P	L	T	E	E	K	I	K	A	L	T	E	I	C	T	E	L	E	E	A	G	K	I	S	K
16.0	P	I	S	P	I	E	T	V	P	V	K	L	K	P	G	M	D	G	P	K	V	K	Q	W	P	L	T	K	E	K	I	E	A	L	V	E	I	C	T	E	L	E	K	E	G	K	I	S	K
17.0	P	I	S	P	I	E	T	V	P	V	K	L	K	P	G	M	D	G	P	K	V	K	Q	W	P	L	T	E	E	K	I	K	A	L	A	E	I	C	A	E	M	E	K	E	G	K	I	S	K
17.0	P	I	S	P	I	E	T	V	P	V	K	L	K	P	G	M	D	G	P	K	V	K	Q	W	P	L	T	E	E	K	I	K	A	L	T	E	I	C	T	E	M	E	K	E	G	K	I	S	K
17.0	P	I	S	P	I	E	T	V	P	V	K	L	K	P	G	M	D	G	P	K	V	K	Q	W	P	L	T	E	E	K	I	K	A	L	A	E	I	C	A	E	M	E	K	E	G	K	I	S	K
17.0	P	I	S	P	I	E	T	V	P	V	K	L	K	P	G	M	D	G	P	K	V	K	Q	W	P	L	T	E	E	K	I	K	A	L	A	E	I	C	A	E	M	E	K	E	G	K	I	S	K
17.0	P	I	S	P	I	E	T	V	P	V	K	L	K	P	G	M	D	G	P	K	V	K	Q	W	P	L	T	E	E	K	I	K	A	L	A	E	I	C	A	E	M	E	K	E	G	K	I	S	K
17.4	P	I	S	P	I	E	T	V	P	V	K	L	K	P	G	M	D	G	P	K	V	K	Q	W	P	L	T	E	E	K	I	K	A	L	V	E	I	C	T	E	L	E	K	E	G	K	I	S	K
18.0	.	.	.	.	.	.	.	.	.	.	.	.	.	.	.	.	.	.	.	.	.	.	.	.	.	.	.	.	.	.	.	.	.	.	.	.	.	C	M	E	L	E	K	E	G	K	I	S	K
20.0	P	I	S	P	I	E	T	V	P	V	K	L	K	P	G	M	D	G	P	R	V	K	Q	W	P	L	T	E	E	K	I	K	A	L	V	E	I	C	T	E	L	E	N	D	G	K	I	S	K
20.0	P	I	S	P	I	E	T	V	P	V	K	L	K	P	G	M	D	G	P	K	V	K	Q	W	P	L	T	E	E	K	I	K	A	L	V	E	I	C	T	E	L	E	Q	D	G	K	I	S	K
21.9	P	I	S	P	I	E	T	V	P	V	K	L	K	P	G	M	D	G	P	K	V	K	Q	W	P	L	T	E	E	K	I	K	A	L	V	E	I	C	T	E	L	E	K	E	G	K	I	S	K
22.0	P	I	S	P	I	E	T	V	P	V	K	L	K	P	G	M	D	G	P	K	V	K	Q	W	P	L	T	E	E	K	I	K	A	L	V	E	I	C	A	E	M	E	K	E	G	K	I	S	R
23.0	P	I	S	P	I	E	T	V	P	V	K	L	K	P	G	M	D	G	P	K	V	K	Q	W	P	L	T	E	E	K	I	K	A	L	T	E	I	C	T	E	M	E	K	E	G	K	I	S	K
23.0	.	.	.	.	.	.	.	.	.	.	.	.	.	.	.	.	.	.	.	.	.	.	.	.	.	.	.	.	.	.	.	.	.	.	.	.	.	C	T	E	M	E	K	E	G	K	I	S	K
23.0	.	.	.	.	.	.	.	.	.	.	.	.	.	.	.	.	.	.	.	.	.	.	.	.	.	.	.	.	.	.	.	.	.	.	.	.	.	C	T	E	M	E	K	E	G	K	I	S	K
23.0	P	I	S	P	I	E	T	V	P	V	K	L	K	P	G	M	D	G	P	K	V	K	Q	W	P	L	T	E	E	K	I	K	A	L	T	E	I	C	T	E	M	E	K	E	G	K	I	S	K
25.0	P	I	S	P	I	E	T	V	P	V	K	L	K	P	G	M	D	G	P	R	V	K	Q	W	P	L	T	E	E	K	I	K	A	L	I	E	I	C	A	E	L	E	K	D	G	K	I	S	K
25.0	P	I	S	P	I	E	T	V	P	V	K	L	K	P	G	M	D	G	P	K	V	K	Q	W	P	L	T	E	E	K	I	K	A	L	V	E	I	C	T	E	L	E	K	E	G	K	I	S	K
26.5	P	I	S	P	I	E	T	V	P	V	T	L	K	P	G	M	D	G	P	K	V	K	Q	W	P	L	T	E	E	K	I	K	A	L	I	E	I	C	T	K	M	E	K	E	G	K	I	S	K
27.0	.	.	.	.	.	.	.	.	.	.	.	.	.	.	.	.	.	.	.	.	.	.	.	.	.	.	.	.	.	.	.	.	.	.	.	.	.	C	T	E	M	E	K	E	G	K	I	S	K
30.0	P	I	S	P	I	E	T	V	P	V	K	L	K	P	G	M	D	G	P	K	V	K	Q	W	P	L	T	E	E	K	I	K	A	L	M	E	I	C	A	F	L	E	E	E	G	K	I	S	K
33.0	.	.	.	.	.	.	.	.	.	.	.	.	.	.	.	.	.	.	.	.	.	.	.	.	.	.	.	.	.	.	.	.	.	.	.	.	.	C	T	E	M	E	K	E	G	K	I	S	K
33.0	.	.	.	.	.	.	.	.	.	.	.	.	.	.	.	.	.	.	.	.	.	.	.	.	.	.	.	.	.	.	.	.	.	.	.	.	.	C	T	E	M	E	K	E	G	K	I	S	K
33.0	P	I	S	P	I	E	T	V	P	V	K	L	K	P	G	M	D	G	P	R	V	K	Q	W	P	L	T	E	E	K	I	K	A	L	V	E	I	C	T	E	L	E	E	D	G	K	I	S	K
33.0	P	I	S	P	I	E	T	V	P	V	K	L	K	P	G	M	D	G	P	R	V	K	Q	W	P	L	T	E	E	K	I	K	A	L	V	E	I	C	T	E	L	E	E	D	G	K	I	S	K
35.0	P	I	S	P	I	E	T	V	P	V	K	L	K	P	G	M	D	G	P	K	V	K	Q	W	P	L	T	E	E	K	I	K	A	L	V	E	I	C	T	E	M	E	K	E	G	K	I	S	K
35.0	P	I	S	P	I	E	T	V	P	V	K	L	K	P	G	M	D	G	P	K	V	K	Q	W	P	L	T	E	E	K	I	K	A	L	V	E	I	C	T	E	M	E	K	E	G	K	I	S	K
36.0	P	I	S	S	I	E	T	V	P	V	K	L	K	P	G	M	D	G	P	K	V	K	Q	W	P	L	T	E	E	K	I	K	A	L	V	E	I	C	T	E	M	E	K	E	G	K	I	S	K
38.0	P	I	S	P	I	E	T	V	P	V	K	L	K	P	G	M	D	G	P	K	V	K	Q	W	P	L	T	E	E	K	I	K	A	L	I	E	I	C	T	E	L	E	K	E	G	K	I	S	K
38.0	P	I	S	P	I	E	T	V	P	V	K	L	K	P	G	V	D	G	P	K	I	K	Q	W	P	L	T	E	E	K	I	K	A	L	I	E	I	C	T	E	M	E	K	E	G	K	I	S	K
38.0	P	I	S	P	I	E	T	V	P	V	K	L	K	P	G	V	D	G	P	K	I	K	Q	W	P	L	T	E	E	K	I	K	A	L	I	E	I	C	T	E	L	E	K	E	G	K	I	S	K
39.0	P	I	S	P	I	E	T	V	P	V	K	L	K	P	G	M	D	G	P	K	V	K	Q	W	P	L	T	E	E	K	I	K	A	L	V	E	I	C	T	E	M	E	K	E	G	K	I	S	K
39.0	P	I	S	P	I	E	T	V	P	V	K	L	K	P	G	M	D	G	P	K	V	K	Q	W	P	L	T	E	E	K	I	K	A	L	V	E	I	C	T	E	M	E	K	E	G	K	I	S	K
39.6	P	I	S	P	I	E	T	V	P	V	K	L	K	P	G	M	D	G	P	K	V	K	Q	W	P	L	T	E	E	K	I	K	A	L	V	E	I	C	T	E	M	E	K	E	G	K	I	S	K
39.6	P	I	S	P	I	E	T	V	P	V	K	L	K	P	G	M	D	G	P	K	V	K	Q	W	P	L	T	E	E	K	I	K	A	L	V	E	I	C	T	E	M	E	K	E	G	K	I	S	K
39.6	P	I	S	P	I	E	T	V	P	V	K	L	K	P	G	M	D	G	P	K	V	K	Q	W	P	L	T	E	E	K	I	K	A	L	V	E	I	C	T	E	M	E	K	E	G	K	I	S	K
39.6	P	I	S	P	I	E	T	V	P	V	K	L	K	P	G	M	D	G	P	K	V	K	Q	W	P	L	T	E	E	K	I	K	A	L	V	E	I	C	T	E	M	E	K	E	G	K	I	S	K
39.6	P	I	S	P	I	E	T	V	P	V	K	L	K	P	G	M	D	G	P	K	V	K	Q	W	P	L	T	E	E	K	I	K	A	L	V	E	I	C	T	E	M	E	K	E	G	K	I	S	K
39.6	P	I	S	P	I	E	T	V	P	V	K	L	K	P	G	M	D	G	P	K	V	K	Q	W	P	L	T	E	E	K	I	K	A	L	V	E	I	C	T	E	M	E	K	E	G	K	I	S	K
43.0	P	I	S	P	I	E	T	V	P	V	K	L	K	P	G	M	D	G	P	K	V	K	Q	W	P	L	T	E	E	K	I	K	A	L	I	E	I	C	T	E	M	E	K	E	G	K	I	S	K
45.0	P	I	S	P	I	E	T	V	P	V	K	L	K	P	G	M	D	G	P	K	V	K	Q	W	P	L	T	E	E	K	I	K	A	L	V	E	I	C	T	E	L	E	K	E	G	K	I	S	K
50.0	P	I	S	P	I	E	T	V	P	V	K	L	K	P	G	M	D	G	P	K	V	K	Q	W	P	L	T	E	E	K	I	K	A	L	V	E	I	C	T	E	L	E	K	E	G	K	I	S	K
50.1	P	I	S	P	I	E	T	V	P	V	K	L	K	P	G	M	D	G	P	K	V	K	Q	W	P	L	T	R	E	K	I	E	A	L	V	E	I	C	T	E	M	E	K	E	G	K	I	S	K
51.0	P	I	S	P	I	E	T	V	P	V	K	L	K	P	G	M	D	G	P	K	V	K	Q	W	P	L	T	E	E	K	I	K	A	L	L	E	I	C	T	E	L	E	K	E	G	K	I	S	K
51.0	P	I	S	P	I	E	T	V	P	V	K	L	K	P	G	M	D	G	P	K	V	K	Q	W	P	L	T	E	E	K	I	K	A	L	L	E	I	C	T	E	L	E	K	E	G	K	I	S	K
54.0	P	I	S	P	I	E	T	V	P	V	K	L	K	P	G	M	D	G	P	K	V	K	Q	W	P	L	T	E	E	K	I	K	A	L	V	E	I	C	A	E	L	E	K	D	G	K	I	S	K
57.0	P	I	S	P	I	E	T	V	P	V	K	L	K	P	G	M	D	G	P	K	V	K	Q	W	P	L	T	E	E	K	I	K	A	L	V	E	I	C	T	E	L	E	K	E	G	K	I	T	K
57.0	P	I	S	P	I	E	T	V	P	V	K	L	K	P	G	M	D	G	P	K	V	K	Q	W	P	L	T	E	E	K	I	K	A	L	V	E	I	C	T	E	L	E	K	E	G	K	I	T	K
58.0	P	I	S	P	I	E	T	V	P	V	K	L	K	P	G	M	D	G	P	R	V	K	Q	W	P	L	T	E	E	K	I	K	A	L	M	E	I	C	T	E	M	E	K	E	G	K	I	S	K
58.0	P	I	S	P	I	E	T	V	P	V	K	L	K	P	G	M	D	G	P	R	V	K	Q	W	P	L	T	E	E	K	I	K	A	L	M	E	I	C	T	E	M	E	K	E	G	K	I	S	K
64.0	P	I	S	P	I	E	T	V	P	V	K	L	K	P	G	M	D	G	P	K	V	K	Q	W	P	L	T	E	E	K	I	K	A	L	T	E	I	C	T	E	M	E	K	E	G	K	I	S	K
64.0	P	I	S	P	I	E	T	V	P	V	K	L	K	P	G	M	D	G	P	K	V	K	Q	W	P	L	T	E	E	K	I	K	A	L	T	E	I	C	T	E	M	E	K	E	G	K	I	S	K
64.0	P	I	S	P	I	E	T	V	P	V	K	L	K	P	G	M	D	G	P	K	V	K	Q	W	P	L	T	E	E	K	I	K	A	L	T	E	I	C	T	E	M	E	K	E	G	K	I	S	K
64.0	P	I	S	P	I	E	T	V	P	V	K	L	K	P	G	M	D	G	P	K	V	K	Q	W	P	L	T	E	E	K	I	K	A	L	T	E	I	C	T	E	M	E	K	E	G	K	I	S	K
64.0	P	I	S	P	I	E	T	V	P	V	K	L	K	P	G	M	D	G	P	K	V	K	Q	W	P	L	T	E	E	K	I	K	A	L	T	E	I	C	T	E	M	E	K	E	G	K	I	S	K
64.0	P	I	S	P	I	E	T	V	P	V	K	L	K	P	G	M	D	G	P	K	V	K	Q	W	P	L	T	E	E	K	I	K	A	L	T	E	I	C	T	E	M	E	K	E	G	K	I	S	K
64.0	P	I	S	P	I	E	T	V	P	V	K	L	K	P	G	M	D	G	P	K	V	K	Q	W	P	L	T	E	E	K	I	K	A	L	T	E	I	C	T	E	M	E	K	E	G	K	I	S	K
64.0	P	I	S	P	I	E	T	V	P	V	K	L	K	P	G	M	D	G	P	K	V	K	Q	W	P	L	T	E	E	K	I	K	A	L	T	E	I	C	T	E	L	E	K	E	G	K	I	S	K
64.0	P	I	S	P	I	E	T	V	P	V	K	L	K	P	G	M	D	G	P	K	V	K	Q	W	P	L	T	E	E	K	I	K	A	L	T	E	I	C	T	E	M	E	K	E	G	K	I	S	K
64.0	P	I	S	P	I	E	T	V	P	V	K	L	K	P	G	M	D	G	P	K	V	K	Q	W	P	L	T	E	E	K	I	K	A	L	T	E	I	C	T	E	L	E	K	E	G	K	I	S	K
64.0	P	I	S	P	I	E	T	V	P	V	K	L	K	P	G	M	D	G	P	K	V	K	Q	W	P	L	T	E	E	K	I	K	A	L	T	E	I	C	T	E	M	E	K	E	G	K	I	S	K
64.0	P	I	S	P	I	E	T	V	P	V	K	L	K	P	G	M	D	G	P	K	V	K	Q	W	P	L	T	E	E	K	I	K	A	L	T	E	I	C	T	E	L	E	K	E	G	K	I	S	K
64.0	P	I	S	P	I	E	T	V	P	V	K	L	K	P	G	M	D	G	P	K	V	K	Q	W	P	L	T	E	E	K	I	K	A	L	T	E	I	C	T	E	L	E	K	E	G	K	I	S	K
64.0	P	I	S	P	I	E	T	V	P	V	K	L	K	P	G	M	D	G	P	K	V	K	Q	W	P	L	T	E	E	K	I	K	A	L	T	E	I	C	T	E	L	E	K	E	G	K	I	S	K
64.0	P	I	S	P	I	E	T	V	P	V	K	L	K	P	G	M	D	G	P	K	V	K	Q	W	P	L	T	E	E	K	I	K	A	L	T	E	I	C	T	E	L	E	K	E	G	K	I	S	K
64.0	P	I	S	P	I	E	T	V	P	V	K	L	K	P	G	M	D	G	P	K	V	K	Q	W	P	L	T	E	E	K	I	K	A	L	T	E	I	C	T	E	L	E	K	E	G	K	I	S	K
64.0	P	I	S	P	I	E	T	V	P	V	K	L	K	P	G	M	D	G	P	K	V	K	Q	W	P	L	T	E	E	K	I	K	A	L	T	E	I	C	T	E	L	E	K	E	G	K	I	S	K
64.0	P	I	S	P	I	E	T	V	P	V	K	L	K	P	G	M	D	G	P	K	V	K	Q	W	P	L	T	E	E	K	I	K	A	L	T	E	I	C	T	E	L	E	K	E	G	K	I	S	K
64.0	P	I	S	P	I	E	T	V	P	V	K	L	K	P	G	M	D	G	P	K	V	K	Q	W	P	L	T	E	E	K	I	K	A	L	T	E	I	C	T	E	L	E	K	E	G	K	I	S	K
64.0	P	I	S	P	I	E	T	V	P	V	K	L	K	P	G	M	D	G	P	K	V	K	Q	W	P	L	T	E	E	K	I	K	A	L	T	E	I	C	T	E	L	E	K	E	G	K	I	S	K
64.0	P	I	S	P	I	E	T	V	P	V	K	L	K	P	G	M	D	G	P	K	V	K	Q	W	P	L	T	E	E	K	I	K	A	L	T	E	I	C	T	E	L	E	K	E	G	K	I	S	K
64.0	P	I	S	P	I	E	T	V	P	V	K	L	K	P	G	M	D	G	P	K	V	K	Q	W	P	L	T	E	E	K	I	K	A	L	T	E	I	C	T	E	L	E	K	E	G	K	I	S	K
64.0	P	I	S	P	I	E	T	V	P	V	K	L	K	P	G	M	D	G	P	K	V	K	Q	W	P	L	T	E	E	K	I	K	A	L	T	E	I	C	T	E	L	E	K	E	G	K	I	S	K
64.0	P	I	S	P	I	E	T	V	P	V	K	L	K	P	G	M	D	G	P	K	V	K	Q	W	P	L	T	E	E	K	I	K	A	L	T	E	I	C	T	E	L	E	K	E	G	K	I	S	K
64.0	P	I	S	P	I	E	T	V	P	V	K	L	K	P	G	M	D	G	P	K	V	K	Q	W	P	L	T	E	E	K	I	K	A	L	T	E	I	C	T	E	M	E	K	E	G	K	I	S	K
64.0	P	I	S	P	I	E	T	V	P	V	K	L	K	P	G	M	D	G	P	K	V	K	Q	W	P	L	T	E	E	K	I	K	A	L	T	E	I	C	T	E	M	E	K	E	G	K	I	S	K
64.0	P	I	S	P	I	E	T	V	P	V	K	L	K	P	G	M	D	G	P	K	V	K	Q	W	P	L	T	E	E	K	I	K	A	L	T	E	I	C	T	E	M	E	K	E	G	K	I	S	K
64.0	P	I	S	P	I	E	T	V	P	V	K	L	K	P	G	M	D	G	P	K	V	K	Q	W	P	L	T	E	E	K	I	K	A	L	T	E	I	C	T	E	M	E	K	E	G	K	I	S	K
64.0	P	I	S	P	I	E	T	V	P	V	K	L	K	P	G	M	D	G	P	K	V	K	Q	W	P	L	T	E	E	K	I	K	A	L	T	E	I	C	T	E	M	E	K	E	G	K	I	S	K
64.0	P	I	S	P	I	E	T	V	P	V	K	L	K	P	G	M	D	G	P	K	V	K	Q	W	P	L	T	E	E	K	I	K	V	L	T	E	I	C	T	E	M	E	K	E	G	K	I	S	K
64.0	P	I	S	P	I	E	T	V	P	V	K	L	K	P	G	M	D	G	P	K	V	K	Q	W	P	L	T	E	E	K	I	K	A	L	T	E	I	C	T	E	M	E	K	E	G	K	I	S	K
64.0	P	I	S	P	I	E	T	V	P	V	K	L	K	P	G	M	D	G	P	K	V	K	Q	W	P	L	T	E	E	K	I	K	A	L	T	E	I	C	T	E	M	E	K	E	G	K	I	S	K
64.0	P	I	S	P	I	E	T	V	P	V	K	L	K	P	G	M	D	G	P	K	V	K	Q	W	P	L	T	E	E	K	I	K	A	L	T	E	I	C	T	E	L	E	K	E	G	K	I	S	K
70.0	P	I	S	P	I	E	T	I	P	V	K	L	K	P	G	M	D	G	P	R	V	K	Q	W	P	L	T	E	E	K	I	K	A	L	V	E	I	C	T	E	M	E	K	E	G	K	I	S	K
72.0	P	I	S	P	I	E	T	V	P	V	K	L	K	P	G	M	D	G	P	K	V	K	Q	W	P	L	T	E	E	K	I	K	A	L	V	E	I	C	T	E	M	E	K	E	G	K	I	S	K
72.0	P	I	S	P	I	E	T	V	P	V	K	L	K	P	G	M	D	G	P	K	V	K	Q	W	P	L	T	E	E	K	I	K	A	L	V	E	I	C	T	E	M	E	K	E	G	K	I	S	K
73.0	P	I	S	P	I	E	T	V	P	V	K	L	K	P	G	M	D	G	P	K	V	K	Q	W	P	L	T	E	E	K	I	K	A	L	I	E	I	C	T	E	M	E	K	E	G	K	I	S	K
76.0	P	I	S	P	I	E	T	V	P	V	K	L	K	P	G	M	D	G	P	K	V	K	Q	W	P	L	T	E	E	K	I	K	A	L	T	E	I	C	T	E	M	E	K	E	G	K	I	S	K
76.0	P	I	S	P	I	E	T	V	P	V	K	L	K	P	G	M	D	G	P	K	V	K	Q	W	P	L	T	E	E	K	I	K	A	L	M	E	I	C	T	E	M	E	K	E	G	K	I	S	K
83.0	P	I	S	P	I	E	T	V	P	V	K	L	K	P	G	M	D	G	P	K	V	K	Q	W	P	L	T	E	E	K	I	N	A	L	V	E	I	C	T	E	L	E	K	E	G	K	I	S	K
87.5	P	I	S	P	I	E	T	V	P	V	K	L	K	P	G	M	D	G	P	K	V	K	Q	W	P	L	T	E	E	K	I	K	A	L	V	E	I	C	T	E	M	E	K	E	G	K	I	S	K
87.5	P	I	S	P	I	E	T	V	P	V	K	L	K	P	G	M	D	G	P	K	V	K	Q	W	P	L	T	E	E	K	I	K	A	L	V	E	I	C	T	E	M	E	K	E	G	K	I	S	K
87.5	P	I	S	P	I	E	T	V	P	V	K	L	K	P	G	M	D	G	P	K	V	K	Q	W	P	L	T	E	E	K	I	K	A	L	V	E	I	C	T	E	M	E	K	E	G	K	I	S	K
87.5	P	I	S	P	I	E	T	V	P	V	K	L	K	P	G	M	D	G	P	K	V	K	Q	W	P	L	T	E	E	K	I	K	A	L	V	E	I	C	T	E	M	E	K	E	G	K	I	S	K
87.5	P	I	S	P	I	E	T	V	P	V	K	L	K	P	G	M	D	G	P	K	V	K	Q	W	P	L	T	E	E	K	I	K	A	L	V	E	I	C	T	E	M	E	K	E	G	K	I	S	K
89.0	P	I	S	P	I	E	T	V	P	V	K	L	K	P	G	M	D	G	P	K	V	K	Q	W	P	L	T	E	E	K	I	K	A	L	M	E	I	C	T	E	M	E	K	E	G	K	I	S	K
91.66666666666669	P	I	S	P	I	E	T	V	P	V	K	L	K	P	G	M	D	G	P	K	V	K	Q	W	P	L	T	E	E	K	I	K	A	L	V	E	I	C	T	E	M	E	K	E	G	K	I	S	K
92.0	P	I	S	P	I	E	T	V	P	V	K	L	K	P	G	M	D	G	P	K	V	K	Q	W	P	L	T	E	E	K	I	K	A	L	V	E	I	C	T	E	M	E	K	E	G	K	I	S	K
92.0	P	I	S	P	I	E	T	V	P	V	K	L	K	P	G	M	D	G	P	K	V	K	Q	W	P	L	T	E	E	K	I	K	A	L	E	E	I	C	A	E	M	E	K	E	G	K	I	S	K
92.0	P	I	S	P	I	E	T	V	P	V	K	L	K	P	G	M	D	G	P	K	V	K	Q	W	P	L	T	E	E	K	I	K	A	L	I	E	I	C	T	E	M	E	K	E	G	K	I	S	K
94.4	P	I	S	P	I	E	T	V	P	V	K	L	K	P	G	M	D	G	P	R	V	K	Q	W	P	L	T	E	E	K	I	K	A	L	V	E	I	C	T	E	M	E	K	E	G	K	I	S	R
94.4	P	I	S	P	I	E	T	V	P	V	K	L	K	P	G	M	D	G	P	R	V	K	Q	W	P	L	T	E	E	K	I	K	A	L	V	E	I	C	T	E	L	E	K	E	G	K	I	S	R
94.4	P	I	S	P	I	E	T	V	P	V	K	L	K	P	G	M	D	G	P	K	V	K	Q	W	P	L	T	E	E	K	I	K	A	L	V	E	I	C	T	E	M	E	K	E	G	K	I	S	K
94.4	P	I	S	P	I	E	T	V	P	V	K	L	K	P	G	M	D	G	P	R	V	K	Q	W	P	L	T	E	E	K	I	K	A	L	V	E	I	C	T	E	M	E	K	E	G	K	I	S	K
94.4	P	I	S	P	I	E	T	V	P	V	K	L	K	P	G	M	D	G	P	R	V	K	Q	W	P	L	T	E	E	K	I	K	A	L	V	E	I	C	T	E	M	E	K	E	G	K	I	S	K
94.4	P	I	S	P	I	E	T	V	P	V	K	L	K	P	G	M	D	G	P	K	V	K	Q	W	P	L	T	A	E	K	I	K	A	L	V	E	I	C	T	E	M	E	K	E	G	K	I	S	K
94.4	P	I	S	P	I	E	T	V	P	V	K	L	K	P	G	M	D	G	P	K	V	K	Q	W	P	L	T	E	E	K	I	K	A	L	V	E	I	C	T	E	M	E	K	E	G	K	I	S	K
94.4	P	I	S	P	I	E	T	V	P	V	K	L	K	P	G	M	D	G	P	K	V	K	Q	W	P	L	T	E	E	K	I	K	A	L	V	E	I	C	T	E	M	E	K	E	G	K	I	S	K
96.1	.	.	.	.	.	.	.	.	.	.	.	.	.	.	.	.	.	.	.	.	.	.	.	.	.	.	.	.	.	.	.	.	.	.	.	.	.	C	A	E	L	E	K	D	G	K	I	S	K
96.1	.	.	.	.	.	.	.	.	.	.	.	.	.	.	.	.	.	.	.	.	.	.	.	.	.	.	.	.	.	.	.	.	.	.	.	.	.	C	T	E	M	E	K	E	G	K	I	S	K
96.1	.	.	.	.	.	.	.	.	.	.	.	.	.	.	.	.	.	.	.	.	.	.	.	.	.	.	.	.	.	.	.	.	.	.	.	.	.	C	T	E	M	E	K	E	G	K	I	S	K
96.1	.	.	.	.	.	.	.	.	.	.	.	.	.	.	.	.	.	.	.	.	.	.	.	.	.	.	.	.	.	.	.	.	.	.	.	.	.	C	T	E	M	E	K	E	G	K	I	S	K
96.1	.	.	.	.	.	.	.	.	.	.	.	.	.	.	.	.	.	.	.	.	.	.	.	.	.	.	.	.	.	.	.	.	.	.	.	.	.	C	T	E	L	E	N	E	G	K	I	S	K
96.1	.	.	.	.	.	.	.	.	.	.	.	.	.	.	.	.	.	.	.	.	.	.	.	.	.	.	.	.	.	.	.	.	.	.	.	.	.	C	T	E	M	E	K	E	G	K	I	S	K
98.0	P	I	S	P	I	E	T	V	P	V	K	L	K	P	G	M	D	G	P	K	V	K	Q	W	P	L	T	E	E	K	I	K	A	L	I	E	I	C	T	E	M	E	K	E	G	K	I	S	K
98.4	.	.	.	.	.	.	.	.	.	.	.	.	.	.	.	.	.	.	.	.	.	.	.	.	.	.	.	.	.	.	.	.	.	.	.	.	.	C	T	E	L	E	Q	E	G	K	I	S	R
98.4	.	.	.	.	.	.	.	.	.	.	.	.	.	.	.	.	.	.	.	.	.	.	.	.	.	.	.	.	.	.	.	.	.	.	.	.	.	C	A	E	L	E	K	D	G	K	I	S	K
98.4	.	.	.	.	.	.	.	.	.	.	.	.	.	.	.	.	.	.	.	.	.	.	.	.	.	.	.	.	.	.	.	.	.	.	.	.	.	C	A	E	L	E	K	E	G	K	I	S	K
98.4	.	.	.	.	.	.	.	.	.	.	.	.	.	.	.	.	.	.	.	.	.	.	.	.	.	.	.	.	.	.	.	.	.	.	.	.	.	C	A	E	L	E	K	E	G	K	I	S	K
98.4	.	.	.	.	.	.	.	.	.	.	.	.	.	.	.	.	.	.	.	.	.	.	.	.	.	.	.	.	.	.	.	.	.	.	.	.	.	C	T	D	M	E	K	E	G	K	I	S	R
98.4	.	.	.	.	.	.	.	.	.	.	.	.	.	.	.	.	.	.	.	.	.	.	.	.	.	.	.	.	.	.	.	.	.	.	.	.	.	C	S	E	L	E	K	E	G	K	I	S	K
98.4	.	.	.	.	.	.	.	.	.	.	.	.	.	.	.	.	.	.	.	.	.	.	.	.	.	.	.	.	.	.	.	.	.	.	.	.	.	C	T	E	L	E	K	D	G	K	I	S	K
98.4	.	.	.	.	.	.	.	.	.	.	.	.	.	.	.	.	.	.	.	.	.	.	.	.	.	.	.	.	.	.	.	.	.	.	.	.	.	C	T	E	L	E	N	E	G	K	I	S	K
98.4	.	.	.	.	.	.	.	.	.	.	.	.	.	.	.	.	.	.	.	.	.	.	.	.	.	.	.	.	.	.	.	.	.	.	.	.	.	C	T	E	L	E	K	E	G	K	I	S	K
98.4	.	.	.	.	.	.	.	.	.	.	.	.	.	.	.	.	.	.	.	.	.	.	.	.	.	.	.	.	.	.	.	.	.	.	.	.	.	C	T	E	L	E	K	D	G	K	I	S	K
98.4	.	.	.	.	.	.	.	.	.	.	.	.	.	.	.	.	.	.	.	.	.	.	.	.	.	.	.	.	.	.	.	.	.	.	.	.	.	C	T	E	L	E	K	D	G	K	I	S	K
98.4	.	.	.	.	.	.	.	.	.	.	.	.	.	.	.	.	.	.	.	.	.	.	.	.	.	.	.	.	.	.	.	.	.	.	.	.	.	C	T	E	L	E	K	E	G	K	I	S	K
98.4	.	.	.	.	.	.	.	.	.	.	.	.	.	.	.	.	.	.	.	.	.	.	.	.	.	.	.	.	.	.	.	.	.	.	.	.	.	C	T	E	M	E	K	E	G	K	I	S	K
98.4	.	.	.	.	.	.	.	.	.	.	.	.	.	.	.	.	.	.	.	.	.	.	.	.	.	.	.	.	.	.	.	.	.	.	.	.	.	C	T	E	L	E	K	E	G	K	I	S	K
98.4	.	.	.	.	.	.	.	.	.	.	.	.	.	.	.	.	.	.	.	.	.	.	.	.	.	.	.	.	.	.	.	.	.	.	.	.	.	C	T	E	L	E	K	E	G	K	I	S	K
99.0	P	I	S	P	I	E	T	V	P	V	K	L	K	P	G	M	D	G	P	K	V	K	Q	W	P	L	T	E	E	K	I	K	A	L	I	E	I	C	T	E	M	E	K	E	G	K	I	S	K
100.0	P	I	S	P	I	E	T	V	P	V	K	L	K	P	G	M	D	G	P	K	V	K	Q	W	P	L	T	E	E	K	I	K	A	L	M	E	I	C	T	E	L	E	N	D	G	K	I	S	K
100.0	P	I	S	P	I	E	T	V	P	V	K	L	K	P	G	M	D	G	P	K	V	K	Q	W	P	L	T	E	E	K	I	K	A	L	V	E	I	C	T	E	M	E	K	E	G	K	I	S	K
100.0	P	I	S	P	I	E	T	V	P	V	K	L	K	P	G	M	D	G	P	K	V	K	Q	W	P	L	T	E	E	K	I	K	A	L	V	E	I	C	T	E	M	E	K	E	G	K	I	S	K
100.0	P	I	S	P	I	E	T	V	P	V	K	L	K	P	G	M	D	G	P	K	V	K	Q	W	P	L	S	E	E	K	I	K	A	L	I	E	I	C	T	E	L	E	K	E	G	K	I	S	K
100.0	P	I	S	P	I	E	T	V	P	V	K	L	K	P	G	M	D	G	P	K	V	K	Q	W	P	L	S	E	E	K	I	K	A	L	I	E	I	C	T	E	L	E	K	E	G	K	I	S	K
100.0	P	I	S	P	I	E	T	V	P	V	K	L	K	P	G	M	D	G	P	K	V	K	Q	W	P	L	S	E	E	K	I	K	A	L	I	E	I	C	T	E	L	E	K	E	G	K	I	S	K
100.0	P	I	S	P	I	E	T	V	P	V	K	L	K	P	G	M	D	G	P	R	V	K	Q	W	P	L	T	E	E	K	I	K	A	L	V	E	I	C	T	E	M	E	K	E	G	K	I	S	K
100.0	P	I	S	P	I	E	T	V	P	V	K	L	K	P	G	M	D	G	P	K	V	K	Q	W	P	L	S	E	E	K	I	K	A	L	I	E	I	C	T	E	L	E	K	E	G	K	I	S	K
100.0	P	I	S	P	I	E	T	V	P	V	K	L	K	P	G	M	D	G	P	K	V	K	Q	W	P	L	T	E	E	K	I	K	A	L	V	E	I	C	T	E	M	E	K	E	G	K	I	S	K
100.0	P	I	S	P	I	E	T	V	P	V	K	L	K	P	G	M	D	G	P	K	V	K	Q	W	P	L	S	E	E	K	I	K	A	L	I	E	I	C	T	E	L	E	K	E	G	K	I	S	K
100.0	P	I	S	P	I	E	T	V	P	V	K	L	K	P	G	M	D	G	P	K	V	K	Q	W	P	L	T	E	E	K	I	K	A	L	L	E	I	C	T	E	L	E	A	E	G	K	I	S	K
100.0	P	I	S	P	I	E	T	V	P	V	K	L	K	P	G	M	D	G	P	K	V	K	Q	W	P	L	T	E	E	K	I	K	A	L	V	E	I	C	T	E	M	E	K	E	G	K	I	S	K
100.0	P	I	S	P	I	E	T	V	P	V	K	L	K	P	G	M	D	G	P	K	V	K	Q	W	P	L	T	E	E	K	I	K	A	L	V	E	I	C	T	E	M	E	K	E	G	K	I	S	K
100.0	P	I	S	P	I	E	T	V	P	V	K	L	K	P	G	M	D	G	P	R	V	K	Q	W	P	L	T	E	E	K	I	K	A	L	V	E	I	C	T	E	M	E	K	E	G	K	I	S	K
100.0	P	I	S	P	I	E	T	V	P	V	K	L	K	P	G	M	D	G	P	K	V	K	Q	W	P	L	T	E	E	K	I	K	A	L	L	E	I	C	T	E	L	E	A	E	G	K	I	S	K
100.0	P	I	S	P	I	E	T	V	P	V	K	L	K	P	G	M	D	G	P	R	V	K	Q	W	P	L	T	E	E	K	I	K	A	L	I	E	I	C	T	E	M	E	K	E	G	K	I	S	K
100.0	P	I	S	P	I	E	T	V	P	V	K	L	K	P	G	M	D	G	P	R	V	K	Q	W	P	L	T	E	E	K	I	K	A	L	V	E	I	C	T	E	M	E	K	E	G	K	I	S	K
100.0	P	I	S	P	I	E	T	V	P	V	K	L	K	P	G	M	D	G	P	K	V	K	Q	W	P	L	T	E	E	K	I	K	A	L	V	E	I	C	T	E	L	E	N	E	G	K	I	S	K
100.0	P	I	S	P	I	E	T	V	P	V	K	L	K	P	G	M	D	G	P	K	V	K	Q	W	P	L	T	E	E	K	I	K	A	L	V	E	I	C	T	E	M	E	K	E	G	K	I	S	K
100.0	P	I	S	P	I	E	T	V	P	V	K	L	K	P	G	M	D	G	P	R	V	K	Q	W	P	L	T	E	E	K	I	K	A	L	V	E	I	C	T	E	L	E	K	E	G	K	I	S	K
100.0	P	I	S	P	I	E	T	V	P	V	K	L	K	P	G	M	D	G	P	R	V	K	Q	W	P	L	T	E	E	K	I	N	A	L	I	E	I	C	T	E	L	E	E	D	G	K	I	S	K
100.0	P	I	S	P	I	E	T	V	P	V	K	L	K	P	G	M	D	G	P	R	V	K	Q	W	P	L	T	E	E	K	I	N	A	L	I	E	I	C	T	E	L	E	E	D	G	K	I	S	K
100.0	P	I	S	P	I	E	T	V	P	V	K	L	K	P	G	M	D	G	P	K	V	K	Q	W	P	L	T	E	E	K	I	K	A	L	V	E	I	C	T	E	M	E	K	E	G	K	I	S	K
100.0	P	I	S	P	I	E	T	V	P	V	K	L	K	P	G	M	D	G	P	K	V	K	Q	W	P	L	T	E	E	K	I	K	A	L	V	E	I	C	T	E	L	E	K	E	G	K	I	S	K
100.0	P	I	S	P	I	E	T	V	P	V	K	L	K	P	G	M	D	G	P	K	V	K	Q	W	P	L	T	E	E	K	I	K	A	L	M	E	I	C	T	E	L	E	N	D	G	K	I	S	K
100.0	P	I	S	P	I	E	T	V	P	V	K	L	K	P	G	M	D	G	P	K	V	K	Q	W	P	L	T	E	E	K	I	K	A	L	V	E	I	C	T	E	L	E	K	E	G	K	I	S	K
100.0	P	I	S	P	I	E	T	V	P	V	K	L	K	P	G	M	D	G	P	K	V	K	Q	W	P	L	T	E	E	K	I	K	A	L	V	E	I	C	T	E	M	E	K	E	G	K	I	S	K
100.0	P	I	S	P	I	E	T	V	P	V	K	L	K	P	G	M	D	G	P	K	V	K	Q	W	P	L	T	E	E	K	I	K	A	L	T	E	I	C	T	E	M	E	K	E	G	K	I	S	K
100.0	P	I	S	P	I	E	T	V	P	V	K	L	K	P	G	M	D	G	P	K	V	K	Q	W	P	L	T	E	E	K	I	K	A	L	V	E	I	C	T	E	M	E	K	E	G	K	I	S	K
100.0	P	I	S	P	I	E	T	V	P	V	K	L	K	P	G	M	D	G	P	K	V	K	Q	W	P	L	T	E	E	K	I	K	A	L	V	E	I	C	T	E	L	E	Q	E	G	K	I	S	K
100.0	P	I	S	P	I	E	T	V	P	V	K	L	K	P	G	M	D	G	P	K	V	K	Q	W	P	L	T	E	E	K	I	K	A	L	V	E	I	C	T	E	M	E	K	E	G	K	I	S	K
100.0	P	I	S	P	I	E	T	V	P	V	K	L	K	P	G	M	D	G	P	K	V	K	Q	W	P	L	T	E	E	K	I	K	A	L	V	E	I	C	T	E	L	E	K	E	G	K	I	S	K
100.0	P	I	S	P	I	E	T	V	P	V	K	L	K	P	G	M	D	G	P	K	V	K	Q	W	P	L	T	E	E	K	I	K	A	L	V	E	I	C	T	E	M	E	K	E	G	K	I	S	K
100.0	.	.	.	.	.	.	.	.	.	.	.	.	.	.	.	.	.	.	.	.	.	.	.	.	.	.	.	.	.	.	.	.	.	.	.	.	.	C	E	E	M	E	K	E	G	K	I	T	K
100.0	P	I	S	P	I	E	T	V	P	V	K	L	K	P	G	M	D	G	P	K	V	K	Q	W	P	L	T	E	E	K	I	K	A	L	V	E	I	C	T	E	M	E	K	E	G	K	I	S	K
100.0	P	I	S	P	I	E	T	V	P	V	K	L	K	P	G	M	D	G	P	K	V	K	Q	W	P	L	T	E	E	K	I	K	A	L	V	E	I	C	T	E	M	E	K	E	G	K	I	S	K
100.0	P	I	S	P	I	E	T	V	P	V	K	L	K	P	G	M	D	G	P	K	V	K	Q	W	P	L	T	E	E	K	I	K	A	L	V	E	I	C	T	E	M	E	K	E	G	K	I	S	K
100.0	P	I	S	P	I	E	T	V	P	V	K	L	K	P	G	M	D	G	P	K	V	K	Q	W	P	L	T	E	E	K	I	K	A	L	V	E	I	C	T	E	L	E	K	E	G	K	I	S	K
100.0	.	.	.	.	.	.	.	.	.	.	.	.	.	.	.	.	.	.	.	.	.	.	.	.	.	.	.	.	.	.	.	.	.	.	.	.	.	C	T	E	L	E	K	E	G	K	I	S	K
100.0	.	.	.	.	.	.	.	.	.	.	.	.	.	.	.	.	.	.	.	.	.	.	.	.	.	.	.	.	.	.	.	.	.	.	.	.	.	C	T	E	L	E	K	E	G	K	I	S	K
100.0	.	.	.	.	.	.	.	.	.	.	.	.	.	.	.	.	.	.	.	.	.	.	.	.	.	.	.	.	.	.	.	.	.	.	.	.	.	C	T	E	M	E	K	E	G	K	I	S	K
100.0	.	.	.	.	.	.	.	.	.	.	.	.	.	.	.	.	.	.	.	.	.	.	.	.	.	.	.	.	.	.	.	.	.	.	.	.	.	C	T	E	M	E	K	E	G	K	I	S	K
100.0	P	I	S	P	I	E	T	V	P	V	K	L	K	P	G	M	D	G	P	K	V	K	Q	W	P	L	T	E	E	K	I	K	A	L	V	E	I	C	T	E	M	E	K	E	G	K	I	S	K
100.0	P	I	S	P	I	E	T	V	P	V	K	L	K	P	G	M	D	G	P	R	V	K	Q	W	P	L	T	E	E	K	I	K	A	L	V	E	I	C	X	E	L	E	K	E	G	K	I	S	K
100.0	P	I	S	P	I	E	T	V	P	V	K	L	K	P	G	M	D	G	P	R	V	K	Q	W	P	L	T	E	E	K	I	K	A	L	V	E	I	C	X	E	M	E	K	E	G	K	I	S	K
100.0	P	I	S	P	I	E	T	V	P	V	K	L	K	P	G	M	D	G	P	R	V	K	Q	W	P	L	T	E	E	K	I	K	A	L	M	E	I	C	A	D	L	E	K	E	G	K	I	S	K
100.0	P	I	S	P	I	E	T	V	P	V	K	L	K	P	G	M	D	G	P	K	V	K	Q	W	P	L	S	E	E	K	I	K	A	L	I	E	I	C	T	E	L	E	K	E	G	K	I	S	K
100.0	P	I	S	P	I	E	T	V	P	V	K	L	K	P	G	M	D	G	P	K	V	K	Q	W	P	L	S	E	E	K	I	K	A	L	I	E	I	C	T	E	L	E	K	E	G	K	I	S	K
100.0	P	I	S	P	I	E	T	V	P	V	K	L	K	P	G	M	D	G	P	K	V	K	Q	W	P	L	T	E	E	K	I	K	A	L	R	E	I	C	T	E	L	E	K	E	G	K	I	S	R
100.0	P	I	S	P	I	E	T	V	P	V	K	L	K	P	G	M	D	G	P	K	V	K	Q	W	P	L	T	E	E	K	I	K	A	L	V	E	I	C	T	E	M	E	K	E	G	K	I	S	K
100.0	P	I	S	P	I	E	T	V	P	V	K	L	K	P	G	M	D	G	P	K	V	K	Q	W	P	L	T	E	E	K	I	K	A	L	V	E	I	C	T	E	M	E	K	E	G	K	I	S	K
100.0	P	I	S	P	I	E	T	V	P	V	K	L	K	P	G	M	D	G	P	R	V	K	Q	W	P	L	T	E	E	K	I	K	A	L	V	E	I	C	E	E	L	E	K	D	G	K	I	S	K
100.0	P	I	S	P	I	E	T	V	P	V	K	L	K	P	G	M	D	G	P	K	V	K	Q	W	P	L	S	E	E	K	I	K	A	L	I	E	I	C	T	E	L	E	K	E	G	K	I	S	K
100.0	P	I	S	P	I	E	T	V	P	V	K	L	K	P	G	M	D	G	P	K	V	K	Q	W	P	L	T	E	E	K	I	K	A	L	I	E	I	C	T	E	M	E	K	E	G	K	I	S	K
100.0	P	I	S	P	I	E	T	V	P	V	K	L	K	P	G	M	D	G	P	R	V	K	Q	W	P	L	T	E	E	K	I	K	A	L	M	E	I	C	T	E	L	E	N	E	G	K	I	S	K
100.0	P	I	S	P	I	E	T	V	P	V	K	L	K	P	G	M	D	G	P	R	V	K	Q	W	P	L	T	E	E	K	I	K	A	L	V	E	I	C	E	E	L	E	K	D	G	K	I	S	K
100.0	P	I	S	P	I	E	T	V	P	V	K	L	K	P	G	M	D	G	P	K	V	K	Q	W	P	L	T	E	E	K	L	K	A	L	I	E	I	C	A	E	L	E	Q	D	G	K	I	S	R
100.0	P	I	S	P	I	E	T	V	P	V	K	L	K	P	G	M	D	G	P	K	V	K	Q	W	P	L	T	E	E	K	I	K	A	L	V	E	I	C	T	E	L	E	K	E	G	K	I	S	K
100.0	P	I	S	P	I	E	T	V	P	V	K	L	K	P	G	M	D	G	P	K	V	K	Q	W	P	L	T	E	E	K	I	K	A	L	V	E	I	C	T	E	M	E	K	E	G	K	I	S	K
100.0	P	I	S	P	I	E	T	V	P	V	K	L	K	P	G	M	D	G	P	K	V	K	Q	W	P	L	T	E	E	K	I	K	A	L	V	E	I	C	T	E	M	E	K	E	G	K	I	S	K
100.0	P	I	S	P	I	E	T	V	P	V	K	L	K	P	G	M	D	G	P	K	V	K	Q	W	P	L	T	E	E	K	I	K	A	L	I	E	I	C	T	E	M	E	K	E	G	K	I	S	K
100.0	P	I	S	P	I	E	T	V	P	V	K	L	K	P	G	M	D	G	P	K	V	K	Q	W	P	L	T	E	E	K	I	K	A	L	V	E	I	C	T	E	M	E	K	E	G	K	I	S	K
100.0	P	I	S	P	I	E	T	V	P	V	K	L	K	P	G	M	D	G	P	R	V	K	Q	W	P	L	T	E	E	K	I	K	A	L	V	E	I	C	A	E	M	E	K	E	G	K	I	S	K
100.0	P	I	S	P	I	E	T	V	P	V	K	L	K	P	G	M	D	G	P	K	V	K	Q	W	P	L	T	E	E	K	I	K	A	L	V	E	I	C	T	E	L	E	K	E	G	K	I	S	K
100.0	P	I	S	P	I	E	T	V	P	V	K	L	K	P	G	M	D	G	P	K	V	K	Q	W	P	L	S	K	E	K	I	E	A	L	V	E	I	C	T	E	M	E	K	E	G	K	I	S	K
100.0	P	I	S	P	I	E	T	V	P	V	K	L	K	P	G	M	D	G	P	K	V	K	Q	W	P	L	S	K	E	K	I	E	A	L	V	E	I	C	T	E	M	E	K	E	G	K	I	S	K
100.0	P	I	S	P	I	E	T	V	P	V	K	L	K	P	G	M	D	G	P	K	V	K	Q	W	P	L	S	K	E	K	I	E	A	L	V	E	I	C	T	E	L	E	K	E	G	K	I	S	K
100.0	P	I	S	P	I	E	T	V	P	V	K	L	K	P	G	M	D	G	P	K	V	K	Q	W	P	L	S	K	E	K	I	E	A	L	V	E	I	C	T	E	L	E	K	E	G	K	I	S	K
100.0	P	I	S	P	I	E	T	V	P	V	K	L	K	P	G	M	D	G	P	K	V	K	Q	W	P	L	T	E	E	K	I	K	A	L	V	E	I	C	T	E	M	E	K	E	G	K	I	S	K
100.0	P	I	S	P	I	E	T	V	P	V	K	L	K	P	G	M	D	G	P	K	V	K	Q	W	P	L	T	E	E	K	I	K	A	L	V	E	I	C	T	E	L	E	K	E	G	K	I	S	K
100.0	P	I	S	P	I	E	T	V	P	V	K	L	K	P	G	M	D	G	P	K	V	K	Q	W	P	L	T	E	E	K	I	K	A	L	V	E	I	C	T	E	L	E	K	E	G	K	I	S	K
100.0	P	I	S	P	I	E	T	V	P	V	K	L	K	P	G	M	D	G	P	K	V	K	Q	W	P	L	T	E	E	K	I	K	A	L	V	E	I	C	T	E	L	E	E	E	G	K	I	S	K
100.0	P	I	S	P	I	E	T	V	P	V	K	L	K	P	G	M	D	G	P	K	V	K	Q	W	P	L	T	E	E	K	I	K	A	L	V	E	I	C	T	E	M	E	K	E	G	K	I	S	K
100.0	P	I	S	P	I	E	T	V	P	V	K	L	K	P	G	M	D	G	P	K	V	K	Q	W	P	L	T	E	E	K	I	K	A	L	V	E	I	C	T	E	L	E	K	E	G	K	I	S	K
100.0	P	I	S	P	I	E	T	V	P	V	K	L	K	P	G	M	D	G	P	R	V	K	Q	W	P	L	T	E	E	K	I	K	A	L	V	E	I	C	T	E	L	E	K	E	G	K	I	S	K
100.0	P	I	S	P	I	E	T	V	P	V	K	L	K	P	G	M	D	G	P	R	V	K	Q	W	P	L	T	E	E	K	I	K	A	L	V	E	I	C	T	E	L	E	K	E	G	K	I	S	K
100.0	P	I	S	P	I	E	T	V	P	V	K	L	K	P	G	M	D	G	P	R	V	K	Q	W	P	L	T	E	E	K	I	K	A	L	V	E	I	C	T	E	L	E	K	E	G	K	I	S	K
100.0	P	I	S	S	I	E	T	V	P	V	K	L	K	P	G	M	D	G	P	K	V	K	Q	W	P	L	T	E	E	K	I	K	A	L	V	E	I	C	T	E	L	E	K	E	G	K	I	S	K
100.0	P	I	S	P	I	E	T	V	P	V	K	L	K	P	G	M	D	G	P	K	V	K	Q	W	P	L	T	E	E	K	I	K	A	L	V	E	I	C	T	E	L	E	E	E	G	K	I	S	K
100.0	P	I	S	P	I	E	T	V	P	V	K	L	K	P	G	M	D	G	P	K	V	K	Q	W	P	L	T	E	E	K	I	K	A	L	V	E	I	C	T	E	M	E	K	E	G	K	I	S	K
100.0	P	I	S	P	I	E	T	V	P	V	K	L	K	P	G	M	D	G	P	K	V	K	Q	W	P	L	T	E	E	K	I	K	A	L	V	E	I	C	T	E	M	E	K	E	G	K	I	S	K
100.0	P	I	S	P	I	E	T	V	P	V	K	L	K	P	G	M	D	G	P	K	V	K	Q	W	P	L	T	E	E	K	I	K	A	L	V	E	I	C	T	E	L	E	K	E	G	K	I	S	K
100.0	P	I	S	P	I	E	T	V	P	V	K	L	K	P	G	M	D	G	P	K	V	K	Q	W	P	L	T	E	E	K	I	K	A	L	V	E	I	C	T	E	M	E	K	E	G	K	I	S	K
100.0	P	I	S	P	I	E	T	V	P	V	K	L	K	P	G	M	D	G	P	K	V	K	Q	W	P	L	T	E	E	K	I	K	A	L	V	E	I	C	T	E	M	E	K	E	G	K	I	S	K
100.0	P	I	S	P	I	E	T	V	P	V	K	L	K	P	G	M	D	G	P	K	V	K	Q	W	P	L	T	E	E	K	I	K	A	L	V	E	I	C	T	E	M	E	K	E	G	K	I	S	K
100.0	P	I	S	P	I	E	T	V	P	V	K	L	K	P	G	M	D	G	P	K	V	K	Q	W	P	L	T	E	E	K	I	K	A	L	V	E	I	C	T	E	M	E	K	E	G	K	I	S	K
100.0	P	I	S	P	I	E	T	V	P	V	K	L	K	P	G	M	D	G	P	K	V	K	Q	W	P	L	T	E	E	K	I	K	A	L	V	E	I	C	T	E	L	E	K	E	G	K	I	S	K
100.0	P	I	S	P	I	E	T	V	P	V	K	L	K	P	G	M	D	G	P	K	V	K	Q	W	P	L	T	E	E	K	I	K	A	L	V	E	I	C	T	E	L	E	K	E	G	K	I	S	K
100.0	P	I	S	P	I	E	T	V	P	V	K	L	K	P	G	M	D	G	P	K	V	K	Q	W	P	L	T	E	E	K	I	K	A	L	I	E	I	C	T	E	M	E	K	E	G	K	I	S	K
100.0	P	I	S	P	I	E	T	V	P	V	K	L	K	P	G	M	D	G	P	K	V	K	Q	W	P	L	T	E	E	K	I	K	A	L	I	E	I	C	T	E	L	E	K	E	G	K	I	S	K
100.0	P	I	S	P	I	D	T	V	P	V	K	L	K	P	G	M	D	G	P	K	V	K	Q	W	P	L	T	E	E	K	I	K	A	L	V	E	I	C	T	E	M	E	K	E	G	K	I	S	K
100.0	P	I	S	P	I	D	T	V	P	V	K	L	K	P	G	M	D	G	P	K	V	K	Q	W	P	L	T	E	E	K	I	K	A	L	V	E	I	C	T	E	M	E	K	E	G	K	I	S	K
100.0	P	I	S	P	I	E	T	V	P	V	K	L	K	P	G	M	D	G	P	K	V	K	Q	W	P	L	T	E	E	K	I	K	A	L	V	E	I	C	T	E	M	E	K	E	G	K	I	S	K
100.0	P	I	S	P	I	E	T	V	P	V	K	L	K	P	G	M	D	G	P	K	V	K	Q	W	P	L	T	E	E	K	I	K	A	L	V	E	I	C	T	E	L	E	N	D	G	K	I	S	K
100.0	P	I	S	P	I	E	T	V	P	V	K	L	K	P	G	M	D	G	P	K	V	K	Q	W	P	L	T	E	E	K	I	K	A	L	V	E	I	C	T	E	L	E	N	D	G	K	I	S	K
100.0	P	I	S	P	I	E	T	V	P	V	K	L	K	P	G	M	D	G	P	K	V	K	Q	W	P	L	T	E	E	K	I	K	A	L	V	E	I	C	T	E	M	E	K	E	G	K	I	S	K
100.0	P	I	S	P	I	E	T	V	P	V	K	L	K	P	G	M	D	G	P	K	V	K	Q	W	P	L	T	E	E	K	I	K	A	L	V	E	I	C	T	E	M	E	K	E	G	K	I	S	K
100.0	P	I	S	P	I	E	T	V	P	V	K	L	K	P	G	M	D	G	P	R	V	K	Q	W	P	L	T	E	E	K	I	K	A	L	V	E	I	C	T	E	L	E	K	E	G	K	I	S	K
100.0	P	I	S	P	I	E	T	V	P	V	K	L	K	P	G	M	D	G	P	K	V	K	Q	W	P	L	T	E	E	K	I	K	A	L	V	E	I	C	T	E	M	E	K	E	G	K	I	S	K
100.0	P	I	S	S	I	E	T	V	P	V	K	L	K	P	G	M	D	G	P	R	V	K	Q	W	P	L	T	E	E	K	I	K	A	L	L	E	I	C	T	E	M	E	K	E	G	K	I	S	K
100.0	P	I	S	S	I	E	T	V	P	V	K	L	K	P	G	M	D	G	P	R	V	K	Q	W	P	L	T	E	E	K	I	K	A	L	L	E	I	C	T	E	M	E	K	E	G	K	I	S	K
100.0	P	I	S	P	I	E	T	V	P	V	K	L	K	P	G	M	D	G	P	K	V	K	Q	W	P	L	T	E	E	K	I	K	A	L	V	E	I	C	T	E	L	E	Q	E	G	K	I	S	K
100.0	P	I	S	P	I	E	T	V	P	V	K	L	K	P	G	M	D	G	P	K	V	K	Q	W	P	L	T	E	E	K	I	K	A	L	V	E	I	C	T	E	L	E	K	E	G	K	I	S	K
100.0	P	I	S	P	I	E	T	V	P	V	K	L	K	P	G	M	D	G	P	K	V	K	Q	W	P	L	T	E	E	K	I	K	A	L	V	E	I	C	T	E	M	E	K	E	G	K	I	S	K
100.0	P	I	S	P	I	E	T	V	P	V	K	L	K	P	G	M	D	G	P	K	V	K	Q	W	P	L	T	E	E	K	I	K	A	L	V	E	I	C	T	E	L	E	Q	E	G	K	I	S	K
100.0	P	I	S	P	I	E	T	V	P	V	K	L	K	P	G	M	D	G	P	K	V	K	Q	W	P	L	T	E	E	K	I	K	A	L	V	E	I	C	T	E	L	E	K	E	G	K	I	S	K
100.0	P	I	S	P	I	E	T	V	P	V	K	L	K	P	G	M	D	G	P	K	V	K	Q	W	P	L	T	E	E	K	I	K	A	L	V	E	I	C	T	E	L	E	K	E	G	K	I	S	K
100.0	P	I	S	P	I	E	T	V	P	V	K	L	K	P	G	M	D	G	P	K	V	K	Q	W	P	L	T	E	E	K	I	K	A	L	V	E	I	C	T	E	L	E	Q	E	G	K	I	S	K
100.0	P	I	S	P	I	E	T	V	P	V	K	L	K	P	G	M	D	G	P	R	V	K	Q	W	P	L	T	E	E	K	I	K	A	L	V	E	I	C	T	E	M	E	K	E	G	K	I	S	K
100.0	P	I	S	P	I	E	T	V	P	V	K	L	K	P	G	M	D	G	P	K	V	K	Q	W	P	L	T	E	E	K	I	K	A	L	V	E	I	C	T	E	L	E	K	E	G	K	I	S	K
100.0	P	I	S	P	I	E	T	V	P	V	K	L	K	P	G	M	D	G	P	K	V	K	Q	W	P	L	T	E	E	K	I	K	A	L	V	E	I	C	T	E	L	E	K	E	G	K	I	S	K
100.0	P	I	S	P	I	E	T	V	P	V	K	L	K	P	G	M	D	G	P	R	V	K	Q	W	P	L	T	E	E	K	I	K	A	L	V	E	I	C	A	E	M	E	K	E	G	K	I	S	K
100.0	P	I	S	P	I	E	T	V	P	V	K	L	K	P	G	M	D	G	P	K	V	K	Q	W	P	L	T	E	E	K	I	K	A	L	V	E	I	C	T	E	L	E	K	E	G	K	I	S	K
100.0	P	I	S	P	I	E	T	V	P	V	K	L	K	P	G	M	D	G	P	K	V	K	Q	W	P	L	T	E	E	K	I	K	A	L	V	E	I	C	T	E	L	E	K	E	G	K	I	S	K
100.0	P	I	S	P	I	E	T	V	P	V	K	L	K	P	G	M	D	G	P	K	V	K	Q	W	P	L	T	E	E	K	I	K	A	L	V	E	I	C	T	E	L	E	K	E	G	K	I	S	K
100.0	P	I	S	P	I	E	T	V	P	V	K	L	K	P	G	M	D	G	P	K	V	K	Q	W	P	L	T	E	E	K	I	K	A	L	V	E	I	C	T	E	L	E	K	E	G	K	I	S	K
100.0	P	I	S	P	I	E	T	V	P	V	K	L	K	P	G	M	D	G	P	K	V	K	Q	W	P	L	T	E	E	K	I	K	A	L	V	E	I	C	T	E	L	E	Q	E	G	K	I	S	K
100.0	P	I	S	P	I	E	T	V	P	V	K	L	K	P	G	M	D	G	P	K	V	K	Q	W	P	L	T	E	E	K	I	K	A	L	V	E	I	C	T	E	L	E	Q	E	G	K	I	S	K
100.0	P	I	S	P	I	E	T	V	P	V	K	L	K	P	G	M	D	G	P	K	V	K	Q	W	P	L	T	E	E	K	I	K	A	L	V	E	I	C	T	E	L	E	Q	E	G	K	I	S	K
100.0	P	I	C	P	I	K	T	V	P	V	K	L	K	P	G	M	D	G	P	K	V	K	Q	W	P	L	T	E	E	K	I	K	A	L	V	E	I	C	T	E	L	E	X	E	G	K	I	S	K
100.0	.	.	.	.	.	.	.	.	.	.	.	.	.	.	.	.	.	.	.	.	.	.	.	.	.	.	.	.	.	.	.	.	.	.	.	.	.	C	T	E	L	E	K	E	G	K	I	S	K
100.0	P	I	C	P	I	K	T	V	P	V	K	L	K	P	G	M	D	G	P	K	V	K	Q	W	P	L	T	E	E	K	I	K	A	L	V	E	I	C	T	E	L	E	X	E	G	K	I	S	K
100.0	.	.	.	.	.	.	.	.	.	.	.	.	.	.	.	.	.	.	.	.	.	.	.	.	.	.	.	.	.	.	.	.	.	.	.	.	.	C	T	E	L	E	K	E	G	K	I	S	K
100.0	P	I	S	P	I	E	T	V	P	V	K	L	K	P	G	M	D	G	P	K	V	K	Q	W	P	L	T	E	E	K	I	K	A	L	V	E	I	C	T	E	L	E	K	E	G	K	I	S	K
100.0	P	I	S	P	I	E	T	V	P	V	K	L	K	P	G	M	D	G	P	K	V	K	Q	W	P	L	T	E	E	K	I	K	A	L	K	E	I	C	T	E	L	E	K	E	G	K	I	S	K
100.0	P	I	S	P	I	E	T	V	P	V	K	L	K	P	G	M	D	G	P	K	V	K	Q	W	P	L	T	E	E	K	I	K	A	L	V	E	I	C	T	E	L	E	K	E	G	K	I	S	K
100.0	P	I	S	P	I	E	T	V	P	V	K	L	K	P	G	M	D	G	P	K	V	K	Q	W	P	L	T	E	E	K	I	K	A	L	V	E	I	C	T	E	L	E	K	E	G	K	I	S	K
100.0	P	I	S	P	I	E	T	V	P	V	K	L	K	P	G	M	D	G	P	K	V	K	Q	W	P	L	T	G	E	K	I	K	A	L	V	E	I	C	T	E	M	E	K	E	G	K	I	S	K
100.0	P	I	S	P	I	E	T	V	P	V	K	L	K	P	G	M	D	G	P	K	V	K	Q	W	P	L	T	E	E	K	I	K	A	L	V	E	I	C	T	E	L	E	K	E	G	K	I	S	K
100.0	P	I	S	P	I	E	T	V	P	V	K	L	K	P	G	M	D	G	P	K	V	K	Q	W	P	L	T	G	E	K	I	K	A	L	V	E	I	C	T	E	M	E	K	E	G	K	I	S	K
100.0	P	I	S	P	I	E	T	V	P	V	K	L	K	P	G	M	D	G	P	K	V	K	Q	W	P	L	T	E	E	K	I	K	A	L	V	E	I	C	T	E	L	E	K	E	G	K	I	S	K
100.0	.	.	.	.	.	.	.	.	.	.	.	.	.	.	.	.	.	.	.	.	.	.	.	.	.	.	.	.	.	.	.	.	.	.	.	.	.	C	T	E	M	E	K	E	G	K	I	S	K
100.0	.	.	.	.	.	.	.	.	.	.	.	.	.	.	.	.	.	.	.	.	.	.	.	.	.	.	.	.	.	.	.	.	.	.	.	.	.	C	T	E	M	E	K	E	G	K	I	S	K
100.0	P	I	S	P	I	E	T	V	P	V	K	L	K	P	G	M	D	G	P	K	V	K	Q	W	P	L	T	E	E	K	I	K	A	L	V	E	I	C	T	E	L	E	K	E	G	K	I	S	K
100.0	P	I	S	S	I	E	T	V	P	V	K	L	K	P	G	M	D	G	P	K	V	K	Q	W	P	L	T	E	E	K	I	K	A	L	V	E	I	C	T	E	L	E	K	E	G	K	I	S	K
100.0	P	I	S	P	I	E	T	V	P	V	K	L	K	P	G	M	D	G	P	K	V	K	Q	W	P	L	T	E	E	K	I	K	A	L	V	E	I	C	T	E	M	E	K	E	G	K	I	S	K
100.0	P	I	S	P	I	E	T	V	P	V	K	L	K	P	G	M	D	G	P	K	V	K	Q	W	P	L	T	E	E	K	I	E	A	L	I	E	I	C	T	E	M	E	K	E	G	K	I	S	K
100.0	P	I	S	P	I	E	T	V	P	V	K	L	K	P	G	M	D	G	P	K	V	K	Q	W	P	L	T	E	E	K	I	K	A	L	K	E	I	C	D	E	L	E	K	E	G	K	I	S	K
100.0	P	I	S	P	I	E	T	V	P	V	K	L	K	P	G	M	D	G	P	R	V	K	Q	W	P	L	T	E	E	K	I	K	A	L	V	E	I	C	A	E	L	E	K	E	G	K	I	S	K
100.0	P	I	S	P	I	E	T	V	P	V	K	L	K	P	G	M	D	G	P	R	V	K	Q	W	P	L	T	E	E	K	I	K	A	L	V	E	I	C	A	E	L	E	K	E	G	K	I	S	K
100.0	P	I	S	P	I	E	T	V	P	V	K	L	K	P	G	M	D	G	P	R	V	K	Q	W	P	L	T	E	E	K	I	K	A	L	V	E	I	C	A	E	L	E	K	E	G	K	I	S	K
100.0	P	I	S	P	I	E	T	V	P	V	K	L	K	P	G	M	D	G	P	R	V	K	Q	W	P	L	T	E	E	K	I	K	A	L	V	E	I	C	A	E	M	E	K	E	G	K	I	S	K
100.0	P	I	S	P	I	E	T	V	P	V	K	L	K	P	G	M	D	G	P	R	V	K	Q	W	P	L	T	E	E	K	I	K	A	L	V	E	I	C	A	E	M	E	K	E	G	K	I	S	K
100.0	P	I	S	P	I	E	T	V	P	V	K	L	K	P	G	M	D	G	P	R	V	K	Q	W	P	L	T	E	E	K	I	K	A	L	V	E	I	C	A	E	M	E	K	E	G	K	I	S	K
100.0	P	I	S	P	I	E	T	V	P	V	K	L	K	P	G	M	D	G	P	K	V	K	Q	W	P	L	T	E	E	K	I	K	A	L	V	E	I	C	T	E	L	E	K	E	G	K	I	S	K
100.0	P	I	S	S	I	E	T	V	P	V	K	L	K	P	G	M	D	G	P	K	V	K	Q	W	P	L	T	E	E	K	I	K	A	L	V	E	I	C	T	E	M	E	K	E	G	K	I	S	K
100.0	P	I	S	S	I	E	T	V	P	V	K	L	K	P	G	M	D	G	P	K	V	K	Q	W	P	L	T	E	E	K	I	K	A	L	V	E	I	C	T	E	M	E	K	E	G	K	I	S	K
100.0	P	I	S	P	I	E	T	V	P	V	K	L	K	P	G	M	D	G	P	K	V	K	Q	W	P	L	T	E	E	K	I	K	A	L	V	E	I	C	T	E	L	E	K	E	G	K	I	S	K
100.0	P	I	S	P	I	E	T	V	P	V	K	L	K	P	G	M	D	G	P	K	V	K	Q	W	P	L	T	E	E	K	I	K	A	L	V	E	I	C	T	E	M	E	K	E	G	K	I	S	K
100.0	P	I	S	P	I	E	T	V	P	V	K	L	K	P	G	M	D	G	P	K	V	K	Q	W	P	L	T	E	E	K	I	K	A	L	V	E	I	C	T	E	M	E	K	E	G	K	I	S	K
100.0	P	I	S	P	I	E	T	V	P	V	K	L	K	P	G	M	D	G	P	K	V	K	Q	W	P	L	T	E	E	K	I	K	A	L	V	E	I	C	T	E	L	E	K	E	G	K	I	S	K
100.0	P	I	S	P	I	E	T	V	P	V	K	L	K	P	G	M	D	G	P	K	V	K	Q	W	P	L	T	E	E	K	I	K	A	L	V	E	I	C	T	E	L	E	K	E	G	K	I	S	K
100.0	P	I	S	P	I	E	T	V	P	V	K	L	K	P	G	M	D	G	P	K	V	K	Q	W	P	L	T	E	E	K	I	K	A	L	V	E	I	C	T	E	L	E	K	E	G	K	I	S	K
100.0	P	I	S	P	I	D	T	V	P	V	K	L	K	P	G	M	D	G	P	K	V	K	Q	W	P	L	T	E	E	K	I	K	A	L	V	E	I	C	T	E	M	E	K	E	G	K	I	S	K
100.0	P	I	S	P	I	D	T	V	P	V	K	L	K	P	G	M	D	G	P	K	V	K	Q	W	P	L	T	E	E	K	I	K	A	L	V	E	I	C	T	E	M	E	K	E	G	K	I	S	K
100.0	P	I	S	P	I	E	T	V	P	V	K	L	K	P	G	M	D	G	P	K	V	K	Q	W	P	L	T	E	E	K	I	K	A	L	V	E	I	C	T	E	L	E	K	E	G	K	I	S	K
100.0	.	.	.	.	.	.	.	.	.	.	.	.	.	.	.	.	.	.	.	.	.	.	.	.	.	.	.	.	.	.	.	.	.	.	.	.	.	C	T	E	L	E	X	D	G	K	I	S	K
100.0	.	.	.	.	.	.	.	.	.	.	.	.	.	.	.	.	.	.	.	.	.	.	.	.	.	.	.	.	.	.	.	.	.	.	.	.	.	C	T	E	L	E	X	D	G	K	I	S	K
100.0	P	I	S	P	I	E	T	V	P	V	K	L	K	P	G	M	D	G	P	K	V	K	Q	W	P	L	T	E	E	K	I	K	A	L	V	E	I	C	T	E	M	E	K	E	G	K	I	S	K
100.0	P	I	S	P	I	E	T	V	P	V	K	L	K	P	G	M	D	G	P	K	V	K	Q	W	P	L	T	E	E	K	I	K	A	L	V	E	I	C	T	E	M	E	K	E	G	K	I	S	K
100.0	P	I	S	P	I	E	T	V	P	V	K	L	K	P	G	M	D	G	P	K	V	K	Q	W	P	L	T	E	E	K	I	K	A	L	V	E	I	C	T	E	M	E	K	E	G	K	I	S	K
100.0	P	I	S	P	I	E	T	V	P	V	K	L	K	P	G	M	D	G	P	K	V	K	Q	W	P	L	T	E	E	K	I	K	A	L	V	E	I	C	T	E	M	E	K	E	G	K	I	S	K
100.0	P	I	S	P	I	E	T	V	P	V	K	L	K	P	G	M	D	G	P	R	V	K	Q	W	P	L	T	E	E	K	I	K	A	L	I	E	I	C	A	E	L	E	K	D	G	K	I	S	K
100.0	P	I	S	P	I	E	T	V	P	V	K	L	K	P	G	M	D	G	P	K	V	K	Q	W	P	L	T	E	E	K	I	K	A	L	V	E	I	C	T	E	L	E	K	D	G	K	I	S	K
100.0	P	I	S	P	I	E	T	V	P	V	K	L	K	P	G	M	D	G	P	K	V	K	Q	W	P	L	T	E	E	K	I	K	A	L	R	E	I	C	T	E	M	E	K	E	G	K	I	S	K
100.0	P	I	S	P	I	E	T	V	P	V	K	L	K	P	G	M	D	G	P	K	V	K	Q	W	P	L	T	E	E	K	I	K	A	L	R	E	I	C	T	E	M	E	K	E	G	K	I	S	K
100.0	P	I	S	P	I	E	T	V	P	V	K	L	K	P	G	M	D	G	P	K	V	K	Q	W	P	L	T	E	E	K	I	K	A	L	V	E	I	C	T	E	M	E	K	E	G	K	I	S	K
100.0	P	I	S	P	I	E	T	V	P	V	K	L	K	P	G	M	D	G	P	K	V	K	Q	W	P	L	T	E	E	K	I	K	A	L	V	E	I	C	T	E	M	E	K	E	G	K	I	S	K
100.0	P	I	S	P	I	E	T	V	P	V	K	L	K	P	G	M	D	G	P	K	V	K	Q	W	P	L	T	E	E	K	I	K	A	L	V	E	I	C	T	E	L	E	K	E	G	K	I	S	K
100.0	P	I	S	P	I	E	T	V	P	V	K	L	K	P	G	M	D	G	P	R	V	K	Q	W	P	L	T	E	E	K	I	K	A	L	V	E	I	C	T	E	L	E	N	E	G	K	I	S	K
100.0	P	I	S	P	I	E	T	V	P	V	K	L	K	P	G	M	D	G	P	R	V	K	Q	W	P	L	T	E	E	K	I	K	A	L	V	E	I	C	T	E	L	E	N	E	G	K	I	S	K
100.0	P	I	S	P	I	E	T	V	P	V	K	L	K	P	G	M	D	G	P	K	V	K	Q	W	P	L	T	E	E	K	I	K	A	L	V	E	I	C	N	E	L	E	K	D	G	K	I	S	K
100.0	P	I	S	P	I	E	T	V	P	V	K	L	K	P	G	M	D	G	P	K	V	K	Q	W	P	L	T	E	E	K	I	K	A	L	V	E	I	C	N	E	L	E	K	D	G	K	I	S	K
100.0	.	.	.	.	.	.	.	.	.	.	.	.	.	.	.	.	.	.	.	.	.	.	.	.	.	.	.	.	.	.	.	.	.	.	.	.	.	C	T	E	L	E	X	D	G	K	I	S	K
100.0	P	I	S	P	I	E	T	V	P	V	K	L	K	P	G	M	D	G	P	K	V	K	Q	W	P	L	T	E	E	K	I	K	A	L	V	E	I	C	N	E	L	E	K	D	G	K	I	S	K
100.0	P	I	S	P	I	E	T	V	P	V	K	L	K	P	G	M	D	G	P	K	V	K	Q	W	P	L	T	E	E	K	I	K	A	L	V	E	I	C	T	E	L	E	K	E	G	K	I	S	K
100.0	P	I	S	P	I	E	T	V	P	V	K	L	K	P	G	M	D	G	P	K	V	K	Q	W	P	L	T	E	E	K	I	K	A	L	V	E	I	C	T	E	M	E	K	E	G	K	I	S	K
100.0	P	I	S	P	I	D	T	V	P	V	K	L	K	P	G	M	D	G	P	K	V	K	Q	W	P	L	T	E	E	K	I	K	A	L	V	E	I	C	T	E	L	E	K	E	G	K	I	S	K
100.0	P	I	S	P	I	D	T	V	P	V	K	L	K	P	G	M	D	G	P	K	V	K	Q	W	P	L	T	E	E	K	I	K	A	L	V	E	I	C	T	E	L	E	K	E	G	K	I	S	K
100.0	P	I	S	P	I	E	T	V	P	V	K	L	K	P	G	M	D	G	P	K	V	K	Q	W	P	L	T	E	E	K	I	K	A	L	V	E	I	C	T	E	M	E	K	E	G	K	I	S	K
100.0	P	I	S	P	I	D	T	V	P	V	K	L	K	P	G	M	D	G	P	K	V	K	Q	W	P	L	T	E	E	K	I	K	A	L	V	E	I	C	T	E	L	E	K	E	G	K	I	S	K
100.0	P	I	S	P	I	D	T	V	P	V	K	L	K	P	G	M	D	G	P	K	V	K	Q	W	P	L	T	E	E	K	I	K	A	L	V	E	I	C	T	E	L	E	K	E	G	K	I	S	K
100.0	P	I	S	P	I	E	T	V	P	V	K	L	K	P	G	M	D	G	P	K	V	K	Q	W	P	L	T	E	E	K	I	K	A	L	V	E	I	C	T	E	L	E	K	E	G	K	I	S	K
100.0	P	I	S	P	I	E	T	V	P	V	K	L	K	P	G	M	D	G	P	K	V	K	Q	W	P	L	T	E	E	K	I	K	A	L	V	E	I	C	T	E	M	E	K	E	G	K	I	S	K
100.0	P	I	S	P	I	E	T	V	P	V	K	L	K	P	G	M	D	G	P	R	V	K	Q	W	P	L	T	E	E	K	I	K	A	L	I	E	I	C	A	E	L	E	K	D	G	K	I	S	K
100.0	P	I	S	P	I	E	T	V	P	V	K	L	K	P	G	M	D	G	P	K	V	K	Q	W	P	L	T	E	E	K	I	K	A	L	V	E	I	C	N	E	L	E	K	D	G	K	I	S	K
100.0	P	I	S	P	I	E	T	V	P	V	K	L	K	P	G	M	D	G	P	K	V	K	Q	W	P	L	T	E	E	K	I	K	A	L	V	E	I	C	T	E	M	E	K	E	G	K	I	S	K
100.0	P	I	S	P	I	E	T	V	P	V	K	L	K	P	G	M	D	G	P	K	V	K	Q	W	P	L	T	E	E	K	I	K	A	L	V	E	I	C	T	E	L	E	K	E	G	K	I	S	K
100.0	P	I	S	P	I	E	T	V	P	V	K	L	K	P	G	M	D	G	P	K	V	K	Q	W	P	L	T	E	E	K	I	K	A	L	V	E	I	C	T	E	L	E	K	E	G	K	I	S	K
100.0	P	I	S	P	I	E	T	V	P	V	K	L	K	P	G	M	D	G	P	K	V	K	Q	W	P	L	T	E	E	K	I	K	A	L	V	E	I	C	T	X	L	E	E	E	G	K	I	S	K
100.0	P	I	S	P	I	E	T	V	P	V	K	L	K	P	G	M	D	G	P	K	V	K	Q	W	P	L	T	E	E	K	I	K	A	L	V	E	I	C	T	X	L	E	E	E	G	K	I	S	K
100.0	.	.	.	.	.	.	.	.	.	.	.	.	.	.	.	.	.	.	.	.	.	.	.	.	.	.	.	.	.	.	.	.	.	.	.	.	.	C	T	E	L	E	K	D	G	K	I	S	K
100.0	P	I	C	P	I	E	T	V	P	V	K	L	K	P	G	M	D	G	P	K	V	K	Q	W	P	L	T	E	E	K	I	K	A	L	V	E	I	C	N	E	L	E	E	A	G	K	I	S	K
100.0	P	I	C	P	I	E	T	V	P	V	K	L	K	P	G	M	D	G	P	K	V	K	Q	W	P	L	T	E	E	K	I	K	A	L	V	E	I	C	N	E	L	E	E	A	G	K	I	S	K
100.0	P	I	C	P	I	E	T	V	P	V	K	L	K	P	G	M	D	G	P	K	V	K	Q	W	P	L	T	E	E	K	I	K	A	L	V	E	I	C	N	E	L	E	E	A	G	K	I	S	K
100.0	P	I	S	P	I	E	T	V	P	V	K	L	K	P	G	M	D	G	P	K	V	K	Q	W	P	L	T	E	E	K	I	K	A	L	V	E	I	C	T	E	L	E	K	E	G	K	I	S	K
100.0	P	I	S	P	I	E	T	V	P	V	K	L	K	P	G	M	D	G	P	K	V	K	Q	W	P	L	T	E	E	K	I	K	A	L	V	E	I	C	T	E	L	E	K	E	G	K	I	S	K
100.0	P	I	S	P	I	E	T	V	P	V	K	L	K	P	G	M	D	G	P	K	V	K	Q	W	P	L	T	E	E	K	I	K	A	L	V	E	I	C	T	E	M	E	K	E	G	K	I	S	K
100.0	P	I	S	P	I	E	T	V	P	V	K	L	K	P	G	M	D	G	P	K	V	K	Q	W	P	L	T	E	E	K	I	K	A	L	V	E	I	C	T	E	M	E	K	E	G	K	I	S	K
100.0	.	.	.	.	.	.	.	.	.	.	.	.	.	.	.	.	.	.	.	.	.	.	.	.	.	.	.	.	.	.	.	.	.	.	.	.	.	C	T	E	L	E	K	D	G	K	I	S	K
100.0	P	I	S	S	I	E	T	V	P	V	K	L	K	P	G	M	D	G	P	K	V	K	Q	W	P	L	T	E	E	K	I	K	A	L	I	E	I	C	E	E	L	E	K	E	G	K	I	S	K
100.0	P	I	S	P	I	E	T	V	P	V	K	L	K	P	G	M	D	G	P	K	V	K	Q	W	P	L	T	E	E	K	I	K	A	L	V	E	I	C	T	E	L	E	N	D	G	K	I	S	K
100.0	P	I	S	P	I	E	T	V	P	V	K	L	K	P	G	M	D	G	P	K	V	K	Q	W	P	L	T	E	E	K	I	K	A	L	I	E	I	C	T	E	M	E	K	E	G	Q	I	S	K
100.0	P	I	S	P	I	E	T	V	P	V	K	L	K	P	G	M	D	G	P	K	V	K	Q	W	P	L	T	E	E	K	I	K	A	L	I	E	I	C	T	E	M	E	K	E	G	Q	I	S	K
100.0	P	I	S	P	I	E	T	V	P	V	K	L	K	P	G	M	D	G	P	K	V	K	Q	W	P	L	T	E	E	K	I	K	A	L	M	E	I	C	A	E	L	E	Q	D	G	K	I	S	K
100.0	P	I	S	P	I	E	T	V	P	V	K	L	K	P	G	M	D	G	P	K	V	K	Q	W	P	L	T	E	E	K	I	K	A	L	M	E	I	C	A	E	L	E	Q	D	G	K	I	S	K
100.0	P	I	S	P	I	E	T	V	P	V	K	L	K	P	G	M	D	G	P	K	V	K	Q	W	P	L	T	E	E	K	I	K	A	L	V	E	I	C	T	E	L	E	K	D	G	K	I	S	K
100.0	P	I	S	P	I	E	T	V	P	V	K	L	K	P	G	M	D	G	P	K	V	K	Q	W	P	L	T	E	E	K	I	K	A	L	V	E	I	C	T	E	L	E	K	D	G	K	I	S	K
100.0	P	I	S	P	I	E	T	V	P	V	K	L	K	P	G	M	D	G	P	K	V	K	Q	W	P	L	T	E	E	K	I	K	A	L	V	E	I	C	T	E	M	E	K	E	G	K	I	S	K
100.0	P	I	S	P	I	E	T	V	P	V	K	L	K	P	G	M	D	G	P	K	V	K	Q	W	P	L	T	E	E	K	I	K	A	L	V	E	I	C	T	E	M	E	K	E	G	K	I	S	K
100.0	P	I	S	P	I	E	T	V	P	V	K	L	K	P	G	M	D	G	P	K	V	K	Q	W	P	L	T	E	E	K	I	K	A	L	I	E	I	C	T	E	L	E	Q	E	G	K	I	S	K
100.0	P	I	S	P	I	E	T	V	P	V	K	L	K	P	G	M	D	G	P	K	V	K	Q	W	P	L	T	E	E	K	I	K	A	L	V	E	I	C	T	E	L	E	N	D	G	K	I	S	K
100.0	P	I	S	P	I	E	T	V	P	V	K	L	K	P	G	M	D	G	P	K	V	K	Q	W	P	L	T	E	E	K	I	K	A	L	V	E	I	C	A	E	L	E	K	E	G	K	I	S	K
100.0	.	.	.	.	.	.	.	.	.	.	.	.	.	.	.	.	.	.	.	.	.	.	.	.	.	.	.	.	.	.	.	.	.	.	.	.	.	C	T	E	M	E	K	E	G	K	I	S	K
100.0	P	I	S	P	I	E	T	V	P	V	K	L	K	P	G	M	D	G	P	R	V	K	Q	W	P	L	T	E	E	K	I	K	A	L	V	E	I	C	T	E	L	E	K	E	G	K	I	S	K
100.0	P	I	S	P	I	E	T	V	P	V	K	L	K	P	G	M	D	G	P	K	V	K	Q	W	P	L	T	E	E	K	I	K	A	L	V	E	I	C	A	E	L	E	N	E	G	K	I	S	K
100.0	P	I	S	P	I	E	T	V	P	V	K	L	K	P	G	M	D	G	P	K	V	K	Q	W	P	L	T	E	E	K	I	K	A	L	V	E	I	C	A	E	L	E	N	E	G	K	I	S	K
100.0	P	I	S	P	I	E	T	V	P	V	K	L	K	P	G	M	D	G	P	K	V	K	Q	W	P	L	T	E	E	K	I	K	A	L	X	E	I	C	T	E	M	E	K	E	G	K	I	S	K
100.0	P	I	S	P	I	E	T	V	P	V	K	L	K	P	G	M	D	G	P	K	V	K	Q	W	P	L	T	E	E	K	I	K	A	L	X	E	I	C	T	E	M	E	K	E	G	K	I	S	K
100.0	P	I	S	P	I	E	T	V	P	V	K	L	K	P	G	M	D	G	P	K	V	K	Q	W	P	L	T	E	E	K	I	K	A	L	V	E	I	C	T	E	M	E	K	E	G	K	I	S	K
100.0	P	I	S	P	I	E	T	V	P	V	K	L	K	P	G	M	D	G	P	K	V	K	Q	W	P	L	T	E	E	K	I	K	A	L	X	E	I	C	T	E	M	E	K	E	G	K	I	S	K
100.0	P	I	S	P	I	E	T	V	P	V	K	L	K	P	G	M	D	G	P	K	V	K	Q	W	P	L	T	E	E	K	I	K	A	L	X	E	I	C	T	E	M	E	K	E	G	K	I	S	K
100.0	P	I	S	P	I	E	T	V	P	V	K	L	K	P	G	M	D	G	P	K	V	K	Q	W	P	L	T	E	E	K	I	K	A	L	X	E	I	C	T	E	M	E	K	E	G	K	I	S	K
100.0	P	I	S	P	I	E	T	V	P	V	K	L	K	P	G	M	D	G	P	K	V	K	Q	W	P	L	T	E	E	K	I	K	A	L	V	E	I	C	T	E	M	E	K	E	G	K	I	S	K
100.0	P	I	S	P	I	E	T	V	P	V	K	L	K	P	G	M	D	G	P	K	V	K	Q	W	P	L	T	K	E	K	I	E	A	L	V	E	I	C	A	E	L	E	E	A	G	K	I	S	K
100.0	P	I	S	P	I	E	T	V	P	V	K	L	K	P	G	M	D	G	P	K	V	K	Q	W	P	L	T	E	E	K	I	K	A	L	I	E	I	C	A	E	M	E	K	E	G	K	I	T	K
100.0	P	I	S	P	I	E	T	V	P	V	K	L	K	P	G	M	D	G	P	K	V	K	Q	W	P	L	T	E	E	K	I	K	A	L	X	E	I	C	T	E	M	E	K	E	G	K	I	S	K
100.0	P	I	S	P	I	E	T	V	P	V	K	L	K	P	G	M	D	G	P	K	V	K	Q	W	P	L	T	E	E	K	I	K	A	L	X	E	I	C	T	E	M	E	K	E	G	K	I	S	K
100.0	P	I	S	P	I	E	T	V	P	V	K	L	K	P	G	M	D	G	P	K	V	K	Q	W	P	L	T	E	E	K	I	K	A	L	X	E	I	C	T	E	M	E	K	E	G	K	I	S	K
100.0	P	I	S	P	I	E	T	V	P	V	K	L	K	P	G	M	D	G	P	K	V	K	Q	W	P	L	T	E	E	K	I	K	A	L	V	E	I	C	T	E	M	E	K	E	G	K	I	S	K
100.0	P	I	S	P	I	E	T	V	P	V	K	L	K	P	G	M	D	G	P	K	V	K	Q	W	P	L	T	E	E	K	I	K	A	L	V	E	I	C	T	E	M	E	K	E	G	K	I	S	K
100.0	P	I	S	P	I	E	T	V	P	V	K	L	K	P	G	M	D	G	P	K	V	K	Q	W	P	L	T	E	E	K	I	K	A	L	I	E	I	C	T	E	M	E	K	E	G	K	I	S	K
100.0	P	I	S	P	I	E	T	V	P	V	K	L	K	P	G	M	D	G	P	K	V	K	Q	W	P	L	T	K	E	K	I	E	A	L	V	E	I	C	A	E	L	E	E	A	G	K	I	S	K
100.0	P	I	S	P	I	E	T	V	P	V	K	L	K	P	G	M	D	G	P	K	V	K	Q	W	P	L	T	E	E	K	I	K	A	L	I	E	I	C	T	E	M	E	K	E	G	K	I	S	K
100.0	P	I	S	P	I	E	T	V	P	V	K	L	K	P	G	M	D	G	P	R	V	K	Q	W	P	L	T	E	E	K	I	K	A	L	V	E	I	C	T	E	L	E	K	E	G	K	I	S	K
100.0	P	I	S	P	I	E	T	V	P	V	K	L	K	P	G	M	D	G	P	R	V	K	Q	W	P	L	T	E	E	K	I	K	A	L	V	E	I	C	T	E	L	E	K	E	G	K	I	S	K
100.0	P	I	S	P	I	E	T	V	P	V	K	L	K	P	G	M	D	G	P	K	V	K	Q	W	P	L	T	E	E	K	I	K	A	L	I	E	I	C	A	E	M	E	K	E	G	K	I	T	K
100.0	P	I	S	P	I	E	T	V	P	V	K	L	K	P	G	M	D	G	P	K	V	K	Q	W	P	L	T	K	E	K	I	E	A	L	V	E	I	C	A	E	L	E	E	A	G	K	I	S	K
100.0	P	I	S	P	I	E	T	V	P	V	K	L	K	P	G	M	D	G	P	K	V	K	Q	W	P	L	T	E	E	K	I	K	A	L	V	E	I	C	A	E	L	E	K	E	G	K	I	S	K
100.0	P	I	S	P	I	E	T	V	P	V	K	L	K	P	G	M	D	G	P	R	V	K	Q	W	P	L	T	E	E	K	I	K	A	L	V	E	I	C	T	E	M	E	K	E	G	K	I	S	K
100.0	P	I	S	P	I	E	T	V	P	V	K	L	K	P	G	M	D	G	P	R	V	K	Q	W	P	L	T	E	E	K	I	K	A	L	V	E	I	C	T	E	M	E	K	E	G	K	I	S	K
100.0	L	I	S	P	I	E	T	V	P	V	K	L	K	P	G	M	D	G	P	R	V	K	Q	W	P	L	T	E	E	K	I	K	A	L	V	E	I	C	T	E	M	E	K	E	G	K	I	S	K
100.0	P	I	S	P	I	E	T	V	P	V	K	L	K	P	G	M	D	G	P	K	V	K	Q	W	P	L	T	E	E	K	I	K	A	L	V	E	I	C	T	E	L	E	K	D	G	K	I	S	K
100.0	P	I	S	P	I	E	T	V	P	V	K	L	K	P	G	M	D	G	P	K	V	K	Q	W	P	L	T	E	E	K	I	K	A	L	V	E	I	C	T	E	L	E	K	E	G	K	I	S	K
100.0	P	I	S	P	I	E	T	V	P	V	K	L	K	P	G	M	D	G	P	K	V	K	Q	W	P	L	T	E	E	K	I	K	A	L	V	E	I	C	T	E	L	E	K	E	G	K	I	S	K
100.0	.	.	.	.	.	.	.	.	.	.	.	.	.	.	.	.	.	.	.	.	.	.	.	.	.	.	.	.	.	.	.	.	.	.	.	.	.	.	.	E	L	E	Q	E	G	K	I	S	K
100.0	P	I	S	T	I	K	T	V	P	V	K	L	K	P	G	M	D	G	P	K	V	K	Q	W	P	L	T	E	E	K	I	K	A	L	V	E	I	C	T	E	L	E	M	E	G	K	I	S	K
100.0	P	I	S	T	I	K	T	V	P	V	K	L	K	P	G	M	D	G	P	K	V	K	Q	W	P	L	T	E	E	K	I	K	A	L	V	E	I	C	T	E	L	E	M	E	G	K	I	S	K
100.0	P	I	S	P	I	E	T	V	P	V	K	L	K	P	G	M	D	G	P	K	V	K	Q	W	P	L	T	E	E	K	I	K	A	L	V	E	I	C	T	E	M	E	K	E	G	K	I	S	R
100.0	P	I	S	P	I	E	T	V	P	V	K	L	K	P	G	M	D	G	P	K	V	K	Q	W	P	L	T	E	E	K	I	K	A	L	V	E	I	C	T	E	M	E	K	E	G	K	I	S	R
100.0	P	I	S	P	I	E	T	V	P	V	K	L	K	P	G	M	D	G	P	K	V	K	Q	W	P	L	T	E	E	K	I	K	A	L	V	E	I	C	T	E	M	E	K	E	G	K	I	S	R
100.0	L	I	S	P	I	E	T	V	P	V	K	L	K	P	G	M	D	G	P	R	V	K	Q	W	P	L	T	E	E	K	I	K	A	L	V	E	I	C	T	E	M	E	K	E	G	K	I	S	K
100.0	P	I	S	P	I	E	T	V	P	V	K	L	K	P	G	M	D	G	P	R	V	K	Q	W	P	L	T	E	E	K	I	K	A	L	V	E	I	C	T	E	L	E	K	D	G	K	I	S	K
100.0	P	I	S	P	I	E	T	V	P	V	K	L	K	P	G	M	D	G	P	K	V	K	Q	W	P	L	T	E	E	K	I	K	A	L	M	E	I	C	T	E	L	E	K	E	G	K	I	S	K
100.0	P	I	S	P	I	E	T	V	P	V	K	L	K	P	G	M	D	G	P	K	V	K	Q	W	P	L	T	E	E	K	I	K	A	L	M	E	I	C	T	E	M	E	K	E	G	K	I	S	K
100.0	P	I	S	P	I	E	T	V	P	V	K	L	K	P	G	M	D	G	P	R	V	K	Q	W	P	L	T	E	E	K	I	K	A	L	M	X	I	C	A	E	M	E	K	E	G	K	I	S	K
100.0	P	I	S	P	I	E	T	V	P	V	K	L	K	P	G	M	D	G	P	R	V	K	Q	W	P	L	T	E	E	K	I	K	A	L	M	X	I	C	A	E	M	E	K	E	G	K	I	S	K
100.0	P	I	S	P	I	E	T	V	P	V	K	L	K	P	G	M	D	G	P	K	V	K	Q	W	P	L	T	E	E	K	I	K	A	L	V	E	I	C	T	E	M	E	K	E	G	K	I	S	K
100.0	P	I	S	P	I	E	T	V	P	V	K	L	K	P	G	M	D	G	P	K	V	K	Q	W	P	L	T	E	E	K	I	K	A	L	V	E	I	C	T	E	L	E	K	E	G	K	I	S	K
100.0	.	.	.	.	.	.	.	.	.	.	.	.	.	.	.	.	.	.	.	.	.	.	.	.	.	.	.	.	.	.	.	.	.	.	.	.	.	C	T	E	L	E	K	E	G	K	I	S	K
100.0	.	.	.	.	.	.	.	.	.	.	.	.	.	.	.	.	.	.	.	.	.	.	.	.	.	.	.	.	.	.	.	.	.	.	.	.	.	C	T	E	L	E	K	E	G	K	I	S	K
100.0	P	I	S	P	I	E	T	V	P	V	K	L	K	P	G	M	D	G	P	R	V	K	Q	W	P	L	T	E	E	K	I	K	A	L	V	E	I	C	T	E	M	E	K	E	G	K	I	S	K
100.0	P	I	S	P	I	E	T	V	P	V	K	L	K	P	G	M	D	G	P	R	V	K	Q	W	P	L	T	E	E	K	I	K	A	L	V	E	I	C	T	E	M	E	K	E	G	K	I	S	K
100.0	P	I	S	P	I	E	T	V	P	V	K	L	K	P	G	M	D	G	P	K	V	K	Q	W	P	L	T	E	E	K	I	K	A	L	V	E	I	C	T	E	M	E	K	E	G	K	I	S	R
100.0	P	I	S	P	I	E	T	V	P	V	K	L	K	P	G	M	D	G	P	R	V	K	Q	W	P	L	T	E	E	K	I	K	A	L	V	E	I	C	T	E	M	E	K	E	G	K	I	S	K
100.0	P	I	S	P	I	E	T	V	P	V	K	L	K	P	G	M	D	G	P	K	V	K	Q	W	P	L	T	E	E	K	I	K	A	L	V	E	I	C	T	E	L	E	K	D	G	K	I	S	K
100.0	P	I	S	S	I	E	T	V	P	V	K	L	K	P	G	M	D	G	P	K	V	K	Q	W	P	L	T	E	E	K	I	K	A	L	V	E	I	C	T	E	L	E	K	E	G	K	I	S	K
100.0	P	I	S	P	I	E	T	V	P	V	K	L	K	P	G	M	D	G	P	K	V	K	Q	W	P	L	T	E	E	K	I	K	A	L	K	E	I	C	D	E	L	E	K	E	G	K	I	S	K
100.0	P	I	S	P	I	E	T	V	P	V	K	L	K	P	G	M	D	G	P	K	I	K	Q	W	P	L	T	E	E	K	I	K	A	L	L	E	I	C	T	E	M	E	K	E	G	K	I	S	K
100.0	P	I	S	P	I	E	T	V	P	V	K	L	K	P	G	M	D	G	P	K	I	K	Q	W	P	L	T	E	E	K	I	K	A	L	L	E	I	C	T	E	L	E	K	E	G	K	I	S	K
100.0	L	I	S	P	I	E	T	V	P	V	K	L	K	P	G	M	D	G	P	K	V	K	Q	W	P	L	T	E	E	K	I	K	A	L	V	E	I	C	T	E	L	E	K	E	G	K	I	S	K
100.0	P	I	S	P	I	E	T	V	P	V	K	L	K	P	G	M	D	G	P	R	V	K	Q	W	P	L	T	E	E	K	I	K	A	L	V	E	I	C	T	E	L	E	K	E	G	K	I	S	K
100.0	P	I	S	P	I	E	T	V	P	V	K	L	K	P	G	M	D	G	P	R	V	K	Q	W	P	L	T	E	E	K	I	K	A	L	V	E	I	C	T	E	L	E	K	E	G	K	I	S	K
100.0	L	I	S	P	I	E	T	V	P	V	K	L	K	P	G	M	D	G	P	K	V	K	Q	W	P	L	T	E	E	K	I	K	A	L	V	E	I	C	T	E	M	E	K	E	G	K	I	S	K
100.0	L	I	S	P	I	E	T	V	P	V	K	L	K	P	G	M	D	G	P	K	V	K	Q	W	P	L	T	E	E	K	I	K	A	L	V	E	I	C	T	E	M	E	K	E	G	K	I	S	K
100.0	L	I	S	P	I	E	T	V	P	V	K	L	K	P	G	M	D	G	P	K	V	K	Q	W	P	L	T	E	E	K	I	K	A	L	V	E	I	C	T	E	M	E	K	E	G	K	I	S	K
100.0	P	I	C	P	I	E	T	V	P	V	K	L	K	P	G	M	D	G	P	K	V	K	Q	W	P	L	T	E	E	K	I	K	A	L	V	E	I	C	T	E	L	E	K	E	G	K	I	S	K
100.0	P	I	S	S	I	E	T	V	P	V	K	L	K	P	G	M	D	G	P	K	V	K	Q	W	P	L	T	E	E	K	I	K	A	L	V	E	I	C	T	E	L	E	K	E	G	K	I	S	K
100.0	P	I	S	P	I	E	T	V	P	V	K	L	K	P	G	M	D	G	P	K	V	K	Q	W	P	L	T	E	E	K	I	K	A	L	V	E	I	C	T	E	M	E	K	E	G	K	I	S	K
100.0	P	I	S	P	I	K	T	V	P	V	K	L	K	P	G	M	D	G	P	K	V	K	Q	W	P	L	T	E	E	K	I	K	A	L	V	E	I	C	T	E	M	E	K	E	G	K	I	S	K
100.0	P	I	S	P	I	E	T	V	P	V	K	L	K	P	G	M	D	G	P	K	V	K	Q	W	P	L	T	E	E	K	I	E	A	L	I	E	I	C	T	E	M	E	K	E	G	K	I	S	K
100.0	P	I	S	P	I	E	T	V	P	V	K	L	K	P	G	M	D	G	P	K	V	K	Q	W	P	L	T	E	E	K	I	K	A	L	V	E	I	C	T	E	L	E	E	A	G	K	I	S	K
100.0	P	I	S	P	I	E	T	V	P	V	K	L	K	P	G	M	D	G	P	K	V	K	Q	W	P	L	T	E	E	K	I	K	A	L	I	E	I	C	A	E	L	E	K	D	G	K	I	S	K
100.0	P	I	S	P	I	E	T	V	P	V	K	L	K	P	G	M	D	G	P	K	V	K	Q	W	P	L	T	E	E	K	I	K	A	L	V	E	I	C	A	E	L	E	K	E	G	K	I	S	K
100.0	P	I	S	P	I	E	T	V	P	V	K	L	K	P	G	M	D	G	P	K	V	K	Q	W	P	L	T	E	E	K	I	K	A	L	V	E	I	C	E	E	L	E	K	D	G	K	I	S	K
100.0	P	I	S	P	I	E	T	V	P	V	K	L	K	P	G	M	D	G	P	K	V	K	Q	W	P	L	T	E	E	K	I	K	A	L	V	E	I	C	E	E	L	E	K	D	G	K	I	S	K
100.0	L	I	S	P	I	E	T	V	P	V	K	L	K	P	G	M	D	G	P	R	V	K	Q	W	P	L	T	E	E	K	I	K	A	L	V	E	I	C	T	E	M	E	K	E	G	K	I	S	K
100.0	P	I	S	P	I	E	T	V	P	V	K	L	K	P	G	M	D	G	P	K	V	K	Q	W	P	L	T	E	E	K	I	K	A	L	V	E	I	C	T	E	L	E	E	A	G	K	I	S	K
100.0	L	I	S	P	I	E	T	V	P	V	K	L	K	P	G	M	D	G	P	R	V	K	Q	W	P	L	T	E	E	K	I	K	A	L	V	E	I	C	T	E	M	E	K	E	G	K	I	S	K
100.0	P	I	C	P	I	E	T	V	P	V	K	L	K	P	G	M	D	G	P	K	V	K	Q	W	P	L	T	E	E	K	I	K	A	L	V	E	I	C	T	E	M	E	K	E	G	K	I	S	K
100.0	P	I	S	P	I	E	T	V	P	V	K	L	K	P	G	M	D	G	P	K	V	K	Q	W	P	L	T	E	E	K	I	K	A	L	V	E	I	C	T	E	L	E	Q	E	G	K	I	S	K
100.0	P	I	S	P	I	E	T	V	P	V	K	L	K	P	G	M	D	G	P	R	V	K	Q	W	P	L	T	E	E	K	I	K	A	L	V	E	I	C	T	E	M	E	K	E	G	K	I	S	K
100.0	P	I	S	P	I	E	T	V	P	V	K	L	K	P	G	M	D	G	P	K	V	K	Q	W	P	L	T	E	E	K	I	K	A	L	V	E	I	C	A	E	L	E	K	D	G	K	I	S	K
100.0	P	I	S	P	I	E	T	V	P	V	K	L	K	P	G	M	D	G	P	K	V	K	Q	W	P	L	T	E	E	K	I	K	A	L	R	E	I	C	A	E	L	E	K	E	G	K	I	S	K
100.0	P	I	S	P	I	E	T	V	P	V	K	L	K	P	G	M	D	G	P	K	V	K	Q	W	P	L	T	E	E	K	I	K	A	L	V	E	I	C	T	E	L	E	K	E	G	K	I	S	K
100.0	P	I	S	P	I	E	T	V	P	V	K	L	K	P	G	M	D	G	P	K	V	K	Q	W	P	L	T	E	E	K	I	K	A	L	V	E	I	C	T	E	L	E	K	E	G	K	I	S	K
100.0	P	I	S	P	I	E	T	V	P	V	K	L	K	P	G	M	D	G	P	K	V	K	Q	W	P	L	T	E	E	K	I	K	A	L	V	E	I	C	T	E	L	E	K	E	G	K	I	S	K
100.0	P	I	S	P	I	E	T	V	P	V	K	L	K	P	G	M	D	G	P	K	V	K	Q	W	P	L	T	E	E	K	I	K	A	L	V	E	I	C	T	E	L	E	K	E	G	K	I	S	K
100.0	P	I	S	P	I	E	T	V	P	V	K	L	K	P	G	M	D	G	P	K	V	K	Q	W	P	L	T	E	E	K	I	K	A	L	V	E	I	C	T	E	L	E	K	D	G	K	I	S	K
100.0	P	I	S	P	I	E	T	V	P	V	K	L	K	P	G	M	D	G	P	K	V	K	Q	W	P	L	T	E	E	K	I	K	A	L	V	E	I	C	T	E	L	E	K	E	G	K	I	S	K
100.0	P	I	S	P	I	E	T	V	P	V	K	L	K	P	G	M	D	G	P	K	V	K	Q	W	P	L	T	E	E	K	I	K	A	L	V	E	I	C	T	E	L	E	K	D	G	K	I	S	K
100.0	P	I	S	P	I	E	T	V	P	V	K	L	K	P	G	M	D	G	P	K	V	K	Q	W	P	L	T	E	E	K	I	K	A	L	V	E	I	C	T	E	L	E	K	E	G	K	I	S	K
100.0	P	I	S	P	I	E	T	V	P	V	K	L	K	P	G	M	D	G	P	K	V	K	Q	W	P	L	T	E	E	K	I	K	A	L	V	E	I	C	T	E	M	E	K	E	G	K	I	S	K
100.0	P	I	S	P	I	E	T	V	P	V	K	L	K	P	G	M	D	G	P	K	V	K	Q	W	P	L	T	E	E	K	I	K	A	L	R	E	I	C	A	E	M	E	K	E	G	K	I	S	K
100.0	P	I	S	P	I	E	T	V	P	V	K	L	K	P	G	M	D	G	P	K	V	K	Q	W	P	L	T	E	E	K	I	K	A	L	V	E	I	C	T	E	M	E	K	E	G	K	I	S	K
100.0	P	I	S	P	I	E	T	V	P	V	K	L	K	P	G	M	D	G	P	K	V	K	Q	W	P	L	T	E	E	K	I	K	A	L	V	E	I	C	T	E	M	E	K	E	G	K	I	S	K
100.0	P	I	S	P	I	E	T	V	P	V	K	L	K	P	G	M	D	G	P	K	V	K	Q	W	P	L	T	E	E	K	I	K	A	L	V	E	I	C	T	E	M	E	K	E	G	K	I	S	K
100.0	P	I	S	P	I	E	T	V	P	V	K	L	K	P	G	M	D	G	P	K	V	K	Q	W	P	L	T	E	E	K	I	K	A	L	V	E	I	C	T	E	M	E	K	E	G	K	I	S	K
100.0	P	I	S	P	I	E	T	V	P	V	K	L	K	P	G	M	D	G	P	K	V	K	Q	W	P	L	T	E	E	K	I	K	A	L	V	E	I	C	T	E	L	E	K	E	G	K	I	S	K
100.0	P	I	S	P	I	E	T	V	P	V	K	L	K	P	G	M	D	G	P	K	V	K	Q	W	P	L	T	E	E	K	I	K	A	L	V	E	I	C	T	E	L	E	K	D	G	K	I	S	K
100.0	P	I	S	P	I	E	T	V	P	V	K	L	K	P	G	M	D	G	P	K	V	K	Q	W	P	L	T	E	E	K	I	K	A	L	V	E	I	C	T	E	L	E	K	E	G	K	I	S	K
100.0	P	I	S	P	I	E	T	V	P	V	K	L	K	P	G	M	D	G	P	K	V	K	Q	W	P	L	T	E	E	K	I	K	A	L	V	E	I	C	T	E	L	E	K	E	G	K	I	S	K
100.0	P	I	S	P	I	E	T	V	P	V	K	L	K	P	G	M	D	G	P	K	V	K	Q	W	P	L	T	E	E	K	I	K	A	L	V	E	I	C	T	E	L	E	K	E	G	K	I	S	K
100.0	P	I	S	P	I	E	T	V	P	V	K	L	K	P	G	M	D	G	P	K	V	K	Q	W	P	L	T	E	E	K	I	K	A	L	V	E	I	C	T	E	L	E	K	E	G	K	I	S	K
100.0	P	I	S	P	I	E	T	V	P	V	K	L	K	P	G	M	D	G	P	K	V	K	Q	W	P	L	T	E	E	K	I	K	A	L	V	E	I	C	T	E	L	E	K	E	G	K	I	S	K
100.0	P	I	S	P	I	E	T	V	P	V	K	L	K	P	G	M	D	G	P	K	V	K	Q	W	P	L	T	E	E	K	I	K	A	L	V	E	I	C	T	E	M	E	K	E	G	K	I	S	K
100.0	P	I	S	P	I	E	T	V	P	V	K	L	K	P	G	M	D	G	P	K	V	K	Q	W	P	L	T	E	E	K	I	K	A	L	V	E	I	C	A	E	L	E	K	D	G	K	I	S	K
100.0	P	I	S	P	I	E	T	V	P	V	K	L	K	P	G	M	D	G	P	K	V	K	Q	W	P	L	T	E	E	K	I	K	A	L	V	E	I	C	T	E	M	E	K	E	G	K	I	S	K
100.0	P	I	S	P	I	E	T	V	P	V	K	L	K	P	G	M	D	G	P	K	V	R	Q	W	P	L	T	E	E	K	I	K	A	L	M	E	I	C	T	E	M	E	K	E	G	K	I	S	K
100.0	P	I	S	P	I	E	T	V	P	V	K	L	K	P	G	M	D	G	P	K	V	K	Q	W	P	L	T	E	E	K	I	K	A	L	T	E	I	C	A	E	L	E	K	E	G	K	I	S	K
100.0	P	I	S	P	I	E	T	V	P	V	K	L	K	P	G	M	D	G	P	K	V	K	Q	W	P	L	T	E	E	K	I	K	A	L	T	E	I	C	A	E	L	E	K	E	G	K	I	S	K
100.0	P	I	S	S	I	E	T	V	P	V	K	L	K	P	G	M	D	G	P	K	V	K	Q	W	P	L	T	E	E	K	I	K	A	L	I	E	I	C	T	E	M	E	Q	D	G	K	I	S	K
100.0	P	I	S	S	I	E	T	V	P	V	K	L	K	P	G	M	D	G	P	K	V	K	Q	W	P	L	T	E	E	K	I	K	A	L	I	E	I	C	T	E	L	E	Q	D	G	K	I	S	K
100.0	P	I	S	P	I	E	T	V	P	V	K	L	K	P	G	M	D	G	P	K	V	K	Q	W	P	L	T	E	E	K	I	K	A	L	M	E	I	C	T	E	M	E	Q	E	G	K	I	S	R
100.0	P	I	S	P	I	E	T	V	P	V	K	L	K	P	G	M	D	G	P	R	V	K	Q	W	P	L	T	E	E	K	I	K	A	L	V	E	I	C	T	E	M	E	K	E	G	K	I	S	K
100.0	P	I	S	P	I	E	T	V	P	V	K	L	K	P	G	M	D	G	P	R	V	K	Q	W	P	L	T	E	E	K	I	K	A	L	V	E	I	C	T	E	M	E	K	E	G	K	I	S	K
100.0	P	I	S	P	I	E	T	V	P	V	K	L	K	P	G	M	D	G	P	K	V	K	Q	W	P	L	T	E	E	K	I	K	A	L	I	E	I	C	A	E	L	E	K	D	G	K	I	S	K
100.0	P	I	S	P	I	E	T	V	P	V	K	L	K	P	G	M	D	G	P	K	V	K	Q	W	P	L	T	E	E	K	I	K	A	L	I	E	I	C	A	E	L	E	K	D	G	K	I	S	K
100.0	P	I	S	P	I	E	T	V	P	V	K	L	K	P	G	M	D	G	P	K	V	K	Q	W	P	L	T	E	E	K	I	K	A	L	V	E	I	C	T	E	M	E	K	E	G	K	I	T	K
100.0	P	I	S	P	I	E	T	V	P	V	K	L	K	P	G	M	D	G	P	K	V	K	Q	W	P	L	T	E	E	K	I	K	A	L	V	E	I	C	T	E	M	E	K	E	G	K	I	S	K
100.0	P	I	S	P	I	E	T	V	P	V	K	L	K	P	G	M	D	G	P	K	V	K	Q	W	P	L	T	E	E	K	I	K	A	L	V	E	I	C	T	E	M	E	K	E	G	K	I	T	K
100.0	P	I	S	P	I	E	T	V	P	V	K	L	K	P	G	M	D	G	P	R	V	K	Q	W	P	L	T	E	E	K	I	K	A	L	V	E	I	C	K	E	L	E	E	E	G	K	I	S	K
100.0	P	I	S	P	I	E	T	V	P	V	K	L	K	P	G	M	D	G	P	K	V	K	Q	W	P	L	T	E	E	K	I	K	A	L	V	D	I	C	T	E	M	E	K	E	G	K	I	S	K
100.0	P	I	S	P	I	E	T	V	P	V	K	L	K	P	G	M	D	G	P	K	V	K	Q	W	P	L	T	E	E	K	I	K	A	L	V	D	I	C	T	E	M	E	K	E	G	K	I	S	K
100.0	P	I	S	P	I	E	T	V	P	V	K	L	K	P	G	M	D	G	P	K	V	K	Q	W	P	L	T	E	E	K	I	K	A	L	V	D	I	C	T	E	M	E	K	E	G	K	I	S	K
100.0	P	I	S	P	I	E	T	V	P	V	K	L	K	P	G	M	D	G	P	K	V	K	Q	W	P	L	T	E	E	K	I	K	A	L	V	D	I	C	T	E	M	E	K	E	G	K	I	S	K
100.0	P	I	S	P	I	E	T	V	P	V	K	L	K	P	G	M	D	G	P	K	V	K	Q	W	P	L	T	E	E	K	I	K	A	L	V	E	I	C	T	E	M	E	K	E	G	K	I	S	K
100.0	P	I	S	P	I	E	T	V	P	V	K	L	K	P	G	M	D	G	P	K	V	K	Q	W	P	L	T	E	E	K	I	K	A	L	I	E	I	C	A	E	L	E	K	E	G	K	I	S	R
100.0	P	I	S	P	I	E	T	V	P	V	K	L	K	P	G	M	D	G	P	K	V	K	Q	W	P	L	T	E	E	K	I	K	A	L	I	E	I	C	A	E	L	E	K	E	G	K	I	S	R
100.0	P	I	S	P	I	E	T	V	P	V	K	L	K	P	G	M	D	G	P	K	V	K	Q	W	P	L	T	E	E	K	I	K	A	L	V	E	I	C	T	E	M	E	K	E	G	K	I	S	K
100.0	P	I	S	P	I	E	T	V	P	V	K	L	K	P	G	M	D	G	P	K	V	R	Q	W	P	L	T	E	E	K	I	K	A	L	M	E	I	C	T	E	M	E	K	E	G	K	I	S	K
100.0	P	I	S	P	I	E	T	V	P	V	K	L	K	P	G	M	D	G	P	R	V	K	Q	W	P	L	T	E	E	K	I	K	A	L	V	E	I	C	K	E	L	E	E	E	G	K	I	S	K
100.0	P	I	S	P	I	E	T	V	P	V	K	L	K	P	G	M	D	G	P	K	V	K	Q	W	P	L	T	E	E	K	I	K	A	L	V	E	I	C	T	E	L	E	K	E	G	K	I	S	K
100.0	P	I	S	P	I	E	T	V	P	V	K	L	K	P	G	M	D	G	P	K	V	K	Q	W	P	L	T	E	E	K	I	K	A	L	X	E	I	C	T	E	M	E	K	E	G	K	I	S	K
100.0	P	I	S	P	I	E	T	V	P	V	K	L	K	P	G	M	D	G	P	K	V	K	Q	W	P	L	T	K	E	K	I	K	A	L	V	E	I	C	T	E	M	E	K	E	G	K	I	S	K
100.0	P	I	S	P	I	E	T	V	P	V	K	L	K	P	G	M	D	G	P	R	V	K	Q	W	P	L	T	E	E	K	I	E	A	L	V	E	I	C	A	E	L	E	K	D	G	K	I	S	K
100.0	P	I	S	P	I	D	T	V	P	V	K	L	K	P	G	M	D	G	P	K	V	K	Q	W	P	L	T	E	E	K	I	K	A	L	V	E	I	C	T	E	L	E	Q	E	G	K	I	S	K
100.0	P	I	S	P	I	E	T	V	P	V	K	L	K	P	G	M	D	G	P	K	V	K	Q	W	P	L	T	E	E	K	I	K	A	L	V	E	I	C	T	E	M	E	K	E	G	K	I	S	K
100.0	P	I	S	P	I	E	T	V	P	V	K	L	K	P	G	M	D	G	P	K	V	K	Q	W	P	L	T	E	E	K	I	K	A	L	V	E	I	C	T	E	M	E	K	E	G	K	I	S	K
100.0	P	I	S	P	I	E	T	V	P	V	K	L	K	P	G	M	D	G	P	R	V	K	Q	W	P	L	T	E	E	K	I	K	A	L	V	E	I	C	T	E	L	E	Q	E	G	K	I	S	K
100.0	P	I	S	P	I	E	T	V	P	V	K	L	K	P	G	M	D	G	P	K	V	K	Q	W	P	L	T	K	E	K	I	K	A	L	I	E	I	C	T	E	M	E	K	E	G	K	I	S	K
100.0	P	I	S	P	I	E	T	V	P	V	K	L	K	P	G	M	D	G	P	K	V	K	Q	W	P	L	T	E	E	K	I	K	A	L	V	E	I	C	T	E	M	E	K	E	G	K	I	T	K
100.0	P	I	S	P	I	E	T	V	P	V	K	L	K	P	G	M	D	G	P	K	V	K	Q	W	P	L	T	E	E	K	I	K	A	L	I	E	I	C	T	E	M	E	K	E	G	K	I	S	K
100.0	P	I	S	P	I	E	T	V	P	V	K	L	K	P	G	M	D	G	P	K	V	K	Q	W	P	L	T	E	E	K	I	K	A	L	V	E	I	C	A	E	L	E	K	E	G	K	I	S	K
100.0	P	I	S	P	I	D	T	V	P	V	K	L	K	P	G	M	D	G	P	R	V	K	Q	W	P	L	T	E	E	K	I	K	A	L	M	E	I	C	A	E	L	E	K	E	E	K	I	S	K
100.0	P	I	S	P	I	K	T	V	P	V	K	L	K	P	G	M	D	G	P	K	V	K	Q	W	P	L	T	E	E	K	I	K	A	L	V	E	I	C	T	E	M	E	K	E	G	K	I	S	K
100.0	.	.	.	.	.	.	.	.	.	.	.	.	.	.	.	.	.	.	.	.	.	.	.	.	.	.	.	.	.	.	.	.	.	.	.	.	.	C	A	E	L	E	K	E	G	K	I	S	K
100.0	P	I	S	P	I	E	T	V	P	V	K	L	K	P	G	M	D	G	P	K	V	K	Q	W	P	L	T	E	E	K	I	K	A	L	I	E	I	C	T	E	L	E	N	E	G	K	I	S	K
100.0	.	.	.	.	.	.	.	.	.	.	.	.	.	.	.	.	.	.	.	.	.	.	.	.	.	.	.	.	.	.	.	.	.	.	.	.	.	C	T	E	L	E	K	E	G	K	I	S	K
100.0	P	I	S	P	I	D	T	V	P	V	K	L	K	P	G	M	D	G	P	K	V	K	Q	W	P	L	T	E	E	K	I	K	A	L	V	E	I	C	T	E	L	E	K	D	G	K	I	S	R
100.0	P	I	S	P	I	E	T	V	P	V	K	L	K	P	G	M	D	G	P	K	V	K	Q	W	P	L	T	E	E	K	I	K	A	L	V	E	I	C	T	E	M	E	K	E	G	K	I	S	K
100.0	P	I	S	P	I	E	T	V	P	V	K	L	K	P	G	M	D	G	P	K	V	K	Q	W	P	L	T	E	E	K	I	K	A	L	V	E	I	C	T	E	L	E	K	E	G	K	I	T	K
100.0	P	I	S	P	I	E	T	V	P	V	K	L	K	P	G	M	D	G	P	K	V	K	Q	W	P	L	T	E	E	K	I	K	A	L	V	E	I	C	T	E	M	E	K	E	G	K	I	S	K
100.0	.	.	.	.	.	.	.	.	.	.	.	.	.	.	.	.	.	.	.	.	.	.	.	.	.	.	.	.	.	.	.	.	.	.	.	.	.	C	T	E	M	E	K	E	G	K	I	S	K
100.0	P	I	S	P	I	E	T	V	P	V	K	L	K	P	G	M	D	G	P	K	V	K	Q	W	P	L	T	E	E	K	I	K	A	L	T	E	I	C	E	E	M	E	K	E	G	K	I	E	K
100.0	P	I	S	P	I	E	T	V	P	V	K	L	K	P	G	M	D	G	P	K	V	K	Q	W	P	L	T	E	E	K	I	K	A	L	V	E	I	C	T	E	M	E	K	E	G	K	I	S	K
100.0	P	I	S	P	I	E	T	V	P	V	K	L	K	P	G	M	D	G	P	K	V	K	Q	W	P	L	T	E	E	K	I	K	A	L	T	E	I	C	T	E	L	E	K	E	G	K	I	S	K
100.0	.	.	.	.	.	.	.	.	.	.	.	.	.	.	.	.	.	.	.	.	.	.	.	.	.	.	.	.	.	.	.	.	.	.	.	.	.	C	T	E	M	E	K	E	G	K	I	S	K
100.0	P	I	S	P	I	E	T	V	P	V	K	L	K	P	G	M	D	G	P	K	I	K	Q	W	P	L	T	E	E	K	I	K	A	L	T	E	I	C	M	E	L	E	K	E	G	K	I	S	K
100.0	P	I	S	P	I	E	T	V	P	V	K	L	K	P	G	M	D	G	P	K	V	K	Q	W	P	L	T	E	E	K	V	K	A	L	V	E	I	C	T	E	M	E	K	E	G	K	I	S	K
100.0	P	I	S	P	I	E	T	V	P	V	K	L	K	P	G	M	D	G	P	K	V	K	Q	W	P	L	T	E	E	K	I	K	A	L	V	E	I	C	T	E	L	E	K	D	G	K	I	S	K
100.0	P	I	S	P	I	E	T	V	P	V	K	L	K	P	G	M	D	G	P	K	V	K	Q	W	P	L	T	E	E	K	I	K	A	L	V	E	I	C	T	E	M	E	K	E	G	K	I	S	K
100.0	P	I	S	P	I	E	T	V	P	V	K	L	K	P	G	M	D	G	P	K	V	K	Q	W	P	L	T	E	E	K	I	K	A	L	V	E	I	C	T	E	M	E	K	E	G	K	I	S	K
100.0	P	I	S	P	I	E	T	V	P	V	K	L	K	P	G	M	D	G	P	K	V	K	Q	W	P	L	T	E	E	K	I	K	A	L	V	E	I	C	T	E	L	E	K	E	G	K	I	S	K
100.0	P	I	S	P	I	E	T	V	P	V	K	L	K	P	G	M	D	G	P	K	V	K	Q	W	P	L	T	E	E	K	I	K	A	L	V	E	I	C	T	E	L	E	K	E	G	K	I	S	R
100.0	P	I	S	P	I	E	T	V	P	V	K	L	K	P	G	M	D	G	P	K	V	K	Q	W	P	L	T	E	E	K	I	K	A	L	V	E	I	C	T	E	L	E	K	D	G	K	I	S	K
100.0	P	I	S	P	I	E	T	V	P	V	K	L	K	P	G	M	D	G	P	K	V	K	Q	W	P	L	T	E	E	K	I	K	A	L	V	E	I	C	A	E	L	E	K	E	G	K	I	S	K
100.0	P	I	S	P	I	E	T	V	P	V	K	L	K	P	G	M	D	G	P	K	V	K	Q	W	P	L	T	E	E	K	I	K	A	L	V	E	I	C	T	E	M	E	K	E	G	K	I	S	K
100.0	P	I	S	P	I	E	T	V	P	V	K	L	K	P	G	M	D	G	P	K	V	K	Q	W	P	L	T	E	E	K	I	K	A	L	I	E	I	C	T	E	L	E	K	D	G	K	I	S	K
100.0	P	I	S	P	I	E	T	V	P	V	K	L	K	P	G	M	D	G	P	K	V	K	Q	W	P	L	T	E	E	K	I	K	A	L	T	E	I	C	K	E	L	E	Q	E	G	K	I	S	K
100.0	P	I	S	P	I	E	T	V	P	V	K	L	K	P	G	M	D	G	P	R	V	K	Q	W	P	L	T	E	E	K	I	K	A	L	V	E	I	C	A	E	L	E	K	E	G	K	I	S	K
100.0	.	.	.	.	.	.	.	.	.	.	.	.	.	.	.	.	.	.	.	.	.	.	.	.	.	.	.	.	.	.	.	.	.	.	.	.	.	C	T	E	L	E	E	D	G	K	I	S	K
100.0	P	I	S	P	I	E	T	V	P	V	K	L	K	P	G	M	D	G	P	K	V	K	Q	W	P	L	T	E	E	K	I	K	A	L	V	E	I	C	T	E	L	E	K	E	G	K	I	S	K
100.0	P	I	S	P	I	E	T	V	P	V	K	L	K	P	G	M	D	G	P	K	V	K	Q	W	P	L	T	E	E	K	I	K	A	L	I	E	I	C	A	E	L	E	E	E	G	K	I	S	K
100.0	P	I	S	P	I	E	T	V	P	V	K	L	K	P	G	M	D	G	P	R	V	K	Q	W	P	L	T	E	E	K	I	K	A	L	V	E	I	C	T	E	M	E	K	E	G	K	I	S	K
100.0	P	I	S	P	I	E	T	V	P	V	K	L	K	P	G	M	D	G	P	K	V	K	Q	W	P	L	T	E	E	K	I	K	A	L	V	E	I	C	T	E	L	E	K	E	G	K	I	S	K
100.0	.	.	.	.	.	.	.	.	.	.	.	.	.	.	.	.	.	.	.	.	.	.	.	.	.	.	.	.	.	.	.	.	.	.	.	.	.	C	T	E	M	E	K	E	G	K	I	S	K
100.0	P	I	S	P	I	E	T	V	P	V	K	L	K	P	G	M	D	G	P	K	V	K	Q	W	P	L	T	E	E	K	I	K	A	L	I	E	I	C	T	E	L	E	N	E	G	K	I	S	K
100.0	P	I	S	P	I	E	T	V	P	V	K	L	K	P	G	M	D	G	P	K	V	K	Q	W	P	L	T	E	E	K	I	K	A	L	I	K	I	C	T	E	M	E	K	E	G	K	I	S	K
100.0	P	I	S	P	I	E	T	V	P	V	K	L	K	P	G	M	D	G	P	K	V	K	Q	W	P	L	T	E	E	K	I	K	A	L	V	E	I	C	T	E	M	E	K	E	G	K	I	S	K
100.0	P	I	S	P	I	E	T	V	P	V	K	L	K	P	G	M	D	G	P	K	V	K	Q	W	P	L	T	E	E	K	I	K	A	L	V	E	I	C	T	E	L	E	K	E	G	K	I	S	K
100.0	P	I	S	P	I	E	T	V	P	V	K	L	K	P	G	M	D	G	P	K	V	K	Q	W	P	L	T	E	E	K	I	K	A	L	V	E	I	C	T	E	M	E	K	E	G	K	I	S	K
100.0	P	I	S	P	I	E	T	V	P	V	K	L	K	P	G	M	D	G	P	K	V	K	Q	W	P	L	T	E	E	K	I	K	A	L	V	E	I	C	T	E	M	E	K	E	G	K	I	S	K
100.0	P	I	S	P	I	E	T	V	P	V	K	L	K	P	G	M	D	G	P	K	V	K	Q	W	P	L	T	E	E	K	I	K	A	I	V	E	I	C	A	E	L	E	K	E	G	K	I	S	K
100.0	.	.	.	.	.	.	.	.	.	.	.	.	.	.	.	.	.	.	.	.	.	.	.	.	.	.	.	.	.	.	.	.	.	.	.	.	.	C	A	E	L	E	K	E	G	K	I	S	K
100.0	P	I	S	P	I	E	T	V	P	V	K	L	K	P	G	M	D	G	P	K	V	K	Q	W	P	L	S	E	E	K	I	K	A	L	I	E	I	C	A	E	L	E	K	E	G	K	I	S	K
100.0	P	I	C	P	I	E	T	V	P	V	K	L	K	P	G	M	D	G	P	K	V	K	Q	W	P	L	T	E	E	K	I	K	A	L	V	E	I	C	T	E	L	E	Q	E	G	K	I	S	K
100.0	P	I	S	P	I	E	T	V	P	V	K	L	K	P	G	M	D	G	P	K	V	K	Q	W	P	L	T	E	E	K	I	K	A	L	V	E	I	C	T	E	L	E	K	E	G	K	I	S	K
100.0	P	I	S	P	I	E	T	V	P	V	K	L	K	P	G	M	D	G	P	R	V	K	Q	W	P	L	T	E	E	K	I	K	A	L	V	E	I	C	T	E	L	E	K	E	G	K	I	S	K
100.0	P	I	S	P	I	E	T	V	P	V	K	L	K	P	G	M	D	G	P	K	V	K	Q	W	P	L	T	E	E	K	I	K	A	L	M	E	I	C	T	E	L	E	K	E	G	K	I	S	K
100.0	P	I	S	P	I	E	T	V	P	V	K	L	K	P	G	M	D	G	P	K	V	K	Q	W	P	L	T	E	E	K	I	K	A	L	V	E	I	C	T	E	L	E	K	D	G	K	I	S	K
100.0	P	I	S	P	I	E	T	V	P	V	K	L	K	P	G	M	D	G	P	K	V	K	Q	W	P	L	T	E	E	K	I	K	A	L	V	E	I	C	T	E	I	E	K	E	G	K	I	S	K
100.0	P	I	S	P	I	E	T	V	P	V	K	L	K	P	G	M	D	G	P	K	V	K	Q	W	P	L	T	E	E	K	I	K	A	L	V	E	I	C	A	E	L	E	K	E	G	K	I	S	K
100.0	P	I	S	P	I	E	T	V	P	V	K	L	K	P	G	M	D	G	P	K	V	K	Q	W	P	L	T	E	E	K	I	K	A	L	V	E	I	C	T	E	L	E	K	E	G	K	I	S	K
100.0	P	I	S	P	I	E	T	V	P	V	K	L	K	P	G	M	D	G	P	K	V	K	Q	W	P	L	T	E	E	K	I	K	A	L	I	E	I	C	T	E	M	E	Q	E	G	K	I	S	K
100.0	P	I	S	P	I	E	T	V	P	V	K	L	K	P	G	M	D	G	P	K	V	K	Q	W	P	L	T	E	E	K	I	K	A	L	V	E	I	C	T	E	L	E	K	E	G	K	I	S	K
100.0	P	I	S	P	I	E	T	V	P	V	K	L	K	P	G	M	D	G	P	K	V	K	Q	W	P	L	T	E	E	K	I	K	A	L	V	E	I	C	T	E	M	E	K	E	G	K	I	S	K
100.0	P	I	S	P	I	E	T	V	P	V	K	L	K	P	G	M	D	G	P	K	V	K	Q	W	P	L	T	E	E	K	I	K	A	L	V	E	I	C	T	E	L	E	K	E	G	K	I	S	K
100.0	P	I	S	P	I	E	T	V	P	V	K	L	K	P	G	M	D	G	P	K	V	K	Q	W	P	L	T	E	E	K	I	K	A	L	M	E	I	C	T	E	M	E	K	E	G	K	I	S	K
100.0	P	I	S	P	I	E	T	V	P	V	K	L	K	P	G	M	D	G	P	K	V	K	Q	W	P	L	T	E	E	K	I	K	A	L	R	E	I	C	T	E	L	E	K	E	G	K	I	S	K
100.0	.	.	.	.	.	.	.	.	.	.	.	.	.	.	.	.	.	.	.	.	.	.	.	.	.	.	.	.	.	.	.	.	.	.	.	.	.	C	T	E	M	E	K	E	G	K	I	S	K
100.0	P	I	S	P	I	E	T	V	P	V	K	L	K	P	G	M	D	G	P	K	V	K	Q	W	P	L	T	E	E	K	I	R	A	L	E	E	I	C	T	E	L	E	K	E	G	K	I	S	K
100.0	P	I	S	P	I	D	T	V	P	V	K	L	K	P	G	M	D	G	P	K	V	K	Q	W	P	L	T	E	E	K	I	K	A	L	V	E	I	C	T	E	M	E	K	E	G	K	I	S	K
100.0	P	I	S	P	I	E	T	V	P	V	K	L	K	P	G	M	D	G	P	K	V	K	Q	W	P	L	T	E	E	K	I	K	A	L	V	E	I	C	T	E	M	E	K	E	G	K	I	S	K
100.0	P	I	S	P	I	E	T	V	P	V	K	L	K	P	G	M	D	G	P	K	V	K	Q	W	P	L	T	E	E	K	I	K	A	L	V	E	I	C	T	E	M	E	K	E	G	K	I	S	K
100.0	P	I	S	T	I	D	T	V	P	V	K	L	K	P	G	M	D	G	P	R	V	K	Q	W	P	L	T	E	E	K	I	K	G	L	V	E	I	C	T	E	M	E	K	E	G	K	I	S	K
100.0	P	I	S	P	I	E	T	V	P	V	K	L	K	P	G	M	D	G	P	K	V	K	Q	W	P	L	T	E	E	K	I	K	A	L	V	E	I	C	T	E	M	E	K	E	G	K	I	S	K
100.0	P	I	S	P	I	K	T	V	P	V	K	L	K	P	G	M	D	G	P	R	V	K	Q	W	P	L	T	E	E	K	I	K	A	L	I	E	I	C	T	E	L	E	E	A	G	K	I	S	K
100.0	P	I	S	P	I	E	T	V	P	V	K	L	K	P	G	M	D	G	P	K	I	K	Q	W	P	L	T	E	E	K	I	K	A	L	V	E	I	C	T	E	M	E	K	E	G	K	I	S	K
100.0	P	I	S	P	I	E	T	V	P	V	K	L	K	P	G	M	D	G	P	K	V	K	Q	W	P	L	T	E	E	K	I	K	A	L	V	E	I	C	T	F	L	E	E	E	G	K	I	S	K
100.0	P	I	S	P	I	E	T	V	P	V	K	L	K	P	G	M	D	G	P	K	V	K	Q	W	P	L	T	E	E	K	I	K	A	L	T	E	I	C	T	E	M	E	K	E	G	K	I	S	K
100.0	P	I	S	P	I	E	T	V	P	V	K	L	K	P	G	M	D	G	P	R	V	K	Q	W	P	L	T	E	E	K	I	K	A	L	V	E	I	C	T	E	M	E	K	E	G	K	I	S	K
100.0	.	.	.	.	.	.	.	.	.	.	.	.	.	.	.	.	.	.	.	.	.	.	.	.	.	.	.	.	.	.	.	.	.	.	.	.	.	C	T	E	M	E	K	E	G	K	I	S	K
100.0	P	I	S	P	I	E	T	V	P	V	K	L	K	P	G	M	D	G	P	K	V	K	Q	W	P	L	T	E	E	K	I	K	A	L	V	E	I	C	T	E	L	E	K	E	G	K	I	S	K
100.0	.	.	.	.	.	.	.	.	.	.	.	.	.	.	.	.	.	.	.	.	.	.	.	.	.	.	.	.	.	.	.	.	.	.	.	.	.	C	T	E	M	E	K	E	G	K	I	S	K
100.0	.	.	.	.	.	.	.	.	.	.	.	.	.	.	.	.	.	.	.	.	.	.	.	.	.	.	.	.	.	.	.	.	.	.	.	.	.	C	T	E	M	E	K	E	G	K	I	S	K
100.0	.	.	.	.	.	.	.	.	.	.	.	.	.	.	.	.	.	.	.	.	.	.	.	.	.	.	.	.	.	.	.	.	.	.	.	.	.	C	T	E	M	E	K	E	G	K	I	S	K
100.0	P	I	S	P	I	E	T	V	P	V	K	L	K	P	G	M	D	G	P	K	V	K	Q	W	P	L	T	E	E	K	I	K	A	L	V	E	I	C	N	E	L	E	Q	E	G	K	I	S	K
100.0	P	I	S	P	I	E	T	V	P	V	K	L	K	P	G	M	D	G	P	K	V	K	Q	W	P	L	T	E	E	K	I	K	A	L	E	E	I	C	A	E	L	E	K	E	G	K	I	S	K
100.0	P	I	S	P	I	E	T	V	P	V	K	L	K	P	G	M	D	G	P	K	V	K	Q	W	P	L	T	E	E	K	I	K	A	L	V	E	I	C	T	E	M	E	K	E	G	K	I	S	K
100.0	P	I	S	P	I	E	T	V	P	V	K	L	K	P	G	M	D	G	P	R	V	K	Q	W	P	L	T	E	E	K	I	K	A	L	V	E	I	C	T	E	M	E	K	E	G	K	I	S	K
100.0	P	I	S	P	I	E	T	V	P	V	K	L	K	P	G	M	D	G	P	K	V	K	Q	W	P	L	T	E	E	K	I	K	A	L	M	E	I	C	T	E	M	E	K	E	G	K	I	S	R
100.0	P	I	S	P	I	G	T	V	P	V	K	L	K	P	G	M	D	G	P	K	V	K	Q	W	P	L	T	E	E	K	I	K	A	L	V	E	I	C	T	E	L	E	N	E	G	K	I	S	K
100.0	P	I	S	P	I	E	T	V	P	V	K	L	K	P	G	M	D	G	P	K	V	K	Q	W	P	L	T	E	E	K	R	K	A	L	I	E	I	C	T	E	M	E	K	E	G	K	I	S	K
100.0	P	I	S	P	I	E	T	V	P	V	K	L	K	P	G	M	D	G	P	K	V	K	Q	W	P	L	T	E	E	K	I	K	A	L	V	E	I	C	T	E	L	E	K	E	G	K	I	S	K
100.0	P	I	S	P	I	E	T	V	P	V	K	L	K	P	G	M	D	G	P	K	V	K	Q	W	P	L	T	E	E	K	I	K	A	L	V	E	I	C	T	E	M	E	K	E	G	K	I	S	K
100.0	P	I	S	P	I	E	T	V	P	V	K	L	K	P	G	M	D	G	P	K	V	K	Q	W	P	L	T	E	E	K	I	K	A	L	V	E	I	C	T	E	L	E	K	E	G	K	I	S	K
100.0	P	I	S	P	I	E	T	V	P	V	K	L	K	P	G	M	D	G	P	K	V	K	Q	W	P	L	T	E	E	K	I	K	A	L	V	E	I	C	T	E	M	E	K	E	G	K	I	S	K
100.0	P	I	S	P	I	D	T	I	P	V	T	L	K	P	G	V	D	G	P	R	V	K	Q	W	P	L	T	E	E	K	I	K	A	L	T	E	I	C	K	E	L	E	E	E	G	K	I	S	K
100.0	P	I	S	P	I	E	T	V	P	V	K	L	K	P	G	M	D	G	P	K	V	K	Q	W	P	L	T	E	E	K	I	K	A	L	L	E	I	C	A	E	L	E	K	E	G	K	I	S	K
100.0	P	I	S	P	I	E	T	V	P	V	K	L	K	P	G	M	D	G	P	K	V	K	Q	W	P	L	T	E	E	K	I	K	A	L	V	E	I	C	T	E	M	E	K	E	G	K	I	S	K
100.0	P	I	S	P	I	E	T	V	P	V	K	L	K	P	G	M	D	G	P	R	V	K	Q	W	P	L	T	E	E	K	I	K	A	L	I	E	I	C	T	E	L	E	N	E	G	K	I	S	K
100.0	P	I	S	P	I	D	T	V	P	V	K	L	K	P	G	M	D	G	P	K	V	K	Q	W	P	L	T	E	E	K	I	K	A	L	V	E	I	C	T	E	L	E	K	E	G	K	I	S	K
100.0	P	I	S	P	I	E	T	V	P	V	K	L	K	P	G	M	D	G	P	R	V	K	Q	W	P	L	T	E	E	K	I	K	A	L	I	E	I	C	T	E	M	E	K	E	G	K	I	S	K
100.0	.	.	.	.	.	.	.	.	.	.	.	.	.	.	.	.	.	.	.	.	.	.	.	.	.	.	.	.	.	.	.	.	.	.	.	.	.	C	T	E	M	E	K	E	G	K	I	T	K
100.0	P	I	S	P	I	E	T	V	P	V	K	L	K	P	G	M	D	G	P	K	V	K	Q	W	P	L	T	E	E	K	I	K	A	L	V	E	I	C	T	E	L	E	K	E	G	K	I	S	K
100.0	P	I	S	P	I	E	T	V	P	V	K	L	K	P	G	M	D	G	P	K	V	K	Q	W	P	L	T	E	E	K	I	K	A	L	V	E	I	C	T	E	L	E	K	E	G	K	I	S	K
100.0	P	I	S	P	I	E	T	V	P	V	K	L	K	P	G	M	D	G	P	K	V	K	Q	W	P	L	T	E	E	K	I	K	A	L	T	E	I	C	T	E	L	E	K	E	G	K	I	S	K
100.0	P	I	S	P	I	E	T	V	P	V	K	L	K	P	G	M	D	G	P	K	V	K	Q	W	P	L	T	E	E	K	I	K	A	L	V	E	I	C	T	E	M	E	K	E	G	K	I	S	K
100.0	P	I	S	P	I	E	T	V	P	V	R	L	K	P	G	M	D	G	P	R	V	K	Q	W	P	L	T	E	E	K	I	K	A	L	V	E	I	C	T	E	M	E	K	E	G	K	I	S	K
100.0	.	.	.	.	.	.	.	.	.	.	.	.	.	.	.	.	.	.	.	.	.	.	.	.	.	.	.	.	.	.	.	.	.	.	.	.	.	C	T	E	M	E	K	E	G	K	I	S	K
100.0	P	I	S	P	I	E	T	V	P	V	K	L	K	P	G	M	D	G	P	K	V	K	Q	W	P	L	T	E	E	K	I	K	A	L	V	E	I	C	T	E	L	E	K	E	G	K	I	S	K
100.0	P	I	S	P	I	E	T	V	P	V	K	L	K	P	G	M	D	G	P	K	V	K	Q	W	P	L	T	E	E	K	I	K	A	L	V	E	I	C	T	E	L	E	K	E	G	K	I	S	K
100.0	P	I	S	P	I	E	T	V	P	V	K	L	K	P	G	M	D	G	P	K	V	K	Q	W	P	L	T	E	E	K	I	K	A	L	V	E	I	C	E	E	L	E	K	D	G	K	I	S	K
100.0	L	I	S	P	I	E	T	V	P	V	K	L	K	P	G	M	D	G	P	R	V	K	Q	W	P	L	T	E	E	K	I	K	A	L	V	E	I	C	T	E	M	E	K	E	G	K	I	S	K
100.0	P	I	S	T	I	E	T	V	P	V	K	L	K	P	G	M	D	G	P	K	V	K	Q	W	P	L	T	E	E	K	I	K	A	L	V	E	I	C	T	E	L	E	K	E	G	K	I	S	K
100.0	P	I	S	P	I	E	A	V	P	V	K	L	K	P	G	M	D	G	P	K	V	K	Q	W	P	L	T	E	E	K	I	K	A	L	V	E	I	C	T	E	L	E	E	E	G	K	I	S	K
100.0	P	I	S	P	I	D	T	V	P	V	K	L	K	P	G	M	D	G	P	K	V	K	Q	W	P	L	T	E	E	K	I	K	A	L	I	E	I	C	T	E	M	E	K	E	G	K	I	S	K
100.0	.	.	.	.	.	.	.	.	.	.	.	.	.	.	.	.	.	.	.	.	.	.	.	.	.	.	.	.	.	.	.	.	.	.	.	.	.	C	T	E	L	E	K	E	G	K	I	S	K
100.0	P	I	S	P	I	E	T	V	P	V	K	L	K	P	G	M	D	G	P	K	V	K	Q	W	P	L	T	E	E	K	I	K	A	L	V	E	I	C	T	E	M	E	K	E	G	K	I	S	K
100.0	P	I	S	P	I	E	T	V	P	V	K	L	K	P	G	M	D	G	P	K	V	K	Q	W	P	L	T	E	E	K	I	K	A	L	V	E	I	C	E	E	L	E	K	D	G	K	I	S	K
100.0	P	I	S	P	I	E	T	V	P	V	K	L	K	P	G	M	D	G	P	K	V	K	Q	W	P	L	T	E	E	K	I	K	A	L	V	E	I	C	T	E	M	E	K	E	G	K	I	S	K
100.0	P	I	S	P	I	E	T	V	P	V	K	L	K	P	G	M	D	G	P	K	V	K	Q	W	P	L	T	E	E	K	I	K	A	L	V	E	I	C	A	E	L	E	K	E	G	K	I	S	K
100.0	P	I	S	P	I	E	T	V	P	V	R	L	K	P	G	M	D	G	P	K	V	K	Q	W	P	L	T	E	E	K	I	K	A	L	I	E	I	C	T	E	M	E	K	E	G	Q	I	S	R
100.0	P	I	S	P	I	E	T	V	P	V	K	L	K	P	G	M	D	G	P	K	V	K	Q	W	P	L	T	K	E	K	I	K	A	L	M	E	I	C	T	E	M	E	Q	D	G	K	I	S	K
100.0	P	I	S	P	I	E	T	V	P	V	K	L	K	P	G	M	D	G	P	K	V	K	Q	W	P	L	T	E	E	K	I	K	A	L	V	E	I	C	T	E	M	E	K	E	G	K	I	S	K
100.0	.	.	.	.	.	.	.	.	.	.	.	.	.	.	.	.	.	.	.	.	.	.	.	.	.	.	.	.	.	.	.	.	.	.	.	.	.	C	T	E	M	E	K	E	G	K	I	S	K
100.0	P	I	S	P	I	E	T	V	P	V	K	L	K	P	G	M	D	G	P	K	V	K	Q	W	P	L	T	E	E	K	I	K	A	L	V	E	I	C	T	E	L	E	K	E	G	K	I	S	K
100.0	P	I	S	P	I	E	T	V	P	V	K	L	N	P	G	M	D	G	P	K	V	K	Q	W	P	L	T	E	E	K	I	K	A	L	T	E	I	C	A	E	M	E	K	E	G	K	I	S	K
100.0	P	I	S	P	I	D	T	V	P	V	K	L	K	P	G	M	D	G	P	K	V	K	Q	W	P	L	T	E	E	K	I	K	A	L	I	E	I	C	T	E	L	E	E	E	G	K	I	S	K
100.0	P	I	S	P	I	E	T	V	P	V	K	L	K	P	G	M	D	G	P	K	V	K	Q	W	P	L	T	E	E	K	I	K	A	L	M	E	I	C	A	F	L	E	E	E	G	K	I	S	K
100.0	P	I	S	P	I	E	T	V	P	V	K	L	K	P	G	M	D	G	P	K	I	K	Q	W	P	L	T	E	E	K	I	K	A	L	V	E	I	C	A	E	L	E	E	A	G	K	I	S	K
100.0	P	I	S	S	I	E	A	V	P	V	K	L	K	P	G	M	D	G	P	R	V	K	Q	W	P	L	T	E	E	K	I	K	A	L	M	E	I	C	T	E	L	E	K	E	G	K	I	S	K
100.0	.	.	.	.	.	.	.	.	.	.	.	.	.	.	.	.	.	.	.	.	.	.	.	.	.	.	.	.	.	.	.	.	.	.	.	.	.	C	T	E	M	E	K	E	G	K	I	S	K
100.0	P	I	S	P	I	E	T	V	P	V	K	L	K	P	G	M	D	G	P	R	V	K	Q	W	P	L	T	E	E	K	I	K	A	L	V	E	I	C	A	E	L	E	K	E	G	K	I	S	K
100.0	P	I	S	P	I	E	T	V	P	V	K	L	K	P	G	M	D	G	P	R	V	K	Q	W	P	L	T	E	E	K	I	K	A	L	M	E	I	C	T	E	L	E	Q	E	G	K	I	S	K
100.0	.	.	.	.	.	.	.	.	.	.	.	.	.	.	.	.	.	.	.	.	.	.	.	.	.	.	.	.	.	.	.	.	.	.	.	.	.	C	T	E	L	E	K	E	G	K	I	S	K
100.0	P	I	S	P	I	E	T	V	P	V	K	L	K	P	G	M	D	G	P	K	V	K	Q	W	P	L	T	E	E	K	I	K	A	L	L	E	I	C	T	E	L	E	E	D	G	K	I	S	R
100.0	P	I	S	P	I	A	T	V	P	V	K	L	K	P	G	M	D	G	P	K	V	K	Q	W	P	L	T	E	E	K	I	K	A	L	V	E	I	C	T	E	M	E	K	E	G	K	I	S	K
100.0	P	I	S	P	I	E	T	V	P	V	K	L	K	P	G	M	D	G	P	R	V	K	Q	W	P	L	T	E	E	K	I	K	A	L	I	E	I	C	T	E	M	E	K	E	G	K	I	S	K
100.0	P	I	S	P	I	E	T	V	P	V	K	L	K	P	G	M	D	G	P	K	V	K	Q	W	P	L	T	E	E	K	I	K	A	L	M	E	I	C	A	E	L	E	E	E	G	K	I	S	K
100.0	P	I	S	P	I	E	T	V	P	V	K	L	K	P	G	M	D	G	P	R	V	K	Q	W	P	L	T	E	E	K	I	K	A	L	M	E	I	C	A	E	L	E	E	D	G	K	I	S	K
100.0	P	I	S	P	I	E	T	V	P	V	K	L	K	P	G	M	D	G	P	K	V	K	Q	W	P	L	S	E	E	K	V	K	A	L	V	E	I	C	T	E	M	E	K	E	G	K	I	S	K
100.0	P	I	S	P	I	E	T	V	P	V	K	L	K	P	G	M	D	G	P	K	V	K	Q	W	P	L	T	E	E	K	I	K	A	L	V	E	I	C	T	E	L	E	K	E	G	K	I	T	K
100.0	P	I	S	P	I	K	T	V	P	V	K	L	K	P	G	M	D	G	P	K	V	K	Q	W	P	L	T	E	E	K	I	K	A	L	V	E	I	C	T	E	L	E	S	E	G	K	I	S	K
100.0	P	I	S	P	I	E	T	V	P	V	K	L	K	P	G	M	D	G	P	K	V	K	Q	W	P	L	T	E	E	K	I	K	A	L	V	E	I	C	T	E	M	E	K	E	G	K	I	S	K
100.0	P	I	S	P	I	E	T	V	P	V	K	L	K	P	G	M	D	G	P	K	V	K	Q	W	P	L	T	E	E	K	I	K	A	L	V	E	I	C	T	E	L	E	K	D	G	K	I	S	K
100.0	P	I	S	P	I	E	T	V	P	V	K	L	K	P	G	M	D	G	P	K	V	K	Q	W	P	L	T	E	E	K	I	K	A	L	V	E	I	C	T	E	M	E	K	E	G	K	I	S	K
100.0	P	I	S	P	I	E	T	V	P	V	K	L	K	P	G	M	D	G	P	K	V	K	Q	W	P	L	T	E	E	K	I	K	A	L	V	E	I	C	A	E	L	E	K	D	G	K	I	S	K
100.0	P	I	S	P	I	E	T	V	P	V	K	L	K	P	G	M	D	G	P	K	V	K	Q	W	P	L	T	E	E	K	I	K	A	L	V	E	I	C	T	F	L	E	E	E	G	K	I	S	K
100.0	P	I	S	P	I	E	T	V	P	V	K	L	K	P	G	M	D	G	P	K	V	K	Q	W	P	L	T	E	E	K	I	K	A	L	I	E	I	C	T	E	M	E	K	E	G	K	I	S	K
100.0	P	I	S	P	I	E	T	V	P	V	K	L	K	P	G	M	D	G	P	K	V	K	Q	W	P	L	T	E	E	K	I	K	A	L	V	E	I	C	A	E	L	E	K	E	G	K	I	S	K
100.0	P	I	S	P	I	E	T	V	P	V	K	L	K	P	G	M	D	G	P	K	V	K	Q	W	P	L	T	E	E	K	I	K	A	L	V	E	I	C	A	E	L	E	A	D	G	K	I	S	K
100.0	P	I	S	P	I	E	T	V	P	V	K	L	K	P	G	M	D	G	P	K	V	K	Q	W	P	L	T	E	E	K	I	K	A	L	V	E	I	C	T	E	L	E	K	E	G	K	I	S	K
100.0	P	I	S	P	I	E	T	V	P	V	K	L	K	P	G	M	D	G	P	K	V	K	Q	W	P	L	T	E	E	K	I	K	A	L	V	E	I	C	T	E	M	E	K	E	G	K	I	S	K
100.0	P	I	S	P	I	E	T	V	P	V	K	L	K	P	G	M	D	G	P	K	V	K	Q	W	P	L	T	E	E	K	I	K	A	L	V	E	I	C	A	E	M	E	K	E	G	K	I	S	K
100.0	.	.	.	.	.	.	.	.	.	.	.	.	.	.	.	.	.	.	.	.	.	.	.	.	.	.	.	.	.	.	.	.	.	.	.	.	.	C	T	E	M	E	K	E	G	K	I	S	K
100.0	P	I	S	P	I	E	T	V	P	V	K	L	K	P	G	M	D	G	P	K	V	K	Q	W	P	L	T	E	E	K	I	K	A	L	I	E	I	C	A	E	L	E	K	E	G	K	I	S	K
100.0	H	I	S	S	I	E	T	V	P	V	K	L	K	P	G	M	D	G	P	K	F	K	Q	W	P	L	T	E	E	K	I	K	A	L	V	E	I	C	T	E	M	E	K	E	G	K	I	S	K
100.0	P	I	S	P	I	E	T	V	P	V	K	L	K	P	G	M	D	G	P	K	V	K	Q	W	P	L	T	E	E	K	I	K	A	L	T	E	I	C	T	E	M	E	K	E	G	K	I	S	K
100.0	P	I	S	P	I	E	T	V	P	V	K	L	K	P	G	M	D	G	P	K	V	K	Q	W	P	L	T	E	E	K	I	K	A	L	V	E	I	C	T	E	M	E	K	E	G	K	I	E	K
100.0	.	.	.	.	.	.	.	.	.	.	.	.	.	.	.	.	.	.	.	.	.	.	Q	W	P	L	T	E	E	K	I	K	A	L	V	E	I	C	T	E	M	E	K	E	G	K	I	S	K
100.0	P	I	S	P	I	E	T	V	P	V	K	L	K	P	G	M	D	G	P	K	V	K	Q	W	P	L	T	E	E	K	I	K	A	L	V	E	I	C	T	E	L	E	K	E	G	K	I	S	K
100.0	P	I	S	P	I	E	T	V	P	V	K	L	K	P	G	M	D	G	P	K	V	K	Q	W	P	L	T	E	E	K	I	K	A	L	V	E	I	C	T	E	L	E	K	E	G	K	I	S	K
100.0	P	I	S	P	I	E	T	V	P	V	K	L	K	P	G	M	D	G	P	K	V	K	Q	W	P	L	T	E	E	K	I	K	A	L	V	E	I	C	T	E	M	E	K	E	G	K	I	S	K
100.0	P	I	S	P	I	E	T	V	P	V	K	L	K	P	G	M	D	G	P	K	V	K	Q	W	P	L	T	E	E	K	I	K	A	L	V	E	I	C	S	E	L	E	K	E	G	K	I	S	K
100.0	P	I	S	P	I	E	T	V	P	V	K	L	K	P	G	M	D	G	P	K	V	K	Q	W	P	L	T	E	E	K	I	K	A	L	V	E	I	C	T	E	M	E	K	E	G	K	I	S	K
100.0	P	I	S	P	I	E	T	V	P	V	K	L	K	P	G	V	D	G	P	K	V	K	Q	W	P	L	T	E	E	K	I	K	A	L	V	E	I	C	T	E	L	E	K	E	G	K	I	S	K
100.0	P	I	S	P	I	E	T	V	P	V	K	L	K	P	G	M	D	G	P	K	V	K	Q	W	P	L	T	E	E	K	I	K	A	L	V	E	I	C	T	E	L	E	K	E	G	K	I	S	K
100.0	.	.	.	.	.	.	.	.	.	.	.	.	.	.	.	.	.	.	.	.	.	.	.	.	.	.	.	.	.	.	.	.	.	.	.	.	.	C	A	E	L	E	K	E	G	K	I	S	K
100.0	P	I	S	P	I	E	T	V	P	V	K	L	K	P	G	M	D	G	P	R	V	K	Q	W	P	L	T	E	E	K	I	K	A	L	I	E	I	C	T	E	M	E	K	E	G	K	I	S	K
100.0	P	I	S	P	I	E	T	V	P	V	K	L	K	P	G	M	D	G	P	K	V	K	Q	W	P	L	T	E	E	K	I	K	A	L	V	E	I	C	T	E	L	E	K	E	G	K	I	S	K
100.0	P	I	S	P	I	E	T	V	P	V	K	L	K	P	G	M	D	G	P	K	V	K	Q	W	P	L	T	E	E	K	I	K	A	L	T	E	I	C	E	E	M	E	K	E	G	K	I	T	K
100.0	P	I	S	P	I	E	T	V	P	V	K	L	K	P	G	M	D	G	P	K	V	K	Q	W	P	L	T	E	E	K	I	K	A	L	T	E	I	C	E	E	M	E	K	E	G	K	I	T	K
100.0	P	I	S	P	I	E	T	V	P	V	K	L	K	P	G	M	D	G	P	R	V	K	Q	W	P	L	T	E	E	K	I	K	G	L	V	E	I	C	T	E	M	E	K	E	G	K	I	S	K
100.0	P	I	S	P	I	E	T	V	P	V	K	L	K	P	G	M	D	G	P	K	V	K	Q	W	P	L	T	E	E	K	I	K	A	L	V	E	I	C	T	E	M	E	K	E	G	K	I	S	R
100.0	P	I	S	P	I	E	T	V	P	V	K	L	K	P	G	M	D	G	P	K	V	K	Q	W	P	L	T	E	E	K	I	K	A	L	V	E	I	C	T	E	L	E	K	E	G	K	I	S	K
100.0	P	I	S	P	I	E	T	V	P	V	K	L	K	P	G	M	D	G	P	K	V	K	Q	W	P	L	T	E	E	K	I	K	A	L	V	E	I	C	T	E	L	E	Q	D	G	K	I	S	R
100.0	P	I	C	P	I	E	T	V	P	V	K	L	K	P	G	M	D	G	P	R	V	K	Q	W	P	L	T	E	E	K	I	K	A	L	V	E	I	C	T	E	L	E	E	A	G	K	I	S	K
100.0	P	I	S	P	I	E	T	V	P	V	K	L	K	P	G	M	D	G	P	K	V	K	Q	W	P	L	T	E	E	K	I	K	A	L	V	E	I	C	T	E	L	E	E	E	G	K	I	S	K
100.0	.	.	.	.	.	.	.	.	.	.	.	.	.	.	.	.	.	.	.	.	.	.	.	.	.	.	.	.	.	.	.	.	.	.	.	.	.	C	T	E	L	E	K	E	G	K	I	S	K
100.0	P	I	S	P	I	E	T	V	P	V	K	L	K	P	G	M	D	G	P	K	I	K	Q	W	P	L	T	E	E	K	I	K	A	L	V	E	I	C	T	E	L	E	K	E	G	K	I	S	K
100.0	P	I	S	P	I	E	T	V	P	V	K	L	K	P	G	M	D	G	P	K	V	K	Q	W	P	L	T	E	E	K	I	K	A	L	V	E	I	C	T	E	M	E	Q	E	G	K	I	S	R
100.0	P	I	S	P	I	E	T	V	P	V	K	L	K	P	G	M	D	G	P	K	V	K	Q	W	P	L	T	E	E	K	I	K	A	L	I	E	I	C	E	E	L	E	K	D	G	K	I	S	K
100.0	.	.	.	.	.	.	.	.	.	.	.	.	.	.	.	.	.	.	.	.	.	.	.	.	.	.	.	.	.	.	.	.	.	.	.	.	.	C	T	E	M	E	K	E	G	K	I	S	K
100.0	P	I	S	P	I	E	T	V	P	V	K	L	K	P	G	M	D	G	P	R	V	K	Q	W	P	L	T	E	E	K	I	K	A	L	M	E	I	C	A	E	L	E	K	E	G	K	I	S	K
100.0	.	.	.	.	.	.	.	.	.	.	.	.	.	.	.	.	.	.	.	.	.	.	.	.	.	.	.	.	.	.	.	.	.	.	.	.	.	C	T	E	M	E	K	E	G	K	I	S	K
100.0	P	I	S	P	I	E	T	V	P	V	K	L	K	P	G	M	D	G	P	K	V	K	Q	W	P	L	T	E	E	K	I	K	A	L	T	E	I	C	T	E	M	E	K	E	G	K	I	S	K
100.0	P	I	S	P	I	E	T	V	P	V	K	L	K	P	G	M	D	G	P	K	V	K	Q	W	P	L	T	A	E	K	I	K	A	L	V	E	I	C	T	E	M	E	K	E	G	K	I	S	K
100.0	P	I	S	P	I	E	T	V	P	V	K	L	K	P	G	M	D	G	P	K	V	K	Q	W	P	L	T	E	E	K	I	K	A	L	M	E	I	C	T	E	M	E	K	E	G	K	I	S	K
100.0	P	I	S	P	I	E	T	V	P	V	K	L	K	P	G	M	D	G	P	R	V	K	Q	W	P	L	T	E	E	K	I	K	A	L	I	E	I	C	T	E	L	E	N	D	G	K	I	S	K
100.0	.	.	.	.	.	.	.	.	.	.	.	.	.	.	.	.	.	.	.	.	.	.	.	.	.	.	.	.	.	.	.	.	.	.	.	.	.	C	A	E	M	E	K	E	G	K	I	S	K
100.0	.	.	.	.	.	.	.	.	.	.	.	.	.	.	.	.	.	.	.	.	.	.	.	.	.	.	.	.	.	.	.	.	.	.	.	.	.	C	T	E	M	E	K	E	G	K	I	S	K
100.0	.	.	.	.	.	.	.	.	.	.	.	.	.	.	.	.	.	.	.	.	.	.	.	.	.	.	.	.	.	.	.	.	.	.	.	.	.	C	A	E	M	E	K	E	G	K	I	T	K
100.0	P	I	S	P	I	E	T	V	P	V	K	L	K	P	G	M	D	G	P	K	V	K	Q	W	P	L	T	E	E	K	L	K	A	L	V	E	I	C	T	E	M	E	K	E	G	K	I	S	K
100.0	P	I	S	P	I	E	T	V	P	V	K	L	K	P	G	M	D	G	P	K	V	K	Q	W	P	L	T	E	E	K	I	K	A	L	V	E	I	C	X	E	L	E	K	D	G	K	I	S	K
100.0	P	I	S	P	I	E	T	V	P	V	K	L	K	P	G	M	D	G	P	K	V	K	Q	W	P	L	T	E	E	K	I	K	A	L	V	E	I	C	T	E	L	E	K	E	G	K	I	S	K
100.0	P	I	S	P	I	E	T	V	P	V	K	L	K	P	G	M	D	G	P	R	V	K	Q	W	P	L	T	E	E	K	I	K	A	L	V	E	I	C	T	E	M	E	K	E	G	K	I	S	K
100.0	P	I	S	P	I	E	T	V	P	V	K	L	K	P	G	M	D	G	P	K	V	K	Q	W	P	L	T	K	E	K	I	E	A	L	V	E	I	C	K	E	L	E	E	A	G	K	I	S	K
100.0	.	.	S	P	I	E	T	V	P	V	K	L	K	P	G	M	D	G	P	K	V	K	Q	W	P	L	T	E	E	K	I	K	A	L	T	E	I	C	T	E	L	E	K	E	G	K	I	S	K
100.0	P	I	S	P	I	E	T	V	P	V	K	L	K	P	G	M	D	G	P	K	V	K	Q	W	P	L	T	E	E	K	I	K	A	L	V	E	I	C	T	E	M	E	K	E	G	K	I	S	K
100.0	P	I	S	P	I	E	T	V	P	V	K	L	K	P	G	M	D	G	P	K	V	K	Q	W	P	L	T	E	E	K	I	K	A	L	V	E	I	C	T	E	M	E	K	E	G	K	I	S	K
100.0	P	I	S	P	I	E	T	V	P	V	K	L	K	P	G	M	D	G	P	K	V	K	Q	W	P	L	T	E	E	K	I	K	A	L	V	E	I	C	T	E	M	E	K	E	G	K	I	S	K
100.0	P	I	S	P	I	E	T	V	P	V	K	L	K	P	G	M	D	G	P	K	V	K	Q	W	P	L	T	E	E	K	I	K	A	L	V	E	I	C	T	E	L	E	Q	D	G	K	I	S	K
100.0	P	I	S	P	I	E	T	V	P	V	K	L	K	P	G	M	D	G	P	K	V	K	Q	W	P	L	T	E	E	K	I	K	A	L	V	E	I	C	T	E	L	E	K	E	G	K	I	S	K
100.0	P	I	S	P	I	E	T	V	P	V	K	L	K	P	G	M	D	G	P	K	V	K	Q	W	P	L	T	E	E	K	I	K	A	L	V	E	I	C	T	E	L	E	K	E	G	K	I	S	K
100.0	P	I	S	P	I	E	T	V	P	V	K	L	K	P	G	M	D	G	P	K	V	K	Q	W	P	L	T	E	E	K	I	K	A	L	T	E	I	C	T	E	L	E	K	E	G	K	I	S	K
100.0	P	I	S	P	I	E	T	V	P	V	K	L	K	P	G	M	D	G	P	K	V	K	Q	W	P	L	T	E	E	K	I	K	A	L	V	E	I	C	T	E	M	E	K	E	G	K	I	E	K
100.0	P	I	S	P	I	E	T	V	P	V	K	L	K	P	G	M	D	G	P	K	V	K	Q	W	P	L	T	E	E	K	I	K	A	L	V	E	I	C	T	E	M	E	K	E	G	K	I	S	R
100.0	P	I	S	P	I	E	T	V	P	V	K	L	K	P	G	M	D	G	P	K	V	K	Q	W	P	L	T	E	E	K	I	K	A	L	I	E	I	C	T	E	M	E	K	E	G	K	I	S	K
100.0	P	I	S	P	I	E	T	V	P	V	K	L	K	P	G	M	D	G	P	K	V	K	Q	W	P	L	T	E	E	K	I	K	A	L	V	E	I	C	T	E	M	E	K	E	G	K	I	S	K
100.0	P	I	S	P	I	E	T	V	P	V	K	L	K	P	G	M	D	G	P	K	V	K	Q	W	P	L	T	E	E	K	I	K	A	L	V	E	I	C	A	E	M	E	K	E	G	K	I	S	K
100.0	P	I	S	P	I	E	T	V	P	V	K	L	K	P	G	M	D	G	P	K	V	K	Q	W	P	L	T	X	E	K	I	K	A	L	V	E	I	C	A	E	L	E	K	D	G	K	I	S	K
100.0	P	I	S	P	I	E	T	V	P	V	K	L	K	P	G	M	D	G	P	K	V	K	Q	W	P	L	T	E	E	K	I	K	A	L	V	E	I	C	T	E	L	E	E	A	G	K	I	S	R
100.0	P	I	S	P	I	E	T	V	P	V	K	L	K	P	G	M	D	G	P	K	V	K	Q	W	P	L	T	E	E	K	I	K	A	L	V	E	I	C	T	E	M	E	K	E	G	K	I	S	K
100.0	P	I	S	P	I	E	T	V	P	V	K	L	K	P	G	M	D	G	P	K	V	K	Q	W	P	L	T	E	E	K	I	K	A	L	V	E	I	C	T	E	M	E	K	E	G	K	I	S	K
100.0	P	I	S	P	I	E	T	V	P	V	K	L	K	P	G	M	D	G	P	K	V	K	Q	W	P	L	T	E	E	K	I	K	A	L	V	E	I	C	A	E	M	E	K	E	G	K	I	S	K
100.0	P	I	S	P	I	E	T	V	P	V	K	L	K	P	G	M	D	G	P	K	V	K	Q	W	P	L	T	E	E	K	I	K	A	L	V	E	I	C	T	E	M	E	K	E	G	K	I	S	K
100.0	P	I	S	P	I	E	T	V	P	V	K	L	K	P	G	M	D	G	P	K	V	K	Q	W	P	L	T	E	E	K	I	K	A	L	V	E	I	C	T	E	M	E	K	E	G	K	I	S	K
100.0	P	I	S	P	I	E	T	V	P	V	K	L	K	P	G	M	D	G	P	K	V	K	Q	W	P	L	T	E	E	K	I	K	A	L	V	E	I	C	T	E	M	E	K	E	G	K	I	S	K
100.0	P	I	S	P	I	E	T	V	P	V	K	L	K	P	G	M	D	G	P	R	V	K	Q	W	P	L	T	E	E	K	I	K	A	L	V	E	I	C	T	E	L	E	K	E	G	K	I	S	K
100.0	P	I	S	P	I	E	T	V	P	V	K	L	K	P	G	M	D	G	P	K	V	K	Q	W	P	L	T	E	E	K	I	K	A	L	V	E	I	C	T	E	M	E	K	E	G	K	I	S	K
100.0	P	I	S	P	I	E	T	V	P	V	K	L	K	P	G	M	D	G	P	K	V	K	Q	W	P	L	T	E	E	K	I	K	A	L	V	E	I	C	T	E	L	E	K	D	G	K	I	S	K
100.0	P	I	S	P	I	E	T	V	P	V	K	L	K	P	G	M	D	G	P	K	V	K	Q	W	P	L	T	E	E	K	I	K	A	L	V	E	I	C	T	E	M	E	K	E	G	K	I	S	K
100.0	P	I	S	P	I	E	T	V	P	V	K	L	K	P	G	M	D	G	P	R	V	K	Q	W	P	L	T	E	K	K	I	K	A	L	V	E	I	C	T	E	L	E	N	D	G	K	I	S	K
100.0	P	I	S	P	I	E	T	V	P	V	K	L	K	P	G	M	D	G	P	K	V	K	Q	W	P	L	T	E	E	K	I	K	A	L	V	E	I	C	T	E	M	E	K	E	G	K	I	S	K
100.0	P	I	S	P	I	E	T	V	P	V	K	L	K	P	G	M	D	G	P	K	V	K	Q	W	P	L	T	E	E	K	I	K	A	L	V	E	I	C	T	E	L	E	K	E	G	K	I	S	K
100.0	P	I	S	P	I	E	T	V	P	V	K	L	K	P	G	M	D	G	P	K	V	K	Q	W	P	L	T	E	E	K	I	K	A	L	V	E	I	C	T	E	L	E	K	E	G	K	I	S	K
100.0	P	I	S	P	I	E	T	V	P	V	K	L	K	P	G	M	D	G	P	K	V	K	Q	W	P	L	T	E	E	K	I	K	A	L	I	E	I	C	T	E	M	E	K	E	G	K	I	S	K
100.0	P	I	S	P	I	E	T	V	P	V	K	L	K	P	G	M	D	G	P	K	V	K	Q	W	P	L	T	E	E	K	I	K	A	L	V	E	I	C	T	E	M	E	K	E	G	K	I	S	K
100.0	P	I	S	P	I	E	T	V	P	V	K	L	K	P	G	M	D	G	P	K	V	K	Q	W	P	L	T	E	E	K	I	K	A	L	V	E	I	C	T	E	L	E	K	E	G	K	I	S	K
100.0	P	I	S	P	I	E	T	V	P	V	K	L	K	P	G	M	D	G	P	K	V	K	Q	W	P	L	T	E	E	K	I	K	A	L	V	E	I	C	T	E	L	E	K	E	G	K	I	S	K
100.0	P	I	S	P	I	E	T	V	P	V	K	L	K	P	G	M	D	G	P	K	V	K	Q	W	P	L	T	E	E	K	I	K	A	L	V	E	I	C	T	E	L	E	K	E	G	K	I	S	K
100.0	.	.	.	.	.	.	.	.	.	.	.	.	.	.	.	.	.	.	.	.	.	.	.	.	.	.	.	.	.	.	.	.	.	.	.	.	.	C	T	E	L	E	K	E	G	K	I	S	K
100.0	P	I	S	P	I	E	T	V	P	V	K	L	K	P	G	M	D	G	P	K	V	K	Q	W	P	L	T	E	E	K	I	K	A	L	M	E	I	C	T	E	L	E	K	E	G	K	I	S	K
100.0	P	I	S	P	I	E	T	V	P	V	K	L	K	P	G	M	D	G	P	K	V	K	Q	W	P	L	T	E	E	K	I	K	A	L	V	E	I	C	T	E	M	E	K	E	G	K	I	T	K
100.0	P	I	S	P	I	E	T	V	P	V	K	L	K	P	G	M	D	G	P	R	V	K	Q	W	P	L	T	E	E	K	I	K	A	L	V	E	I	C	T	E	L	E	E	E	G	K	I	S	K
100.0	P	I	S	P	I	E	T	V	P	V	K	L	K	P	G	M	D	G	P	K	V	K	Q	W	P	L	T	E	E	K	I	K	A	L	V	E	I	C	T	E	M	E	K	E	G	K	I	S	K
100.0	P	I	S	P	I	E	T	V	P	V	K	L	K	P	G	M	D	G	P	K	V	K	Q	W	P	L	T	E	E	K	I	K	A	L	V	E	I	C	T	E	L	E	K	D	G	K	I	S	K
100.0	P	I	S	P	I	E	T	V	P	V	K	L	K	P	G	M	D	G	P	K	V	K	Q	W	P	L	T	E	E	K	I	K	A	L	V	E	I	C	T	E	M	E	K	E	G	K	I	S	K
100.0	P	I	S	P	I	E	T	V	P	V	K	L	K	P	G	M	D	G	P	K	I	K	Q	W	P	L	T	E	E	K	I	K	A	L	V	E	I	C	T	E	M	E	K	E	G	K	I	S	K
100.0	.	.	.	.	.	.	.	.	.	.	.	.	.	.	.	.	.	.	.	.	.	.	.	.	.	.	.	.	.	.	.	.	.	.	.	.	.	C	T	E	M	E	K	E	G	K	I	S	K
100.0	P	I	S	P	I	E	T	V	P	V	K	L	K	P	G	M	D	G	P	K	V	K	Q	W	P	L	T	E	E	K	I	K	A	L	V	E	I	C	T	K	M	E	E	E	G	Q	I	S	R
100.0	P	I	S	P	I	E	T	V	P	V	K	L	K	P	G	M	D	G	P	R	V	K	Q	W	P	L	T	E	E	K	I	K	A	L	V	E	I	C	T	E	L	E	K	D	G	K	I	S	K
100.0	P	I	S	P	I	E	T	V	P	V	K	L	K	P	G	M	D	G	P	R	V	K	Q	W	P	L	T	E	E	K	I	K	A	L	V	E	I	C	T	E	L	E	K	E	G	K	I	S	K
100.0	.	.	.	.	.	.	.	.	.	.	.	.	.	.	.	.	.	.	.	.	.	.	.	.	.	.	.	.	.	.	.	.	.	.	.	.	.	C	T	E	M	E	K	E	G	K	I	S	K
100.0	P	I	S	P	I	E	T	V	P	V	K	L	K	P	G	M	D	G	P	K	V	K	Q	W	P	L	T	E	E	K	L	K	A	L	V	E	I	C	T	E	L	E	K	E	G	K	I	S	K
100.0	P	I	S	P	I	E	T	V	P	V	K	L	K	P	G	M	D	G	P	K	V	K	Q	W	P	L	T	E	E	K	I	K	A	L	I	E	I	C	T	E	L	E	K	E	G	K	I	S	K
100.0	P	I	N	P	I	E	T	V	P	V	K	L	K	P	G	M	D	G	P	K	A	K	Q	W	P	L	T	A	E	K	I	K	A	L	V	E	I	C	I	E	M	E	K	E	G	K	I	S	K
100.0	P	I	S	P	I	E	T	V	P	V	K	L	K	P	G	M	D	G	P	K	V	K	Q	W	P	L	T	E	E	K	I	K	A	L	K	E	I	C	A	E	L	E	E	E	G	K	I	S	K
100.0	P	I	S	P	I	E	T	V	P	V	K	L	K	P	G	M	D	G	P	R	V	K	Q	W	P	L	T	E	E	K	I	K	A	L	V	E	I	C	T	E	M	E	K	E	G	K	I	S	K
100.0	P	I	S	P	I	E	T	V	P	V	K	L	K	P	G	M	D	G	P	K	V	K	Q	W	P	L	T	E	E	K	I	K	A	L	V	E	I	C	T	E	L	E	K	E	G	K	I	S	K
100.0	P	I	S	P	I	E	T	V	P	V	K	L	K	P	G	M	D	G	P	K	V	K	Q	W	P	L	T	E	E	K	I	K	A	L	V	E	I	C	T	E	L	E	K	E	G	K	I	S	K
100.0	.	.	.	.	.	.	.	.	.	.	.	.	.	.	.	.	.	.	.	.	.	.	.	.	.	.	.	.	.	.	.	.	.	.	.	.	.	C	T	E	M	E	K	E	G	K	I	S	K
100.0	P	I	S	P	I	E	T	V	P	V	K	L	K	P	G	V	D	G	P	K	V	K	Q	W	P	L	T	E	E	K	I	K	A	L	I	E	I	C	A	E	M	E	K	E	G	K	I	S	K
100.0	P	I	S	P	I	E	T	V	P	V	K	L	K	P	G	M	D	G	P	K	V	K	Q	W	P	L	T	E	E	K	I	K	A	L	V	E	I	C	T	E	M	E	K	E	G	K	I	S	K
100.0	P	I	S	P	I	E	T	V	P	V	K	L	K	P	G	M	D	G	P	K	V	K	Q	W	P	L	T	E	E	K	I	K	A	L	V	E	I	C	T	E	L	E	K	E	G	K	I	S	K
100.0	P	I	S	P	I	E	T	V	P	V	K	L	K	P	G	M	D	G	P	K	V	K	Q	W	P	L	T	E	E	K	I	K	A	L	R	E	I	C	A	E	M	E	K	E	G	K	I	S	K
100.0	P	I	S	P	I	E	T	V	P	V	K	L	K	P	G	M	D	G	P	R	V	K	Q	W	P	L	T	E	E	K	I	K	A	L	V	E	I	C	T	E	M	E	K	E	G	K	I	S	K
100.0	.	.	.	.	.	.	.	.	.	.	.	.	.	.	.	.	.	.	.	.	.	.	.	.	.	.	.	.	.	.	.	.	.	.	.	.	.	C	T	E	M	E	K	E	G	K	I	S	K
100.0	P	I	S	P	I	E	T	V	P	V	K	L	K	P	G	M	D	G	P	R	V	K	Q	W	P	L	T	E	E	K	I	K	A	L	V	E	I	C	T	E	L	E	K	E	G	K	I	S	K
100.0	P	I	S	P	I	E	T	V	P	V	K	L	K	P	G	M	D	G	P	K	V	K	Q	W	P	L	T	E	E	K	I	K	A	L	V	E	I	C	T	E	M	E	K	E	G	K	I	S	K
100.0	P	I	S	P	I	E	T	V	P	V	K	L	K	P	G	M	D	G	P	K	I	K	Q	W	P	L	T	E	E	K	I	K	A	L	M	E	I	C	T	E	M	E	Q	E	G	K	I	S	K
100.0	P	I	S	P	I	E	T	V	P	V	K	L	K	P	G	M	D	G	P	K	V	K	Q	W	P	L	T	E	E	K	I	K	A	L	V	E	I	C	T	E	L	E	K	E	G	K	I	S	K
100.0	P	I	S	P	I	E	T	V	P	V	K	L	K	P	G	M	D	G	P	K	V	K	Q	W	P	L	T	E	E	K	I	K	A	L	V	E	I	C	T	E	L	E	Q	E	G	K	I	S	K
100.0	P	I	S	P	I	E	T	V	P	V	K	L	K	P	G	M	D	G	P	K	V	K	Q	W	P	L	T	E	E	K	I	K	A	L	T	E	I	C	T	E	L	E	K	E	G	K	I	S	R
100.0	.	.	.	.	.	.	.	.	.	.	.	.	.	.	.	.	.	.	.	.	.	.	.	.	.	.	.	.	.	.	.	.	.	.	.	.	.	C	T	E	M	E	K	E	G	K	I	S	K
100.0	P	I	S	P	I	E	T	V	P	V	K	L	K	P	G	M	D	G	P	R	V	K	Q	W	P	L	T	E	E	K	I	K	A	L	M	E	I	C	T	E	L	E	K	E	G	K	I	S	K
100.0	P	I	S	P	I	E	T	V	P	V	T	L	K	P	G	M	D	G	P	R	V	R	Q	W	P	L	T	E	E	K	I	K	A	L	V	E	I	C	T	E	M	E	K	E	G	K	I	S	K
100.0	P	I	S	P	I	K	T	V	P	V	K	L	K	P	G	M	D	G	P	R	V	K	Q	W	P	L	T	E	E	K	I	K	A	L	M	E	I	C	A	E	L	E	K	E	E	K	I	S	K
100.0	P	I	S	P	I	E	T	V	P	V	K	L	K	P	G	M	D	G	P	K	V	K	Q	W	P	L	T	E	E	K	I	K	A	L	I	E	I	C	T	E	L	E	K	E	G	K	I	S	K
100.0	P	I	S	P	I	E	T	V	P	V	K	L	K	P	G	M	D	G	P	K	V	K	Q	W	P	L	T	E	E	K	I	K	A	L	A	E	I	C	T	E	M	E	K	E	G	K	I	S	K
100.0	P	I	S	P	I	E	T	V	P	V	K	L	K	P	G	M	D	G	P	K	V	K	Q	W	P	L	T	E	E	K	I	K	A	L	V	E	I	C	T	E	L	E	Q	D	G	K	I	S	K
100.0	.	.	.	.	.	.	.	.	.	.	.	.	.	.	.	.	.	.	.	.	.	.	.	.	.	.	.	.	.	.	.	.	.	.	.	.	.	.	.	E	L	E	E	A	G	K	I	S	K
100.0	.	.	.	.	.	.	.	.	.	.	.	.	.	.	.	.	.	.	.	.	.	.	.	.	.	.	.	.	.	.	.	.	.	.	.	.	.	C	T	E	M	E	K	E	G	K	I	S	K
100.0	P	I	S	P	I	E	T	V	P	V	K	L	K	P	G	M	D	G	P	K	V	K	Q	W	P	L	T	E	E	K	I	K	A	L	V	E	I	C	T	E	L	E	K	E	G	K	I	S	K
100.0	P	I	S	P	I	E	T	V	P	V	K	L	K	P	G	M	D	G	P	K	V	K	Q	W	P	L	T	E	E	K	I	K	A	L	V	E	I	C	T	E	L	E	K	E	G	K	I	S	K
100.0	.	.	.	.	.	.	.	.	.	.	.	.	.	.	.	.	.	.	.	.	.	.	.	.	.	.	.	.	.	.	.	.	.	.	.	.	.	C	T	E	M	E	K	E	G	K	I	S	K
100.0	P	I	S	P	I	E	T	V	P	V	K	L	K	P	G	M	D	G	P	K	V	K	Q	W	P	L	T	E	E	K	I	K	A	L	V	E	I	C	T	E	M	E	K	E	G	K	I	S	K
100.0	P	I	S	P	I	E	T	V	P	V	K	L	K	P	G	M	D	G	P	R	V	K	Q	W	P	L	T	E	E	K	I	K	A	L	L	E	I	C	A	E	L	E	E	D	G	K	I	T	K
100.0	P	I	S	P	I	E	T	V	P	V	K	L	K	P	G	M	D	G	P	R	V	K	Q	W	P	L	T	E	E	K	I	K	A	L	V	E	I	C	N	E	M	E	K	E	G	K	I	S	K
100.0	P	I	S	P	I	E	T	V	P	V	K	L	K	P	G	M	D	G	P	R	V	K	Q	W	P	L	T	E	E	K	I	K	A	L	L	E	I	C	T	E	L	E	E	E	G	K	I	S	K
100.0	P	I	S	P	I	E	T	V	P	V	K	L	K	P	G	M	D	G	P	K	V	K	Q	W	P	L	T	E	E	K	I	K	A	L	V	E	I	C	T	E	L	E	K	D	G	K	I	S	K
100.0	P	I	S	P	I	E	T	V	P	V	K	L	K	P	G	M	D	G	P	K	V	K	Q	W	P	L	T	E	E	K	I	K	A	L	V	E	I	C	T	E	L	E	K	E	G	K	I	S	K
100.0	P	I	S	S	I	E	T	V	P	V	K	L	K	P	G	M	D	G	P	R	V	K	Q	W	P	L	T	E	E	K	I	K	A	L	V	E	I	C	T	E	L	E	K	E	G	K	I	S	K
100.0	P	I	S	P	I	E	T	V	P	V	K	L	K	P	G	M	D	G	P	K	V	K	Q	W	P	L	T	E	E	K	I	K	A	L	V	E	I	C	T	E	M	E	E	E	G	K	I	S	K
100.0	P	V	S	P	I	E	T	V	P	V	K	L	K	P	G	M	D	G	P	K	V	K	Q	W	P	L	T	E	E	K	I	K	A	L	M	E	I	C	A	E	L	E	A	D	G	K	I	S	K
100.0	P	I	S	P	I	E	T	V	P	V	K	L	K	P	G	M	D	G	P	K	V	K	Q	W	P	L	T	E	E	K	I	K	A	L	V	E	I	C	T	E	M	E	K	E	G	K	I	S	K
100.0	P	I	S	P	I	D	T	V	P	V	K	L	K	P	G	M	D	G	P	K	V	K	Q	W	P	L	T	E	E	K	I	K	A	L	V	E	I	C	E	E	L	E	K	D	G	K	I	S	K
100.0	P	I	S	P	I	E	T	V	P	V	K	L	K	P	G	M	D	G	P	K	V	K	Q	W	P	L	T	E	E	K	I	K	A	L	V	E	I	C	T	E	M	E	K	E	G	K	I	S	K
100.0	P	I	S	P	I	E	T	V	P	V	K	L	K	P	G	M	D	G	P	K	V	K	Q	W	P	L	T	E	E	K	I	K	A	L	V	E	I	C	T	E	L	E	K	E	G	K	I	S	K
100.0	P	I	S	P	I	E	T	V	P	V	K	L	K	P	G	M	D	G	P	K	V	K	Q	W	P	L	T	E	E	K	I	K	A	L	M	E	I	C	T	E	M	E	K	E	G	K	I	S	K
100.0	P	I	S	P	I	E	T	V	P	V	K	L	K	P	G	M	D	G	P	K	V	K	Q	W	P	L	T	E	E	K	I	K	A	L	T	E	I	C	T	E	L	E	Q	E	G	K	I	S	K
100.0	P	I	S	P	I	E	T	V	P	V	K	L	K	P	G	M	D	G	P	K	V	K	Q	W	P	L	T	K	E	K	I	K	A	L	V	E	I	C	T	E	M	E	K	E	G	K	I	S	K
100.0	P	I	S	P	I	E	T	V	P	V	K	L	K	P	G	M	D	G	P	R	V	K	Q	W	P	L	T	E	E	K	I	K	A	L	V	E	I	C	T	E	L	E	K	E	G	K	I	S	K
100.0	P	V	S	P	I	E	T	V	P	V	K	L	K	P	G	M	D	G	P	K	V	K	Q	W	P	L	T	E	E	K	I	K	A	L	L	E	I	C	A	E	L	E	K	D	G	K	I	S	K
100.0	P	I	S	P	I	E	T	V	P	V	K	L	K	P	G	M	D	G	P	K	V	K	Q	W	P	L	T	E	E	K	I	K	A	L	I	E	I	C	T	E	M	E	K	E	G	K	I	S	K
100.0	.	.	.	.	.	.	.	.	.	.	.	.	.	.	.	.	.	.	.	.	.	.	Q	W	P	L	T	E	E	K	I	K	A	L	V	E	I	C	A	E	M	E	K	E	G	K	I	S	K
100.0	.	.	.	.	.	.	.	.	.	.	.	.	.	.	.	.	.	.	.	.	.	.	.	.	.	.	.	.	.	.	.	.	.	.	.	.	.	C	T	E	M	E	K	E	G	K	I	S	K
100.0	P	I	S	P	I	E	T	V	P	V	K	L	K	P	G	M	D	G	P	K	V	K	Q	W	P	L	T	E	E	K	I	K	A	L	R	E	I	C	A	E	L	E	K	E	G	K	I	S	K
100.0	P	I	S	P	I	E	T	V	P	V	K	L	K	P	G	M	D	G	P	K	V	K	Q	W	P	L	T	E	E	K	I	K	A	L	V	E	I	C	T	E	L	E	K	E	G	K	I	S	K
100.0	P	I	S	P	I	E	T	V	P	V	K	L	K	P	G	M	D	G	P	K	V	K	Q	W	P	L	T	E	E	K	I	K	A	L	V	E	I	C	T	E	M	E	K	E	G	K	I	S	K
100.0	P	I	S	P	I	E	T	V	P	V	K	L	K	P	G	M	D	G	P	K	V	K	Q	W	P	L	T	E	E	K	I	K	A	L	V	E	I	C	T	E	M	E	K	E	G	K	I	S	K
100.0	P	I	S	P	I	E	T	V	P	V	K	L	K	P	G	M	D	G	P	K	V	K	Q	W	P	L	T	E	E	K	I	K	A	L	V	E	I	C	T	F	L	E	E	E	G	K	I	S	K
100.0	P	I	S	P	I	E	T	V	P	V	K	L	K	P	G	M	D	G	P	K	V	K	Q	W	P	L	T	E	E	K	I	K	A	L	T	E	I	C	T	E	M	E	K	E	G	K	I	S	K
100.0	P	I	S	P	I	E	T	V	P	V	K	L	K	P	G	M	D	G	P	K	V	K	Q	W	P	L	T	E	E	K	I	K	A	L	V	E	I	C	T	E	L	E	K	E	G	K	I	S	K
100.0	P	I	S	P	I	E	T	V	P	V	K	L	K	P	G	M	D	G	P	K	V	K	Q	W	P	L	T	E	E	K	I	K	A	L	V	E	I	C	T	E	M	E	K	E	G	K	I	S	K
100.0	P	I	S	P	I	E	T	V	P	V	K	L	K	P	G	M	D	G	P	K	V	K	Q	W	P	L	T	E	E	K	I	K	A	L	V	E	I	C	T	E	M	E	K	E	G	K	I	S	K
100.0	P	I	S	P	I	E	T	V	P	V	K	L	K	P	G	M	D	G	P	K	V	K	Q	W	P	L	T	E	E	K	I	K	A	L	V	E	I	C	T	E	M	E	K	E	G	K	I	S	K
100.0	P	I	S	P	I	E	T	V	P	V	R	L	K	P	G	M	D	G	P	R	V	K	Q	W	P	L	T	E	E	K	I	K	A	L	V	E	I	C	T	E	M	E	K	E	G	K	I	S	K
100.0	P	I	S	P	I	E	T	V	P	V	K	L	K	P	G	M	D	G	P	K	V	K	Q	W	P	L	T	E	E	K	I	K	A	L	M	E	I	C	T	E	M	E	K	E	G	K	I	S	K
100.0	P	I	S	P	I	E	T	V	P	V	K	L	K	P	G	M	D	G	P	K	V	K	Q	W	P	L	T	E	E	K	I	K	A	L	I	E	I	C	T	E	L	E	Q	E	G	K	I	S	K
100.0	P	I	S	P	I	E	T	V	P	V	K	L	K	P	G	M	D	G	P	R	V	K	Q	W	P	L	T	E	E	K	I	K	A	L	M	E	I	C	A	E	M	E	K	E	G	K	I	S	R
100.0	P	I	S	P	I	E	T	V	P	V	K	L	K	P	G	M	D	G	P	K	V	N	N	W	P	L	T	E	E	K	I	K	A	L	V	E	I	C	T	E	L	E	K	E	G	K	I	T	K
100.0	P	I	S	P	I	E	T	V	P	V	K	L	K	P	G	M	D	G	P	K	V	K	Q	W	P	L	T	E	E	K	I	K	A	L	V	E	I	C	T	E	M	E	K	E	G	K	I	S	K
100.0	P	I	S	P	I	E	T	V	P	V	K	L	K	P	G	M	D	G	P	R	V	K	Q	W	P	L	T	E	E	K	I	K	A	L	L	E	I	C	A	E	M	E	K	E	G	K	I	S	K
100.0	P	I	S	P	I	E	T	V	P	V	K	L	K	P	G	M	D	G	P	K	V	K	Q	W	P	L	T	E	E	K	I	K	A	L	V	E	I	C	T	E	L	E	K	E	G	K	I	S	K
100.0	P	I	S	P	I	E	T	V	P	V	K	L	K	P	G	M	D	G	P	K	V	K	Q	W	P	L	T	E	E	K	I	K	A	L	V	E	I	C	T	E	L	E	K	E	G	K	I	S	K
100.0	.	.	.	.	.	.	.	.	.	.	.	.	.	.	.	.	.	.	.	.	.	.	.	.	.	.	.	.	.	.	.	.	.	.	.	.	.	C	T	E	M	E	K	E	G	K	I	S	K
100.0	P	I	S	P	I	E	T	V	P	V	K	L	K	P	G	M	D	G	P	K	V	K	Q	W	P	L	T	E	E	K	I	K	A	L	V	E	I	C	T	E	M	E	K	E	G	K	I	S	K
100.0	P	I	S	P	I	D	T	V	P	V	K	L	K	P	G	M	D	G	P	K	V	K	Q	W	P	L	T	E	E	K	I	K	A	L	M	E	I	C	T	E	M	E	K	E	G	K	I	S	K
100.0	P	I	S	P	I	E	T	V	P	V	K	L	K	P	G	M	D	G	P	R	V	K	Q	W	P	L	T	E	E	K	I	K	A	L	V	E	I	C	T	E	L	E	E	A	G	K	I	S	K
100.0	P	I	S	P	I	E	T	V	P	V	K	L	K	P	G	M	D	G	P	K	V	K	Q	W	P	L	T	E	E	K	I	K	A	L	V	E	I	C	T	E	M	E	K	E	G	K	I	S	K
100.0	P	I	S	P	I	E	T	V	P	V	K	L	K	P	G	M	D	G	P	K	V	K	Q	W	P	L	T	A	E	K	I	K	A	L	V	E	I	C	T	E	M	E	K	E	G	K	I	S	K
100.0	P	I	S	P	I	E	T	V	P	V	K	L	K	P	G	M	D	G	P	K	V	K	Q	W	P	L	T	E	E	K	I	K	A	L	V	E	I	C	T	E	M	E	K	E	G	K	I	S	K
100.0	P	I	S	P	I	E	T	V	P	V	K	L	K	P	G	M	D	G	P	R	V	K	Q	W	P	L	T	E	E	K	I	K	A	L	V	E	I	C	T	E	M	E	K	E	G	K	I	S	K
100.0	P	I	S	P	I	E	T	V	P	V	K	L	K	P	G	M	D	G	P	R	V	K	Q	W	P	L	T	E	E	K	I	K	A	L	V	E	I	C	T	E	L	E	K	E	G	K	I	S	K
100.0	P	I	S	P	I	E	T	V	P	V	K	L	K	P	G	M	D	G	P	K	V	K	Q	W	P	L	T	E	E	K	I	K	A	L	V	E	I	C	T	E	L	E	K	E	G	K	I	S	K
100.0	P	I	S	P	I	E	T	V	P	V	K	L	K	P	G	M	D	G	P	K	V	K	Q	W	P	L	T	E	E	K	I	K	A	L	V	E	I	C	T	E	M	E	K	E	G	K	I	S	K
100.0	P	I	S	P	I	E	T	V	P	V	K	L	K	P	G	M	D	G	P	K	V	K	Q	W	P	L	T	E	E	K	I	K	A	L	V	E	I	C	T	E	L	E	Q	E	G	K	I	S	K
100.0	P	I	S	P	I	E	T	V	P	V	K	L	K	P	G	M	D	G	P	K	V	K	Q	W	P	L	T	E	E	K	I	K	A	L	R	E	I	C	T	E	L	E	K	E	G	K	I	S	R
100.0	.	.	.	.	.	.	.	.	.	.	.	.	.	.	.	.	.	.	.	.	.	.	.	.	.	.	.	.	.	.	.	.	.	.	.	.	.	C	T	E	L	E	K	E	G	K	I	S	K
100.0	P	I	S	P	I	E	T	V	P	V	K	L	K	P	G	M	D	G	P	K	V	K	Q	W	P	L	T	E	E	K	I	K	A	L	V	E	I	C	T	E	M	E	K	E	G	K	I	S	K
100.0	P	I	S	P	I	E	T	V	P	V	K	L	K	P	G	M	D	G	P	R	V	K	Q	W	P	L	T	E	E	K	I	K	A	L	V	E	I	C	T	E	M	E	K	E	G	K	I	S	K
100.0	P	I	S	P	I	E	T	V	P	V	K	L	K	P	G	M	D	G	P	K	V	K	Q	W	P	L	T	E	E	K	I	K	A	L	V	E	I	C	T	E	L	E	E	A	G	K	I	S	K
100.0	P	I	S	P	I	K	T	V	P	V	K	L	K	P	G	M	D	G	P	K	V	K	Q	W	P	L	T	E	E	K	I	K	A	L	V	E	I	C	T	E	L	E	E	A	G	K	I	S	K
100.0	P	I	S	P	I	D	T	V	P	V	K	L	K	P	G	M	D	G	P	K	V	K	Q	W	P	L	T	E	E	K	I	K	A	L	V	E	I	C	T	E	M	E	K	E	G	K	I	S	K
100.0	P	I	S	P	I	E	T	V	P	V	K	L	K	P	G	M	D	G	P	K	V	K	Q	W	P	L	T	E	E	K	I	K	A	L	V	E	I	C	T	E	L	E	K	E	G	K	I	S	K
100.0	P	I	S	P	I	E	T	V	P	V	K	L	K	P	G	M	D	G	P	K	V	K	Q	W	P	L	T	E	E	K	I	K	A	L	V	E	I	C	T	E	M	E	K	E	G	K	I	S	K
100.0	P	I	S	P	I	E	T	V	P	V	K	L	K	P	G	M	D	G	P	R	V	K	Q	W	P	L	T	E	E	K	I	K	A	L	L	E	I	C	A	E	L	E	E	E	G	K	I	S	K
100.0	P	I	S	P	I	E	T	V	P	V	K	L	K	P	G	M	D	G	P	K	V	K	Q	W	P	L	T	E	E	K	I	K	A	L	V	E	I	C	T	E	M	E	K	E	G	K	I	S	K
100.0	P	I	S	P	I	E	T	V	P	V	K	L	K	P	G	M	D	G	P	K	V	K	Q	W	P	L	T	E	E	K	I	K	A	L	V	E	I	C	T	E	M	E	K	E	G	K	I	S	K
100.0	.	.	.	.	.	.	.	.	.	.	.	.	.	.	.	.	.	.	.	.	.	.	.	.	.	.	.	.	.	.	.	.	.	.	.	.	.	C	T	E	M	E	K	E	G	K	I	S	K
100.0	P	I	S	P	I	E	T	V	P	V	K	L	K	P	G	M	D	G	P	K	V	K	Q	W	P	L	T	E	E	K	I	K	A	L	V	E	I	C	A	E	L	E	K	E	G	K	I	S	K
100.0	P	I	S	P	I	E	T	V	P	V	K	L	K	P	G	M	D	G	P	K	V	K	Q	W	P	L	T	E	E	K	I	K	A	L	I	E	I	C	T	E	L	E	Q	E	G	K	I	S	K
100.0	P	I	S	P	I	E	T	V	P	V	K	L	K	P	G	M	D	G	P	R	V	K	Q	W	P	L	T	E	E	K	I	K	A	L	V	E	I	C	T	E	M	E	K	E	G	K	I	S	K
100.0	P	I	S	P	I	E	T	V	P	V	K	L	K	P	G	M	D	G	P	K	V	K	Q	W	P	L	T	E	E	K	I	K	A	L	V	E	I	C	T	E	L	E	E	A	G	K	I	S	K
100.0	P	I	S	P	I	E	T	V	P	V	K	L	K	P	G	M	D	G	P	K	V	K	Q	W	P	L	T	E	E	K	I	K	A	L	V	E	I	C	T	E	L	E	K	E	G	K	I	S	K
100.0	P	I	S	P	I	E	T	V	P	V	K	L	K	P	G	M	D	G	P	K	V	K	Q	W	P	L	T	E	E	K	I	K	A	L	V	E	I	C	T	E	L	E	K	E	G	K	I	S	K
100.0	P	I	S	P	I	E	T	V	P	V	K	L	K	P	G	M	D	G	P	K	V	K	Q	W	P	L	T	E	E	K	I	K	A	L	V	E	I	C	T	E	M	E	K	E	G	K	I	S	K
100.0	P	I	S	P	I	E	T	V	P	V	K	L	K	P	G	M	D	G	P	K	V	K	Q	W	P	L	T	E	E	K	I	K	A	L	V	E	I	C	A	E	L	E	K	E	G	K	I	S	K
100.0	P	I	S	P	I	E	T	V	P	V	K	L	K	P	G	M	D	G	P	K	V	K	Q	W	P	L	T	E	E	K	I	K	A	L	V	E	I	C	T	E	L	E	Q	E	G	K	I	S	K
100.0	.	.	.	.	.	.	.	.	.	.	.	.	.	.	.	.	.	.	.	.	.	.	.	.	.	.	.	.	.	.	.	.	.	.	.	.	.	C	T	E	L	E	K	E	G	K	I	S	K
100.0	P	I	S	P	I	E	T	V	P	V	K	L	K	P	G	M	D	G	P	K	V	K	Q	W	P	L	T	E	E	K	I	K	A	L	T	E	I	C	T	E	L	E	K	E	G	K	I	S	K
100.0	.	I	S	P	I	E	T	V	P	V	K	L	K	P	G	M	D	G	P	K	V	K	Q	W	P	L	T	E	E	K	I	K	A	L	L	E	I	C	T	E	M	E	K	E	G	K	I	S	K
100.0	P	I	S	P	I	E	T	V	P	V	K	L	K	P	G	M	D	G	P	K	V	K	Q	W	P	L	T	E	E	K	I	K	A	L	V	E	I	C	T	E	M	E	K	E	G	K	I	S	K
100.0	.	.	.	.	.	.	.	.	.	.	.	.	.	.	.	.	.	.	.	.	.	.	.	.	.	.	.	.	.	.	.	.	.	.	.	.	.	C	T	E	M	E	K	E	G	K	I	S	K
100.0	P	I	S	P	I	E	T	V	P	V	K	L	K	P	G	M	D	G	P	K	V	K	Q	W	P	L	T	E	E	K	I	K	A	L	I	E	I	C	T	E	M	E	K	E	G	K	I	S	K
100.0	P	I	S	P	I	E	T	V	P	V	K	L	K	P	G	M	D	G	P	K	V	K	Q	W	P	L	T	E	E	K	I	K	A	L	V	E	I	C	T	E	L	E	Q	E	G	K	I	S	R
100.0	P	I	S	P	I	E	T	V	P	V	K	L	K	P	G	M	D	G	P	K	V	K	Q	W	P	L	T	E	E	K	I	K	A	L	V	E	I	C	T	E	L	E	K	E	G	K	I	S	K
100.0	P	I	S	P	I	E	T	V	P	V	K	L	K	P	G	M	D	G	P	K	V	K	Q	W	P	L	T	E	E	K	I	K	A	L	V	E	I	C	A	E	L	E	K	E	G	K	I	S	R
100.0	P	I	S	P	I	D	T	V	P	V	K	L	K	P	G	M	D	G	P	K	V	K	Q	W	P	L	T	E	E	K	I	K	A	L	V	E	I	C	A	E	L	E	K	D	G	K	I	S	K
100.0	P	I	S	P	I	E	T	V	P	V	K	L	K	P	G	M	D	G	P	K	V	K	Q	W	P	L	T	E	E	K	I	K	A	L	V	E	I	C	A	E	L	E	K	D	G	K	I	S	K
100.0	P	I	S	P	I	E	T	V	P	V	K	L	K	P	G	M	D	G	P	R	V	K	Q	W	P	L	T	E	E	K	I	K	A	L	V	E	I	C	T	E	M	E	K	E	G	K	I	S	K
100.0	P	I	S	P	I	E	T	V	P	V	K	L	K	P	G	M	D	G	P	K	V	K	Q	W	P	L	T	E	E	K	I	K	A	L	T	E	I	C	A	E	L	E	K	E	G	K	I	S	K
100.0	P	I	S	P	I	E	T	V	P	V	K	L	K	P	G	M	D	G	P	K	V	K	Q	W	P	L	T	E	E	K	I	K	G	L	V	E	I	C	T	E	L	E	K	E	G	K	I	S	K
100.0	P	I	S	P	I	E	T	V	P	V	K	L	K	P	G	M	D	G	P	K	V	K	Q	W	P	L	T	E	E	K	I	K	A	L	V	E	I	C	T	E	L	E	K	D	G	K	I	S	K
100.0	P	I	S	P	I	E	T	V	P	V	K	L	K	P	G	M	D	G	P	K	V	K	Q	W	P	L	T	E	E	K	I	K	A	L	V	E	I	C	T	E	L	E	K	E	G	K	I	S	K
100.0	P	I	S	P	I	E	T	V	P	V	K	L	K	P	G	M	D	G	P	K	V	K	Q	W	P	L	T	E	E	K	I	K	A	L	V	E	I	C	T	E	L	E	K	E	G	K	I	S	K
100.0	P	I	S	P	I	E	T	V	P	V	K	L	K	P	G	M	D	G	P	K	V	K	Q	W	P	L	T	E	E	K	I	K	A	L	V	E	I	C	T	E	M	E	K	E	G	K	I	S	K
100.0	P	I	S	P	I	E	T	V	P	V	K	L	K	P	G	M	D	G	P	K	V	K	Q	W	P	L	T	E	E	K	I	K	A	L	X	E	I	C	T	E	L	E	K	E	G	K	I	S	K
100.0	P	I	S	P	I	E	T	V	P	V	K	L	K	P	G	M	D	G	P	K	V	K	Q	W	P	L	T	E	E	K	I	K	A	L	X	E	I	C	T	E	L	E	K	E	G	K	I	S	K
100.0	P	I	A	P	I	E	T	V	P	V	K	L	K	P	G	M	D	G	P	K	V	K	Q	W	P	L	T	E	E	K	I	K	A	L	I	E	I	C	A	E	L	E	Q	D	G	K	I	S	K
100.0	P	I	A	P	I	E	T	V	P	V	K	L	K	P	G	M	D	G	P	K	V	K	Q	W	P	L	T	E	E	K	I	K	A	L	I	E	I	C	A	E	L	E	Q	D	G	K	I	S	K
100.0	.	.	.	.	.	.	.	.	.	.	.	.	.	.	.	.	.	.	.	.	.	.	.	.	.	.	.	.	.	.	.	.	.	.	.	.	.	C	T	E	M	E	K	E	G	K	I	S	K
100.0	P	I	S	P	I	E	T	V	P	V	K	L	K	P	G	M	D	G	P	R	V	K	Q	W	P	L	T	E	E	K	I	K	A	L	V	E	I	C	T	E	L	E	E	D	G	K	I	X	K
100.0	P	I	S	P	I	D	T	V	P	V	K	L	K	P	G	M	D	G	P	K	V	K	Q	W	P	L	T	E	E	K	I	K	A	L	V	E	I	C	T	E	M	E	K	E	G	K	I	S	K
100.0	P	I	S	P	I	E	T	V	P	V	K	L	K	P	G	M	D	G	P	K	V	K	Q	W	P	L	T	E	E	K	I	K	A	L	V	E	I	C	T	E	M	E	K	E	G	K	I	S	K
100.0	P	I	S	P	I	E	T	V	P	V	K	L	K	P	G	M	D	G	P	K	V	K	Q	W	P	L	T	E	E	K	I	K	A	L	M	E	I	C	A	D	M	E	K	E	G	K	I	S	E
100.0	P	I	S	P	I	E	T	V	P	V	K	L	K	P	G	M	D	G	P	K	V	K	Q	W	P	L	T	E	E	K	I	K	A	L	I	E	I	C	T	E	L	E	K	E	G	K	I	T	K
100.0	P	I	S	P	I	E	T	V	P	V	K	L	K	P	G	M	D	G	P	K	V	K	Q	W	P	L	T	E	E	K	I	K	A	L	V	E	I	C	T	E	L	E	K	D	G	K	I	S	K
100.0	P	I	S	P	I	E	T	V	P	V	K	L	K	P	G	M	D	G	P	R	V	K	Q	W	P	L	T	E	E	K	I	K	A	L	V	E	I	C	N	E	L	E	E	A	G	K	I	S	K
100.0	P	I	S	P	I	D	T	V	P	V	K	L	K	P	G	M	D	G	P	K	V	K	Q	W	P	L	T	E	E	K	I	K	A	L	V	E	I	C	T	E	M	E	K	E	G	K	I	S	K
100.0	P	I	S	P	I	E	T	V	P	V	K	L	K	P	G	M	D	G	P	K	V	K	Q	W	P	L	T	K	E	K	I	K	A	L	M	E	I	C	T	E	L	E	K	E	G	K	I	S	K
100.0	P	I	S	P	I	E	T	V	P	V	K	L	K	P	G	M	D	G	P	K	V	K	Q	W	P	L	T	E	E	K	I	K	A	L	T	E	I	C	T	E	M	E	K	E	G	K	I	S	K
100.0	P	I	S	P	I	E	T	V	P	V	K	L	K	P	G	M	D	G	P	K	V	K	Q	W	P	L	T	E	E	K	I	K	A	L	V	E	I	C	T	E	L	E	K	E	G	K	I	S	K
100.0	P	I	S	P	I	E	T	V	P	V	K	L	K	P	G	M	D	G	P	K	V	K	Q	W	P	L	T	E	E	K	I	K	A	L	V	E	I	C	T	E	M	E	K	E	G	K	I	S	K
100.0	P	I	S	P	I	E	T	V	P	V	K	L	K	P	G	M	D	G	P	K	V	K	Q	W	P	L	T	E	E	K	I	K	A	L	V	E	I	C	T	E	M	E	K	E	G	K	I	S	K
100.0	P	I	S	P	I	E	T	V	P	V	K	L	K	P	G	M	D	G	P	K	V	K	Q	W	P	L	T	E	E	K	I	K	A	L	V	E	I	C	T	E	L	E	E	A	G	K	I	S	K
100.0	P	I	S	S	I	E	T	V	P	V	K	L	K	P	G	M	D	G	P	K	V	K	Q	W	P	L	T	E	E	K	I	K	A	L	V	E	I	C	T	E	L	E	K	E	G	K	I	S	K
100.0	P	I	S	P	I	E	T	V	P	V	K	L	K	P	G	M	D	G	P	K	V	K	Q	W	P	L	T	E	E	K	I	K	A	L	L	E	I	C	A	F	L	E	E	E	G	K	I	S	K
100.0	P	I	S	P	I	E	T	V	P	V	K	L	K	P	G	M	D	G	P	R	V	K	Q	W	P	L	T	E	E	K	I	K	A	L	I	E	I	C	A	X	L	E	K	E	G	K	I	S	K
100.0	P	I	S	P	I	E	T	V	P	V	K	L	K	P	G	M	D	G	P	K	V	K	Q	W	P	L	T	E	E	K	I	K	A	L	T	E	I	C	T	E	M	E	K	E	G	K	I	S	K
100.0	P	I	S	P	I	E	T	V	P	V	K	L	K	P	G	M	D	G	P	R	V	K	Q	W	P	L	T	E	E	K	I	K	A	L	I	E	I	C	A	X	L	E	K	E	G	K	I	S	K
100.0	P	I	S	P	I	E	T	V	P	V	K	L	K	P	G	M	D	G	P	R	V	K	Q	W	P	L	T	E	E	K	I	K	A	L	I	E	I	C	A	X	L	E	K	E	G	K	I	S	K
100.0	P	I	S	P	I	E	T	V	P	V	K	L	K	P	G	M	D	G	P	R	V	K	Q	W	P	L	T	E	E	K	I	K	A	L	I	E	I	C	A	X	L	E	K	E	G	K	I	S	K
100.0	P	I	S	P	I	E	T	V	P	V	K	L	K	P	G	M	D	G	P	R	V	K	Q	W	P	L	T	E	E	K	I	K	A	L	I	E	I	C	A	X	L	E	K	E	G	K	I	S	K
100.0	P	I	S	P	I	E	T	V	P	V	K	L	K	P	G	M	D	G	P	R	V	K	Q	W	P	L	T	E	E	K	I	K	A	L	I	E	I	C	A	X	L	E	K	E	G	K	I	S	K
100.0	P	I	S	P	I	E	T	V	P	V	K	L	K	P	G	M	D	G	P	R	V	K	Q	W	P	L	T	E	E	K	I	K	A	L	I	E	I	C	A	X	L	E	K	E	G	K	I	S	K
100.0	P	I	S	P	I	E	T	V	P	V	K	L	K	P	G	M	D	G	P	K	V	K	Q	W	P	L	T	E	E	K	I	K	A	L	V	E	I	C	T	E	L	E	K	E	G	K	I	S	K
100.0	P	I	S	P	I	E	T	V	P	V	K	L	K	P	G	M	D	G	P	R	V	K	Q	W	P	L	T	E	E	K	I	K	A	L	I	E	I	C	A	X	L	E	K	E	G	K	I	S	K
100.0	P	I	S	P	I	E	T	V	P	V	K	L	K	P	G	M	D	G	P	K	V	K	Q	W	P	L	T	E	E	K	I	K	A	L	M	E	I	C	T	E	M	E	K	E	G	K	I	S	K
100.0	P	I	S	P	I	E	T	V	P	V	K	L	K	P	G	M	D	G	P	K	V	K	Q	W	P	L	T	E	E	K	I	K	A	L	V	E	I	C	A	F	L	E	E	E	G	K	I	S	K
100.0	P	I	S	P	I	E	T	V	P	V	K	L	K	P	G	M	D	G	P	K	V	K	Q	W	P	L	T	E	E	K	L	K	A	L	M	E	I	C	T	K	M	E	K	E	G	K	I	S	K
100.0	P	I	S	P	I	E	T	V	P	V	K	L	K	P	G	M	D	G	P	R	V	K	Q	W	P	L	T	E	E	K	I	K	A	L	M	E	I	C	A	E	M	E	Q	E	G	K	I	S	K
100.0	P	I	S	P	I	E	T	V	P	V	K	L	K	P	G	M	D	G	P	K	V	K	Q	W	P	L	T	E	E	K	I	K	A	L	V	E	I	C	T	E	M	E	K	E	G	K	I	S	K
100.0	P	I	S	P	I	E	T	V	P	V	K	L	K	P	G	M	D	G	P	R	V	K	Q	W	P	L	T	E	E	K	I	K	A	L	V	E	I	C	A	E	L	E	K	E	G	K	I	S	K
100.0	P	I	S	P	I	E	T	V	P	V	K	L	K	P	G	M	D	G	P	K	V	K	Q	W	P	L	T	E	E	K	I	K	A	L	V	E	I	C	T	E	L	E	K	E	G	K	I	S	K
100.0	P	I	S	P	I	E	T	V	P	V	K	L	K	P	G	M	D	G	P	K	V	R	Q	W	P	L	T	E	E	K	I	K	A	L	M	E	I	C	T	E	M	E	K	E	G	K	I	S	K
100.0	P	I	S	P	I	E	T	V	P	V	K	L	K	P	G	M	D	G	P	K	V	K	Q	W	P	L	T	E	E	K	I	K	A	L	I	E	I	C	A	E	L	E	E	E	G	K	I	S	K
100.0	P	I	S	P	I	E	T	V	P	V	K	L	K	P	G	M	D	G	P	K	V	K	Q	W	P	L	T	E	E	K	I	K	A	L	I	E	I	C	T	E	M	E	K	E	G	K	I	S	K
100.0	.	.	.	.	.	.	.	.	.	.	.	.	.	.	.	.	.	.	.	.	.	.	.	.	.	.	.	.	.	.	.	.	.	.	.	.	.	C	T	E	L	E	E	E	G	K	I	S	K
100.0	P	I	S	P	I	E	T	V	P	V	K	L	K	P	G	M	D	G	P	K	V	K	Q	W	P	L	T	E	E	K	I	K	A	L	V	E	I	C	T	E	L	E	K	E	G	K	I	S	K
100.0	P	I	S	P	I	E	T	V	P	V	K	L	K	P	G	M	D	G	P	K	V	K	Q	W	P	L	T	E	E	K	I	K	A	L	V	E	I	C	T	E	M	E	K	E	G	K	I	S	K
100.0	P	I	S	S	I	D	T	V	P	V	K	L	K	P	G	M	D	G	P	K	V	K	Q	W	P	L	T	E	E	K	I	K	A	L	V	E	I	C	T	E	M	E	K	E	G	K	I	S	K
100.0	P	I	S	P	I	E	T	V	P	V	K	L	K	P	G	M	D	G	P	K	V	K	Q	W	P	L	T	E	E	K	I	K	A	L	V	E	I	C	T	E	L	E	E	D	G	K	I	S	K
100.0	P	I	S	P	I	E	T	V	P	V	K	L	K	P	G	M	D	G	P	K	V	K	Q	W	P	L	T	K	E	K	I	E	A	L	V	E	I	C	T	E	M	E	K	E	G	K	I	S	K
100.0	P	I	S	P	I	E	T	V	P	V	K	L	K	P	G	M	D	G	P	R	V	K	Q	W	P	L	T	K	E	K	I	E	A	L	V	E	I	C	A	E	L	E	K	D	G	K	I	S	K
100.0	.	.	.	.	.	.	.	.	.	.	.	.	.	.	.	.	.	.	.	.	.	.	.	.	.	.	.	.	.	.	.	.	.	.	.	.	.	C	T	E	M	E	K	E	G	K	I	S	K
100.0	P	I	S	P	I	E	T	V	P	V	K	L	K	P	G	M	D	G	P	K	V	K	Q	W	P	L	T	K	E	K	I	E	A	L	T	E	I	C	T	E	M	E	K	E	G	K	I	S	K
100.0	P	I	S	P	I	E	T	V	P	V	K	L	K	P	G	M	D	G	P	K	V	K	Q	W	P	L	T	E	E	K	I	K	A	L	V	E	I	C	T	E	M	E	K	E	G	K	I	S	K
100.0	P	I	S	P	I	E	T	V	P	V	K	L	K	P	G	M	D	G	P	K	V	K	Q	W	P	L	T	E	E	K	I	K	A	L	T	E	I	C	T	E	L	E	K	E	G	K	I	S	K
100.0	P	I	S	P	I	E	T	V	P	V	K	L	K	P	G	M	D	G	P	R	V	K	Q	W	P	L	T	E	E	K	I	K	A	L	V	E	I	C	A	E	L	E	K	D	G	K	I	S	K
100.0	P	I	S	P	I	E	T	V	P	V	K	L	K	P	G	M	D	G	P	K	V	K	Q	W	P	L	T	E	E	K	I	K	A	L	I	E	I	C	T	E	M	E	K	E	G	K	I	S	K
100.0	P	I	S	P	I	E	T	V	P	V	K	L	K	P	G	M	D	G	P	K	V	K	Q	W	P	L	T	E	E	K	I	K	A	L	V	E	I	C	T	E	L	E	K	E	G	K	I	S	K
100.0	.	.	.	.	.	.	.	.	.	.	.	.	.	.	.	.	.	.	.	.	.	.	.	.	.	.	.	.	.	.	.	.	.	.	.	.	.	C	T	E	L	E	K	E	G	K	I	S	K
100.0	P	I	S	P	I	E	T	V	P	V	K	L	K	P	G	M	D	G	P	K	V	K	Q	W	P	L	T	E	E	K	I	K	A	L	V	E	I	C	T	E	M	E	K	E	G	K	I	S	K
100.0	P	I	S	P	I	E	T	V	P	V	K	L	K	P	G	M	D	G	P	K	V	K	Q	W	P	L	T	E	E	K	I	K	A	L	V	E	I	C	T	E	M	E	K	E	G	K	I	S	K
100.0	P	I	S	P	I	E	T	V	P	V	K	L	K	P	G	M	D	G	P	K	V	K	Q	W	P	L	T	E	E	K	I	K	A	L	V	E	I	C	T	E	M	E	K	E	G	K	I	S	K
100.0	P	I	S	P	I	E	T	V	P	V	K	L	K	P	G	M	D	G	P	K	V	K	Q	W	P	L	T	E	E	K	I	K	A	L	M	E	I	C	T	E	L	E	K	E	G	K	I	E	K
100.0	P	I	S	P	I	E	T	V	P	V	K	L	K	P	G	M	D	G	P	K	V	K	Q	W	P	L	T	E	E	K	I	K	A	L	V	E	I	C	T	E	M	E	K	E	G	K	I	S	K
100.0	P	I	S	P	I	E	T	V	P	V	K	L	K	P	G	M	D	G	P	K	V	K	Q	W	P	L	T	E	E	K	I	K	A	L	T	E	I	C	T	E	L	E	K	E	G	K	I	S	R
100.0	P	I	S	P	I	E	T	V	P	V	K	L	K	P	G	M	D	G	P	K	V	K	Q	W	P	L	T	E	E	K	I	K	A	L	V	E	I	C	T	E	L	E	K	E	G	K	I	S	K
100.0	P	I	S	P	I	E	T	V	P	V	K	L	K	P	G	M	D	G	P	K	V	K	Q	W	P	L	T	E	E	K	I	K	A	L	V	E	I	C	T	E	L	E	N	E	G	K	I	S	K
100.0	P	I	S	P	I	E	T	V	P	V	K	L	K	P	G	M	D	G	P	K	V	K	Q	W	P	L	T	E	E	K	I	K	A	L	V	E	I	C	T	E	L	E	N	D	G	K	I	S	K
100.0	.	.	.	.	.	.	.	.	.	.	.	.	.	.	.	.	.	.	.	.	.	.	.	.	.	.	.	.	.	.	.	.	.	.	.	.	.	C	T	E	M	E	K	E	G	K	I	S	K
100.0	P	I	S	P	I	E	T	V	P	V	K	L	K	P	G	M	D	G	P	K	V	K	Q	W	P	L	T	E	E	K	I	K	A	L	V	E	I	C	T	E	M	E	K	E	G	K	I	S	K
100.0	P	I	S	P	I	E	T	V	P	V	K	L	K	P	G	M	D	G	P	K	V	K	Q	W	P	L	T	E	E	K	I	K	A	L	V	E	I	C	T	E	L	E	K	E	G	K	I	S	K
100.0	.	.	.	.	.	.	.	.	.	.	.	.	.	.	.	.	.	.	.	.	.	.	.	.	.	.	.	.	.	.	.	.	.	.	.	.	.	C	T	E	M	E	K	E	G	K	I	S	K
100.0	P	I	S	P	I	E	T	I	P	V	K	L	K	P	G	M	D	G	P	K	I	K	Q	W	P	L	T	E	E	K	I	K	A	L	T	E	I	C	T	E	L	E	K	E	G	K	I	S	K
100.0	P	I	S	P	I	D	T	V	P	V	K	L	K	P	G	M	D	G	P	R	V	K	Q	W	P	L	T	E	E	K	I	K	A	L	V	E	I	C	A	E	L	E	K	E	G	K	I	S	K
100.0	P	I	S	P	I	E	T	V	P	V	K	L	K	P	G	M	D	G	P	R	V	K	Q	W	P	L	T	E	E	K	I	K	A	L	K	E	I	C	A	E	L	E	K	E	G	K	I	S	K
100.0	P	I	S	P	I	E	T	V	P	V	K	L	K	P	G	M	D	G	P	K	V	K	Q	W	P	L	T	E	E	K	I	K	A	L	V	E	I	C	T	E	M	E	K	E	G	K	I	S	K
100.0	P	I	S	S	I	E	T	V	P	V	K	L	K	P	G	M	D	G	P	K	V	K	Q	W	P	L	T	E	E	K	I	K	A	L	V	E	I	C	T	E	L	E	K	E	G	K	I	S	K
100.0	P	I	S	P	I	E	T	V	P	V	K	L	K	P	G	M	D	G	P	K	V	K	Q	W	P	L	T	E	E	K	I	K	A	L	V	E	I	C	T	E	L	E	K	E	G	K	I	S	K
100.0	P	I	S	P	I	E	T	V	P	V	K	L	K	P	G	M	D	G	P	R	V	K	Q	W	P	L	T	E	E	K	I	K	A	L	V	E	I	C	A	E	L	E	K	E	G	K	I	S	K
100.0	P	I	S	P	I	E	T	V	P	V	K	L	K	P	G	M	D	G	P	K	V	K	Q	W	P	L	T	E	E	K	I	K	A	L	I	E	I	C	S	E	L	E	Q	E	G	K	I	S	K
100.0	P	I	S	P	I	E	T	V	P	V	K	L	K	P	G	M	D	G	P	K	V	K	Q	W	P	L	T	E	E	K	I	K	A	L	K	E	I	C	A	E	L	E	K	E	G	K	I	S	K
100.0	P	I	S	P	I	E	T	V	P	V	K	L	K	P	G	M	D	G	P	K	V	K	Q	W	P	L	T	E	E	K	I	K	A	L	I	E	I	C	T	E	L	E	K	E	G	K	I	T	K
100.0	P	I	S	P	I	E	T	V	P	V	K	L	K	P	G	M	D	G	P	K	V	K	Q	W	P	L	T	E	E	K	I	K	A	L	V	E	I	C	T	E	M	E	K	E	G	K	I	S	K
100.0	P	I	S	P	I	E	T	V	P	V	K	L	K	P	G	M	D	G	P	K	V	K	Q	W	P	L	T	E	E	K	I	K	A	L	V	E	I	C	A	E	L	E	K	D	G	K	I	S	K
100.0	P	I	S	P	I	K	T	V	P	V	K	L	K	P	G	M	D	G	P	K	V	K	Q	W	P	L	T	E	E	K	L	K	A	L	V	E	I	C	T	E	M	E	K	E	G	K	I	S	K
100.0	P	I	S	P	I	E	T	V	P	V	K	L	K	P	G	M	D	G	P	K	V	K	Q	W	P	L	T	E	E	K	I	K	A	L	V	E	I	C	T	E	L	E	K	E	G	K	I	S	K
100.0	P	I	S	P	I	E	T	V	P	V	K	L	K	P	G	M	D	G	P	K	V	K	Q	W	P	L	T	E	E	K	I	K	A	L	V	E	I	C	E	E	L	E	K	D	G	K	I	S	K
100.0	.	.	.	.	.	.	.	.	.	.	.	.	.	.	.	.	.	.	.	.	.	.	.	.	.	.	.	.	.	.	.	.	.	.	.	.	.	C	T	E	M	E	K	E	G	K	I	S	R
100.0	P	I	S	P	I	E	T	V	P	V	K	L	K	P	G	M	D	G	P	R	V	K	Q	W	P	L	T	E	E	K	I	K	A	L	M	E	I	C	A	D	L	E	K	E	G	K	I	S	K
100.0	P	I	S	P	I	E	T	V	P	V	K	L	K	P	G	M	D	G	P	K	V	K	Q	W	P	L	T	E	E	K	I	K	A	L	V	E	I	C	T	E	M	E	K	E	G	K	I	S	K
100.0	P	I	S	P	I	E	T	V	P	V	K	L	K	P	G	M	D	G	P	K	V	K	Q	W	P	L	T	E	E	K	I	K	A	L	T	E	I	C	T	E	M	E	K	E	G	K	I	S	K
100.0	P	I	S	P	I	E	T	V	P	V	K	L	K	P	G	M	D	G	P	K	V	K	Q	W	P	L	T	G	E	K	I	K	A	L	L	E	I	C	T	E	M	E	K	E	G	K	I	S	K
100.0	P	I	S	P	I	E	T	V	P	V	K	L	K	P	G	M	D	G	P	K	V	K	Q	W	P	L	T	E	E	K	I	K	A	L	V	E	I	C	T	E	M	E	K	E	G	K	I	S	K
100.0	P	I	S	P	I	E	T	V	P	V	K	L	K	P	G	M	D	G	P	K	V	K	Q	W	P	L	T	E	E	K	I	K	A	L	V	E	I	C	T	E	M	E	K	E	G	K	I	S	K
100.0	.	.	.	.	.	.	.	.	.	.	.	.	.	.	.	.	.	.	.	.	.	.	.	.	.	.	.	.	.	.	.	.	.	.	.	.	.	C	T	E	M	E	K	E	G	K	I	S	K
100.0	.	.	.	.	.	.	.	.	.	.	.	.	.	.	.	.	.	.	.	.	.	.	.	.	.	.	.	.	.	.	.	.	.	.	.	.	.	C	T	E	L	E	E	A	G	K	I	S	K
100.0	L	I	S	P	I	E	T	V	P	V	K	L	K	P	G	M	D	G	P	K	V	K	Q	W	P	L	T	E	E	K	I	K	A	L	V	E	I	C	T	E	L	E	K	E	G	K	I	S	K
100.0	P	I	S	P	I	E	T	V	P	V	K	L	K	P	G	M	D	G	P	K	V	K	Q	W	P	L	T	E	E	K	I	K	A	L	V	E	I	C	T	E	M	E	K	E	G	K	I	S	K
100.0	P	I	S	P	I	E	T	V	P	V	K	L	K	P	G	M	D	G	P	K	V	K	Q	W	P	L	T	E	E	K	L	K	A	L	T	E	I	C	T	E	L	E	K	E	G	K	I	S	K
100.0	P	I	S	P	I	D	T	V	P	V	K	L	K	P	G	M	D	G	P	K	V	K	Q	W	P	L	T	E	E	K	I	K	A	L	V	E	I	C	T	E	M	E	K	E	G	K	I	S	K
100.0	P	I	S	P	I	E	T	V	P	V	K	L	K	P	G	M	D	G	P	K	V	K	Q	W	P	L	T	E	E	K	I	K	A	L	V	E	I	C	T	E	L	E	E	E	G	K	I	S	K
100.0	P	I	S	P	I	E	T	V	P	V	K	L	K	P	G	M	D	G	P	K	V	K	Q	W	P	L	T	E	E	K	I	K	A	L	V	E	I	C	T	E	M	E	K	E	G	K	I	S	K
100.0	P	I	S	P	I	D	T	V	P	V	K	L	K	P	G	M	D	G	P	K	V	K	Q	W	P	L	T	E	E	K	I	K	A	L	V	E	I	C	T	E	L	E	K	E	G	K	I	S	K
100.0	P	I	S	P	I	E	T	V	P	V	K	L	K	P	G	M	D	G	P	K	V	K	Q	W	P	L	T	E	E	K	I	K	A	L	V	E	I	C	T	E	M	E	K	E	G	K	I	S	K
100.0	P	I	S	P	I	E	T	V	P	V	K	L	K	P	G	M	D	G	P	K	V	K	Q	W	P	L	T	E	E	K	I	K	A	L	K	E	I	C	A	E	L	E	E	E	G	K	I	S	K
100.0	P	I	S	P	I	E	T	V	P	V	K	L	K	P	G	M	D	G	P	K	V	K	Q	W	P	L	T	E	E	K	I	K	A	L	V	E	I	C	T	E	M	E	K	E	G	K	I	S	K
100.0	.	.	.	.	.	.	.	.	.	.	.	.	.	.	.	.	.	.	.	.	.	.	.	.	.	.	.	.	.	.	.	.	.	.	.	.	.	C	T	E	M	E	K	E	G	K	I	S	K
100.0	P	I	S	P	I	E	T	V	P	V	K	L	K	P	G	M	D	G	P	K	V	K	Q	W	P	L	S	E	E	K	I	K	A	L	V	E	I	C	A	E	M	E	K	E	G	K	I	S	K
100.0	.	.	.	.	.	.	.	.	.	.	.	.	.	.	.	.	.	.	.	.	.	.	.	.	.	.	.	.	.	.	.	.	.	.	.	.	.	C	T	E	M	E	K	E	G	K	I	S	K
100.0	P	I	S	P	I	E	T	V	P	V	K	L	K	P	G	M	D	G	P	K	V	K	Q	W	P	L	T	E	E	K	I	K	A	L	V	E	I	C	T	E	M	E	K	E	G	K	I	S	K
100.0	P	I	S	P	I	E	T	V	P	V	K	L	K	P	G	M	D	G	P	K	V	K	Q	W	P	L	T	E	E	K	I	K	A	L	V	E	I	C	T	E	M	E	K	E	G	K	I	S	K
100.0	P	I	S	P	I	E	T	V	P	V	K	L	K	P	G	M	D	G	P	R	V	K	Q	W	P	L	T	E	E	K	I	K	A	L	V	E	I	C	T	E	M	E	K	E	G	K	I	S	K
100.0	P	I	S	P	I	E	T	V	P	V	K	L	K	P	G	M	D	G	P	K	V	K	Q	W	P	L	T	E	E	K	I	K	A	L	V	E	I	C	T	E	M	E	K	E	G	K	I	S	K
100.0	P	I	S	P	I	E	T	V	P	V	K	L	K	P	G	M	D	G	P	K	V	K	Q	W	P	L	T	E	E	K	I	K	A	L	V	E	I	C	T	E	L	E	K	E	G	K	I	S	K
100.0	P	I	S	P	I	E	T	V	P	V	K	L	K	P	G	M	D	G	P	R	V	K	Q	W	P	L	T	E	E	K	I	K	A	L	V	E	I	C	T	E	L	E	K	E	G	K	I	S	K
100.0	P	I	S	P	I	E	T	V	P	V	K	L	K	P	G	M	D	G	P	K	V	K	Q	W	P	L	T	E	E	K	I	K	A	L	V	E	I	C	T	E	M	E	K	E	G	K	I	S	K
100.0	P	I	S	P	I	E	T	V	P	V	K	L	K	P	G	M	D	G	P	K	V	K	Q	W	P	L	T	E	E	K	I	K	A	L	V	E	I	C	T	E	M	E	K	E	G	K	I	S	K
100.0	P	I	S	P	I	E	T	V	P	V	K	L	K	P	G	M	D	G	P	K	V	K	Q	W	P	L	T	E	E	K	I	K	A	L	V	E	I	C	T	E	L	E	K	E	G	K	I	S	K
100.0	P	I	S	P	I	E	T	V	P	V	K	L	K	P	G	M	D	G	P	K	V	K	Q	W	P	L	T	E	E	K	I	K	A	L	V	E	I	C	T	E	L	E	Q	E	G	K	I	S	K
100.0	P	I	S	P	I	E	T	V	P	V	K	L	K	P	G	M	D	G	P	K	V	K	Q	W	P	L	T	E	E	K	I	K	A	L	V	E	I	C	T	E	L	E	K	E	G	K	I	S	K
100.0	P	I	S	P	I	E	T	V	P	V	K	L	K	P	G	M	D	G	P	K	V	K	Q	W	P	L	T	E	E	K	I	K	A	L	V	E	I	C	A	E	M	E	K	E	G	K	I	S	K
100.0	P	I	S	P	I	E	T	V	P	V	K	L	K	P	G	M	D	G	P	K	V	K	Q	W	P	L	T	E	E	K	I	K	A	L	V	E	I	C	T	E	M	E	K	E	G	K	I	S	K
100.0	P	I	S	P	I	E	T	V	P	V	K	L	K	P	G	M	D	G	P	K	V	K	Q	W	P	L	T	E	E	K	I	K	A	L	V	E	I	C	T	E	L	E	K	E	G	K	I	S	K
100.0	P	I	S	P	I	E	T	V	P	V	K	L	K	P	G	M	D	G	P	K	V	K	Q	W	P	L	T	E	E	K	I	K	A	L	M	E	I	C	T	E	M	E	K	E	G	K	I	S	K
100.0	P	I	S	P	I	E	T	V	P	V	K	L	K	P	G	M	D	G	P	R	V	K	Q	W	P	L	T	E	E	K	I	K	A	L	V	E	I	C	T	E	M	E	K	E	G	K	I	S	K
100.0	P	I	S	P	I	E	T	V	P	V	K	L	K	P	G	M	D	G	P	K	V	K	Q	W	P	L	T	E	E	K	I	K	A	L	V	E	I	C	T	E	M	E	K	E	G	K	I	S	K
100.0	P	I	S	P	I	E	T	V	P	V	K	L	K	P	G	M	D	G	P	K	V	K	Q	W	P	L	T	E	E	K	I	K	A	L	V	E	I	C	T	E	M	E	K	E	G	K	I	S	K
100.0	P	I	S	P	I	E	T	V	P	V	K	L	K	P	G	M	D	G	P	K	V	K	Q	W	P	L	T	E	E	K	I	K	A	L	V	E	I	C	A	E	L	E	K	E	G	K	I	S	K
100.0	P	I	S	P	I	E	T	V	P	V	K	L	K	P	G	M	D	G	P	K	V	K	Q	W	P	L	T	E	E	K	I	K	A	L	L	E	I	C	T	E	L	E	K	E	G	K	I	S	K
100.0	P	I	S	P	I	E	T	V	P	V	K	L	K	P	G	M	D	G	P	K	V	K	Q	W	P	L	T	E	E	K	I	K	A	L	V	E	I	C	T	E	M	E	K	E	G	K	I	S	K
100.0	P	I	S	P	I	E	T	V	P	V	K	L	K	P	G	M	D	G	P	K	V	K	Q	W	P	L	T	E	E	K	I	K	A	L	I	E	I	C	T	E	L	E	K	D	G	K	I	S	K
100.0	P	I	S	P	I	E	T	V	P	V	K	L	K	P	G	M	D	G	P	K	V	K	Q	W	P	L	T	E	E	K	I	K	A	L	V	E	I	C	T	E	L	E	K	E	G	K	I	S	K
100.0	.	.	.	.	.	.	.	.	.	.	.	.	.	.	.	.	.	.	.	.	.	.	.	.	.	.	.	.	.	.	.	.	.	.	.	.	.	C	T	E	M	E	K	E	G	K	I	S	K
100.0	P	I	S	T	I	K	T	V	P	V	K	L	K	P	G	M	D	G	P	R	V	K	Q	W	P	L	T	E	E	K	I	K	A	L	V	E	I	C	T	E	L	E	E	A	G	K	I	S	K
100.0	P	I	S	P	I	D	T	V	P	V	K	L	K	P	G	M	D	G	P	K	V	K	Q	W	P	L	T	E	E	K	I	K	A	L	V	E	I	C	T	E	L	E	E	A	G	K	I	S	K
100.0	P	I	S	P	I	E	T	V	P	V	K	L	K	P	G	M	D	G	P	K	V	K	Q	W	P	L	T	E	E	K	I	K	A	L	V	E	I	C	T	E	L	E	K	E	G	K	I	S	K
100.0	P	I	S	P	I	E	T	V	P	V	K	L	K	P	G	M	D	G	P	K	V	K	Q	W	P	L	T	E	E	K	I	K	A	L	V	E	I	C	T	E	M	E	K	E	G	K	I	S	R
100.0	P	I	S	P	I	E	T	V	P	V	K	L	K	P	G	M	D	G	P	K	V	K	Q	W	P	L	T	E	E	K	I	K	A	L	V	E	I	C	T	E	M	E	K	E	G	K	I	S	K
100.0	P	I	S	P	I	E	T	V	P	V	K	L	K	P	G	M	D	G	P	R	V	K	Q	W	P	L	T	E	E	K	I	K	A	L	I	E	I	C	E	E	L	E	K	D	G	K	I	S	K
100.0	P	I	S	P	I	E	T	V	P	V	K	L	K	P	G	M	D	G	P	R	V	K	Q	W	P	L	T	E	E	K	I	K	A	L	V	E	I	C	A	E	L	E	K	D	G	K	I	S	K
100.0	P	I	S	P	I	E	T	V	P	V	K	L	K	Q	G	M	D	G	P	K	V	K	Q	W	P	L	T	E	E	K	I	K	A	L	V	E	I	C	T	E	M	E	K	E	G	K	I	S	K
100.0	P	I	S	P	I	E	T	V	P	V	K	L	K	P	G	M	D	G	P	K	V	K	Q	W	P	L	T	K	E	K	I	E	A	L	T	E	I	C	K	E	L	E	E	E	G	K	I	S	R
100.0	P	I	S	P	I	E	T	V	P	V	K	L	K	P	G	M	D	G	P	K	V	K	Q	W	P	L	T	E	E	K	I	K	A	L	V	E	I	C	T	E	M	E	K	E	G	K	I	S	K
100.0	P	I	S	P	I	E	T	V	P	V	R	L	K	P	G	M	D	G	P	K	V	K	Q	W	P	L	T	K	E	K	I	E	A	L	V	E	I	C	K	E	L	E	E	D	G	K	I	S	K
100.0	P	I	S	P	I	E	T	V	P	V	K	L	K	P	G	M	D	G	P	K	V	K	Q	W	P	L	T	E	E	K	I	K	A	L	V	E	I	C	T	E	L	E	Q	E	G	K	I	S	K
100.0	P	I	S	P	I	E	T	V	P	V	K	L	K	P	G	M	D	G	P	K	V	K	Q	W	P	L	T	E	E	K	I	K	A	L	I	E	I	C	A	E	L	E	K	E	G	K	I	S	K
100.0	P	I	S	P	I	E	T	V	P	V	K	L	K	P	G	M	D	G	P	K	V	K	Q	W	P	L	T	E	E	K	I	K	A	L	V	E	I	C	T	E	M	E	K	E	G	K	I	S	K
100.0	P	I	S	P	I	E	T	V	P	V	K	L	K	P	G	M	D	G	P	K	I	K	Q	W	P	L	T	E	E	K	I	K	A	L	V	E	I	C	T	E	L	E	K	E	G	K	I	S	K
100.0	P	I	S	P	I	E	T	V	P	V	K	L	K	P	G	M	D	G	P	K	V	K	Q	W	P	L	T	E	E	K	I	K	A	L	V	E	I	C	T	E	M	E	K	E	G	K	I	S	K
100.0	P	I	S	P	I	D	T	V	P	V	K	L	K	P	G	M	D	G	P	K	V	K	Q	W	P	L	T	E	E	K	I	K	A	L	V	E	I	C	T	E	M	E	K	E	G	K	I	S	K
100.0	P	I	S	P	I	E	T	V	P	V	K	L	K	P	G	M	D	G	P	K	V	K	Q	W	P	L	T	E	E	K	I	K	A	L	V	E	I	C	T	E	M	E	K	E	G	K	I	S	K
100.0	.	.	.	.	.	.	.	.	.	.	.	.	.	.	.	.	.	.	.	.	.	.	.	.	.	.	.	.	.	.	.	.	.	.	.	.	.	C	T	E	M	E	K	E	G	K	I	S	K
100.0	P	I	S	P	I	E	T	V	P	V	K	L	K	P	G	M	D	G	P	R	V	K	Q	W	P	L	T	E	E	K	I	K	A	L	V	E	I	C	T	E	L	E	K	E	G	K	I	S	K
100.0	P	I	S	P	I	E	T	V	P	V	K	L	K	P	G	M	D	G	P	K	V	K	Q	W	P	L	T	E	E	K	I	K	A	L	V	E	I	C	T	E	M	E	K	E	G	K	I	S	K
100.0	.	.	.	.	.	.	.	.	.	.	.	.	.	.	.	.	.	.	.	.	.	.	.	.	.	.	.	.	.	.	.	.	.	.	.	.	.	C	T	E	L	E	K	E	G	K	I	S	K
100.0	P	I	S	P	I	E	T	V	P	V	K	L	K	P	G	M	D	G	P	K	V	K	Q	W	P	L	T	E	E	K	I	K	A	L	T	E	I	C	A	E	L	E	K	E	G	K	I	S	K
100.0	P	I	S	P	I	E	T	V	P	V	K	L	K	P	G	M	D	G	P	K	V	K	Q	W	P	L	T	E	E	K	I	K	A	L	V	E	I	C	A	E	M	E	K	E	G	K	I	S	K
100.0	P	I	S	P	I	K	T	V	P	V	K	L	K	P	G	M	D	G	P	K	V	K	Q	W	P	L	T	E	E	K	I	K	A	L	V	E	I	C	T	E	L	E	E	D	G	K	I	S	K
100.0	.	.	.	.	.	.	.	.	.	.	.	.	.	.	.	.	.	.	.	.	.	.	.	.	.	.	.	.	.	.	.	.	.	.	.	.	.	C	T	E	M	E	K	E	G	K	I	S	K
100.0	P	I	S	P	I	E	T	V	P	V	K	L	K	P	G	M	D	G	P	K	V	K	Q	W	P	L	T	E	E	K	I	K	A	L	V	E	I	C	T	E	M	E	K	E	G	K	I	S	K
100.0	P	I	S	P	I	E	T	V	P	V	K	L	K	P	G	M	D	G	P	K	V	K	Q	W	P	L	T	E	E	K	I	K	A	L	V	E	I	C	T	E	M	E	K	E	G	K	I	S	K
100.0	P	I	S	P	I	E	T	V	P	V	K	L	K	P	G	M	D	G	P	K	V	K	Q	W	P	L	T	E	E	K	I	K	A	L	V	E	I	C	T	E	M	E	K	E	G	K	I	S	K
100.0	P	I	S	P	I	E	T	V	P	V	K	L	K	P	G	M	D	G	P	K	I	K	Q	W	P	L	T	E	E	K	I	K	A	L	I	E	I	C	T	E	L	E	K	D	G	K	I	S	K
100.0	P	I	S	S	I	E	T	V	P	V	K	L	K	P	G	M	D	G	P	K	V	K	Q	W	P	L	T	E	E	K	I	K	A	L	T	E	I	C	T	E	M	E	K	E	G	K	I	S	K
100.0	P	I	S	P	I	E	T	V	P	V	K	L	K	P	G	M	D	G	P	K	V	K	Q	W	P	L	T	E	E	K	I	K	A	L	V	E	I	C	T	E	M	E	K	E	G	K	I	S	K
100.0	P	I	S	P	I	E	T	V	P	V	K	L	K	P	G	M	D	G	P	R	V	K	Q	W	P	L	T	E	E	K	I	K	A	L	V	E	I	C	T	E	M	E	K	E	G	K	I	S	R
100.0	P	I	S	P	I	E	T	V	P	V	K	L	K	P	G	M	D	G	P	R	V	K	Q	W	P	L	T	E	E	K	I	K	A	L	I	E	I	C	T	E	M	E	K	E	G	K	I	S	K
100.0	L	I	S	P	I	E	T	V	P	V	K	L	K	P	G	M	D	G	P	K	V	K	Q	W	P	L	T	E	E	K	I	K	A	L	V	E	I	C	T	E	M	E	K	E	G	K	I	S	K
100.0	P	I	S	S	I	E	T	V	P	V	K	L	K	P	G	M	D	G	P	K	V	K	Q	W	P	L	T	E	E	K	I	K	A	L	V	E	I	C	T	E	L	E	K	E	G	K	I	S	K
100.0	P	I	S	P	I	E	T	V	P	V	K	L	K	P	G	M	D	G	P	R	V	K	Q	W	P	L	T	E	E	K	I	K	A	L	V	E	I	C	T	E	L	E	K	E	G	K	I	S	K
100.0	P	I	S	P	I	E	T	V	P	V	K	L	K	P	G	M	D	G	P	K	V	K	Q	W	P	L	T	E	E	K	I	K	A	L	V	E	I	C	T	E	M	E	K	E	G	K	I	S	K
100.0	P	I	S	P	I	E	T	V	P	V	K	L	K	P	G	M	D	G	P	K	V	K	Q	W	P	L	T	E	E	K	I	K	A	L	V	E	I	C	A	E	L	E	K	E	G	K	I	S	K
100.0	P	I	S	P	I	E	T	V	P	V	K	L	K	P	G	M	D	G	P	R	V	K	Q	W	P	L	T	E	E	K	I	K	A	L	V	E	I	C	T	E	L	E	K	E	G	K	I	V	K
100.0	P	I	S	P	I	E	T	V	P	V	K	L	K	P	G	M	D	G	P	R	V	K	Q	W	P	L	T	E	E	K	I	K	A	L	V	E	I	C	T	E	M	E	K	E	G	K	I	S	K
100.0	P	I	S	P	I	D	T	V	P	V	K	L	K	P	G	M	D	G	P	K	V	K	Q	W	P	L	T	E	E	K	I	K	A	L	V	E	I	C	T	E	L	E	E	E	G	K	I	S	R
100.0	P	I	S	P	I	E	T	V	P	V	K	L	K	P	G	M	D	G	P	R	V	K	Q	W	P	L	T	E	E	K	I	K	A	L	V	E	I	C	T	E	L	E	Q	E	G	K	I	S	K
[truncated: 42 more rows]
[truncated: 191 more columns]
