# Supplementary material for: Web Service for HIV Drug Resistance Prediction Based on Analysis of Amino Acid Substitutions in Main Drug Targets
Source: Viruses. 2023 Nov 11;15(11):2245. doi: 10.3390/v15112245 (PMC10674809; doi:10.3390/v15112245)
Supplement: Supplementary file 1 [file viruses-15-02245-s001.zip › PI/TPV_data.csv]

TPV	P1	P2	P3	P4	P5	P6	P7	P8	P9	P10	P11	P12	P13	P14	P15	P16	P17	P18	P19	P20	P21	P22	P23	P24	P25	P26	P27	P28	P29	P30	P31	P32	P33	P34	P35	P36	P37	P38	P39	P40	P41	P42	P43	P44	P45	P46	P47	P48	P49
0.2	.	.	.	T	L	W	Q	R	P	I	V	S	I	K	V	G	G	Q	I	V	E	A	L	L	D	T	G	A	D	D	T	I	L	E	E	M	N	L	P	G	R	W	K	P	K	L	I	G	G
0.2	P	Q	I	T	L	W	Q	R	P	I	V	T	I	K	V	G	G	Q	I	M	E	A	L	I	D	T	G	A	D	D	T	V	L	E	D	I	N	L	P	G	R	W	K	P	K	M	I	Q	G
0.2	P	Q	I	T	L	W	Q	R	P	I	V	T	I	K	I	G	G	Q	L	K	E	A	L	L	D	T	G	A	D	D	T	V	L	E	D	I	N	L	P	G	R	W	K	P	K	M	I	V	G
0.2	P	Q	I	T	L	W	Q	R	P	I	V	T	I	K	I	G	G	Q	L	K	E	A	L	L	D	T	G	A	D	D	T	V	L	E	E	M	D	L	P	G	R	W	K	P	K	M	I	V	G
0.2	P	Q	I	T	L	W	Q	R	P	I	V	T	I	K	I	G	G	Q	L	K	E	A	L	L	D	T	G	A	D	N	T	V	F	E	E	M	N	L	P	G	R	W	K	P	K	L	I	G	G
0.3	P	Q	I	T	L	W	Q	R	P	F	V	T	I	K	V	G	G	Q	L	I	E	A	L	L	D	T	G	A	D	D	T	V	L	E	E	I	N	L	P	G	R	W	T	P	K	I	I	G	G
0.3	P	Q	I	T	L	W	Q	R	P	F	V	T	I	K	V	G	G	Q	L	I	E	A	L	L	D	T	G	A	D	D	T	V	L	E	E	I	N	L	P	G	R	W	T	P	K	I	I	G	G
0.3	.	.	.	T	L	W	Q	R	P	I	V	T	V	K	I	G	G	Q	L	K	E	A	L	L	D	T	G	A	D	D	T	V	F	E	E	M	D	L	P	G	R	W	K	P	K	M	I	I	G
0.3	P	Q	I	T	L	W	Q	R	P	L	V	T	I	K	I	G	G	Q	L	R	E	A	L	L	D	T	G	A	D	D	T	V	L	E	D	I	D	L	P	G	R	W	K	P	K	M	I	G	G
0.3	P	Q	I	T	L	W	Q	R	P	V	V	T	I	K	I	G	G	Q	L	K	E	A	L	L	D	T	G	A	D	D	T	V	L	E	D	M	D	L	P	G	R	W	K	P	K	I	I	G	G
0.3	.	.	.	.	L	W	Q	R	P	I	V	T	I	K	I	G	G	Q	L	R	E	A	L	L	D	T	G	A	D	D	T	V	L	E	D	I	N	L	P	G	K	W	K	P	K	I	I	G	G
0.3	P	Q	M	T	L	W	Q	R	P	L	V	T	I	R	I	G	G	Q	L	K	E	A	L	L	D	T	G	A	D	D	T	V	L	E	E	M	N	L	P	G	K	W	K	P	K	M	I	G	G
0.3	P	Q	I	P	L	W	Q	R	P	F	V	T	I	K	I	G	G	Q	I	K	E	A	L	L	D	T	G	A	D	D	T	V	F	Q	E	M	D	L	P	G	R	W	K	P	K	I	I	G	G
0.3	P	Q	I	T	L	W	Q	R	P	L	V	E	V	K	I	G	G	Q	L	K	E	A	L	L	D	T	G	A	D	N	T	V	L	E	E	M	N	L	P	G	R	W	K	P	K	M	I	G	G
0.4	P	Q	I	T	L	W	Q	R	P	L	V	T	I	K	I	G	G	Q	L	K	E	A	L	L	D	T	G	A	D	D	T	V	L	E	E	M	N	L	P	G	R	W	K	P	K	M	I	G	G
0.4	P	Q	I	T	L	W	Q	R	P	F	V	T	I	K	I	G	G	Q	L	K	E	A	L	L	D	T	G	A	D	D	T	V	L	E	E	M	A	L	P	G	K	W	K	P	K	M	I	G	G
0.4	P	Q	I	T	L	W	Q	R	P	L	V	T	V	K	I	G	G	Q	L	K	E	A	L	L	D	T	G	A	D	N	T	V	L	E	E	M	N	L	P	G	R	W	T	P	K	I	I	G	G
0.4	P	Q	I	T	L	W	Q	R	P	I	V	T	I	K	I	G	G	Q	L	K	E	A	L	I	D	T	G	A	D	D	T	V	L	E	E	M	N	L	P	G	R	W	K	P	K	M	I	G	G
0.4	P	Q	I	T	L	W	Q	R	P	L	V	T	V	K	I	G	G	Q	L	K	E	A	L	L	D	T	G	A	D	D	T	V	L	E	D	I	N	L	P	G	K	W	K	P	K	M	I	G	G
0.4	P	Q	I	T	L	W	Q	R	P	L	V	T	V	K	V	G	G	Q	L	K	E	A	L	L	D	T	G	A	D	D	T	V	L	E	E	M	N	L	Q	G	R	W	K	P	K	M	I	G	G
0.4	.	.	.	.	.	.	Q	R	P	F	V	I	I	K	I	G	G	Q	L	K	E	A	L	L	D	T	G	A	D	D	T	V	L	E	E	M	N	L	P	G	K	W	K	P	K	I	I	V	G
0.4	P	Q	I	T	L	W	Q	R	P	L	V	T	I	K	V	G	G	Q	L	K	E	A	L	L	D	T	G	A	D	D	T	V	L	E	E	M	X	L	P	G	R	W	K	P	K	M	I	G	G
0.4	P	Q	I	T	L	W	Q	R	P	L	V	T	I	K	I	G	G	Q	L	K	E	A	L	L	D	T	G	A	D	D	T	V	L	E	E	M	N	L	P	G	R	W	K	P	K	M	I	G	G
0.4	P	Q	I	T	L	W	Q	R	P	L	V	T	I	K	I	G	G	Q	L	K	E	A	L	L	D	T	G	A	D	D	T	V	L	E	E	M	N	L	P	G	R	W	K	P	K	M	I	E	G
0.4	P	Q	I	T	L	W	Q	R	P	I	V	T	I	K	I	G	G	Q	L	K	E	A	L	L	D	T	G	A	D	D	T	V	L	Q	E	M	N	L	P	G	R	W	K	P	K	M	I	V	G
0.4	P	Q	I	T	L	W	Q	R	P	I	V	T	I	K	I	G	G	Q	L	R	E	A	L	L	D	T	G	A	D	D	T	V	L	E	D	I	E	L	P	G	R	W	K	P	K	M	I	V	G
0.4	P	Q	I	T	L	W	Q	R	P	L	V	T	I	K	I	G	G	H	L	K	E	A	L	L	D	T	G	A	D	D	T	V	L	E	E	M	S	L	P	G	R	W	K	P	K	M	I	G	G
0.4	P	Q	I	T	L	W	Q	R	P	L	V	T	I	K	I	G	G	Q	L	K	E	A	L	L	D	T	G	A	D	D	T	V	L	E	E	M	N	L	P	G	R	W	K	P	R	M	I	G	G
0.4	P	Q	I	T	L	W	Q	R	P	L	V	T	I	K	I	G	G	Q	L	K	E	A	L	L	D	T	G	A	D	D	T	V	L	E	E	M	N	L	P	G	R	W	K	P	K	M	I	G	G
0.4	.	.	.	T	L	W	Q	R	P	F	V	T	I	K	I	G	G	Q	L	K	E	A	L	L	D	T	G	A	D	D	T	V	L	E	E	M	N	L	P	G	K	W	K	P	K	L	I	G	G
0.4	P	Q	I	T	L	W	Q	R	P	L	V	T	I	K	I	G	G	Q	L	K	E	A	L	L	D	T	G	A	D	D	T	V	L	E	E	M	N	L	P	G	R	W	K	P	R	M	I	G	G
0.4	P	Q	I	T	L	W	Q	R	P	L	V	T	V	K	I	G	G	Q	L	K	E	A	L	L	D	T	G	A	D	D	T	V	L	E	E	M	N	L	P	G	R	W	K	P	R	M	I	G	G
0.4	P	Q	I	T	L	W	Q	R	P	I	V	T	I	K	I	G	G	Q	L	K	E	A	L	L	D	T	G	A	D	D	T	V	L	E	E	M	N	L	P	G	R	W	K	P	K	L	I	G	G
0.4	P	Q	I	T	L	W	Q	R	P	L	V	T	I	K	I	G	G	Q	L	K	E	A	L	L	D	T	G	A	D	D	T	I	L	E	E	M	N	L	P	G	R	W	K	P	K	M	V	G	G
0.4	P	Q	I	T	L	W	Q	R	P	I	V	T	I	K	I	G	G	Q	I	K	E	A	L	L	D	T	G	A	D	D	T	V	L	E	E	M	N	L	P	G	R	W	K	P	K	M	I	V	G
0.5	P	Q	I	T	L	W	Q	R	P	L	V	T	V	R	I	G	G	Q	L	K	E	A	L	L	D	T	G	A	D	D	T	V	L	E	E	M	N	L	P	G	R	W	K	P	K	M	I	G	G
0.5	.	.	.	.	.	.	K	R	P	L	V	T	I	K	I	G	G	Q	L	K	E	A	L	L	D	T	G	A	D	N	T	V	L	E	E	M	S	L	Q	G	R	W	K	P	K	I	I	G	G
0.5	P	Q	I	T	L	W	Q	R	P	L	V	T	I	K	V	G	G	Q	L	K	E	A	L	L	D	T	G	A	D	D	T	V	L	E	D	M	N	L	P	G	R	W	K	P	K	M	I	G	G
0.5	P	Q	I	T	L	W	Q	R	P	I	V	T	I	K	I	G	G	Q	L	K	E	A	L	I	D	T	G	A	D	D	T	V	L	E	E	M	N	L	P	G	R	W	K	P	K	L	I	V	G
0.5	.	.	.	T	L	W	Q	R	P	L	V	T	I	K	I	E	G	Q	L	K	E	A	L	L	D	T	G	A	D	N	T	V	L	E	D	L	N	L	P	G	R	W	K	P	K	M	I	G	G
0.5	P	Q	I	T	L	W	Q	R	P	I	V	T	I	K	I	G	G	Q	L	K	E	A	L	I	D	T	G	A	D	D	T	V	L	E	E	M	N	L	P	G	K	W	K	P	K	I	I	G	G
0.5	P	Q	I	T	L	W	Q	R	P	L	V	T	I	K	I	G	G	Q	L	K	E	A	L	L	D	T	G	A	D	D	T	V	L	E	E	M	E	L	P	G	R	W	K	P	K	M	I	G	G
0.5	P	Q	I	T	L	W	Q	R	P	L	V	S	I	R	I	G	G	Q	L	K	E	A	L	L	D	T	G	A	D	D	T	V	L	E	E	M	N	L	P	G	K	W	K	P	K	M	I	G	G
0.5	.	.	.	T	L	W	Q	R	P	F	V	T	V	K	I	G	G	Q	L	K	E	A	L	L	D	T	G	A	D	N	T	V	F	D	D	I	N	L	P	G	R	W	K	P	K	I	I	G	G
0.5	P	Q	I	T	L	W	Q	R	P	L	V	T	I	K	I	G	G	Q	L	K	E	A	L	L	D	T	G	A	D	D	T	V	L	E	E	M	D	L	P	G	K	W	K	P	K	M	I	G	G
0.5	.	.	.	.	.	.	Q	R	P	F	V	T	X	K	I	G	G	Q	L	I	E	A	L	L	D	T	G	A	D	D	T	V	L	K	E	I	N	L	P	G	R	W	K	P	K	I	I	G	G
0.5	P	Q	I	T	L	W	Q	R	P	L	V	T	I	K	I	G	G	Q	L	K	E	A	L	L	D	T	G	A	D	D	T	V	L	E	E	M	N	L	P	G	R	W	K	P	K	M	I	G	G
0.5	.	.	.	T	L	W	Q	R	P	I	V	T	I	K	I	G	G	Q	L	K	E	A	L	L	D	T	G	A	D	D	T	V	L	E	E	M	N	L	P	G	R	W	K	P	K	M	I	V	G
0.5	P	Q	I	T	L	W	Q	R	P	F	V	T	I	K	I	G	G	Q	I	R	E	A	I	L	D	T	G	A	D	D	T	V	L	E	D	I	N	L	P	G	K	W	K	P	K	I	I	G	G
0.5	P	Q	I	T	L	W	Q	R	P	I	V	T	V	K	I	G	G	Q	L	K	E	A	L	L	D	T	G	A	D	N	T	V	L	E	E	M	N	L	P	G	K	W	K	P	K	M	I	G	G
0.5	.	.	.	T	L	W	Q	R	P	I	V	T	V	K	I	G	G	Q	I	R	E	A	L	L	D	T	G	A	D	D	T	V	L	E	E	I	N	L	P	G	K	W	K	P	K	I	I	G	G
0.5	P	Q	I	T	L	W	Q	R	P	L	V	T	V	K	I	G	G	Q	L	K	E	A	L	L	D	T	G	A	D	D	T	V	L	E	E	M	N	L	P	G	R	W	K	P	K	M	I	G	G
0.5	P	Q	I	T	L	W	Q	R	P	L	V	T	V	K	V	G	G	Q	L	R	E	A	L	L	D	T	G	A	D	D	T	V	L	E	E	I	N	L	P	G	K	W	K	P	K	M	I	G	G
0.5	P	Q	I	T	L	W	Q	R	P	L	V	T	I	K	I	G	G	Q	L	K	E	A	L	L	D	T	G	A	D	D	T	V	L	E	E	M	N	L	P	G	R	W	K	P	K	M	I	G	G
0.5	P	Q	I	T	L	W	Q	R	P	L	V	T	I	K	I	G	G	Q	L	K	E	A	L	L	D	T	G	A	D	D	T	V	L	E	E	M	N	L	P	G	R	W	K	P	K	M	I	G	G
0.5	P	Q	I	T	L	W	Q	R	P	I	V	T	I	K	I	G	G	Q	I	K	E	A	L	L	D	T	G	A	D	D	T	V	L	E	E	I	T	L	P	G	K	W	K	P	K	M	I	G	G
0.5	P	Q	I	T	L	W	Q	R	P	L	V	T	I	K	V	G	G	Q	L	K	E	A	L	L	D	T	G	A	D	D	T	V	L	E	E	M	S	L	P	G	K	W	K	P	K	M	I	G	G
0.5	P	Q	I	T	L	W	Q	R	P	L	V	T	I	K	I	G	G	Q	L	K	E	A	L	L	D	T	G	A	D	D	T	V	L	E	E	M	N	L	P	G	R	W	K	P	K	M	I	G	G
0.5	P	Q	I	T	L	W	Q	R	P	L	V	T	V	K	I	G	G	Q	L	K	E	A	L	L	D	T	G	A	D	D	T	V	L	E	E	M	T	L	P	G	R	W	K	P	K	M	I	G	G
0.5	P	Q	I	T	L	W	Q	R	P	L	V	T	I	K	I	G	G	Q	L	K	E	A	L	L	D	T	G	A	D	D	T	V	L	E	E	M	D	L	P	G	R	W	K	P	K	M	I	G	G
0.5	P	Q	I	T	L	W	Q	R	P	L	V	T	I	K	V	G	G	Q	L	K	E	A	L	L	D	T	G	A	D	D	T	V	L	E	D	M	N	L	P	G	R	W	K	P	K	M	I	G	G
0.5	.	.	.	T	L	W	Q	R	P	F	V	T	I	K	I	G	G	Q	L	K	E	A	L	L	D	T	G	A	D	D	T	V	F	Q	E	M	N	L	P	G	R	W	K	P	K	I	I	G	G
0.5	P	Q	I	T	L	W	Q	R	P	I	V	T	V	R	I	E	G	Q	L	I	E	A	L	L	D	T	G	A	D	D	T	V	L	E	D	I	D	L	P	G	N	W	K	P	K	M	I	G	G
0.5	P	Q	I	T	L	W	Q	R	P	L	V	T	V	K	I	G	G	Q	L	K	E	A	L	L	D	T	G	A	D	N	T	V	L	E	E	M	N	L	P	G	R	W	K	P	K	M	I	G	G
0.5	P	Q	I	T	L	W	Q	R	P	L	V	T	I	K	I	G	G	Q	L	K	E	A	L	L	D	T	G	A	D	D	T	V	L	E	D	M	N	L	P	G	R	W	K	P	K	M	I	G	G
0.5	P	Q	I	T	L	W	Q	R	P	I	V	E	I	K	I	G	G	Q	L	I	E	A	L	L	D	T	G	A	D	D	T	V	L	E	D	M	N	L	P	G	R	W	K	P	K	M	I	G	G
0.5	P	Q	I	T	L	W	Q	R	P	L	V	T	I	K	I	G	G	Q	L	K	E	A	L	L	D	T	G	A	D	D	T	I	L	E	E	M	N	L	P	G	R	W	K	P	K	M	I	G	G
0.5	P	Q	I	T	L	W	Q	R	P	L	V	T	I	K	I	G	G	Q	L	K	E	A	L	L	D	T	G	A	D	D	T	I	L	E	E	M	N	L	P	G	R	W	K	P	K	M	I	G	G
0.5	P	Q	I	T	L	W	Q	R	P	L	V	T	I	K	I	G	G	Q	L	K	E	A	L	L	D	T	G	A	D	D	T	V	L	E	E	M	N	L	P	G	R	W	K	P	K	M	I	G	G
0.5	P	Q	I	T	L	W	Q	R	P	L	V	T	I	K	I	G	G	Q	L	K	E	A	L	L	D	T	G	A	D	D	T	V	L	E	E	M	N	L	P	G	R	W	K	P	K	M	I	G	G
0.5	P	Q	I	T	L	W	Q	R	P	F	V	T	V	K	I	G	G	Q	L	K	E	A	L	L	D	T	G	A	D	N	T	V	I	E	D	I	S	L	P	G	R	W	K	P	Q	M	I	G	G
0.5	P	Q	I	T	L	W	Q	R	P	I	V	T	V	K	I	G	G	Q	L	K	E	A	L	L	D	T	G	A	D	D	T	V	L	E	E	M	N	L	P	G	R	W	K	P	K	M	I	G	G
0.5	P	Q	I	T	L	W	Q	R	P	L	V	T	I	K	I	G	G	Q	L	K	E	A	L	L	D	T	G	A	D	D	T	V	L	E	D	M	N	L	P	G	R	W	K	P	K	M	I	G	G
0.5	P	Q	I	T	L	W	Q	R	P	I	V	T	I	K	I	G	G	Q	L	K	E	A	L	L	D	T	G	A	D	D	T	V	L	E	E	M	N	L	P	G	R	W	K	P	K	M	I	G	G
0.5	P	Q	I	T	L	W	Q	R	P	L	V	T	I	K	I	G	G	Q	L	K	E	A	L	L	D	T	G	A	D	D	T	V	L	E	E	M	S	L	P	G	R	W	K	P	K	M	I	G	G
0.5	.	.	.	T	L	W	Q	R	P	L	V	T	V	K	I	G	G	Q	L	K	E	A	L	L	D	T	G	A	D	N	T	V	L	E	E	M	N	L	P	G	R	W	K	P	K	M	I	G	G
0.5	P	Q	I	T	L	W	Q	R	P	L	V	T	V	R	I	G	G	Q	L	K	E	A	L	L	D	T	G	A	D	D	T	V	L	E	E	M	N	L	P	G	R	W	K	P	K	M	I	G	G
0.5	P	Q	I	T	L	W	Q	R	P	I	V	T	I	K	I	G	G	Q	L	K	E	A	L	L	D	T	G	A	D	D	T	V	L	E	D	M	N	L	P	G	R	W	K	P	K	M	I	G	G
0.6	.	.	.	.	L	W	Q	R	P	L	V	T	I	K	I	G	G	Q	L	K	E	A	L	L	D	T	G	A	D	D	T	V	L	E	E	M	D	L	P	G	R	W	K	P	K	M	I	G	G
0.6	P	Q	I	T	L	W	Q	R	P	L	V	S	I	K	I	G	G	Q	I	K	E	A	L	L	D	T	G	A	D	D	T	V	L	E	E	M	S	L	P	G	R	W	K	P	K	M	I	G	G
0.6	P	Q	I	T	L	W	Q	R	P	L	V	T	I	K	I	G	G	Q	L	K	E	A	I	L	D	T	G	A	D	D	T	V	L	E	E	M	N	L	P	G	R	W	K	P	K	M	I	G	G
0.6	P	Q	I	T	L	W	Q	R	P	L	V	T	I	K	I	G	G	Q	L	K	E	A	L	L	D	T	G	A	D	D	T	V	L	E	E	M	Y	L	P	G	K	W	K	P	K	M	I	G	G
0.6	P	Q	I	T	L	W	Q	R	P	L	V	T	I	K	I	G	G	Q	L	K	E	A	L	L	D	T	G	A	D	D	T	V	L	E	E	M	N	I	P	G	R	W	R	P	K	M	I	G	G
0.6	P	Q	I	T	L	W	Q	R	P	L	V	T	I	K	I	G	G	Q	I	K	E	A	L	L	D	T	G	A	D	D	T	V	L	E	E	M	N	L	P	G	R	W	K	P	K	M	I	G	G
0.6	P	Q	I	T	L	W	Q	R	P	L	V	T	I	K	I	G	G	Q	L	K	E	A	L	L	D	T	G	A	D	D	T	V	L	E	E	M	X	I	P	G	R	W	K	P	K	M	I	G	G
0.6	P	Q	I	T	L	W	Q	R	P	L	V	T	I	K	I	G	G	Q	L	K	E	A	L	L	D	T	G	A	D	D	T	V	L	E	E	M	N	L	P	G	R	W	K	P	K	M	I	G	G
0.6	P	Q	I	T	L	W	Q	R	P	L	V	T	I	K	V	G	G	Q	L	K	E	A	L	L	D	T	G	A	D	D	T	V	L	E	D	M	N	L	P	G	R	W	K	P	K	M	I	G	G
0.6	P	Q	I	T	L	W	Q	R	P	F	V	T	I	K	I	G	G	Q	L	I	E	A	L	L	D	T	G	A	D	D	T	V	L	E	E	I	D	L	P	G	R	W	K	P	K	M	I	G	G
0.6	P	Q	I	T	L	W	Q	R	P	L	V	T	I	K	I	G	G	Q	L	K	E	A	L	L	D	T	G	A	D	D	T	V	L	E	E	M	N	L	P	G	R	W	K	P	K	M	I	G	G
0.6	P	Q	I	T	L	W	Q	R	P	L	V	T	V	R	I	G	G	Q	L	I	E	A	L	L	D	T	G	A	D	D	T	V	L	E	E	I	N	L	P	G	K	W	K	P	K	M	I	G	G
0.6	P	Q	I	T	L	W	Q	R	P	L	V	T	I	R	I	G	G	Q	L	K	E	A	L	L	D	T	G	A	D	D	T	V	L	E	E	M	S	L	P	G	K	W	K	P	K	M	I	G	G
0.6	P	Q	I	T	L	W	Q	R	P	L	V	T	I	K	I	G	G	Q	L	K	E	A	L	L	D	T	G	A	D	D	T	V	L	E	E	I	N	L	P	G	R	W	K	P	K	M	I	G	G
0.6	P	Q	I	T	L	W	Q	R	P	V	V	T	I	K	I	G	G	Q	L	K	E	A	L	L	D	T	G	A	D	D	T	V	L	E	E	M	N	L	P	G	R	W	K	P	K	I	I	G	G
0.6	P	Q	I	T	L	W	Q	R	P	L	V	T	I	K	I	G	G	Q	L	K	E	A	L	L	D	T	G	A	D	D	T	V	L	E	E	M	N	L	P	G	R	W	K	P	K	M	I	G	G
0.6	P	Q	I	T	L	W	Q	R	P	L	V	T	I	K	I	G	G	Q	I	K	E	A	L	L	D	T	G	A	D	D	T	V	L	E	E	I	D	L	P	G	K	W	K	P	K	M	I	G	G
0.6	P	Q	I	T	L	W	Q	R	P	L	V	A	I	K	I	G	G	Q	L	K	E	A	L	L	D	T	G	A	D	D	T	V	L	E	E	M	E	L	P	G	R	W	K	P	K	M	I	G	G
0.6	P	Q	I	T	L	W	Q	R	P	I	V	T	I	K	V	G	G	Q	L	R	E	A	L	L	D	T	G	A	D	D	T	V	L	E	D	I	N	L	P	G	K	W	K	P	K	V	I	V	G
0.6	P	Q	I	T	L	W	Q	R	P	L	V	T	I	K	I	G	G	Q	L	K	E	A	L	L	D	T	G	A	D	D	T	V	L	E	E	M	N	L	P	G	R	W	K	P	K	M	I	G	G
0.6	P	Q	I	T	L	W	Q	R	P	L	V	T	I	K	V	G	G	Q	L	K	E	A	L	L	D	T	G	A	D	D	T	V	L	E	E	I	N	L	P	G	K	W	K	P	K	M	I	G	G
0.6	P	Q	I	T	L	W	Q	R	P	L	V	T	I	K	I	G	G	Q	L	K	E	A	L	L	D	T	G	A	D	D	T	V	L	E	E	M	N	L	P	G	R	W	K	P	K	M	I	G	G
0.6	P	Q	I	T	L	W	Q	R	P	I	V	T	I	K	I	G	G	Q	L	I	E	A	L	L	D	T	G	A	D	D	T	V	L	E	D	I	N	L	P	G	R	W	K	P	K	I	I	G	G
0.6	P	Q	I	T	L	W	Q	R	P	L	V	T	I	K	I	G	G	Q	L	K	E	A	L	L	D	T	G	A	D	D	T	V	L	E	E	M	S	L	P	G	R	W	K	P	K	M	I	G	G
0.6	P	Q	I	T	L	W	Q	R	P	I	V	V	I	K	I	G	D	Q	L	M	E	A	L	L	D	T	G	A	D	D	T	V	L	E	G	I	N	L	P	G	R	W	K	P	K	M	I	V	G
0.6	P	Q	I	T	L	W	Q	R	P	L	V	T	I	K	I	G	G	E	L	K	E	A	L	L	D	T	G	A	D	D	T	V	L	E	E	M	N	L	P	G	R	W	K	P	K	M	I	G	G
0.6	P	Q	I	T	L	W	Q	R	P	L	V	T	I	K	I	G	G	Q	L	K	E	A	L	L	D	T	G	A	D	D	T	V	L	E	D	M	N	L	P	G	K	W	K	P	K	M	I	G	G
0.6	P	Q	I	T	L	W	Q	R	P	L	V	T	I	K	I	G	G	Q	L	K	E	A	L	L	D	T	G	A	D	D	T	V	L	E	E	M	S	L	P	G	R	W	K	P	K	M	I	G	G
0.6	P	Q	I	T	L	W	Q	R	P	L	V	T	I	K	I	G	G	Q	L	K	E	A	L	L	D	T	G	A	D	D	T	V	L	E	E	M	X	L	P	G	R	W	K	P	K	M	I	G	G
0.6	P	Q	I	T	L	W	Q	R	P	L	V	T	V	R	I	G	G	Q	I	I	E	A	L	L	D	T	G	A	D	D	T	V	L	E	Q	I	N	L	P	G	K	W	K	P	K	M	I	G	G
0.6	P	Q	I	T	L	W	Q	R	P	L	V	T	I	K	I	G	G	Q	T	K	E	A	L	L	D	T	G	A	D	D	T	V	L	E	E	M	N	L	P	G	K	W	K	P	K	M	I	G	G
0.6	P	Q	I	T	L	W	Q	R	P	L	V	P	I	K	I	G	G	Q	L	K	E	A	L	L	D	T	G	A	D	D	T	V	L	E	E	M	S	L	P	G	R	W	K	P	K	M	I	G	G
0.6	.	.	.	T	L	W	Q	R	P	I	V	T	V	K	V	G	G	Q	L	K	E	A	L	L	D	T	G	A	D	N	T	V	L	E	E	M	N	L	P	G	R	W	K	P	R	M	I	G	G
0.6	P	Q	I	T	L	W	Q	R	P	L	V	T	I	K	I	G	G	Q	L	K	E	A	L	L	D	T	G	A	D	D	T	V	L	E	D	M	N	L	P	G	R	W	K	P	K	M	I	G	G
0.6	P	Q	I	T	L	W	Q	R	P	L	V	T	V	K	I	G	E	Q	L	I	E	A	L	L	D	T	G	A	D	D	T	V	L	E	E	I	N	L	P	G	K	W	K	P	K	M	I	G	G
0.6	P	Q	I	T	L	W	Q	R	P	L	V	T	I	K	I	G	G	Q	L	K	E	A	L	L	D	T	G	A	D	D	T	V	L	E	E	M	N	L	P	G	R	W	K	P	K	M	I	G	G
0.6	P	Q	I	T	L	W	Q	R	P	I	V	T	I	K	V	G	G	Q	L	K	E	A	L	L	D	T	G	A	D	D	T	V	L	E	E	M	D	L	P	G	R	W	K	P	K	M	I	G	G
0.6	P	Q	I	T	L	W	Q	R	P	I	V	T	I	K	V	G	G	Q	L	K	E	A	I	L	D	T	G	A	D	D	T	V	L	E	E	M	N	L	P	G	R	W	K	P	K	L	I	G	G
0.6	P	Q	I	T	L	W	Q	R	P	I	V	T	I	K	V	G	G	Q	L	K	E	A	L	L	D	T	G	A	D	D	T	V	L	E	E	M	D	L	P	G	R	W	K	P	K	M	I	G	G
0.6	P	Q	I	T	L	W	Q	R	P	I	V	T	I	K	V	G	G	Q	L	K	E	A	L	L	D	T	G	A	D	D	T	V	L	E	E	M	D	L	P	G	R	W	K	P	K	M	I	G	G
0.6	P	Q	I	T	L	W	Q	R	P	L	V	Q	V	K	I	G	G	Q	L	K	E	A	L	L	D	T	G	A	D	D	T	V	L	E	E	M	N	L	P	G	R	W	K	P	K	M	I	G	G
0.6	P	Q	I	T	L	W	Q	R	P	I	V	T	I	K	V	G	G	Q	L	K	E	A	L	L	D	T	G	A	D	D	T	V	L	E	E	M	D	L	P	G	R	W	K	P	K	M	I	G	G
0.6	P	Q	I	T	L	W	Q	R	P	I	V	T	I	K	V	G	G	Q	L	K	E	A	L	L	D	T	G	A	D	D	T	V	L	E	E	M	D	L	P	G	R	W	K	P	K	M	I	V	G
0.6	P	Q	I	T	L	W	Q	R	P	I	V	T	I	K	V	G	G	Q	L	K	E	A	L	L	D	T	G	A	D	D	T	V	L	E	E	M	D	L	P	G	R	W	K	P	K	M	I	V	G
0.6	P	Q	I	T	L	W	Q	R	P	I	V	T	I	K	V	G	G	Q	L	K	E	A	L	L	D	T	G	A	D	D	T	V	L	E	E	M	D	L	P	G	R	W	K	P	K	M	I	V	G
0.6	P	Q	I	T	L	W	Q	R	P	I	V	T	I	K	V	G	G	Q	L	K	E	A	L	L	D	T	G	A	D	D	T	V	L	E	E	M	D	L	P	G	R	W	K	P	K	M	I	V	G
0.6	P	Q	I	T	L	W	Q	R	P	L	V	S	I	K	I	G	G	Q	I	K	E	A	L	L	D	T	G	A	D	D	T	V	L	E	E	M	S	L	P	G	R	W	K	P	K	M	I	G	G
0.6	P	Q	I	T	L	W	Q	R	P	L	V	T	I	K	I	G	G	Q	L	K	E	A	L	L	D	T	G	A	D	D	T	V	L	E	E	I	N	L	P	G	K	W	K	P	K	M	I	G	G
0.6	P	Q	I	T	L	W	Q	R	P	L	V	I	I	K	I	G	G	Q	L	K	E	A	L	L	D	T	G	A	D	D	T	V	L	E	E	M	D	L	P	G	R	W	K	P	K	M	I	G	G
0.6	P	Q	I	T	L	W	Q	R	P	I	V	T	V	K	I	G	G	Q	L	T	E	A	L	L	D	T	G	A	D	D	T	V	L	E	E	M	N	L	P	G	R	W	K	P	K	M	I	G	G
0.6	P	Q	I	T	L	W	Q	R	P	I	V	T	V	K	I	G	G	Q	L	K	E	A	L	L	D	T	G	A	D	D	T	V	L	E	E	M	N	L	P	G	R	W	K	P	K	M	I	G	G
0.6	P	Q	I	T	L	W	Q	R	P	I	V	T	V	R	I	G	G	Q	L	I	E	A	L	L	D	T	G	A	D	D	T	V	L	E	E	I	S	L	P	G	K	W	K	P	K	M	I	G	G
0.6	P	Q	I	T	L	W	Q	R	P	L	V	T	I	K	I	G	G	Q	L	K	E	A	L	L	D	T	G	A	D	D	T	V	L	E	E	M	N	L	P	G	K	W	K	P	K	M	I	G	G
0.6	P	Q	I	T	L	W	Q	R	P	L	V	T	I	K	I	G	G	Q	L	V	E	A	L	L	D	T	G	A	D	D	T	V	L	E	E	M	N	L	P	G	R	W	K	P	K	M	I	G	G
0.6	.	.	.	T	L	W	Q	R	P	L	I	T	V	K	I	G	G	Q	V	R	E	A	L	L	D	T	G	A	D	D	T	V	I	E	D	I	D	L	P	G	R	W	K	P	K	M	I	G	G
0.6	P	Q	I	T	L	W	Q	R	P	L	V	T	V	K	I	G	G	H	L	K	E	A	L	L	D	T	G	A	D	D	T	V	L	E	E	M	N	L	P	G	R	W	K	P	K	M	I	G	G
0.6	P	Q	I	T	L	W	Q	R	P	L	V	T	I	R	I	G	G	Q	L	K	E	A	L	L	D	T	G	A	D	D	T	V	L	E	D	I	E	L	P	G	R	W	K	P	K	M	I	G	G
0.6	P	Q	I	T	L	W	Q	R	P	I	V	T	I	R	I	G	G	Q	L	K	E	A	I	L	D	T	G	A	D	D	T	V	L	E	D	V	H	L	P	G	K	W	K	P	K	I	I	G	G
0.6	.	.	.	T	L	X	Q	R	P	L	V	T	I	K	I	G	G	Q	L	K	E	A	L	L	D	T	G	A	D	D	T	V	L	E	E	M	N	L	P	G	R	W	K	P	K	M	I	G	G
0.6	P	Q	I	T	L	W	Q	R	P	L	V	P	V	R	I	G	G	Q	L	K	E	A	L	L	D	T	G	A	D	D	T	V	L	E	D	M	S	L	P	G	R	W	K	P	K	M	I	G	G
0.6	.	.	.	T	L	X	Q	R	P	L	V	T	I	K	I	G	G	Q	L	K	E	A	L	L	D	T	G	A	D	D	T	V	L	E	E	M	N	L	P	G	R	W	K	P	K	M	I	G	G
0.6	P	Q	I	T	L	W	Q	R	P	L	V	T	I	R	I	G	G	Q	L	K	E	A	L	L	D	T	G	A	D	D	T	V	L	E	E	M	N	L	P	G	R	W	K	P	K	M	I	G	G
0.6	P	Q	I	T	L	W	Q	R	P	I	V	T	I	K	I	G	G	Q	L	K	E	A	L	I	D	T	G	A	D	D	T	V	F	E	D	I	N	L	P	G	P	W	K	P	R	I	I	G	G
0.7	P	Q	I	T	L	W	Q	R	P	I	V	T	I	K	I	G	G	Q	L	K	E	A	L	L	D	T	G	A	D	D	T	V	L	E	E	M	N	L	P	G	R	W	K	P	K	M	I	G	G
0.7	.	.	.	T	L	W	Q	R	P	F	V	I	I	K	V	G	G	Q	L	K	E	A	L	L	D	T	G	A	D	N	T	V	F	E	D	L	D	L	P	G	K	W	K	P	K	M	I	G	G
0.7	P	Q	I	T	L	W	Q	R	P	L	V	T	I	K	V	G	G	Q	L	K	E	A	L	L	D	T	G	A	D	D	T	V	L	E	E	M	D	L	P	G	R	W	K	P	K	M	I	G	G
0.7	P	Q	I	T	L	W	Q	R	P	I	V	T	I	K	V	G	G	Q	L	K	E	A	L	L	D	T	G	A	D	D	T	V	L	E	E	M	N	L	P	G	R	W	K	P	K	M	I	G	G
0.7	P	Q	I	T	L	W	Q	R	P	L	V	T	I	K	I	G	G	Q	L	K	E	A	L	L	D	T	G	A	D	D	T	V	L	E	E	M	N	L	P	G	R	W	K	P	K	M	I	G	G
0.7	P	Q	I	T	L	W	Q	R	P	L	V	T	I	K	I	G	G	Q	L	K	E	A	L	L	D	T	G	A	D	D	T	V	L	E	E	M	S	L	P	G	K	W	K	P	K	M	I	G	G
0.7	P	Q	I	T	L	W	Q	R	P	L	V	T	V	R	I	E	G	Q	L	R	E	A	L	L	D	T	G	A	D	D	T	V	L	E	D	I	N	L	P	G	K	W	K	P	K	M	I	G	G
0.7	P	Q	I	T	L	W	Q	R	P	L	V	T	V	K	I	G	G	Q	L	K	E	A	L	L	D	T	G	A	D	D	T	V	L	E	E	M	N	L	P	G	R	W	K	P	K	M	I	G	G
0.7	.	.	.	T	L	W	Q	R	P	F	V	T	I	K	I	G	G	Q	L	K	E	A	L	I	D	T	G	A	D	D	T	V	L	E	E	M	S	L	P	G	R	W	K	P	K	L	I	G	G
0.7	P	Q	I	T	L	W	Q	R	P	L	V	T	I	K	I	G	G	Q	L	K	E	A	L	L	D	T	G	A	D	D	T	V	L	E	E	M	N	L	P	G	R	W	K	P	K	M	I	G	G
0.7	P	Q	I	T	L	W	Q	R	P	L	V	T	V	K	I	G	G	Q	L	R	E	A	L	L	D	T	G	A	D	D	T	V	L	E	E	I	K	L	P	G	A	W	K	P	K	M	I	G	G
0.7	P	Q	I	T	L	W	Q	R	P	I	V	T	I	K	I	G	G	Q	L	K	E	A	L	L	D	T	G	A	D	D	T	V	L	E	E	M	N	L	P	G	R	W	K	P	K	M	I	G	G
0.7	P	Q	I	T	L	W	Q	R	P	L	V	T	I	K	I	G	G	Q	L	K	E	A	L	L	D	T	G	A	D	D	T	V	L	E	D	M	N	L	P	G	R	W	K	P	K	M	I	G	G
0.7	P	Q	I	T	L	W	Q	R	P	I	V	T	I	K	I	G	G	Q	L	K	E	A	L	L	D	T	G	A	D	D	T	V	L	E	E	M	N	L	P	G	R	W	K	P	K	M	I	G	G
0.7	P	Q	I	T	L	W	Q	R	P	I	V	T	V	K	I	G	G	Q	L	I	E	A	L	L	D	T	G	A	D	D	T	V	V	E	E	M	N	L	P	G	R	W	K	P	K	L	I	G	G
0.7	P	Q	I	T	L	W	Q	R	P	L	V	I	I	K	I	E	G	Q	L	K	E	A	L	L	D	T	G	A	D	D	T	V	L	E	E	M	N	L	S	G	R	W	K	P	K	M	I	G	G
0.7	P	Q	I	T	L	W	Q	R	P	L	V	T	I	K	I	G	G	Q	L	K	E	A	L	L	D	T	G	A	D	D	T	V	L	E	D	M	S	L	P	G	K	W	K	P	K	M	I	G	G
0.7	P	Q	I	T	L	W	Q	R	P	L	V	T	V	K	I	G	G	Q	L	K	E	A	L	L	D	T	G	A	D	D	T	V	L	E	E	M	N	L	P	G	R	W	K	P	K	M	I	G	G
0.7	P	Q	I	T	L	W	Q	R	P	L	V	T	I	K	I	G	G	Q	L	X	E	A	L	L	D	T	G	A	D	D	T	V	L	E	E	M	N	L	P	G	R	W	K	P	K	M	I	G	G
0.7	P	Q	I	T	L	W	Q	R	P	L	V	P	I	K	I	G	G	Q	L	K	E	A	L	L	D	T	G	A	D	D	T	V	L	E	E	M	S	L	P	G	K	W	K	P	K	M	I	G	G
0.7	P	Q	I	T	L	W	Q	R	P	L	V	T	V	K	I	G	G	Q	L	K	E	A	L	L	D	T	G	A	D	D	T	V	L	E	E	M	S	L	P	G	R	W	K	P	K	M	I	G	G
0.7	P	Q	I	T	L	W	Q	R	P	L	V	P	I	R	I	G	G	Q	L	K	E	A	L	L	D	T	G	A	D	D	T	V	L	E	E	M	S	L	P	G	K	W	K	P	K	M	I	G	G
0.7	P	Q	I	T	L	W	Q	R	P	L	V	T	I	K	I	G	G	Q	L	K	E	A	L	L	D	T	G	A	D	D	T	V	L	E	E	M	N	L	P	G	R	W	K	P	K	M	I	G	G
0.7	P	Q	I	T	L	W	Q	R	P	L	V	T	V	K	I	G	G	Q	X	K	E	A	L	L	D	T	G	A	D	D	T	V	L	E	E	M	N	L	P	G	R	W	K	P	K	M	I	G	G
0.7	P	Q	I	T	L	W	Q	R	P	L	V	T	I	K	I	G	G	Q	L	K	E	A	L	L	D	T	G	A	D	D	T	V	L	E	D	M	N	L	P	G	R	W	K	P	K	M	I	G	G
0.7	P	Q	I	T	L	W	Q	R	P	L	V	T	I	K	I	G	G	Q	L	K	E	A	L	L	D	T	G	A	D	D	T	V	L	E	D	M	Y	L	P	G	K	W	K	P	K	M	I	G	G
0.7	P	Q	I	T	L	W	Q	R	P	F	I	T	I	K	V	G	G	Q	L	V	E	A	L	L	D	T	G	A	D	D	T	V	L	Q	D	I	S	L	P	G	K	W	K	P	K	M	I	I	G
0.7	P	Q	I	T	L	W	Q	R	P	L	V	T	V	K	V	G	G	Q	L	R	E	A	L	L	D	T	G	A	D	D	T	V	L	E	E	M	N	L	P	G	R	W	K	P	K	M	I	G	G
0.7	P	Q	I	T	L	W	Q	R	P	I	V	T	I	K	I	G	G	Q	L	K	E	A	L	L	D	T	G	A	D	D	T	V	L	E	E	M	N	L	P	G	R	W	K	P	K	M	I	G	G
0.7	P	Q	I	T	L	W	Q	R	P	L	V	T	V	K	I	G	G	Q	V	K	E	A	L	L	D	T	G	A	D	D	T	V	L	E	E	M	N	L	P	G	K	W	K	P	K	M	I	G	G
0.7	P	Q	I	T	L	W	Q	R	P	I	V	T	I	K	I	G	G	Q	L	K	E	A	L	L	D	T	G	A	D	D	T	V	F	E	D	M	D	L	P	G	K	W	K	P	K	L	I	G	G
0.7	P	Q	I	T	L	W	Q	R	P	I	V	P	I	R	I	G	G	Q	L	K	E	A	L	L	D	T	G	A	D	D	T	V	L	E	E	M	D	L	P	G	R	W	K	P	K	M	I	G	G
0.7	P	Q	I	T	L	W	Q	R	P	L	V	A	I	K	I	G	G	Q	L	K	E	A	L	L	D	T	G	A	D	D	T	V	L	E	E	I	N	L	P	G	R	W	K	P	K	M	I	G	G
0.7	P	Q	I	T	L	P	Q	R	P	L	V	T	I	K	I	G	G	Q	L	K	E	A	L	L	D	T	G	A	D	D	T	V	L	E	E	M	N	L	P	G	K	W	K	P	K	M	I	G	G
0.7	P	Q	I	T	L	W	Q	R	P	L	V	T	V	K	I	G	G	Q	L	K	E	A	L	L	D	T	G	A	D	D	T	V	L	E	E	M	N	L	P	G	R	W	K	P	K	M	I	G	G
0.7	P	Q	I	T	L	W	Q	R	P	L	V	T	I	K	I	G	G	Q	L	K	E	A	L	L	D	T	G	A	D	D	T	V	L	E	E	M	N	L	P	G	R	W	K	P	K	M	I	G	G
0.7	P	Q	I	T	L	W	Q	R	P	L	V	T	I	K	I	G	G	Q	L	K	E	A	L	L	D	T	G	A	D	D	T	V	L	E	E	M	N	L	P	G	R	W	K	P	K	M	I	G	G
0.7	P	Q	I	T	L	W	Q	R	P	L	V	T	I	K	I	G	G	Q	L	K	E	A	L	L	D	T	G	A	D	D	T	V	L	E	E	M	S	L	P	G	K	W	K	P	K	M	I	G	G
0.7	P	Q	I	T	L	W	Q	R	P	F	V	T	V	K	I	G	G	Q	L	I	E	A	L	L	D	T	G	A	D	D	T	V	L	Q	D	V	E	L	P	G	R	W	K	P	K	I	I	G	G
0.7	P	Q	I	T	L	W	Q	R	P	L	V	T	I	K	I	G	G	Q	L	K	E	A	L	L	D	T	G	A	D	D	T	V	L	E	E	M	N	L	P	G	R	W	K	P	K	M	I	G	G
0.7	.	.	.	T	L	W	Q	R	P	I	V	T	V	K	I	G	G	Q	L	K	E	A	L	L	D	T	G	A	D	D	T	V	L	E	E	M	N	L	P	G	R	W	K	P	R	M	I	G	G
0.7	P	Q	I	T	L	W	Q	R	P	F	V	Q	M	K	I	G	G	Q	L	I	E	A	L	L	D	T	G	A	D	D	T	V	L	E	E	M	N	L	P	G	R	W	K	P	K	I	I	G	G
0.7	P	Q	I	T	L	W	Q	R	P	L	V	T	I	K	I	G	G	Q	L	K	E	A	L	L	D	T	G	A	D	D	T	V	L	E	E	M	N	L	P	G	R	W	K	P	K	M	I	G	G
0.7	P	Q	I	T	L	W	Q	R	P	V	V	S	I	K	I	G	G	Q	Q	K	E	A	I	L	D	T	G	A	D	D	T	V	L	E	E	M	N	L	P	G	R	W	K	P	K	I	I	G	G
0.7	P	Q	I	T	L	W	Q	R	P	L	V	T	I	K	I	G	G	Q	L	K	E	A	L	L	D	T	G	A	D	D	T	V	L	E	E	M	N	L	P	G	R	W	K	P	K	M	I	G	G
0.7	P	Q	I	T	L	W	Q	R	P	L	V	T	I	K	V	G	G	Q	L	K	E	A	L	L	D	T	G	A	D	D	T	V	L	E	E	M	D	L	P	G	R	W	K	P	K	M	I	G	G
0.7	P	Q	I	T	L	W	Q	R	P	L	V	R	I	K	V	G	G	Q	I	K	E	A	L	L	D	T	G	A	D	D	T	V	L	E	E	M	N	L	P	G	K	W	K	P	K	M	I	G	G
0.7	.	.	.	T	L	W	Q	R	P	I	V	T	I	K	I	G	G	Q	L	K	E	A	L	L	D	T	G	A	D	D	T	V	L	E	E	M	S	L	P	G	R	W	K	P	K	M	I	G	G
0.7	P	Q	I	T	L	W	Q	R	P	L	V	T	I	K	I	G	G	Q	L	K	E	A	L	L	D	T	G	A	D	D	T	V	L	E	E	M	T	L	P	G	R	W	K	P	K	M	I	G	G
0.7	P	Q	I	T	L	W	Q	R	P	L	V	P	I	K	I	G	G	Q	L	K	E	A	L	L	D	T	G	A	D	D	T	V	L	E	E	M	N	L	P	G	R	W	K	P	K	M	I	G	G
0.7	P	Q	I	T	L	W	Q	R	P	L	V	T	I	R	I	G	G	Q	L	K	E	A	L	L	D	T	G	A	D	D	T	V	L	E	E	M	D	L	P	G	K	W	K	P	K	M	I	G	G
0.7	P	Q	I	T	L	W	Q	R	P	L	V	T	I	K	I	G	G	Q	L	K	E	A	L	L	D	T	G	A	D	D	T	V	L	E	E	M	N	L	P	G	R	W	K	P	K	M	I	G	G
0.7	P	Q	I	T	L	W	Q	R	P	L	V	T	I	K	V	G	G	Q	L	K	E	A	L	L	D	T	G	A	D	D	T	V	L	E	E	M	D	L	P	G	R	W	K	P	K	M	I	G	G
0.7	P	Q	I	T	L	W	Q	R	P	L	V	T	I	K	I	G	G	Q	L	K	E	A	L	L	D	T	G	A	D	D	T	V	L	E	D	M	D	L	P	G	R	W	K	P	K	M	I	G	G
0.7	P	Q	I	T	L	W	Q	R	P	L	V	T	I	K	V	G	G	Q	L	K	E	A	L	L	D	T	G	A	D	D	T	V	L	E	E	M	C	L	P	G	R	W	K	P	K	M	I	G	G
0.7	.	.	.	.	.	.	.	R	P	I	V	T	I	K	I	G	G	Q	L	K	E	A	L	L	D	T	G	A	D	D	T	V	L	E	E	M	N	L	P	G	R	W	K	P	K	M	I	V	G
0.75	P	Q	I	T	L	W	Q	R	P	L	V	T	I	K	I	G	G	Q	L	K	E	A	L	L	D	T	G	A	D	D	T	V	L	E	E	M	N	L	P	G	R	W	K	P	K	M	I	G	G
0.75	P	Q	I	T	L	W	Q	R	P	L	V	T	V	R	I	G	G	Q	L	I	E	A	L	L	D	T	G	A	D	D	T	V	L	E	D	I	N	L	P	G	K	W	K	P	K	M	I	G	G
0.8	P	Q	I	T	L	W	Q	R	P	I	V	T	I	K	I	G	G	Q	L	K	E	A	L	L	D	T	G	A	D	D	T	V	L	E	E	M	N	L	P	G	R	W	K	P	K	M	I	G	G
0.8	P	Q	I	T	L	W	Q	R	P	L	V	T	I	K	I	G	G	Q	L	K	E	A	L	L	D	T	G	A	D	D	T	V	L	E	D	I	N	L	P	G	R	W	K	P	K	M	I	G	G
0.8	P	Q	I	T	L	W	Q	R	P	L	V	T	V	K	I	G	G	Q	L	K	E	A	L	L	D	T	G	A	D	D	T	V	L	E	E	M	N	L	P	G	R	W	K	P	K	M	I	G	G
0.8	P	Q	I	T	L	W	Q	R	P	L	V	N	I	K	I	G	G	Q	L	K	E	A	L	L	D	T	G	A	D	D	T	V	L	E	E	M	N	L	P	G	R	W	K	P	K	M	I	G	G
0.8	P	Q	I	T	L	W	Q	R	P	L	V	T	I	K	I	G	G	Q	L	K	E	A	L	I	D	T	G	A	D	D	T	V	L	E	E	M	N	L	P	G	K	W	K	P	K	L	I	G	G
0.8	P	Q	I	T	L	W	Q	R	P	L	V	T	V	K	I	G	G	Q	L	K	E	A	L	L	D	T	G	A	D	D	T	V	L	E	E	M	N	L	P	G	R	W	K	P	K	M	I	G	G
0.8	P	Q	I	T	L	W	Q	R	P	L	V	T	I	K	I	G	G	Q	L	K	E	A	L	L	D	T	G	A	D	D	T	V	L	E	E	M	N	L	P	G	R	W	K	P	K	M	I	G	G
0.8	P	Q	I	T	L	W	Q	R	P	F	V	T	V	K	I	G	G	Q	L	I	E	A	L	L	D	T	G	A	D	D	T	V	L	E	D	I	D	L	P	G	R	W	K	P	K	I	I	G	G
0.8	P	Q	I	T	L	W	Q	R	P	L	V	T	I	K	I	G	E	Q	L	K	E	A	L	L	D	T	G	A	D	D	T	V	L	E	E	M	N	L	P	G	R	W	K	P	K	M	I	G	G
0.8	P	Q	I	T	L	W	Q	R	P	I	V	T	V	K	V	G	G	Q	L	K	E	A	L	I	D	T	G	A	D	D	T	V	L	E	E	M	E	L	P	G	R	W	K	P	K	I	I	G	G
0.8	P	Q	I	T	L	W	Q	R	P	I	V	T	V	K	I	A	G	H	L	K	E	A	L	L	D	T	G	A	D	D	T	V	F	E	E	M	D	L	P	G	R	W	K	P	K	I	I	G	G
0.8	P	Q	I	T	L	W	Q	R	P	L	V	T	I	K	I	G	G	Q	L	K	E	A	L	L	D	T	G	A	D	D	T	V	L	E	D	I	N	L	P	G	K	W	K	P	K	M	I	G	G
0.8	P	Q	I	T	L	W	Q	R	P	I	V	T	I	K	V	G	G	Q	L	K	E	A	L	L	D	T	G	A	D	D	T	V	L	E	E	I	D	L	P	G	R	W	K	P	K	M	I	G	G
0.8	P	Q	I	T	L	W	Q	R	P	F	V	T	V	K	I	G	G	Q	L	K	E	A	L	L	D	T	G	A	D	D	T	V	I	E	E	I	N	L	P	G	K	W	K	P	K	L	I	G	G
0.8	P	Q	I	T	L	W	Q	R	P	L	V	T	I	K	I	G	G	Q	L	K	E	A	L	L	D	T	G	A	D	D	T	V	L	E	E	M	N	L	P	G	R	W	K	P	K	M	I	G	G
0.8	P	Q	I	T	L	W	Q	R	P	I	V	T	V	K	V	G	G	Q	L	K	E	A	L	I	D	T	G	A	D	D	T	V	L	E	E	M	E	L	P	G	R	W	K	P	K	I	I	G	G
0.8	P	Q	I	T	L	W	Q	R	P	I	V	T	I	K	I	G	G	Q	L	K	E	A	L	I	D	T	G	A	D	D	T	V	F	E	E	M	S	L	P	G	R	W	K	P	K	L	I	G	G
0.8	P	Q	I	T	L	W	Q	R	P	L	V	T	V	K	V	G	G	Q	L	R	E	A	L	L	D	T	G	A	D	D	T	V	L	E	E	M	S	L	P	G	R	W	K	P	K	M	I	G	G
0.8	P	Q	I	T	L	W	Q	R	P	L	V	T	V	R	I	G	G	Q	L	I	E	A	L	L	D	T	G	A	D	D	T	V	L	E	E	I	N	L	P	G	K	W	K	P	K	M	I	G	G
0.8	P	Q	I	T	L	W	Q	R	P	L	V	T	I	K	I	G	G	Q	L	K	E	A	L	L	D	T	G	A	D	D	T	V	L	E	E	M	N	L	P	G	R	W	K	P	K	M	I	G	G
0.8	P	Q	I	T	L	W	Q	R	P	L	V	T	I	K	V	G	G	Q	L	K	E	A	L	L	D	T	G	A	D	D	T	V	L	E	D	M	S	L	P	G	R	W	K	P	K	M	I	G	G
0.8	P	Q	I	T	L	W	Q	R	P	V	V	T	I	K	V	G	G	Q	I	K	E	A	L	L	D	T	G	A	D	D	T	V	L	E	D	M	D	L	P	G	R	W	K	P	K	M	I	G	G
0.8	P	Q	I	T	L	W	Q	R	P	L	V	T	I	K	I	G	G	Q	L	K	E	A	L	L	D	T	G	A	D	D	T	V	L	E	E	M	N	L	P	G	R	W	K	P	K	M	I	G	G
0.8	P	Q	I	T	L	W	Q	R	P	L	V	T	I	K	V	G	G	Q	L	K	E	A	L	L	D	T	G	A	D	D	T	V	L	E	E	I	N	L	P	G	R	W	K	P	K	M	I	G	G
0.8	P	Q	I	T	L	W	Q	R	P	L	V	T	I	K	I	G	G	Q	L	K	E	A	L	L	D	T	G	A	D	D	T	V	L	E	E	I	D	L	P	G	R	W	K	P	K	M	I	G	G
0.8	P	Q	I	T	L	W	Q	R	P	L	V	T	I	K	I	G	G	Q	L	K	E	A	L	L	D	T	G	A	D	D	T	V	L	E	E	M	N	L	P	G	R	W	K	P	K	M	I	G	G
0.8	P	Q	L	T	L	W	Q	R	P	I	V	T	I	K	I	G	G	Q	L	K	E	A	L	L	D	T	G	A	D	D	T	V	L	E	E	M	N	L	P	G	K	W	K	P	K	M	I	G	G
0.8	P	Q	I	T	L	W	Q	R	P	L	V	P	I	R	I	G	G	Q	L	K	E	A	L	L	D	T	G	A	D	D	T	V	L	E	D	M	D	L	P	G	R	W	K	P	K	M	I	G	G
0.8	P	Q	I	T	L	W	Q	R	P	L	V	T	I	K	I	G	G	Q	L	K	E	A	L	L	D	T	G	A	D	D	T	V	L	E	E	M	N	L	P	G	R	W	K	P	K	M	I	G	G
0.8	P	Q	I	T	L	W	Q	R	P	I	V	T	I	K	I	G	G	Q	L	K	E	A	L	L	D	T	G	A	D	D	T	V	L	E	E	M	N	L	P	G	R	W	K	P	K	I	I	G	G
0.8	P	Q	I	T	L	W	Q	R	P	L	V	A	I	K	V	E	G	Q	L	K	E	A	L	L	D	T	G	A	D	D	T	V	L	E	E	M	N	L	S	G	R	W	K	P	K	M	I	G	G
0.8	P	Q	I	T	L	W	Q	R	P	L	V	T	I	K	I	G	G	Q	L	K	E	A	L	L	D	T	G	A	D	D	T	V	L	E	E	M	N	L	P	G	R	W	K	P	K	M	I	G	G
0.8	P	Q	I	T	L	W	Q	R	P	L	V	S	I	K	I	G	G	Q	I	K	E	A	L	L	D	T	G	A	D	D	T	V	L	E	E	I	N	L	P	G	K	W	K	P	K	M	I	G	G
0.8	P	Q	I	T	L	W	Q	R	P	L	V	T	I	K	I	G	G	Q	L	K	E	A	L	L	D	T	G	A	D	D	T	V	L	E	E	M	N	L	P	G	R	W	K	P	K	M	I	G	G
0.8	P	Q	I	T	L	W	Q	R	P	L	V	T	I	R	I	G	G	Q	I	K	E	A	L	L	D	T	G	A	D	D	T	V	L	E	D	M	D	L	P	G	R	W	K	P	K	M	I	G	G
0.8	P	Q	I	T	L	W	Q	R	P	I	V	T	I	K	I	G	G	Q	L	K	E	A	L	L	D	T	G	A	D	D	T	V	L	E	E	M	N	L	P	G	R	W	K	P	K	I	I	G	G
0.8	P	Q	I	T	L	W	Q	R	P	F	V	T	I	K	I	G	G	Q	L	K	E	A	L	I	D	T	G	A	D	D	T	V	F	E	E	M	N	L	P	G	R	W	K	P	K	I	I	G	G
0.8	P	Q	I	T	L	W	Q	R	P	V	V	S	V	K	I	G	G	Q	L	I	E	A	L	L	D	T	G	A	D	D	T	V	L	E	E	I	N	L	P	G	K	W	K	P	K	I	I	G	G
0.8	P	Q	I	T	L	W	Q	R	P	L	V	T	I	K	I	G	G	Q	V	I	E	A	L	L	D	T	G	A	D	D	T	V	L	E	E	M	N	L	P	G	R	W	K	P	K	M	I	G	G
0.8	P	Q	I	T	L	W	Q	R	P	L	V	T	V	K	I	G	G	Q	L	K	E	A	L	L	D	T	G	A	D	D	T	V	L	E	E	I	N	L	P	G	R	W	K	P	K	M	I	G	G
0.8	P	Q	I	T	L	W	Q	R	P	L	V	T	I	K	I	G	G	Q	L	K	E	A	L	L	D	T	G	A	D	D	T	V	L	E	E	M	N	L	P	G	R	W	K	P	K	M	I	G	G
0.8	P	Q	I	T	L	W	Q	R	P	I	V	T	V	K	I	G	G	Q	L	I	E	A	L	L	D	T	G	A	D	D	T	V	L	E	Q	I	D	L	P	G	K	W	R	P	K	M	I	G	G
0.8	P	Q	I	T	L	W	Q	R	P	L	V	T	I	K	I	G	G	Q	L	K	E	A	L	L	D	T	G	A	D	D	T	V	L	E	E	M	N	L	P	G	K	W	K	P	K	M	I	G	G
0.8	P	Q	I	T	L	W	Q	R	P	L	V	T	I	K	I	G	G	Q	I	K	E	A	L	L	D	T	G	A	D	D	T	V	L	E	E	M	N	L	P	G	R	W	K	P	K	M	I	G	G
0.8	P	Q	I	T	L	W	Q	R	P	L	V	T	I	K	I	G	G	Q	L	K	E	A	L	L	D	T	G	A	D	D	T	V	L	Q	E	M	C	L	P	G	K	W	K	P	K	I	I	G	G
0.8	P	Q	I	T	L	W	Q	R	P	L	V	T	I	K	I	E	G	Q	L	K	E	A	L	L	D	T	G	A	D	D	T	V	L	E	E	M	N	L	S	G	K	W	K	P	K	M	I	G	G
0.8	P	Q	I	T	L	W	Q	R	P	L	V	T	V	K	I	E	G	Q	L	R	E	A	L	L	D	T	G	A	D	D	T	V	L	E	D	I	X	L	P	G	K	W	K	P	K	M	I	G	G
0.8	P	Q	I	T	L	W	Q	R	P	L	V	T	V	R	I	G	G	Q	L	I	E	A	L	L	D	T	G	A	D	D	T	A	L	E	E	I	N	L	P	G	K	W	K	P	K	M	I	G	G
0.8	P	Q	I	T	L	W	Q	R	P	L	V	T	I	K	I	G	G	Q	L	K	E	A	L	L	D	T	G	A	D	D	T	V	L	E	E	M	N	L	P	G	R	W	K	P	K	M	I	G	G
0.8	P	Q	I	T	L	W	Q	R	P	L	V	T	I	K	I	G	G	Q	Q	K	E	A	L	L	D	T	G	A	D	D	T	V	L	E	D	M	N	L	P	G	K	W	K	P	K	M	I	G	G
0.8	P	Q	I	T	L	W	Q	R	P	L	V	T	V	R	I	G	G	Q	L	I	E	A	L	L	D	T	G	A	D	D	T	V	L	E	E	I	N	L	P	G	K	W	K	P	K	M	I	G	G
0.8	P	Q	I	T	L	W	Q	R	P	L	V	T	I	K	I	G	G	Q	I	K	E	A	L	L	D	T	G	A	D	D	T	V	L	E	D	M	N	L	P	G	R	W	K	P	K	M	I	G	G
0.8	P	Q	I	T	L	W	Q	R	P	L	V	T	I	K	I	G	G	Q	L	K	E	A	L	L	D	T	G	A	D	D	T	V	L	E	E	M	N	L	P	G	R	W	K	P	K	M	I	G	G
0.8	P	Q	I	T	L	W	Q	R	P	L	V	T	I	K	I	G	G	Q	L	K	E	A	L	L	D	T	G	A	D	D	T	V	L	E	E	M	N	L	P	G	R	W	K	P	K	M	I	G	G
0.8	P	Q	I	T	L	W	Q	R	P	L	V	T	V	K	I	G	G	Q	L	K	E	A	L	L	D	T	G	A	D	D	T	V	L	E	E	M	N	L	P	G	R	W	K	P	K	M	I	G	G
0.8	P	Q	I	T	L	W	Q	R	P	I	V	T	V	K	I	G	G	Q	Q	I	E	A	L	L	D	T	G	A	D	D	T	V	L	E	D	I	N	L	P	G	R	W	K	P	K	I	I	G	G
0.8	P	Q	I	T	L	W	Q	R	P	L	V	T	I	K	I	G	G	Q	L	K	E	A	L	L	D	T	G	A	D	D	T	V	L	E	E	I	N	L	P	G	R	W	K	P	K	M	I	G	G
0.8	P	Q	I	T	L	W	Q	R	P	L	V	T	I	K	I	G	G	Q	L	K	E	A	L	L	D	T	G	A	D	D	T	V	L	E	E	M	N	L	P	G	R	W	K	P	K	M	I	G	G
0.8	P	Q	I	T	L	W	Q	R	P	L	V	T	V	K	I	G	G	Q	L	K	E	A	L	L	D	T	G	A	D	D	T	V	L	E	E	M	N	L	Q	G	R	W	K	P	K	M	I	G	G
0.8	P	Q	I	T	L	W	Q	R	P	L	V	T	I	K	I	G	G	Q	L	K	E	A	L	L	D	T	G	A	D	D	T	V	L	E	E	M	N	L	P	G	K	W	K	P	K	M	I	G	G
0.8	P	Q	I	T	L	W	Q	R	P	L	V	T	V	R	V	A	G	Q	L	K	E	A	L	L	D	T	G	A	D	D	T	V	L	E	D	M	D	L	P	G	R	W	K	P	K	M	I	G	G
0.8	P	Q	I	T	L	W	Q	R	P	L	V	T	V	K	I	G	G	Q	L	K	E	A	L	L	D	T	G	A	D	D	T	V	L	E	E	M	D	L	P	G	R	W	K	P	K	M	I	G	G
0.8	P	Q	I	T	L	W	Q	R	P	L	V	A	V	K	I	G	G	Q	L	K	E	A	L	L	D	T	G	A	D	D	T	V	L	E	E	M	N	L	P	G	R	W	K	P	K	M	I	G	G
0.8666666666666666	P	Q	I	T	L	W	Q	R	P	I	V	T	V	K	I	G	G	Q	L	K	E	A	L	L	D	T	G	A	D	D	T	V	L	E	E	M	N	L	P	G	R	W	K	P	K	M	I	G	G
0.9	P	Q	I	T	L	W	Q	R	P	L	V	T	I	K	I	G	G	Q	L	K	E	A	L	L	D	T	G	A	D	D	T	V	L	E	D	M	N	L	P	G	R	W	K	P	K	M	I	G	G
0.9	P	Q	I	T	L	W	Q	R	P	L	V	T	I	K	I	G	G	Q	L	K	E	A	L	L	D	T	G	A	D	D	T	V	L	E	E	M	N	L	P	G	R	W	K	P	K	M	I	G	G
0.9	P	Q	I	T	L	W	Q	R	P	L	V	T	V	K	I	G	G	Q	L	K	E	A	L	L	D	T	G	A	D	D	T	V	L	E	E	M	T	L	P	G	R	W	K	P	K	M	I	G	G
0.9	P	Q	I	T	L	W	Q	R	P	L	V	T	I	K	I	G	G	Q	L	K	E	A	L	L	D	T	G	A	D	D	T	V	L	E	E	M	N	L	P	G	K	W	K	P	K	M	I	G	G
0.9	P	Q	I	T	L	W	Q	R	P	L	V	T	I	K	I	G	G	Q	L	K	E	A	L	L	D	T	G	A	D	D	T	V	L	E	E	M	N	L	P	G	K	W	K	P	K	M	I	G	G
0.9	P	Q	I	T	L	W	Q	R	P	L	V	T	V	K	I	G	G	Q	I	K	E	A	L	L	D	T	G	A	D	D	T	V	L	E	D	M	X	L	P	G	R	W	K	P	K	M	I	G	G
0.9	P	Q	I	T	L	W	Q	R	P	L	V	T	I	K	I	G	G	Q	L	K	E	A	L	L	D	T	G	A	D	D	T	V	L	E	E	M	C	L	P	G	R	W	K	P	K	M	I	G	G
0.9	P	Q	I	T	L	W	Q	R	P	L	V	T	I	K	I	G	G	Q	L	K	E	A	L	L	D	T	G	A	D	D	T	V	L	E	E	M	N	L	P	G	R	W	K	P	K	M	I	G	G
0.9	.	.	.	T	L	W	Q	R	P	L	V	T	I	K	I	X	G	Q	L	K	E	A	L	L	D	T	G	A	D	D	T	V	L	E	D	M	N	L	P	G	R	W	K	P	K	M	I	G	G
0.9	.	.	.	T	L	W	Q	R	P	L	V	T	I	K	I	X	G	Q	L	K	E	A	L	L	D	T	G	A	D	D	T	V	L	E	D	M	N	L	P	G	R	W	K	P	K	M	I	G	G
0.9	.	.	.	T	L	W	Q	R	P	L	V	T	I	K	I	X	G	Q	L	K	E	A	L	L	D	T	G	A	D	N	T	V	L	E	D	M	N	L	P	G	R	W	K	P	K	M	I	G	G
0.9	.	.	.	T	L	W	Q	R	P	L	V	T	I	K	I	X	G	Q	L	K	E	A	L	L	D	T	G	A	D	N	T	V	L	E	D	M	N	L	P	G	R	W	K	P	K	M	I	G	G
0.9	P	Q	I	T	L	W	Q	R	P	L	V	T	I	K	I	G	G	Q	L	K	E	A	L	L	D	T	G	A	D	D	T	V	L	E	D	I	N	L	P	G	R	W	K	P	K	M	I	G	G
0.9	P	Q	I	T	L	W	Q	R	P	L	V	T	I	K	V	G	G	Q	L	K	E	A	L	L	D	T	G	A	D	D	T	V	L	E	E	M	C	L	P	G	R	W	K	P	K	M	I	G	G
0.9	P	Q	I	T	L	W	Q	R	P	I	V	T	I	K	I	G	G	Q	L	K	E	A	L	F	D	T	G	A	D	D	T	V	L	E	E	M	N	L	P	G	R	W	K	P	K	I	I	G	G
0.9	P	Q	I	T	L	W	Q	R	P	L	V	T	I	K	I	G	G	Q	L	K	E	A	L	L	D	T	G	A	D	D	T	V	L	E	X	M	X	L	P	G	R	W	K	P	K	M	I	G	G
0.9	P	Q	I	T	L	W	Q	R	P	L	V	N	I	K	I	G	G	Q	I	K	E	A	L	L	D	T	G	A	D	D	T	V	L	E	E	M	N	L	P	G	R	W	K	P	K	M	I	G	G
0.9	P	Q	I	T	L	W	Q	R	P	L	V	T	V	K	I	G	G	Q	L	K	E	A	L	L	D	T	G	A	D	D	T	V	L	E	E	M	N	L	P	G	R	W	K	P	K	M	I	G	G
0.9	P	Q	I	T	L	W	Q	R	P	I	V	T	I	K	I	G	G	Q	L	K	E	A	L	L	D	T	G	A	D	D	T	V	L	E	E	M	X	L	P	G	R	W	K	P	K	I	I	G	G
0.9	P	Q	I	T	L	W	Q	R	P	I	V	T	I	K	I	G	G	Q	L	K	E	A	L	L	D	T	G	A	D	D	T	V	L	E	E	M	X	L	P	G	R	W	K	P	K	I	I	G	G
0.9	P	Q	I	T	L	W	Q	R	P	I	V	T	I	K	I	G	G	Q	L	K	E	A	L	L	D	T	G	A	D	D	T	V	L	E	E	M	X	L	P	G	R	W	K	P	K	I	I	G	G
0.9	P	Q	I	T	L	W	Q	R	P	L	V	T	V	K	I	G	G	Q	L	K	E	A	L	L	D	T	G	A	D	D	T	V	L	E	E	M	N	L	P	G	R	W	K	P	K	M	I	G	G
0.9	P	Q	I	T	L	W	Q	R	P	I	V	I	I	K	I	G	G	Q	L	K	E	A	L	L	D	T	G	A	D	D	T	V	L	E	E	M	D	L	P	G	R	W	K	P	K	L	I	V	G
0.9	P	Q	I	T	L	W	Q	R	P	L	V	T	I	K	I	G	G	Q	L	K	E	A	L	L	D	T	G	A	D	D	T	V	L	E	E	M	N	L	P	G	R	W	K	P	K	M	I	G	G
0.9	P	Q	I	T	L	W	Q	R	P	L	V	T	I	K	I	G	G	Q	L	K	E	A	L	L	D	T	G	A	D	D	T	V	L	E	E	M	N	L	P	G	R	W	K	P	K	M	I	G	G
0.9	P	Q	I	T	L	W	Q	R	P	I	V	T	I	K	I	A	G	Q	L	K	E	A	L	L	D	T	G	A	D	D	T	V	F	E	E	M	N	L	P	G	R	W	K	P	R	M	I	G	G
0.9	P	Q	I	T	L	W	Q	R	P	V	V	S	V	K	I	G	G	Q	I	I	E	A	L	L	D	T	G	A	D	D	T	V	L	E	D	M	S	L	P	G	R	W	K	P	K	I	I	G	G
0.9	P	Q	I	T	L	W	Q	R	P	L	V	T	I	K	I	G	G	Q	L	K	E	A	L	L	D	T	G	A	D	D	T	V	L	E	E	I	N	L	P	G	K	W	K	P	K	M	I	G	G
0.9	P	Q	I	T	L	W	Q	R	P	L	V	T	I	K	I	G	G	Q	L	K	E	A	L	L	D	T	G	A	D	D	T	V	L	E	D	M	N	L	P	G	K	W	K	P	K	M	I	G	G
0.9	P	Q	I	T	L	W	Q	R	P	L	V	T	I	K	I	G	G	Q	L	K	E	A	L	L	D	T	G	A	D	D	T	V	L	E	D	M	N	L	P	G	K	W	K	P	K	M	I	G	G
0.9	P	Q	I	T	L	W	Q	R	P	L	V	S	V	K	I	G	G	Q	L	K	E	A	L	L	D	T	G	A	D	D	T	V	L	E	E	M	N	L	P	G	R	W	K	P	K	M	I	G	G
0.9	P	Q	I	T	L	W	Q	R	P	I	V	T	I	K	I	G	G	Q	L	K	E	A	L	L	D	T	G	A	D	D	T	V	L	E	E	I	N	L	P	G	R	W	K	P	K	M	I	V	G
0.9	P	Q	I	T	L	W	Q	R	P	I	V	K	I	K	I	G	G	Q	L	K	E	A	L	L	D	T	G	A	D	D	T	V	F	E	E	M	N	L	P	G	K	W	T	P	K	I	I	G	G
0.9	P	Q	I	T	L	W	Q	R	P	L	V	T	I	K	I	G	G	Q	L	K	E	A	L	L	D	T	G	A	D	D	T	V	L	E	E	M	S	L	P	G	R	W	K	P	K	M	I	G	G
0.9	.	.	.	T	L	W	Q	R	P	F	V	S	I	K	V	G	G	Q	V	K	E	A	L	I	D	T	G	A	D	D	T	V	F	E	E	M	N	L	P	G	R	W	K	P	K	I	I	G	G
0.9	P	Q	I	T	L	W	Q	R	P	L	V	T	V	K	I	G	G	Q	L	K	E	A	L	L	D	T	G	A	D	D	T	V	L	E	E	I	N	L	P	G	R	W	K	P	K	M	I	G	G
0.9	P	Q	I	T	L	W	Q	R	P	L	V	P	V	K	I	G	G	Q	L	K	E	A	L	L	D	T	G	A	D	D	T	V	L	E	E	M	A	L	P	G	R	W	K	P	K	M	I	G	G
0.9	P	Q	I	T	L	W	Q	R	P	L	V	S	I	K	V	G	G	Q	I	K	E	A	L	L	D	T	G	A	D	D	T	V	L	E	E	I	N	L	P	G	K	W	K	P	K	M	I	G	G
0.9	P	Q	I	T	L	W	Q	R	P	L	V	T	I	K	I	G	G	Q	L	K	E	A	L	L	D	T	G	A	D	D	T	V	L	E	E	I	N	L	P	G	R	W	K	P	K	M	I	G	G
0.9	P	Q	I	T	L	W	Q	R	P	L	V	T	I	K	V	G	G	Q	L	K	E	A	L	L	D	T	G	A	D	D	T	V	L	E	D	T	E	L	P	G	R	W	K	P	K	M	I	G	G
0.9	P	Q	I	T	L	W	Q	R	P	L	V	T	I	K	I	G	G	Q	L	K	E	A	L	L	D	T	G	A	D	D	T	V	L	E	E	M	N	L	P	G	R	W	K	P	K	M	I	G	G
0.9	P	Q	I	T	L	W	Q	R	P	L	V	T	I	R	I	G	G	Q	L	K	E	A	L	L	D	T	G	A	D	D	T	V	L	E	E	M	N	L	P	G	K	W	K	P	K	M	I	G	G
0.9	.	.	.	T	L	W	Q	R	P	I	V	T	V	K	I	G	G	Q	L	K	E	A	L	L	D	T	G	A	D	D	T	V	F	K	E	M	N	L	P	G	R	W	T	P	K	M	I	V	G
0.9	P	Q	I	T	L	W	Q	R	P	L	V	T	I	K	I	G	G	Q	L	K	E	A	L	L	D	T	G	A	D	D	T	V	L	E	E	M	T	L	P	G	R	W	K	P	K	M	I	G	G
0.9	P	Q	I	T	L	W	Q	R	P	L	V	T	I	K	I	G	G	Q	L	K	E	A	L	L	D	T	G	A	D	D	T	V	L	E	E	M	N	L	P	G	K	W	K	P	K	M	I	G	G
0.9	P	Q	I	T	L	W	Q	R	P	L	V	T	I	K	I	G	G	Q	L	K	E	A	L	L	D	T	G	A	D	D	T	V	L	E	E	M	N	L	P	G	R	W	K	P	K	M	I	G	G
0.9	P	Q	I	T	L	W	Q	R	P	F	V	T	I	K	I	G	G	Q	L	K	E	A	L	L	D	T	G	A	D	D	T	I	F	E	E	M	N	L	P	G	R	W	K	P	K	I	I	G	G
0.9	P	Q	I	T	L	W	Q	R	P	L	V	T	I	K	I	G	G	Q	L	K	E	A	L	L	D	T	G	A	D	D	T	V	L	E	D	M	N	L	P	G	R	W	K	P	K	M	I	G	G
0.9	P	Q	I	T	L	W	Q	R	P	I	V	S	V	K	I	G	G	Q	V	I	E	A	L	L	D	T	G	A	D	D	T	V	L	E	E	I	N	L	P	G	R	W	K	P	K	I	I	G	G
0.9	P	Q	I	T	L	W	Q	R	P	L	V	T	I	K	V	G	G	Q	L	K	E	A	L	L	D	T	G	A	D	D	T	V	L	E	D	M	N	L	P	G	R	W	K	P	K	M	I	G	G
0.9	P	Q	I	T	L	W	Q	R	P	L	V	T	I	N	I	G	G	Q	L	K	E	A	L	L	D	T	G	A	D	D	T	V	L	E	E	M	N	L	P	G	R	W	K	P	K	M	I	G	G
0.9	P	Q	I	T	L	W	Q	R	P	F	V	T	V	K	I	G	G	Q	I	T	E	A	L	L	D	T	G	A	D	D	T	I	L	E	N	I	N	L	P	G	R	W	K	P	K	I	I	Q	G
0.9	.	.	.	T	L	W	Q	R	P	I	V	T	I	K	I	G	G	Q	L	R	E	A	L	L	D	T	G	A	D	D	T	V	L	E	D	I	D	L	P	G	K	W	K	P	K	L	I	G	G
0.9	P	Q	I	T	L	W	Q	R	P	L	V	T	I	K	I	G	G	Q	L	K	E	A	L	L	D	T	G	A	D	D	T	V	L	E	E	M	N	L	P	G	R	W	K	P	K	M	I	G	G
0.9	P	Q	I	T	L	W	Q	R	P	L	V	T	I	K	I	G	G	Q	L	K	E	A	L	L	D	T	G	A	D	D	T	V	L	E	E	M	X	L	P	G	R	W	K	P	K	M	I	G	G
0.9	P	Q	I	T	L	W	Q	R	P	F	V	T	V	R	V	G	G	Q	L	T	E	A	L	L	D	T	G	A	D	N	T	V	F	E	D	I	N	L	P	G	I	W	R	P	K	M	I	G	G
0.9	P	Q	I	T	L	W	Q	R	P	L	V	T	I	K	I	G	G	Q	L	K	E	A	L	L	D	T	G	A	D	D	T	V	L	E	E	M	S	L	P	G	R	W	K	P	K	M	I	G	G
0.9	P	Q	I	T	L	W	Q	R	P	L	V	I	I	K	V	G	G	Q	L	K	E	A	L	L	D	T	G	A	D	D	T	V	L	E	D	M	D	L	P	G	R	W	K	P	K	M	I	G	G
0.9	P	Q	I	T	L	W	Q	R	P	L	V	T	I	K	I	G	G	Q	L	K	E	A	L	L	D	T	G	A	D	D	T	V	L	E	E	M	N	L	P	G	R	W	K	P	K	M	I	G	G
0.9	P	Q	I	T	L	W	Q	R	P	L	V	P	I	R	I	G	G	Q	L	K	E	A	L	L	D	T	G	A	D	D	T	V	L	E	E	M	N	L	P	G	R	W	K	P	K	M	I	G	G
0.9	P	Q	I	T	L	W	Q	R	P	L	V	A	I	K	V	G	G	Q	L	K	E	A	L	L	D	T	G	A	D	D	T	V	L	E	E	M	N	L	P	G	K	W	K	P	K	M	I	G	G
0.9	P	Q	I	T	L	W	Q	R	P	L	V	T	V	K	L	G	G	Q	L	K	E	A	L	L	D	T	G	A	D	D	T	V	V	E	E	M	S	L	P	G	K	W	K	P	K	M	I	G	G
0.9	P	Q	I	T	L	W	Q	R	P	L	V	T	V	K	I	G	G	Q	L	K	E	A	L	L	D	T	G	A	D	D	T	V	L	E	D	I	N	L	P	G	R	W	K	P	K	M	I	G	G
0.9	P	Q	I	T	L	W	Q	R	P	L	V	T	I	K	I	G	G	Q	L	K	E	A	L	L	D	T	G	A	D	N	T	V	L	E	E	M	N	L	P	G	R	W	K	P	K	M	I	G	G
0.9	P	Q	I	T	L	W	Q	R	P	I	V	T	I	K	V	G	G	Q	I	R	E	A	L	L	D	T	G	A	D	D	T	V	L	E	E	I	N	L	P	G	K	W	K	P	K	L	I	G	G
0.9	P	Q	I	T	L	W	Q	R	P	I	V	S	V	K	I	G	G	Q	V	I	E	A	L	L	D	T	G	A	D	D	T	V	L	E	E	I	N	L	P	G	R	W	K	P	K	I	I	G	G
0.9	P	Q	I	T	L	W	Q	R	P	F	V	T	V	K	I	G	G	Q	L	R	E	A	L	L	D	T	G	A	D	N	T	V	F	E	E	I	D	L	P	G	K	W	K	P	K	I	I	G	G
0.9	P	Q	I	T	L	W	Q	R	P	L	V	T	I	K	I	G	G	Q	Q	K	E	A	L	L	D	T	G	A	D	D	T	V	L	E	E	M	N	L	P	G	R	W	K	P	K	M	I	G	G
0.9	P	Q	I	T	L	W	Q	R	P	L	V	T	I	K	I	G	G	Q	L	K	E	A	L	L	D	T	G	A	D	D	T	V	M	E	E	M	N	L	P	G	K	W	K	P	K	I	I	G	G
0.9	.	.	.	T	L	W	Q	R	P	I	V	K	I	K	V	A	G	Q	L	K	E	A	L	I	D	T	G	A	D	D	T	V	L	E	E	M	N	L	P	G	R	W	K	P	K	I	I	G	G
0.9	P	Q	I	T	L	W	Q	R	P	L	V	T	I	K	I	G	G	Q	Q	K	E	A	L	L	D	T	G	A	D	D	T	V	L	E	E	M	N	L	P	G	R	W	K	P	K	M	I	G	G
0.9	P	Q	I	T	L	W	Q	R	P	L	V	T	I	K	I	G	G	Q	L	K	E	A	L	L	D	T	G	A	D	D	T	I	M	E	E	M	N	L	P	G	K	W	K	P	K	I	I	G	G
0.9	P	Q	I	T	L	W	Q	R	P	L	V	T	I	K	I	G	G	Q	L	K	E	A	L	L	D	T	G	A	D	D	T	V	L	E	D	M	T	L	P	G	R	W	K	P	K	M	I	G	G
0.9	P	Q	I	T	L	W	Q	R	P	L	V	T	V	R	I	G	G	Q	L	K	E	A	L	L	D	T	G	A	D	D	T	V	L	E	E	M	N	L	P	G	R	W	K	P	K	M	I	G	G
0.9	P	Q	I	T	L	W	Q	R	P	I	V	T	V	K	I	G	G	Q	L	L	E	A	L	L	D	T	G	A	D	D	T	V	L	E	E	M	N	L	P	G	R	W	K	P	K	I	I	G	G
0.9	P	Q	I	T	L	W	Q	R	P	L	V	T	V	K	V	G	G	Q	I	K	E	A	L	L	D	T	G	A	D	D	T	V	L	E	E	I	N	L	P	G	R	W	R	P	K	M	I	G	G
0.9	P	Q	I	T	L	W	Q	R	P	L	V	T	V	K	V	G	G	Q	L	X	E	A	L	L	D	T	G	A	D	D	T	V	L	E	E	M	T	L	P	G	R	W	K	P	K	M	I	G	G
0.9	P	Q	I	T	L	W	Q	R	P	L	V	T	V	K	V	G	G	Q	L	X	E	A	L	L	D	T	G	A	D	D	T	V	L	E	E	M	T	L	P	G	R	W	K	P	K	M	I	G	G
0.9	.	.	.	T	L	R	Q	R	P	I	V	T	I	K	I	G	G	Q	L	R	E	A	L	L	D	T	G	A	D	D	T	V	F	R	D	I	N	L	P	G	K	W	T	P	K	M	I	V	G
0.9	P	Q	I	T	L	W	Q	R	P	L	V	T	I	K	I	G	G	Q	Q	K	E	A	L	L	D	T	G	A	D	D	T	V	L	E	E	M	N	L	P	G	R	W	K	P	K	M	I	G	G
0.9	P	Q	I	T	L	W	Q	R	P	V	V	T	I	K	V	G	G	Q	L	K	E	A	L	L	D	T	G	A	D	D	T	V	L	E	E	I	D	L	P	G	K	W	K	P	K	M	I	G	G
0.9	P	Q	I	T	L	W	Q	R	P	L	V	T	V	K	V	G	G	Q	L	X	E	A	L	L	D	T	G	A	D	D	T	V	L	E	E	M	T	L	P	G	R	W	K	P	K	M	I	G	G
0.9	P	Q	I	T	L	W	Q	R	P	L	V	T	I	K	I	G	G	Q	Q	K	E	A	L	L	D	T	G	A	D	D	T	V	L	E	E	M	N	L	P	G	R	W	K	P	K	M	I	G	G
0.9	P	Q	I	T	L	W	Q	R	P	H	V	T	I	K	I	G	G	H	I	T	E	A	L	L	D	T	G	A	D	D	T	V	L	E	E	M	N	L	P	G	K	W	K	P	K	I	I	G	G
0.9	P	Q	I	T	L	W	Q	R	P	F	V	T	I	K	I	G	G	Q	L	K	E	A	L	L	D	T	G	A	D	D	T	V	L	E	E	M	N	L	P	G	R	W	K	P	K	M	I	G	G
0.9	P	Q	I	T	L	W	Q	R	P	F	V	T	I	K	I	G	G	Q	L	K	E	A	L	L	D	T	G	A	D	D	T	V	L	E	E	M	N	L	P	G	R	W	K	P	K	M	I	G	G
0.9	P	Q	I	T	L	W	Q	R	P	L	V	E	I	K	I	G	G	Q	L	K	E	A	L	L	D	T	G	A	D	D	T	V	L	E	E	M	N	L	P	G	R	W	K	P	K	M	I	G	G
0.9	P	Q	I	T	L	W	Q	R	P	L	V	T	V	K	V	G	G	Q	L	X	E	A	L	L	D	T	G	A	D	D	T	V	L	E	E	M	T	L	P	G	R	W	K	P	K	M	I	G	G
1.0	P	Q	I	T	L	W	Q	R	P	L	V	T	I	K	I	G	G	Q	Q	K	E	A	L	L	D	T	G	A	D	D	T	V	L	E	E	M	N	L	P	G	R	W	K	P	K	M	I	G	G
1.0	P	Q	I	T	L	W	Q	R	P	L	V	T	I	K	I	G	G	Q	L	K	E	A	L	L	D	T	G	A	D	D	T	V	L	E	D	M	N	L	P	G	R	W	K	P	K	M	I	G	G
1.0	P	Q	I	T	L	W	Q	R	P	L	V	T	A	R	I	G	G	Q	L	I	E	A	L	L	D	T	G	A	D	D	T	V	L	E	E	I	D	L	P	G	K	W	K	P	K	M	I	G	G
1.0	P	Q	I	T	L	W	Q	R	P	L	V	T	I	K	I	G	G	Q	L	K	E	A	L	L	D	T	G	A	D	D	T	V	L	E	E	M	N	L	P	G	R	W	K	P	K	M	I	G	G
1.0	P	Q	I	T	L	W	Q	R	P	L	V	T	I	K	I	G	G	Q	I	K	E	A	L	L	D	T	G	A	D	D	T	V	L	E	E	I	D	L	P	G	K	W	K	P	K	M	I	G	G
1.0	P	Q	I	T	L	W	Q	R	P	V	V	T	V	R	I	G	G	Q	P	I	E	A	L	L	D	T	G	A	D	D	T	V	L	E	E	I	N	L	P	G	K	W	K	P	K	M	I	G	G
1.0	P	Q	I	T	L	W	Q	R	P	L	V	T	I	K	V	G	G	Q	I	K	E	A	L	L	D	T	G	A	D	D	T	V	L	E	E	M	N	L	P	G	K	W	K	P	K	M	I	G	G
1.0	P	Q	I	P	L	W	Q	R	P	V	V	T	A	K	I	G	G	Q	P	I	E	A	L	L	D	T	G	A	D	D	T	V	L	E	G	I	S	L	P	G	K	W	K	P	K	I	I	G	G
1.0	P	Q	I	T	L	W	Q	R	P	L	V	T	I	K	I	G	G	Q	L	K	E	A	L	L	D	T	G	A	D	D	T	V	L	E	E	M	C	L	P	G	R	W	K	P	K	M	I	G	G
1.0	.	.	.	T	L	W	Q	R	P	I	V	T	V	K	I	G	G	Q	L	R	E	A	L	L	D	T	G	A	D	D	T	V	F	E	D	I	D	L	P	G	R	W	K	P	K	M	I	G	G
1.0	P	Q	I	T	L	W	Q	R	P	L	V	T	I	K	V	G	G	Q	T	K	E	A	L	L	D	T	G	A	D	D	T	V	L	E	E	I	N	L	P	G	K	W	K	P	K	M	I	G	G
1.0	P	Q	I	T	L	W	Q	R	P	L	V	S	I	K	I	G	G	Q	L	K	E	A	L	L	D	T	G	A	D	D	T	V	L	E	E	M	N	L	P	G	R	W	K	P	K	M	I	G	G
1.0	.	.	.	T	L	W	Q	R	P	I	V	T	V	K	I	G	G	Q	L	R	E	A	L	L	D	T	G	A	D	D	T	V	F	E	D	I	D	L	P	G	R	W	K	P	K	M	I	G	G
1.0	P	Q	I	T	L	W	Q	R	P	L	V	P	V	K	I	G	G	Q	L	K	E	A	L	L	D	T	G	A	D	D	T	V	L	E	E	M	D	L	P	G	R	W	K	P	K	M	I	G	G
1.0	P	Q	I	T	L	W	Q	R	P	V	V	T	I	K	I	G	G	Q	L	K	E	A	L	L	D	T	G	A	D	D	T	V	L	E	E	I	N	L	P	G	R	W	T	P	K	M	I	V	G
1.0	.	.	.	T	L	W	Q	R	P	I	V	T	V	K	I	G	G	Q	L	R	E	A	L	L	D	T	G	A	D	D	T	V	F	E	D	I	D	L	P	G	R	W	K	P	K	M	I	G	G
1.0	P	Q	I	T	L	W	Q	R	P	L	V	T	I	K	I	G	G	Q	L	K	E	A	L	L	D	T	G	A	D	D	T	V	L	E	D	M	S	L	P	G	R	W	K	P	K	M	I	G	G
1.0	P	Q	I	T	L	W	Q	R	P	L	V	T	V	K	I	G	G	Q	L	K	E	A	L	L	D	T	G	A	D	D	T	V	L	E	E	M	N	L	P	G	K	W	K	P	K	M	I	G	G
1.0	P	Q	I	T	L	W	Q	R	P	L	V	T	I	K	I	G	G	Q	L	K	E	A	L	L	D	T	G	A	D	D	T	V	L	E	E	M	N	L	P	G	R	W	K	P	K	M	I	G	G
1.0	P	Q	I	P	L	W	Q	R	P	V	V	T	A	K	I	G	G	Q	P	I	E	A	L	L	D	T	G	A	D	D	T	V	L	E	G	I	S	L	P	G	K	W	K	P	K	I	I	G	G
1.0	.	.	.	T	L	W	Q	R	P	I	V	T	V	K	I	G	G	Q	L	R	E	A	L	L	D	T	G	A	D	D	T	V	F	E	D	I	D	L	P	G	R	W	K	P	K	M	I	G	G
1.0	P	Q	I	T	L	W	Q	R	P	L	V	P	I	K	I	G	G	Q	I	K	E	A	L	L	D	T	G	A	D	D	T	V	L	E	E	M	N	L	P	G	R	W	K	P	K	M	I	G	G
1.0	P	Q	I	T	L	W	Q	R	P	F	V	K	V	K	I	G	G	Q	M	I	E	A	L	L	D	T	G	A	D	D	T	V	L	E	E	I	N	L	P	G	K	W	K	P	K	I	I	G	G
1.0	P	Q	I	T	L	W	Q	R	P	F	V	T	V	K	I	G	G	Q	L	R	E	A	L	L	D	T	G	A	D	D	T	I	F	E	E	I	N	L	P	G	R	W	K	P	K	M	I	G	G
1.0	.	.	.	T	L	W	Q	R	P	V	V	T	V	K	I	G	G	Q	L	R	E	A	L	L	D	T	G	A	D	D	T	V	I	E	D	I	D	L	P	G	R	W	I	P	K	M	I	G	G
1.0	P	Q	I	T	L	W	Q	R	P	L	V	T	I	K	I	G	G	Q	L	K	E	A	L	L	D	T	G	A	D	D	T	V	L	E	D	I	N	L	P	G	R	W	K	P	K	M	I	G	G
1.0	P	Q	I	T	L	W	Q	R	P	I	V	T	I	K	I	G	G	Q	L	K	E	A	L	L	D	T	G	A	D	D	T	V	L	E	E	I	D	L	P	G	R	W	K	P	K	M	I	G	G
1.0	.	.	.	T	L	W	Q	R	P	V	V	T	I	R	V	G	G	Q	L	K	E	A	L	I	D	T	G	A	D	D	T	V	F	E	E	M	N	L	P	G	R	W	K	P	K	L	I	G	G
1.0	P	Q	I	T	L	W	Q	R	P	L	V	S	I	K	I	G	G	Q	I	K	E	A	L	L	D	T	G	A	D	D	T	V	L	E	D	M	N	L	P	G	R	W	K	P	K	M	I	G	G
1.0	P	Q	I	T	L	W	Q	R	P	I	V	T	V	K	I	G	G	Q	L	R	E	A	L	L	D	T	G	A	D	D	T	V	L	E	D	I	N	L	P	G	R	W	K	P	K	M	I	G	G
1.0	.	.	.	T	L	W	Q	R	P	V	V	T	I	K	V	G	G	Q	L	T	E	A	L	L	D	T	G	A	D	D	T	V	L	E	E	M	N	L	P	G	R	W	K	P	K	I	I	G	G
1.0	P	Q	I	T	L	W	Q	R	P	I	V	T	V	K	I	G	G	Q	L	K	E	A	L	L	D	T	G	A	D	D	T	V	L	E	E	M	N	L	P	G	R	W	K	P	K	M	I	G	G
1.0	P	Q	I	T	L	W	Q	R	P	L	V	T	I	K	I	G	G	Q	L	K	E	A	L	L	D	T	G	A	D	D	T	V	L	E	E	M	N	L	P	G	R	W	K	P	K	M	I	G	G
1.0	P	Q	I	T	L	W	Q	R	P	L	V	T	I	K	V	G	G	Q	L	K	E	A	L	L	D	T	G	A	D	D	T	V	L	E	E	M	N	L	P	G	R	W	K	P	K	M	I	G	G
1.0	P	Q	I	T	L	W	Q	R	P	I	V	P	I	R	I	G	G	Q	L	K	E	A	L	L	D	T	G	A	D	D	T	V	L	E	E	M	D	L	P	G	R	W	K	P	K	M	I	G	G
1.0	P	Q	I	T	L	W	Q	R	P	L	V	T	I	K	I	G	G	Q	L	K	E	A	L	L	D	T	G	A	D	D	T	V	L	E	D	M	N	L	P	G	K	W	K	P	K	M	I	G	G
1.0	P	Q	I	T	L	W	Q	R	P	L	V	T	I	K	I	G	G	Q	L	K	E	A	L	L	D	T	G	A	D	D	T	V	L	E	E	M	N	L	P	G	K	W	K	P	K	M	I	G	G
1.0	P	Q	I	T	L	W	Q	R	P	L	V	T	I	K	V	G	G	Q	L	K	E	A	L	L	D	T	G	A	D	D	T	V	L	E	E	M	S	L	P	G	K	W	K	P	K	M	I	G	G
1.0	P	Q	I	T	L	W	Q	R	P	F	V	K	V	K	I	G	G	Q	M	I	E	A	L	L	D	T	G	A	D	D	T	V	L	E	E	I	N	L	P	G	K	W	K	P	K	I	V	G	G
1.0	P	Q	I	T	L	W	Q	R	P	L	V	T	I	K	I	G	G	Q	L	K	E	A	L	L	D	T	G	A	D	D	T	V	L	E	D	M	D	L	P	G	R	W	K	P	K	M	I	G	G
1.0	P	Q	I	T	L	W	Q	R	P	L	V	T	I	K	V	G	G	Q	L	K	E	A	L	L	D	T	G	A	D	D	T	V	L	E	E	M	T	L	P	G	K	W	K	P	K	M	I	G	G
1.0	P	Q	I	T	L	W	Q	R	P	F	V	K	V	K	I	G	G	Q	M	I	E	A	L	L	D	T	G	A	D	D	T	V	L	E	E	I	N	L	P	G	K	W	K	P	K	I	V	G	G
1.0	P	Q	I	T	L	W	Q	R	P	F	V	T	V	K	I	G	G	Q	L	R	E	A	L	L	D	T	G	A	D	N	T	I	F	E	E	I	D	L	P	G	R	W	K	P	K	I	I	G	G
1.0	P	Q	I	T	L	W	Q	R	P	L	V	T	I	K	V	G	G	Q	I	K	E	A	L	L	D	T	G	A	D	D	T	V	L	E	E	M	N	L	P	G	R	W	K	P	K	M	I	G	G
1.0	P	Q	I	T	L	W	Q	R	P	F	V	K	V	K	I	G	G	Q	M	I	E	A	L	L	D	T	G	A	D	D	T	V	L	E	E	I	N	L	P	G	K	W	K	P	K	I	I	G	G
1.0	P	Q	I	T	L	W	Q	R	P	I	V	T	I	K	I	G	G	Q	L	K	E	A	L	L	D	T	G	A	D	D	T	V	L	E	D	M	N	L	P	G	R	W	K	P	K	M	I	G	G
1.0	P	Q	I	T	L	W	Q	R	P	L	V	T	I	K	I	G	G	Q	L	K	E	A	L	L	D	T	G	A	D	D	T	V	L	E	E	M	N	L	P	G	R	W	K	P	K	M	I	G	G
1.0	.	.	.	T	L	W	Q	R	P	L	V	T	I	K	I	G	G	Q	L	K	E	A	L	L	D	T	G	A	D	D	T	V	L	E	E	M	N	L	P	G	R	W	K	P	K	M	I	G	G
1.0	P	Q	I	T	L	W	Q	R	P	I	V	T	I	K	I	G	G	Q	L	I	E	A	L	L	D	T	G	A	D	D	T	V	L	E	E	M	D	L	P	G	R	W	K	P	K	I	I	G	G
1.0	P	Q	I	T	L	W	Q	R	P	L	V	T	V	K	I	G	G	Q	L	K	E	A	L	L	D	T	G	A	D	D	T	V	L	E	E	M	N	L	P	G	K	W	K	P	K	M	I	G	G
1.0	P	Q	I	T	L	W	Q	R	P	L	V	T	I	K	I	G	G	Q	L	K	E	A	L	L	D	T	G	A	D	D	T	V	L	E	D	I	D	L	P	G	R	W	K	P	K	M	I	G	G
1.0	P	Q	I	T	L	W	Q	R	P	L	V	T	I	K	V	G	G	Q	L	K	E	A	L	L	D	T	G	A	D	D	T	V	L	E	E	M	N	L	P	G	R	W	K	P	K	M	I	G	G
1.0	.	.	.	T	L	W	Q	R	P	L	V	T	I	K	I	G	G	Q	L	K	E	A	L	L	D	T	G	A	D	D	T	V	L	E	E	M	N	L	P	G	R	W	K	P	K	M	I	G	G
1.0	P	Q	I	T	L	W	Q	R	P	L	V	T	V	K	I	G	G	Q	L	K	E	A	L	L	D	T	G	A	D	D	T	V	L	E	E	M	N	L	P	G	K	W	K	P	K	M	I	G	G
1.0	P	Q	I	T	L	W	Q	R	P	L	V	T	V	K	I	G	G	Q	L	K	E	A	L	L	D	T	G	A	D	D	T	V	L	E	E	M	N	L	P	G	K	W	K	P	K	M	I	G	G
1.0	.	.	.	T	L	W	Q	R	P	L	V	T	I	K	I	G	G	Q	L	I	E	A	L	L	D	T	G	A	D	D	T	V	L	E	E	M	N	L	P	G	R	W	K	P	K	I	I	G	G
1.0	P	Q	I	T	L	W	Q	R	P	F	V	T	V	K	I	G	G	Q	L	K	E	A	L	L	D	T	G	A	D	N	T	V	F	E	E	M	N	L	P	G	R	W	K	P	R	M	I	G	G
1.0	P	Q	I	T	L	W	Q	R	P	L	V	P	I	R	I	G	G	Q	V	R	E	A	L	L	D	T	G	A	D	D	T	V	L	E	E	M	N	L	P	G	K	W	K	P	K	I	I	G	G
1.0	.	.	.	.	L	W	Q	R	P	F	V	T	V	K	I	G	G	Q	L	I	E	A	L	L	D	T	G	A	D	D	T	V	L	E	D	I	N	L	P	G	K	W	K	P	K	M	I	A	G
1.0	.	.	.	.	L	W	Q	R	P	F	V	T	V	K	I	G	G	Q	L	I	E	A	L	L	D	T	G	A	D	D	T	V	L	E	D	I	N	L	P	G	K	W	K	P	K	M	I	G	G
1.0	P	Q	I	T	L	W	Q	R	P	L	V	T	V	R	I	G	G	Q	L	I	E	A	L	L	D	T	G	A	D	D	T	V	L	E	D	I	N	L	P	G	K	W	K	P	K	M	I	G	G
1.0	P	Q	I	T	L	W	Q	R	P	L	V	T	V	R	I	G	G	Q	L	I	E	A	L	L	D	T	G	A	D	D	T	V	L	E	D	I	N	L	P	G	K	W	K	P	K	M	I	G	G
1.0	P	Q	I	T	L	W	Q	R	P	I	V	T	V	K	I	G	G	H	L	K	E	A	L	L	D	T	G	A	D	D	T	V	L	E	E	M	D	L	P	G	R	W	K	P	K	I	I	G	G
1.0	.	.	.	T	L	W	Q	R	P	I	V	T	I	K	I	G	G	Q	L	K	E	A	L	L	D	T	G	A	D	D	T	V	L	E	E	M	N	L	P	G	R	W	K	P	K	I	I	V	G
1.0	P	Q	I	S	L	W	Q	R	P	I	V	T	I	K	I	G	G	Q	L	R	E	A	L	L	D	T	G	A	D	D	T	V	L	E	D	I	N	L	P	G	R	W	K	P	K	M	I	G	G
1.1	.	.	.	T	L	W	Q	R	P	I	V	T	V	N	I	G	G	Q	L	K	E	A	L	L	D	T	G	A	D	D	T	I	L	E	E	M	N	L	P	G	R	W	K	P	K	M	I	G	G
1.1	P	Q	I	T	L	W	Q	R	P	L	V	T	V	K	I	G	G	Q	L	K	E	A	L	L	D	T	G	A	D	D	T	V	L	E	D	M	T	L	P	G	R	W	K	P	K	M	I	G	G
1.1	.	.	.	T	L	W	Q	R	P	I	V	T	V	N	I	G	G	Q	L	K	E	A	L	L	D	T	G	A	D	D	T	I	L	E	E	M	N	L	P	G	R	W	K	P	K	M	I	G	G
1.1	.	.	.	T	L	W	Q	R	P	I	V	T	V	N	I	G	G	Q	L	K	E	A	L	L	D	T	G	A	D	D	T	I	L	E	E	M	N	L	P	G	R	W	K	P	K	M	I	G	G
1.1	P	Q	I	T	L	W	Q	R	P	L	V	T	I	K	V	G	G	Q	L	X	E	A	L	L	D	T	G	A	D	D	T	V	L	E	E	I	N	L	P	G	R	W	K	P	K	M	I	G	G
1.1	.	.	.	T	L	W	Q	R	P	I	V	T	V	N	I	G	G	Q	L	K	E	A	L	L	D	T	G	A	D	D	T	I	L	E	E	M	N	L	P	G	R	W	K	P	K	M	I	G	G
1.1	.	.	.	T	L	W	Q	R	P	I	V	T	V	N	I	G	G	Q	L	K	E	A	L	L	D	T	G	A	D	D	T	I	L	E	E	M	N	L	P	G	R	W	K	P	K	M	I	G	G
1.1	.	.	.	T	L	W	Q	R	P	I	V	T	V	N	I	G	G	Q	L	K	E	A	L	L	D	T	G	A	D	D	T	I	L	E	E	M	N	L	P	G	R	W	K	P	K	M	I	G	G
1.1	.	.	.	T	L	W	Q	R	P	I	V	T	V	N	I	G	G	Q	L	K	E	A	L	L	D	T	G	A	D	D	T	I	L	E	E	M	N	L	P	G	R	W	K	P	K	M	V	G	G
1.1	.	.	.	T	L	W	Q	R	P	I	V	T	V	N	I	G	G	Q	L	K	E	A	L	L	D	T	G	A	D	D	T	I	L	E	E	M	N	L	P	G	R	W	K	P	K	M	I	G	G
1.1	P	Q	I	T	L	W	Q	R	P	L	V	T	I	E	I	G	G	Q	I	K	E	A	L	L	D	T	G	A	D	D	T	V	V	E	E	M	C	L	P	G	K	W	K	P	K	M	I	G	G
1.1	P	Q	I	T	L	W	Q	R	P	V	V	T	I	K	I	G	G	Q	L	K	E	A	L	L	D	T	G	A	D	D	T	V	V	E	D	M	N	L	P	G	R	W	K	P	K	M	I	G	G
1.1	.	.	.	T	L	W	Q	R	P	I	V	T	V	N	I	G	G	Q	L	K	E	A	L	L	D	T	G	A	D	D	T	V	L	E	E	M	N	L	P	G	R	W	K	P	K	M	V	G	G
1.1	P	Q	I	T	L	W	Q	R	P	F	V	T	V	K	I	G	G	Q	L	R	E	A	L	L	D	T	G	A	D	N	T	V	I	E	D	I	N	L	P	G	R	W	K	P	K	L	I	G	G
1.1	P	Q	I	T	L	W	Q	R	P	L	V	T	I	K	I	G	G	Q	I	K	E	A	L	L	D	T	G	A	D	D	T	V	L	E	E	M	N	L	P	G	R	W	K	P	K	M	I	G	G
1.1	.	.	.	T	L	W	Q	R	P	I	V	T	V	N	I	G	G	Q	L	K	E	A	L	L	D	T	G	A	D	D	T	V	L	E	E	M	N	L	P	G	R	W	K	P	K	M	V	G	G
1.1	P	Q	I	T	L	W	Q	R	P	L	V	T	I	K	I	E	G	Q	L	K	E	A	L	L	D	T	G	A	D	D	T	V	L	E	E	M	N	L	P	G	R	W	K	P	K	M	I	G	G
1.1	.	.	.	T	L	W	Q	R	P	I	V	T	V	N	I	G	G	Q	L	K	E	A	L	L	D	T	G	A	D	D	T	V	L	E	E	M	N	L	P	G	R	W	K	P	K	M	V	G	G
1.1	.	.	.	T	L	W	Q	R	P	I	V	T	V	N	I	G	G	Q	L	K	E	A	L	L	D	T	G	A	D	D	T	V	L	E	E	M	N	L	P	G	R	W	K	P	K	M	V	G	G
1.1	.	.	.	T	L	W	Q	R	P	I	V	T	V	N	I	G	G	Q	L	K	E	A	L	L	D	T	G	A	D	D	T	V	L	E	E	M	N	L	P	G	R	W	K	P	K	M	V	G	G
1.1	P	Q	I	T	L	W	Q	R	P	L	V	T	V	K	I	G	G	Q	L	K	E	A	L	L	D	T	G	A	D	D	T	V	L	E	E	M	N	L	P	G	K	W	K	P	K	M	I	G	G
1.1	.	.	.	T	L	W	Q	R	P	I	V	T	V	N	I	G	G	Q	L	K	E	A	L	L	D	T	G	A	D	D	T	V	L	E	E	M	N	L	P	G	R	W	K	P	K	M	V	G	G
1.1	P	Q	I	T	L	W	Q	R	P	L	V	T	I	K	I	G	G	Q	I	K	E	A	L	L	D	T	G	A	D	D	T	V	L	E	E	M	N	L	P	G	R	W	K	P	K	M	I	G	G
1.1	P	Q	I	T	L	W	Q	R	P	L	V	T	V	R	I	E	G	Q	L	I	E	A	L	L	D	T	G	A	D	D	T	V	L	E	D	I	N	L	P	G	K	W	K	P	K	M	I	G	G
1.1	.	.	.	T	L	W	Q	R	P	V	V	T	V	K	I	G	G	Q	L	K	E	A	L	L	D	T	G	A	D	D	T	V	F	E	E	M	D	L	P	G	R	W	T	P	K	M	I	V	G
1.1	P	Q	I	T	L	W	Q	R	P	L	V	T	I	K	V	G	G	Q	L	K	E	A	L	L	D	T	G	A	D	D	T	V	L	E	E	I	S	L	P	G	K	W	K	P	K	M	I	G	G
1.1	.	.	.	T	L	W	Q	R	P	I	V	T	V	N	I	G	G	Q	L	K	E	A	L	L	D	T	G	A	D	D	T	I	L	E	E	M	N	L	P	G	R	W	K	P	K	M	I	G	G
1.1	P	Q	I	T	L	W	Q	R	P	I	V	T	I	K	I	G	G	Q	L	K	E	A	L	L	D	T	G	A	D	D	T	V	L	E	E	M	N	L	P	G	R	W	K	P	K	M	I	G	G
1.1	P	Q	I	T	L	W	Q	R	P	L	V	T	I	K	I	G	G	Q	L	K	E	A	L	L	D	T	G	A	D	D	T	V	L	E	E	M	N	L	P	G	K	W	K	P	K	M	I	G	G
1.1	.	.	.	T	L	W	Q	R	P	I	V	T	V	N	I	G	G	Q	L	K	E	A	L	L	D	T	G	A	D	D	T	I	L	E	E	M	N	L	P	G	R	W	K	P	K	M	V	G	G
1.1	P	Q	I	T	L	W	Q	R	P	L	V	T	V	R	I	G	G	Q	L	I	E	A	L	L	D	T	G	A	D	D	T	V	L	E	D	I	N	L	P	G	K	W	K	P	K	M	I	G	G
1.1	P	Q	I	T	L	W	Q	R	P	L	V	T	I	K	I	G	G	Q	L	K	E	A	L	L	D	T	G	A	D	D	T	V	L	E	E	M	S	L	P	G	K	W	K	P	K	M	I	G	G
1.1	P	Q	I	T	L	W	Q	R	P	I	V	T	I	K	V	G	G	Q	L	R	E	A	L	L	D	T	G	A	D	D	T	V	L	E	D	I	N	L	P	G	K	W	K	P	K	I	I	V	G
1.1	.	.	.	T	L	W	Q	R	P	V	V	T	A	R	I	G	G	Q	L	I	E	A	L	L	D	T	G	A	D	D	T	V	I	E	E	I	N	L	P	G	K	W	K	P	K	I	I	G	G
1.1	P	Q	I	T	L	W	Q	R	P	I	V	T	I	K	I	G	G	Q	L	K	E	A	I	L	D	T	G	A	D	D	T	V	L	E	E	I	N	L	P	G	R	W	K	P	K	I	I	G	G
1.1	P	Q	I	T	L	W	Q	R	P	I	V	T	I	K	I	G	G	Q	L	K	E	A	I	L	D	T	G	A	D	D	T	V	L	E	E	I	N	L	P	G	R	W	K	P	K	I	I	G	G
1.1	P	Q	I	T	L	W	Q	R	P	I	V	T	V	K	I	A	G	H	L	K	E	A	L	L	D	T	G	A	D	D	T	V	F	E	E	M	D	L	P	G	R	W	K	P	K	I	I	G	G
1.1	P	Q	I	T	L	W	Q	R	P	I	V	T	V	K	I	A	G	H	L	K	E	A	L	L	D	T	G	A	D	D	T	V	F	E	E	M	D	L	P	G	R	W	K	P	K	I	I	G	G
1.1	P	Q	I	T	L	W	Q	R	P	L	V	N	I	R	V	E	G	Q	L	M	E	A	L	L	D	T	G	A	D	D	T	V	L	E	E	I	N	L	Q	G	R	W	K	P	K	M	I	G	G
1.1	.	.	.	T	L	W	Q	R	P	I	V	T	V	N	I	G	G	Q	L	K	E	A	L	L	D	T	G	A	D	D	T	I	L	E	E	M	N	L	P	G	R	W	K	P	K	M	V	G	G
1.1	P	Q	I	T	L	W	Q	R	P	L	V	T	I	K	I	G	G	Q	L	K	E	A	L	L	D	T	G	A	D	D	T	V	L	E	E	M	N	L	P	G	K	W	K	P	K	M	I	G	G
1.1	P	Q	I	T	L	W	Q	R	P	L	V	T	I	K	I	G	G	Q	L	K	E	A	L	L	D	T	G	A	D	D	T	V	L	E	E	M	N	L	P	G	R	W	K	P	K	M	I	G	G
1.1	P	Q	I	T	L	W	Q	R	P	L	V	T	I	K	I	G	G	Q	L	K	E	A	L	L	D	T	G	A	D	D	T	V	L	E	E	M	N	L	P	G	R	W	K	P	K	M	I	G	G
1.1	P	Q	I	T	L	W	Q	R	P	L	V	T	I	K	V	G	G	Q	L	K	E	A	L	L	D	T	G	A	D	D	T	V	L	E	D	M	N	L	P	G	R	W	K	P	K	M	I	G	G
1.1	P	Q	I	T	L	W	Q	R	P	L	V	T	I	K	I	G	G	Q	L	K	E	A	L	L	D	T	G	A	D	D	T	V	L	E	E	M	N	L	P	G	R	W	K	P	K	M	I	G	G
1.1	P	Q	I	T	L	W	Q	R	P	F	V	T	I	K	I	G	G	Q	L	K	E	A	L	L	D	T	G	A	D	D	T	V	L	E	E	M	N	L	P	G	R	W	K	P	K	I	I	G	G
1.1	.	.	.	T	L	W	Q	R	P	I	V	T	V	N	I	G	G	Q	L	K	E	A	L	L	D	T	G	A	D	D	T	I	L	E	E	M	N	L	P	G	R	W	K	P	K	M	V	G	G
1.1	.	.	.	T	L	W	Q	R	P	I	V	T	V	N	I	G	G	Q	L	K	E	A	L	L	D	T	G	A	D	D	T	I	L	E	E	M	N	L	P	G	R	W	K	P	K	M	V	G	G
1.1	P	Q	I	T	L	W	Q	R	P	L	V	E	V	K	I	G	G	Q	L	K	E	A	L	L	D	T	G	A	D	D	T	V	L	E	E	I	D	L	P	G	R	W	K	P	K	M	I	G	G
1.1	.	.	.	T	L	W	Q	R	P	I	V	T	V	N	I	G	G	Q	L	K	E	A	L	L	D	T	G	A	D	D	T	I	L	E	E	M	N	L	P	G	R	W	K	P	K	M	V	G	G
1.1	P	Q	I	T	L	W	Q	R	P	L	V	T	I	R	V	G	G	Q	L	K	E	A	L	L	D	T	G	A	D	D	T	V	L	E	E	M	N	L	P	G	K	W	K	P	K	M	I	G	G
1.1	P	Q	I	T	L	W	Q	R	P	L	V	T	I	K	I	G	G	Q	L	K	E	A	L	L	D	T	G	A	D	D	T	V	L	E	D	M	N	L	P	G	R	W	K	P	K	M	I	G	G
1.1	.	.	.	T	L	W	Q	R	P	I	V	T	V	N	I	G	G	Q	L	K	E	A	L	L	D	T	G	A	D	D	T	I	L	E	E	M	N	L	P	G	R	W	K	P	K	M	V	G	G
1.1	P	Q	I	T	L	W	Q	R	P	I	V	T	I	K	I	G	G	Q	L	K	E	A	L	I	D	T	G	A	D	D	T	V	L	E	D	M	C	L	P	G	R	W	K	P	K	M	I	G	G
1.1	.	.	.	T	L	W	Q	R	P	I	V	T	V	N	I	G	G	Q	L	K	E	A	L	L	D	T	G	A	D	D	T	V	L	E	E	M	N	L	P	G	R	W	K	P	K	M	V	G	G
1.1	.	.	.	T	L	W	Q	R	P	I	V	T	V	N	I	G	G	Q	L	K	E	A	L	L	D	T	G	A	D	D	T	I	L	E	E	M	N	L	P	G	R	W	K	P	K	M	V	G	G
1.1	P	Q	I	T	L	W	Q	R	P	L	V	T	I	K	I	G	G	Q	L	K	E	A	L	L	D	T	G	A	D	D	T	V	L	E	E	M	N	L	P	G	R	W	K	P	K	M	I	G	G
1.1	P	Q	I	T	L	W	Q	R	P	F	V	T	V	K	I	A	G	Q	L	T	E	A	L	L	D	T	G	A	D	D	T	V	L	E	E	M	N	L	P	G	R	W	K	P	K	I	I	G	G
1.1	P	Q	I	T	L	W	Q	R	P	L	V	T	I	K	I	G	G	Q	L	K	E	A	L	L	D	T	G	A	D	D	T	V	L	E	E	M	N	L	P	G	R	W	K	P	K	M	I	G	G
1.1	.	.	.	T	L	W	Q	R	P	I	V	T	V	N	I	G	G	Q	L	K	E	A	L	L	D	T	G	A	D	D	T	V	L	E	E	M	N	L	P	G	R	W	K	P	K	M	V	G	G
1.1	P	Q	I	T	L	W	Q	R	P	L	V	P	I	K	I	G	G	Q	L	K	E	A	L	L	D	T	G	A	D	D	T	V	L	E	E	M	N	L	P	G	R	W	K	P	K	M	I	G	G
1.1	P	Q	I	T	L	W	Q	R	P	L	V	T	I	K	I	G	G	H	L	K	E	A	L	L	D	T	G	A	D	D	T	V	L	E	E	M	N	L	P	G	R	W	K	P	K	M	I	G	G
1.1	P	Q	I	T	L	W	Q	R	P	L	V	P	I	K	I	G	G	Q	L	K	E	A	L	L	D	T	G	A	D	D	T	V	L	E	E	M	N	L	P	G	R	W	K	P	K	M	I	G	G
1.1	.	.	.	T	L	W	Q	R	P	I	V	T	V	N	I	G	G	Q	L	K	E	A	L	L	D	T	G	A	D	D	T	V	L	E	E	M	N	L	P	G	R	W	K	P	K	M	I	G	G
1.1	.	.	.	T	L	W	Q	R	P	I	V	T	V	N	I	G	G	Q	L	K	E	A	L	L	D	T	G	A	D	D	T	V	L	E	E	M	N	L	P	G	R	W	K	P	K	M	I	G	G
1.1	P	Q	I	T	L	W	Q	R	P	L	V	T	I	K	I	G	G	Q	L	K	E	A	L	L	D	T	G	A	D	D	T	V	L	E	E	I	N	L	P	G	K	W	K	P	K	M	I	G	G
1.1	.	.	.	T	L	W	Q	R	P	I	V	T	V	N	I	G	G	Q	L	K	E	A	L	L	D	T	G	A	D	D	T	V	L	E	E	M	N	L	P	G	R	W	K	P	K	M	I	G	G
1.1	P	Q	I	T	L	W	Q	R	P	L	V	T	I	K	I	G	G	Q	Q	T	E	A	L	L	D	T	G	A	D	N	T	V	V	E	E	M	N	L	P	G	R	W	K	P	K	M	I	G	G
1.1	P	Q	I	T	L	W	Q	R	P	L	V	T	I	K	I	G	G	Q	L	K	E	A	L	L	D	T	G	A	D	D	T	V	L	E	E	M	D	L	P	G	R	W	K	P	K	M	I	G	G
1.1	P	Q	I	T	L	W	Q	R	P	L	V	T	I	K	I	G	G	Q	L	K	E	A	L	L	D	T	G	A	D	D	T	V	L	E	D	I	N	L	P	G	R	W	K	P	K	M	I	G	G
1.1	P	Q	I	T	L	W	Q	R	P	I	V	T	I	K	I	G	G	Q	I	R	E	A	L	I	D	T	G	A	D	D	T	V	L	E	D	I	N	L	P	G	R	W	K	P	K	I	I	G	G
1.1	P	Q	I	T	L	W	Q	R	P	L	V	T	I	K	I	G	G	H	L	K	E	A	L	L	D	T	G	A	D	D	T	V	L	E	E	M	N	L	P	G	R	W	K	P	K	M	I	G	G
1.1	P	Q	I	T	L	W	Q	R	P	L	V	T	I	K	I	G	G	H	L	K	E	A	L	L	D	T	G	A	D	D	T	V	L	E	E	M	N	L	P	G	R	W	K	P	K	M	I	G	G
1.1	P	Q	I	T	L	W	Q	R	P	I	V	T	I	K	I	G	G	Q	I	R	E	A	L	I	D	T	G	A	D	D	T	V	L	E	D	I	N	L	P	G	R	W	K	P	K	I	I	G	G
1.1	.	.	.	T	L	W	Q	R	P	I	V	T	V	N	I	G	G	Q	L	K	E	A	L	L	D	T	G	A	D	D	T	V	L	E	E	M	N	L	P	G	R	W	K	P	K	M	I	G	G
1.1	P	Q	I	T	L	W	Q	R	P	L	V	T	I	K	I	G	G	H	L	K	E	A	L	L	D	T	G	A	D	D	T	V	L	E	E	M	N	L	P	G	R	W	K	P	K	M	I	G	G
1.1	P	Q	I	T	L	W	Q	R	P	L	V	T	I	K	I	G	G	Q	L	K	E	A	L	L	D	T	G	A	D	D	T	V	L	E	D	I	N	L	P	G	R	W	K	P	K	M	I	G	G
1.1	.	.	.	T	L	W	Q	R	P	I	V	T	I	K	I	G	G	Q	L	K	E	A	L	I	D	T	G	A	D	D	T	I	L	E	D	V	S	L	P	G	R	W	T	P	K	I	V	G	G
1.1	P	Q	I	T	L	W	Q	R	P	I	V	T	V	K	I	G	G	Q	L	K	E	A	L	L	D	T	G	A	D	D	T	V	L	E	E	M	N	L	P	G	R	W	K	P	K	M	I	G	G
1.1	.	.	.	T	L	W	Q	R	P	I	V	T	I	K	I	G	G	Q	L	K	E	A	L	L	D	T	G	A	D	D	T	V	F	E	E	L	S	L	P	G	R	W	K	P	K	M	I	V	G
1.1	P	Q	I	T	L	W	Q	R	P	L	V	T	I	K	I	G	G	Q	L	K	E	A	L	L	D	T	G	A	D	D	T	V	L	E	E	I	D	L	P	G	R	W	K	P	K	M	I	G	G
1.1	P	Q	I	T	L	W	Q	R	P	L	V	T	V	R	V	G	G	K	L	T	E	A	L	L	D	T	G	A	D	D	T	I	L	E	D	I	D	L	P	G	R	W	K	P	K	M	I	G	G
1.1	.	.	.	T	L	W	Q	R	P	I	V	T	V	N	I	G	G	Q	L	K	E	A	L	L	D	T	G	A	D	D	T	V	L	E	E	M	N	L	P	G	R	W	K	P	K	M	I	G	G
1.1	.	.	.	T	L	W	Q	R	P	I	V	T	V	N	I	G	G	Q	L	K	E	A	L	L	D	T	G	A	D	D	T	V	L	E	E	M	N	L	P	G	R	W	K	P	K	M	I	G	G
1.1	.	.	.	T	L	W	Q	R	P	I	V	T	V	N	I	G	G	Q	L	K	E	A	L	L	D	T	G	A	D	D	T	V	L	E	E	M	N	L	P	G	R	W	K	P	K	M	I	G	G
1.1	P	Q	I	T	L	W	Q	R	P	L	V	T	I	K	I	G	G	Q	L	K	E	A	L	L	D	T	G	A	D	D	T	V	L	E	E	M	N	L	P	G	R	W	K	P	K	M	I	G	G
1.1	P	Q	I	T	L	W	Q	R	P	L	V	T	I	K	I	G	G	Q	L	K	E	A	L	L	D	T	G	A	D	D	T	V	L	E	E	M	N	L	P	G	R	W	K	P	K	M	I	G	G
1.1	P	Q	I	T	L	W	Q	R	P	I	V	T	I	K	I	G	G	Q	L	K	E	A	L	L	D	T	G	A	D	D	T	V	L	E	E	M	N	L	P	G	R	W	K	P	K	M	I	G	G
1.1	P	Q	I	T	L	W	Q	R	P	L	V	T	I	K	V	G	G	Q	L	K	E	A	L	L	D	T	G	A	D	D	T	V	L	E	E	M	N	L	P	G	R	W	K	P	K	M	I	G	G
1.1	P	Q	I	T	L	W	R	R	P	L	V	S	I	R	I	G	G	Q	L	K	E	A	L	L	D	T	G	A	D	D	T	V	L	E	E	M	N	L	P	G	K	W	K	P	K	M	I	G	G
1.1	P	Q	I	T	L	W	Q	R	P	L	V	T	I	R	I	G	G	E	L	K	E	A	L	L	D	T	G	A	D	D	T	V	L	E	D	I	N	L	P	G	R	W	K	P	K	M	I	G	G
1.1	.	.	.	T	L	W	Q	R	P	I	V	T	V	N	I	G	G	Q	L	K	E	A	L	L	D	T	G	A	D	D	T	V	L	E	E	M	N	L	P	G	R	W	K	P	K	M	I	G	G
1.15	P	Q	I	T	L	W	Q	R	P	L	V	T	I	K	I	G	G	Q	L	K	E	A	L	L	D	T	G	A	D	D	T	V	L	E	D	I	N	L	P	G	R	W	K	P	K	M	I	G	G
1.2	P	Q	I	T	L	W	Q	R	P	V	V	T	I	K	V	E	G	Q	L	R	E	A	L	L	D	T	G	A	D	D	T	V	L	E	D	I	N	L	P	G	K	W	K	P	K	I	I	G	G
1.2	P	Q	I	T	L	W	Q	R	P	L	V	T	I	K	I	G	G	Q	I	K	E	A	L	L	D	T	G	A	D	D	T	V	L	E	E	M	H	L	P	G	R	W	K	P	K	M	I	G	G
1.2	P	Q	I	T	L	W	Q	R	P	L	V	T	I	R	V	G	G	Q	L	K	E	A	L	L	D	T	G	A	D	D	T	V	L	E	E	M	N	L	P	G	K	W	K	P	K	M	I	G	G
1.2	P	Q	I	T	L	W	Q	R	P	I	V	T	I	K	I	G	G	Q	L	K	E	A	L	L	D	T	G	A	D	D	T	V	L	E	E	M	D	L	P	G	R	W	K	P	K	M	I	G	G
1.2	P	Q	I	T	L	W	Q	R	P	L	V	T	I	K	I	G	G	Q	L	K	E	A	L	L	D	T	G	A	D	D	T	V	L	E	D	M	D	L	P	G	R	W	K	P	K	M	I	G	G
1.2	P	Q	I	T	L	W	Q	R	P	L	V	T	I	K	I	G	G	Q	L	K	E	A	L	L	D	T	G	A	D	D	T	V	L	E	E	M	N	L	P	G	R	W	K	P	K	M	I	G	G
1.2	P	Q	I	T	L	W	Q	R	P	V	V	T	V	K	I	G	G	Q	L	T	E	A	L	L	D	T	G	A	D	D	T	V	F	E	E	M	N	L	P	G	R	W	K	P	K	I	I	G	G
1.2	P	Q	I	T	L	W	Q	R	P	L	V	T	I	K	I	G	G	Q	L	K	E	A	L	L	D	T	G	A	D	D	T	V	I	E	E	M	N	L	P	G	R	W	K	P	K	M	I	G	G
1.2	P	Q	I	T	L	W	Q	R	P	L	V	T	V	K	V	G	G	Q	L	I	E	A	L	L	D	T	G	A	D	D	T	V	L	E	Q	I	D	L	P	G	K	W	K	P	K	M	I	G	G
1.2	.	.	.	T	L	W	Q	R	P	L	V	T	V	K	I	G	G	Q	L	K	E	A	L	L	D	T	G	A	D	N	T	V	L	E	D	I	N	L	P	G	R	W	K	P	K	M	I	G	G
1.2	.	.	.	T	L	W	Q	R	P	V	V	T	I	K	I	G	D	Q	L	K	E	A	L	L	D	T	G	A	D	D	T	V	F	E	E	M	N	L	P	G	R	W	K	P	K	M	I	L	G
1.2	P	Q	I	T	L	W	Q	R	P	I	V	T	I	E	I	G	G	Q	L	K	E	A	L	L	D	T	G	A	D	D	T	V	L	E	E	M	N	L	P	G	R	W	K	P	K	M	I	G	G
1.2	P	Q	I	T	L	W	Q	R	P	L	V	T	I	K	V	G	G	Q	L	K	E	A	L	L	D	T	G	A	D	D	T	V	L	E	E	M	N	L	P	G	K	W	K	P	K	M	I	G	G
1.2	P	Q	I	T	L	W	Q	R	P	L	V	T	I	K	I	G	G	Q	L	K	E	A	L	L	D	T	G	A	D	D	T	V	L	E	E	M	N	L	P	G	R	W	K	P	K	M	I	G	G
1.2	P	Q	I	T	L	W	Q	R	P	L	V	T	V	K	I	G	G	Q	L	I	E	A	L	L	D	T	G	A	D	D	T	V	L	E	E	I	N	L	P	G	K	W	K	P	K	M	I	G	G
1.2	P	Q	I	T	L	W	Q	R	P	L	V	T	I	K	I	G	G	H	L	K	E	A	L	L	D	T	G	A	D	D	T	V	L	E	E	M	N	L	P	G	K	W	K	P	K	M	I	G	G
1.2	P	Q	I	T	L	W	Q	R	P	I	V	T	I	K	I	G	G	Q	L	K	E	A	L	L	D	T	G	A	D	D	T	V	F	E	E	M	N	L	P	G	R	W	T	P	K	I	I	G	G
1.2	P	Q	I	T	L	W	Q	R	P	L	V	T	V	K	I	G	G	Q	L	I	E	A	L	L	D	T	G	A	D	D	T	V	L	E	D	V	N	L	P	G	R	W	K	P	K	M	I	G	G
1.2	P	Q	I	T	L	W	Q	R	P	L	V	T	I	K	I	G	G	Q	L	K	E	A	L	L	D	T	G	A	D	D	T	V	L	E	E	M	N	L	P	G	R	W	K	P	K	L	I	G	G
1.2	P	Q	I	T	L	W	Q	R	P	L	V	T	I	K	V	G	G	Q	L	K	E	A	L	L	D	T	G	A	D	D	T	V	L	E	E	I	N	L	P	G	R	W	K	P	K	M	I	G	G
1.2	P	Q	I	T	L	W	Q	R	P	I	V	T	I	K	I	E	G	Q	L	K	E	A	L	L	D	T	G	A	D	D	T	V	L	E	E	M	N	L	P	G	R	W	K	P	K	M	I	G	G
1.2	P	Q	I	T	L	W	Q	R	P	L	V	T	I	K	I	G	G	Q	L	K	E	A	L	L	D	T	G	A	D	D	T	V	L	E	E	I	C	L	P	G	R	W	K	P	K	M	I	G	G
1.2	.	.	.	T	L	W	Q	R	P	I	V	T	I	K	I	G	G	Q	L	R	E	A	L	I	D	T	G	A	D	D	T	V	F	E	D	I	S	L	P	G	R	W	T	P	K	M	I	G	G
1.2	P	Q	I	T	L	W	Q	R	P	L	V	A	I	K	I	G	G	Q	I	K	E	A	L	L	D	T	G	A	D	D	T	V	L	E	E	M	N	L	P	G	R	W	K	P	K	M	I	G	G
1.2	P	Q	I	T	L	W	Q	R	P	L	V	T	I	K	V	G	G	Q	L	K	E	A	L	L	D	T	G	A	D	D	T	V	L	E	E	I	N	L	P	G	R	W	K	P	K	M	I	G	G
1.2	P	Q	I	T	L	W	Q	R	P	L	V	T	I	K	I	G	G	Q	T	K	E	A	L	L	D	T	G	A	D	D	T	V	L	E	E	M	D	L	P	G	R	W	R	P	K	M	I	G	G
1.2	P	Q	I	T	L	W	Q	R	P	L	V	T	I	K	I	G	G	Q	L	K	E	A	L	L	D	T	G	A	D	D	T	V	L	E	E	M	N	L	P	G	K	W	K	P	K	M	I	G	G
1.2	P	Q	I	T	L	W	Q	R	P	I	V	T	V	K	I	G	G	Q	L	K	E	A	L	L	D	T	G	A	D	D	T	V	L	E	E	M	N	L	P	G	R	W	K	P	K	M	I	G	G
1.2	.	.	.	T	L	W	Q	R	P	V	V	T	I	K	I	G	G	Q	L	K	E	A	L	L	D	T	G	A	D	D	T	V	L	E	E	M	N	L	P	G	R	W	K	P	K	M	I	G	G
1.2	P	Q	I	T	F	W	Q	R	P	I	V	T	V	K	I	G	G	Q	L	K	E	A	L	L	D	T	G	A	D	D	T	I	F	E	E	I	D	L	P	G	R	W	T	P	K	I	V	G	G
1.2	P	Q	I	T	L	W	Q	R	P	L	V	T	I	K	V	G	G	Q	I	K	E	A	L	L	D	T	G	A	D	D	T	V	L	E	E	M	N	L	P	G	R	W	K	P	K	M	I	G	G
1.2	P	Q	I	T	L	W	Q	R	P	L	V	T	I	K	I	G	G	Q	L	K	E	A	L	L	D	T	G	A	D	D	T	V	L	E	E	M	N	L	P	G	R	W	K	P	K	M	I	G	G
1.2	P	Q	I	T	L	W	Q	R	P	L	V	A	I	K	I	E	G	Q	L	K	E	A	L	L	D	T	G	A	D	D	T	V	L	E	E	M	N	L	P	G	R	W	K	P	K	M	I	G	G
1.2	P	Q	I	T	L	W	Q	R	P	L	V	T	I	K	I	G	G	Q	L	K	E	A	L	L	D	T	G	A	D	D	T	V	L	E	E	M	S	L	P	G	K	W	K	P	K	M	I	G	G
1.2	P	Q	I	T	L	W	Q	R	P	L	V	T	I	K	I	G	G	Q	L	K	E	A	L	L	D	T	G	A	D	D	T	V	L	E	E	M	T	L	P	G	R	W	K	P	K	M	I	G	G
1.2	P	Q	I	T	L	W	Q	R	P	I	V	T	I	K	I	G	G	Q	L	R	E	A	L	I	D	T	G	A	D	D	T	V	F	E	D	I	D	L	P	G	R	W	K	P	K	L	I	G	G
1.25	P	Q	I	T	L	W	Q	R	P	L	V	T	I	K	I	G	G	Q	L	K	E	A	L	L	D	T	G	A	D	D	T	V	L	E	D	M	N	L	P	G	R	W	K	P	K	M	I	G	G
1.3	P	Q	I	T	L	W	Q	R	P	L	V	T	I	K	I	G	G	Q	L	K	E	A	L	L	D	T	G	A	D	D	T	V	L	E	E	M	N	L	P	G	R	W	K	P	K	M	I	G	G
1.3	P	Q	I	T	L	W	Q	R	P	L	V	T	V	R	V	G	G	Q	L	R	E	A	L	L	D	T	G	A	D	D	T	I	L	E	D	I	D	L	P	G	R	W	K	P	K	M	I	G	G
1.3	P	Q	I	T	L	W	Q	R	P	L	V	T	V	R	V	G	G	Q	L	R	E	A	L	L	D	T	G	A	D	D	T	I	L	E	D	I	D	L	P	G	R	W	K	P	K	M	I	G	G
1.3	P	Q	I	T	L	W	Q	R	P	I	V	T	I	R	V	G	G	Q	L	K	E	A	L	L	D	T	G	A	D	D	T	V	L	E	E	M	N	L	P	G	R	W	K	P	K	M	I	G	G
1.3	P	Q	I	T	L	W	Q	R	P	I	V	T	I	K	I	G	G	Q	L	K	E	A	L	L	D	T	G	A	D	D	T	V	L	E	E	M	N	L	P	G	R	W	K	P	K	M	I	G	G
1.3	P	Q	I	T	L	W	Q	R	P	I	V	T	I	K	I	G	G	Q	L	I	E	A	L	L	D	T	G	A	D	D	T	V	L	E	D	I	D	L	P	G	R	W	K	P	K	M	I	G	G
1.3	P	Q	I	T	L	W	Q	R	P	L	V	T	V	K	I	G	G	Q	L	K	E	A	L	L	D	T	G	A	D	D	T	V	L	E	E	I	N	L	P	G	K	W	K	P	K	M	I	G	G
1.3	P	Q	I	T	L	W	Q	R	P	L	V	T	I	K	I	G	G	Q	L	K	E	A	L	L	D	T	G	A	D	D	T	V	L	E	E	M	N	L	P	G	R	W	K	P	K	M	I	G	G
1.3	P	Q	I	T	L	W	Q	R	P	L	V	T	I	K	I	G	D	Q	L	I	E	A	L	L	D	T	G	A	D	D	T	V	L	E	E	M	N	L	P	G	R	W	K	P	K	M	I	G	G
1.3	P	Q	I	T	L	W	Q	R	P	L	V	T	I	K	V	G	G	Q	L	K	E	A	L	L	D	T	G	A	D	D	T	V	L	E	E	M	X	L	P	G	K	W	K	P	K	M	I	G	G
1.3	P	Q	I	T	L	W	Q	R	P	L	V	P	I	K	I	G	G	Q	I	K	E	A	L	L	D	T	G	A	D	D	T	I	L	E	D	I	N	L	P	G	R	W	K	P	K	M	A	G	G
1.3	P	Q	I	T	L	W	Q	R	P	I	V	T	I	K	I	G	G	Q	L	K	E	A	L	L	D	T	G	A	D	D	T	V	L	E	E	M	N	L	P	G	K	W	K	P	K	M	I	V	G
1.3	P	Q	I	T	L	W	Q	R	P	L	V	T	V	K	I	G	G	Q	L	K	E	A	L	L	D	T	G	A	D	D	T	V	L	E	E	M	N	L	P	G	R	W	K	P	K	M	I	G	G
1.3	P	Q	I	T	L	W	Q	R	P	L	V	T	I	K	I	G	G	Q	Q	K	E	A	L	L	D	T	G	A	D	D	T	V	L	E	E	I	C	L	P	G	R	W	K	P	K	M	I	G	G
1.3	P	Q	I	T	L	W	Q	R	P	V	V	T	I	K	V	G	G	Q	L	K	E	A	L	L	D	T	G	A	D	D	T	V	L	E	D	I	N	L	P	G	K	W	K	P	K	M	I	G	G
1.3	P	Q	I	T	L	W	Q	R	P	L	V	T	I	K	I	G	G	Q	I	I	E	A	L	L	D	T	G	A	D	N	T	V	L	E	N	I	D	L	P	G	R	W	K	P	K	M	I	G	G
1.3	P	Q	I	T	L	W	Q	R	P	I	V	T	I	K	I	G	G	Q	L	K	E	A	L	I	D	T	G	A	D	D	T	V	L	E	E	M	N	L	P	G	K	W	K	P	K	I	I	G	G
1.3	P	Q	I	T	L	W	Q	R	P	L	V	T	I	K	I	G	G	Q	I	I	E	A	L	L	D	T	G	A	D	N	T	V	L	E	N	I	D	L	P	G	R	W	K	P	K	M	I	G	G
1.3	P	Q	I	T	L	W	Q	R	P	L	V	T	I	K	I	G	G	Q	L	K	E	A	L	L	D	T	G	A	D	D	T	V	L	E	D	I	D	L	P	G	R	W	K	P	K	M	I	G	G
1.3	P	Q	I	T	L	W	Q	R	P	I	V	T	I	K	I	G	G	Q	L	K	E	A	L	L	D	T	G	A	D	D	T	V	L	E	E	M	N	L	P	G	K	W	K	P	K	M	I	G	G
1.3	P	Q	I	T	L	W	Q	R	P	I	V	T	I	K	I	G	G	Q	L	K	E	A	L	L	D	T	G	A	D	D	T	V	L	E	E	M	N	L	P	G	K	W	K	P	K	M	I	G	G
1.3	P	Q	I	T	L	W	Q	R	P	I	V	T	I	K	I	G	G	Q	L	K	E	A	L	L	D	T	G	A	D	D	T	V	L	E	E	M	N	L	P	G	K	W	K	P	K	M	I	G	G
1.3	P	Q	I	T	L	W	Q	R	P	I	V	T	I	K	I	G	G	Q	L	K	E	A	L	L	D	T	G	A	D	D	T	V	L	E	E	M	N	L	P	G	K	W	K	P	K	M	I	G	G
1.3	P	Q	I	T	L	W	Q	R	P	I	V	T	I	K	I	G	G	Q	L	K	E	A	L	L	D	T	G	A	D	D	T	V	L	E	E	M	N	L	P	G	K	W	K	P	K	M	I	G	G
1.3	P	Q	I	T	L	W	Q	R	P	I	V	T	I	K	I	G	G	Q	L	K	E	A	L	L	D	T	G	A	D	D	T	V	L	E	E	M	N	L	P	G	K	W	K	P	K	M	I	G	G
1.3	P	Q	I	T	L	W	Q	R	P	I	V	T	I	K	I	G	G	Q	L	K	E	A	L	L	D	T	G	A	D	D	T	V	L	E	E	M	N	L	P	G	K	W	K	P	K	M	I	G	G
1.3	P	Q	I	T	L	W	Q	R	P	I	V	T	I	K	I	G	G	Q	L	K	E	A	L	L	D	T	G	A	D	D	T	V	L	E	E	M	N	L	P	G	K	W	K	P	K	M	I	G	G
1.3	P	Q	I	T	L	W	Q	R	P	I	V	T	I	K	I	G	G	Q	L	K	E	A	L	L	D	T	G	A	D	D	T	V	L	E	E	M	N	L	P	G	K	W	K	P	K	M	I	V	G
1.3	.	.	.	.	.	W	Q	R	P	F	V	T	I	K	I	G	G	Q	L	K	E	A	L	I	D	T	G	A	D	D	T	V	L	E	D	I	D	L	P	G	R	W	K	P	K	L	I	G	G
1.3	P	Q	I	T	L	W	Q	R	P	I	V	T	I	K	I	G	G	Q	L	K	E	A	L	L	D	T	G	A	D	D	T	V	L	E	E	M	N	L	P	G	K	W	K	P	K	M	I	V	G
1.3	P	Q	I	T	L	W	Q	R	P	I	V	T	I	K	I	G	G	Q	L	K	E	A	L	L	D	T	G	A	D	D	T	V	L	E	E	M	N	L	P	G	K	W	K	P	K	M	I	V	G
1.3	P	Q	I	T	L	W	Q	R	P	I	V	T	I	K	I	G	G	Q	L	K	E	A	L	L	D	T	G	A	D	D	T	V	L	E	E	M	N	L	P	G	K	W	K	P	K	M	I	V	G
1.3	P	Q	I	T	L	W	Q	R	P	I	V	T	I	K	I	G	G	Q	L	K	E	A	L	L	D	T	G	A	D	D	T	V	L	E	E	M	N	L	P	G	K	W	K	P	K	M	I	V	G
1.3	P	Q	I	T	L	W	Q	R	P	I	V	T	I	K	I	G	G	Q	L	K	E	A	L	L	D	T	G	A	D	D	T	V	L	E	E	M	N	L	P	G	K	W	K	P	K	M	I	V	G
1.3	P	Q	I	T	L	W	Q	R	P	I	V	T	I	K	I	G	G	Q	L	K	E	A	L	L	D	T	G	A	D	D	T	V	L	E	E	M	N	L	P	G	K	W	K	P	K	M	I	V	G
1.3	P	Q	I	T	L	W	Q	R	P	L	V	T	V	R	I	G	G	Q	P	I	E	A	L	L	D	T	G	A	D	D	T	V	L	E	D	I	N	L	P	G	K	W	K	P	K	M	I	G	G
1.3	.	.	.	T	L	W	Q	R	P	I	V	P	I	K	I	G	G	Q	V	R	E	A	I	L	D	T	G	A	D	D	T	V	L	E	E	M	N	L	P	G	K	W	K	P	K	M	I	G	G
1.3	P	Q	I	T	L	W	Q	R	P	I	V	T	I	K	I	G	G	Q	L	K	E	A	L	L	D	T	G	A	D	D	T	V	F	E	E	M	N	L	P	G	R	W	K	P	K	M	I	V	G
1.3	P	Q	I	T	L	W	Q	R	P	F	V	P	V	K	I	G	G	Q	L	K	E	A	L	F	D	T	G	A	D	D	T	V	F	Q	E	M	S	L	P	G	K	W	K	P	K	I	I	G	G
1.3	P	Q	I	T	L	W	Q	R	P	L	V	T	V	K	I	G	G	Q	L	K	E	A	L	L	D	T	G	A	D	D	T	V	F	E	D	M	D	L	P	G	R	W	K	P	K	L	I	G	G
1.3	P	Q	I	T	L	W	Q	R	P	L	V	T	I	K	I	G	D	Q	L	I	E	A	L	L	D	T	G	A	D	D	T	V	L	E	E	M	N	L	P	G	R	W	K	P	K	M	I	G	G
1.3	P	Q	I	T	L	W	Q	R	P	I	V	T	I	K	I	G	G	Q	L	K	E	A	L	L	D	T	G	A	D	D	T	V	L	E	E	M	N	L	P	G	R	W	K	P	K	M	I	G	G
1.3	P	Q	I	T	L	W	Q	R	P	I	V	T	I	K	I	A	G	Q	L	K	E	A	L	L	D	T	G	A	D	D	T	V	L	Q	E	M	N	L	P	G	R	W	K	P	K	M	I	V	G
1.3	.	.	.	T	L	W	Q	R	P	F	V	T	I	K	I	G	G	Q	L	K	E	A	L	L	D	T	G	A	D	D	T	I	F	E	D	I	D	L	P	G	R	W	T	P	K	M	I	G	G
1.3	P	Q	I	T	L	W	Q	R	P	L	V	T	V	K	V	G	G	Q	L	T	E	A	L	L	D	T	G	A	D	D	T	V	L	E	D	I	N	L	P	G	K	W	K	P	K	M	I	G	G
1.3	.	.	.	T	L	W	Q	R	P	I	V	T	I	K	I	G	G	Q	L	K	E	A	L	L	D	T	G	A	D	D	T	V	L	E	D	I	T	L	P	G	R	W	T	P	K	M	I	V	G
1.3	P	Q	I	T	L	W	Q	R	P	L	V	E	I	K	V	G	G	Q	I	K	E	A	L	L	D	T	G	A	D	D	T	V	L	E	D	I	N	L	P	G	K	W	K	P	K	M	I	G	G
1.3	.	.	.	T	L	W	Q	R	P	L	V	T	I	K	V	G	G	Q	L	K	E	A	L	L	D	T	G	A	D	D	T	V	L	E	E	M	N	L	P	G	K	W	K	P	K	M	I	G	G
1.3	.	.	.	T	L	W	Q	R	P	I	V	T	I	K	I	G	G	Q	I	K	E	A	L	L	D	T	G	A	D	D	T	V	F	Q	E	M	N	L	P	G	R	W	K	P	K	M	I	V	G
1.3	P	Q	I	T	L	W	Q	R	P	L	V	L	I	K	V	G	G	Q	I	K	E	A	L	L	D	T	G	A	D	D	T	V	L	E	E	I	N	L	P	G	K	W	K	P	K	M	I	G	G
1.3	P	Q	I	T	L	W	Q	R	P	F	V	T	V	K	I	G	G	Q	L	I	E	A	L	I	D	T	G	A	D	D	T	V	L	E	E	I	N	L	P	G	R	W	K	P	K	I	I	G	G
1.3	P	Q	I	T	L	W	Q	R	P	I	V	T	V	R	V	G	G	Q	L	I	E	A	L	L	D	T	G	A	D	D	T	V	L	E	Q	I	N	L	P	G	K	W	K	P	K	M	I	G	G
1.3	P	Q	I	T	L	W	Q	R	P	L	V	T	I	K	I	G	G	Q	L	K	E	A	L	L	D	T	G	A	D	D	T	V	L	E	D	I	N	L	P	G	K	W	K	P	K	M	I	G	G
1.3	P	Q	I	T	L	W	Q	R	P	L	V	T	I	K	I	G	G	Q	L	K	E	A	L	L	D	T	G	A	D	D	T	V	L	E	D	M	N	L	P	G	R	W	K	P	K	M	I	G	G
1.3	P	Q	I	T	L	W	Q	R	P	L	V	T	V	K	I	G	G	Q	L	K	E	A	L	L	D	T	G	A	D	D	T	I	F	Q	E	M	N	L	P	G	R	W	K	P	K	I	V	G	G
1.3	P	Q	I	T	L	W	Q	R	P	V	V	T	V	K	I	G	G	Q	L	K	E	A	L	L	D	T	G	A	D	D	T	V	V	E	E	M	N	L	P	G	K	W	K	P	K	M	I	G	G
1.3	P	Q	I	T	L	W	Q	R	P	L	V	T	I	K	I	G	G	Q	L	K	E	A	L	L	D	T	G	A	D	D	T	V	L	E	D	I	N	L	P	G	R	W	K	P	K	M	I	G	G
1.3	P	Q	I	T	L	W	Q	R	P	L	V	T	I	K	I	G	G	Q	L	K	E	A	L	L	D	T	G	A	D	N	T	V	F	E	E	M	N	L	P	G	R	W	K	P	K	M	I	G	G
1.3	.	.	.	T	L	W	Q	R	P	I	V	T	I	T	I	G	G	Q	L	R	E	A	L	I	D	T	G	A	D	D	T	I	F	E	D	I	N	L	P	G	R	W	T	P	K	L	V	G	G
1.3	P	Q	I	T	L	W	Q	R	P	L	V	T	I	K	I	G	G	Q	L	R	E	A	L	L	D	T	G	A	D	D	T	V	L	E	D	M	N	L	P	G	R	W	K	P	K	M	I	G	G
1.3	P	Q	I	T	L	W	Q	R	P	I	V	T	I	K	I	G	G	Q	Q	K	E	A	L	L	D	T	G	A	D	D	T	V	L	E	E	M	N	L	P	G	K	W	K	P	K	M	I	G	G
1.3	P	Q	I	T	L	W	Q	R	P	I	V	T	V	K	I	G	G	Q	L	R	E	A	L	I	D	T	G	A	D	D	T	V	F	V	D	I	E	L	P	G	R	W	K	P	K	M	I	M	G
1.3	.	.	.	T	L	W	Q	R	P	L	V	T	I	K	V	G	G	Q	L	I	E	A	L	F	D	T	G	A	D	D	T	V	L	E	E	M	N	L	P	G	R	W	K	P	K	I	I	G	G
1.3	P	Q	I	T	L	W	Q	R	P	I	V	T	I	R	I	G	G	Q	L	K	E	A	L	L	D	T	G	A	D	D	T	I	L	E	E	M	N	L	P	G	K	W	K	P	K	M	I	M	G
1.3	P	Q	I	T	L	W	Q	R	P	I	V	T	I	K	I	G	G	Q	L	K	E	A	L	F	D	T	G	A	D	D	T	V	F	E	D	I	N	L	P	G	R	W	K	P	K	M	I	G	G
1.3	.	.	.	T	L	W	Q	R	P	L	V	T	I	K	I	G	G	Q	L	K	E	A	L	L	D	T	G	A	D	D	T	V	L	E	E	M	N	L	P	G	R	W	K	P	K	M	I	G	G
1.4	P	Q	I	T	L	W	Q	R	P	L	V	T	I	K	V	G	G	Q	L	R	E	A	L	L	D	T	G	A	D	D	T	I	L	E	E	I	N	L	P	G	R	W	K	P	K	I	V	G	G
1.4	.	.	.	.	.	.	.	.	P	I	V	T	V	K	I	G	G	Q	L	K	E	A	L	L	D	T	G	A	D	D	T	V	L	E	E	M	N	L	P	G	H	W	K	P	K	I	I	G	G
1.4	P	Q	I	T	L	W	Q	R	P	L	V	T	I	K	I	G	G	Q	L	K	E	A	L	L	D	T	G	A	D	D	T	V	L	E	D	M	D	L	P	G	R	W	K	P	K	M	I	G	G
1.4	P	Q	I	T	L	W	Q	R	P	L	V	T	I	K	V	G	G	Q	L	R	E	A	L	L	D	T	G	A	D	D	T	I	L	E	E	I	N	L	P	G	R	W	K	P	K	I	I	G	G
1.4	.	.	.	T	L	W	Q	R	P	I	I	T	V	K	V	E	G	Q	L	I	E	A	L	L	D	T	G	A	D	D	T	V	L	E	D	I	N	L	P	G	R	W	K	P	K	M	I	G	G
1.4	P	Q	I	T	L	W	Q	R	P	F	V	T	I	K	I	G	G	Q	L	I	E	A	L	I	D	T	G	A	D	D	T	V	L	E	D	I	N	L	P	G	K	W	K	P	K	L	I	A	G
1.4	P	Q	I	T	L	W	Q	R	P	F	V	T	I	K	I	G	G	Q	L	I	E	A	L	I	D	T	G	A	D	D	T	V	L	E	D	I	N	L	P	G	K	W	K	P	K	L	I	G	G
1.4	P	Q	I	T	L	W	Q	R	P	L	V	S	I	K	V	G	G	Q	I	K	E	A	L	L	D	T	G	A	D	D	T	V	L	E	E	I	N	L	P	G	K	W	K	P	K	M	I	G	G
1.4	P	Q	I	T	L	W	Q	R	P	L	V	T	I	K	V	G	G	Q	L	K	E	A	L	L	D	T	G	A	D	D	T	V	L	E	E	I	D	L	P	G	R	W	R	P	K	M	I	G	G
1.4	P	Q	I	T	L	W	Q	R	P	L	V	T	I	K	I	G	G	Q	L	K	E	A	L	L	D	T	G	A	D	D	T	V	L	E	E	M	N	L	P	G	K	W	K	P	K	M	I	G	G
1.4	P	Q	I	T	L	W	Q	R	P	L	V	T	I	K	I	G	G	Q	L	K	E	A	L	L	D	T	G	A	D	D	T	V	L	E	D	M	D	L	P	G	R	W	K	P	K	M	I	G	G
1.4	P	Q	I	T	L	W	Q	R	P	I	V	T	I	R	I	G	G	Q	L	K	E	A	L	L	D	T	G	A	D	D	T	V	L	E	E	M	N	L	P	G	R	W	K	P	K	M	I	G	G
1.4	P	Q	I	T	L	W	Q	R	P	L	V	T	I	K	I	G	G	L	L	K	E	A	L	L	D	T	G	A	D	D	T	V	L	E	D	I	N	L	P	G	R	W	K	P	K	M	I	G	G
1.4	P	Q	I	T	L	W	Q	R	P	L	V	A	V	K	I	G	G	Q	L	K	E	A	L	L	D	T	G	A	D	D	T	V	L	E	E	M	N	L	P	G	R	W	K	P	K	M	I	G	G
1.4	P	Q	I	T	L	W	Q	R	P	I	V	T	I	K	I	G	G	Q	L	K	E	V	L	L	D	T	G	A	D	D	T	V	L	E	E	M	N	L	P	G	R	W	K	P	K	M	I	G	G
1.4	P	Q	I	T	L	W	Q	R	P	L	V	T	I	K	I	G	G	Q	L	K	E	A	L	L	D	T	G	A	D	D	T	V	V	E	E	M	C	L	P	G	K	W	K	P	K	M	I	G	G
1.4	P	Q	I	T	L	W	Q	R	P	L	V	T	I	K	I	G	G	Q	L	K	E	A	L	L	D	T	G	A	D	D	T	V	L	E	D	I	N	L	P	G	K	W	K	P	K	M	I	G	G
1.4	P	Q	I	T	L	W	Q	R	P	L	V	T	I	K	V	G	G	Q	L	K	E	A	L	L	D	T	G	A	D	D	T	V	L	E	E	I	N	L	P	G	R	W	K	P	K	M	I	G	G
1.4	.	.	.	T	L	W	Q	R	P	V	V	T	I	K	V	G	G	Q	I	K	E	A	L	I	D	T	G	A	D	D	T	V	L	E	E	M	N	L	P	G	R	W	K	P	K	L	I	G	G
1.4	P	Q	I	T	L	W	Q	R	P	L	V	K	V	K	I	G	G	Q	I	K	E	A	L	L	D	T	G	A	D	D	T	V	L	E	E	I	N	L	P	G	K	W	K	P	K	M	I	G	G
1.4	P	Q	I	T	L	W	Q	R	P	I	V	T	I	K	V	G	G	Q	L	K	E	A	L	L	D	T	G	A	D	D	T	V	L	E	E	M	N	L	P	G	R	W	K	P	K	M	I	G	G
1.4	P	Q	I	T	L	W	Q	R	P	F	V	T	I	K	I	G	G	Q	L	K	E	A	L	L	D	T	G	A	D	D	T	V	L	E	E	M	N	L	P	G	R	W	K	P	K	M	I	G	G
1.4	P	Q	I	T	L	W	Q	R	P	I	V	T	I	K	I	G	G	Q	L	R	E	A	L	I	D	T	G	A	D	D	T	V	L	E	D	I	E	L	P	G	R	W	K	P	K	I	I	G	G
1.4	P	Q	I	T	L	W	Q	R	P	F	V	T	I	K	I	G	G	Q	L	K	E	A	L	L	D	T	G	A	D	N	T	V	L	E	E	M	N	L	P	G	R	W	K	P	K	M	I	G	G
1.4	P	Q	I	T	L	W	Q	R	P	L	V	T	I	K	I	G	G	Q	L	K	E	A	L	L	D	T	G	A	D	D	T	V	L	E	E	M	N	L	P	G	R	W	K	P	K	M	I	G	G
1.4	P	Q	I	T	L	W	Q	R	P	L	V	T	I	K	I	G	G	Q	I	K	E	A	L	L	D	T	G	A	D	D	T	V	L	E	E	M	N	L	P	G	R	W	K	P	K	M	I	G	G
1.4	P	Q	I	T	L	W	Q	R	P	F	V	T	I	K	I	G	G	Q	L	K	E	A	L	L	D	T	G	A	D	D	T	V	L	E	E	M	N	L	P	G	R	W	K	P	K	M	I	G	G
1.4	P	Q	I	T	L	W	Q	R	P	I	V	T	V	K	I	G	G	Q	L	K	E	A	L	I	D	T	G	A	D	D	T	I	F	E	E	M	N	L	P	G	R	W	K	P	K	I	I	G	G
1.4	P	Q	I	T	L	W	Q	R	P	I	V	T	V	K	I	G	G	Q	L	K	E	A	L	I	D	T	G	A	D	D	T	V	F	E	E	M	N	L	P	G	R	W	K	P	K	I	I	G	G
1.4	P	Q	I	T	L	W	Q	R	P	F	V	T	I	K	I	G	G	Q	L	K	E	A	L	L	D	T	G	A	D	N	T	V	L	E	E	M	N	L	P	G	R	W	K	P	K	M	I	G	G
1.4	P	Q	I	T	L	W	Q	R	P	V	V	R	I	K	V	G	G	Q	L	T	E	A	L	L	D	T	G	A	D	D	T	V	L	E	E	M	D	L	P	G	R	W	K	P	K	I	I	G	G
1.4	P	Q	I	T	L	W	Q	R	P	L	V	A	I	R	I	G	G	Q	L	K	E	A	L	L	D	T	G	A	D	D	T	V	L	E	E	M	N	L	P	G	R	W	K	P	K	M	I	G	G
1.4	.	.	.	T	L	W	Q	R	P	I	V	T	I	K	V	G	G	Q	L	K	E	A	L	L	D	T	G	A	D	D	T	V	L	E	E	M	N	L	P	G	R	W	K	P	K	L	I	V	G
1.5	P	Q	I	T	L	W	Q	R	P	I	V	T	I	K	I	G	G	Q	L	K	E	A	L	L	D	T	G	A	D	D	T	V	L	Q	E	M	N	L	P	G	R	W	K	P	K	M	I	V	G
1.5	P	Q	I	T	L	W	Q	R	P	F	V	T	I	K	I	G	G	Q	L	K	E	A	L	L	D	T	G	A	D	D	T	V	L	E	D	M	N	L	P	G	R	W	K	P	K	M	I	G	G
1.5	P	Q	I	T	L	W	Q	R	P	L	V	S	I	K	V	G	G	Q	I	K	E	A	L	L	D	T	G	A	D	D	T	V	L	E	E	I	D	L	P	G	R	W	K	P	K	M	I	G	G
1.5	P	Q	I	T	L	W	Q	R	P	F	V	T	I	K	I	G	G	Q	L	K	E	A	L	L	D	T	G	A	D	D	T	I	F	E	E	M	N	L	P	G	R	W	T	P	K	I	V	G	G
1.5	P	Q	I	T	L	W	Q	R	P	V	V	T	V	K	I	G	G	Q	L	K	E	A	L	L	D	T	G	A	D	D	T	I	L	E	E	I	D	L	P	G	R	W	K	P	K	I	I	G	G
1.5	P	Q	I	T	L	W	Q	R	P	Y	V	T	I	K	I	E	G	Q	L	K	E	A	L	L	D	T	G	A	D	D	T	I	L	E	D	I	V	L	P	G	R	W	K	P	K	V	V	G	G
1.5	.	.	.	T	L	W	Q	R	P	F	V	T	V	K	I	G	G	Q	T	K	E	A	L	L	D	T	G	A	D	D	T	V	F	E	D	I	N	L	K	G	R	W	K	P	K	M	I	G	G
1.5	.	.	.	.	.	.	.	R	P	I	V	T	I	K	I	G	G	Q	L	K	E	A	L	L	D	T	G	A	D	D	T	V	F	E	E	M	D	L	P	G	K	W	K	P	K	I	I	G	G
1.5	P	Q	I	T	L	W	Q	R	P	L	V	T	I	K	V	G	G	Q	L	K	E	A	L	L	D	T	G	A	D	D	T	V	L	E	E	I	D	L	P	G	R	W	K	P	K	M	I	G	G
1.5	P	Q	I	T	L	W	Q	R	P	I	V	T	V	K	I	G	G	Q	L	K	E	A	L	L	D	T	G	A	D	D	T	V	F	E	D	M	N	L	P	G	R	W	T	P	K	M	I	G	G
1.5	P	Q	I	T	L	W	Q	R	P	L	V	T	I	K	I	G	G	Q	L	K	E	A	L	L	D	T	G	A	D	D	T	V	L	E	E	M	N	L	P	G	R	W	K	P	K	M	I	G	G
1.5	P	Q	I	T	L	W	Q	R	P	F	V	T	V	K	I	G	G	Q	L	I	E	A	L	I	D	T	G	A	D	D	T	I	L	E	E	I	N	L	P	G	R	W	K	P	K	I	I	G	G
1.5	P	Q	I	T	L	W	Q	R	P	F	V	T	V	K	I	G	G	Q	L	I	E	A	L	I	D	T	G	A	D	D	T	V	L	E	E	I	N	L	P	G	R	W	K	P	K	I	I	G	G
1.5	P	Q	I	T	L	W	Q	R	P	L	V	T	I	R	V	E	G	Q	L	K	E	A	L	L	D	T	G	A	D	D	T	V	L	E	E	I	N	L	S	G	R	W	K	P	K	M	I	G	G
1.5	P	Q	I	T	L	W	Q	R	P	I	V	T	V	K	I	G	G	Q	L	K	E	A	L	L	D	T	G	A	D	D	T	V	L	E	E	M	N	L	P	G	R	W	K	P	K	M	I	G	G
1.5	.	.	.	T	L	W	Q	R	P	I	V	T	I	K	I	G	G	Q	L	K	E	A	L	L	D	T	G	A	D	D	T	V	L	E	D	L	N	L	Q	G	K	W	K	P	K	M	I	G	G
1.5	P	Q	I	T	L	W	Q	R	P	L	V	T	I	K	I	G	G	Q	L	K	E	A	L	L	D	T	G	A	D	D	T	V	L	E	D	M	N	L	P	G	R	W	K	P	K	M	I	G	G
1.5	P	Q	I	T	L	W	Q	R	P	L	V	T	I	K	V	G	G	Q	L	R	E	A	L	L	D	T	G	A	D	D	T	V	L	E	D	I	D	L	P	G	K	W	K	P	K	M	I	G	G
1.5	P	Q	I	T	L	W	Q	R	P	I	V	T	I	K	I	G	G	Q	I	M	E	A	L	L	D	T	G	A	D	D	T	I	L	E	E	I	N	L	P	G	R	W	K	P	K	I	V	G	G
1.5	P	Q	I	T	L	W	Q	R	P	F	V	T	I	K	I	G	G	Q	L	K	E	A	L	L	D	T	G	A	D	D	T	I	F	E	E	M	N	L	P	G	R	W	K	P	K	M	V	G	G
1.6	P	Q	I	T	L	W	Q	R	P	L	V	T	V	K	I	G	G	Q	L	K	E	A	L	L	D	T	G	A	D	D	T	V	L	E	E	M	N	L	P	G	K	W	K	P	K	M	I	G	G
1.6	P	Q	I	T	L	W	Q	R	P	L	V	T	V	K	I	G	G	Q	L	K	E	A	L	L	D	T	G	A	D	D	T	V	L	E	E	M	N	L	P	G	R	W	K	P	K	M	I	G	G
1.6	P	Q	V	T	L	W	Q	R	P	L	V	I	I	K	I	G	G	Q	L	K	E	A	L	L	D	T	G	A	D	D	T	V	V	E	E	M	N	L	P	G	R	W	K	P	R	M	I	G	G
1.6	P	Q	I	T	L	W	Q	R	P	I	V	T	V	K	I	G	G	Q	L	K	E	A	L	I	D	T	G	A	D	D	T	V	F	E	E	L	N	L	P	G	R	W	T	P	K	I	I	G	G
1.6	P	Q	I	T	L	W	Q	R	P	L	V	T	V	K	I	G	G	Q	L	K	E	A	L	L	D	T	G	A	D	D	T	V	L	E	E	M	N	L	P	G	R	W	K	P	K	M	I	G	G
1.6	P	Q	I	T	L	W	Q	R	P	L	V	T	I	K	I	G	G	Q	L	K	E	A	L	L	D	T	G	A	D	D	T	I	L	E	E	M	N	L	P	G	R	W	K	P	K	I	V	G	G
1.6	P	Q	I	T	L	W	Q	R	P	L	V	T	V	K	I	G	G	Q	L	K	E	A	L	L	D	T	G	A	D	D	T	V	L	E	E	M	N	L	P	G	R	W	K	P	K	M	I	G	G
1.6	P	Q	I	T	L	W	Q	R	P	I	V	T	I	K	I	G	G	Q	L	I	E	A	L	L	D	T	G	A	D	D	T	V	L	E	E	M	N	L	P	G	R	W	K	P	K	I	I	G	G
1.6	P	Q	I	T	L	W	Q	R	P	I	V	T	I	K	I	G	G	Q	I	R	E	A	L	L	D	T	G	A	D	D	T	V	L	E	D	I	N	L	P	G	K	W	K	P	K	I	I	G	G
1.6	P	Q	I	T	L	W	Q	R	P	L	V	A	I	K	V	G	G	Q	I	K	E	A	L	L	D	T	G	A	D	D	T	V	L	E	E	M	N	L	P	G	K	W	K	P	K	M	I	G	G
1.6	P	Q	I	T	L	W	Q	R	P	L	V	T	I	K	I	E	G	Q	L	K	E	A	L	L	D	T	G	A	D	D	T	V	L	E	E	M	S	L	P	G	R	W	K	P	K	M	I	G	G
1.6	P	Q	I	T	L	W	Q	R	P	I	V	A	I	K	I	G	G	Q	L	K	E	A	L	L	D	T	G	A	D	D	T	V	L	E	D	M	N	L	P	G	R	W	K	P	K	M	I	G	G
1.6	P	Q	I	T	L	W	Q	R	P	I	V	T	I	K	I	G	G	Q	L	R	E	A	L	L	D	T	G	A	D	D	T	V	L	E	D	I	S	L	P	G	K	W	K	P	K	V	I	V	G
1.6	P	Q	I	T	L	W	Q	R	P	L	V	T	I	K	V	G	G	Q	L	K	E	A	L	L	D	T	G	A	D	D	T	V	L	E	E	M	N	L	P	G	K	W	K	P	K	M	I	G	G
1.6	P	Q	I	T	L	W	Q	R	P	I	V	T	I	K	I	G	G	Q	L	K	E	A	L	L	D	T	G	A	D	D	T	V	L	E	D	I	S	L	P	G	K	W	K	P	K	M	I	G	G
1.6	P	Q	I	T	L	W	Q	R	P	L	V	T	I	K	I	G	G	Q	I	K	E	A	L	L	D	T	G	A	D	D	T	V	L	E	E	M	N	L	P	G	R	W	K	P	K	M	I	G	G
1.6	P	Q	I	T	L	W	Q	R	P	L	V	T	I	K	I	G	G	Q	L	K	E	A	L	L	D	T	G	A	D	D	T	V	L	E	D	M	D	L	P	G	R	W	K	P	K	M	I	G	G
1.6	P	Q	I	T	L	W	Q	R	P	I	V	T	I	K	V	A	G	Q	L	R	E	A	L	L	D	T	G	A	D	D	T	I	L	E	E	I	N	L	P	G	R	W	K	P	K	I	I	G	G
1.6	P	Q	I	T	L	W	Q	R	P	L	V	T	V	K	I	G	G	Q	L	K	E	A	L	L	D	T	G	A	D	D	T	V	L	E	E	M	N	L	P	G	R	W	K	P	K	M	I	G	G
1.6	P	Q	I	T	L	W	Q	R	P	L	V	V	I	K	I	G	G	Q	L	K	E	A	L	L	D	T	G	A	D	D	T	V	L	E	D	I	N	L	P	G	K	W	K	P	K	M	I	G	G
1.6	P	Q	I	T	L	W	Q	R	P	F	I	T	V	K	I	G	G	Q	L	V	E	A	L	L	D	T	G	A	D	D	T	V	L	E	D	I	N	L	P	G	R	W	T	P	K	I	I	G	G
1.6	P	Q	I	T	L	W	Q	R	P	F	I	T	V	K	I	G	G	Q	L	V	E	A	L	L	D	T	G	A	D	D	T	V	L	E	D	I	N	L	P	G	R	W	T	P	K	I	I	W	G
1.6	P	Q	I	T	L	W	Q	R	P	L	V	T	V	K	I	G	G	Q	L	K	E	A	L	L	D	T	G	A	D	D	T	V	L	E	E	M	N	L	P	G	R	W	K	P	K	M	I	G	G
1.6	P	Q	I	T	L	W	Q	R	P	L	V	T	V	K	I	G	G	Q	L	K	E	A	L	L	D	T	G	A	D	D	T	V	L	E	E	M	N	L	P	G	R	W	K	P	K	M	I	G	G
1.6	P	Q	I	T	L	W	Q	R	P	L	V	T	V	K	I	G	G	Q	L	K	E	A	L	L	D	T	G	A	D	D	T	V	L	E	E	M	N	L	P	G	R	W	K	P	K	M	I	G	G
1.6	P	Q	I	T	L	W	Q	R	P	L	V	T	I	K	I	G	G	Q	L	K	E	A	L	L	D	T	G	A	D	D	T	V	L	E	E	I	D	L	P	G	R	W	K	P	K	M	I	G	G
1.6	P	Q	I	T	L	W	Q	R	P	L	V	T	V	K	I	G	G	Q	L	K	E	A	L	L	D	T	G	A	D	D	T	V	L	E	E	M	N	L	P	G	R	W	K	P	K	M	I	G	G
1.7	P	Q	I	T	L	W	Q	R	P	I	V	T	I	K	I	G	G	Q	L	R	E	A	L	L	D	T	G	A	D	D	T	V	F	A	D	I	D	L	P	G	R	W	T	P	K	I	I	V	G
1.7	P	Q	I	T	L	W	Q	R	P	L	V	T	I	R	I	G	G	Q	L	K	E	A	L	L	D	T	G	A	D	D	T	V	L	E	D	M	D	L	P	G	R	W	K	P	K	M	I	G	G
1.7	P	Q	I	T	L	W	Q	R	P	I	V	T	V	K	I	G	G	Q	I	R	E	A	L	L	D	T	G	A	D	N	T	V	L	E	D	I	N	L	P	G	K	W	K	P	R	M	I	G	G
1.7	.	.	.	T	L	W	Q	R	P	I	V	T	L	R	I	G	G	Q	L	K	E	A	L	L	D	T	G	A	D	D	T	V	F	E	E	M	N	L	P	G	R	W	K	P	K	M	I	G	G
1.7	P	Q	I	T	L	W	Q	R	P	I	V	T	I	K	I	G	G	Q	L	K	E	A	L	L	D	T	G	A	D	D	T	I	L	E	E	M	N	L	P	G	R	W	K	P	K	I	A	G	G
1.7	P	Q	I	T	L	W	Q	R	P	L	V	A	I	K	I	G	G	Q	L	K	E	A	L	L	D	T	G	A	D	D	T	V	L	E	E	I	D	L	P	G	R	W	K	P	K	M	I	G	G
1.7	P	Q	I	T	L	W	Q	R	P	I	V	T	I	K	V	G	G	Q	L	K	E	A	L	I	D	T	G	A	D	D	T	V	L	E	E	M	N	L	P	G	R	W	K	P	K	L	I	G	G
1.7	P	Q	I	T	L	W	Q	R	P	I	V	T	I	K	I	G	G	Q	L	K	E	A	L	L	D	T	G	A	D	D	T	V	L	E	E	M	N	L	P	G	R	W	T	P	K	L	I	G	G
1.7	P	Q	I	T	L	W	Q	R	P	L	V	T	I	K	V	G	G	Q	V	K	E	A	L	L	D	T	G	A	D	D	T	V	L	E	E	L	N	L	P	G	R	W	K	P	K	M	I	G	G
1.7	.	.	.	T	L	W	Q	R	P	L	V	T	I	K	V	G	G	Q	L	K	E	A	L	L	D	T	G	A	D	D	T	V	L	E	D	M	N	L	P	G	R	W	K	P	K	M	I	G	G
1.7	P	Q	I	T	L	W	Q	R	P	I	V	T	I	K	V	G	G	Q	L	K	E	A	L	L	D	T	G	A	D	D	T	V	L	E	E	M	N	L	P	G	R	W	K	P	K	M	I	G	G
1.7	P	Q	I	T	L	W	Q	R	P	L	V	S	I	K	I	G	G	Q	L	K	E	A	L	L	D	T	G	A	D	D	T	V	L	E	E	M	N	L	P	G	R	W	K	P	K	M	I	G	G
1.7	P	Q	I	T	L	W	Q	R	P	I	I	T	V	K	I	G	G	H	L	I	E	A	L	L	D	T	G	A	D	D	T	V	L	E	E	M	N	L	P	G	R	W	K	P	K	I	I	G	G
1.7	P	Q	I	T	L	W	Q	R	P	I	V	T	I	R	V	G	G	Q	L	K	E	A	L	L	D	T	G	A	D	D	T	V	L	E	E	I	N	L	P	G	R	W	K	P	K	M	I	V	G
1.7	P	Q	I	T	L	W	Q	R	P	L	V	T	V	K	I	G	G	Q	L	M	E	A	L	L	D	T	G	A	D	D	T	V	I	E	D	M	A	L	P	G	R	W	R	P	K	M	I	G	G
1.7	P	Q	I	T	L	W	Q	R	P	L	V	T	V	K	I	G	G	Q	L	K	E	A	L	L	D	T	G	A	D	D	T	V	L	E	E	M	N	L	P	G	R	W	K	P	K	M	I	G	G
1.8	P	Q	I	T	L	W	Q	R	P	V	V	T	V	K	I	G	G	Q	L	K	E	A	L	L	D	T	G	A	D	D	T	V	L	E	E	M	S	L	P	G	R	W	K	P	K	I	I	G	G
1.8	P	Q	I	T	L	W	Q	R	P	V	V	T	I	K	I	G	G	Q	L	K	E	A	L	I	D	T	G	A	D	D	T	V	L	E	E	M	N	L	P	G	R	W	K	P	K	I	I	G	G
1.8	P	Q	I	T	L	W	Q	R	P	V	V	P	I	R	I	G	G	Q	L	K	E	A	L	I	D	T	G	A	D	D	T	V	L	E	E	M	N	L	P	G	R	W	I	P	K	I	I	G	G
1.8	.	.	.	T	L	W	Q	R	P	I	V	T	I	K	I	G	G	Q	L	R	E	A	L	I	D	T	G	A	D	D	T	V	L	E	D	V	S	L	P	G	R	W	T	P	K	M	I	G	G
1.8	P	Q	I	T	L	W	Q	R	P	M	V	T	V	R	I	G	G	Q	L	I	E	A	L	L	D	T	G	A	D	D	T	V	L	E	Q	I	N	L	P	G	K	W	K	P	K	M	I	G	G
1.8	P	Q	I	T	L	W	Q	R	P	M	V	T	V	R	I	G	G	Q	L	I	E	A	L	L	D	T	G	A	D	D	T	V	L	E	Q	I	N	L	P	G	K	W	K	P	K	M	I	G	G
1.8	P	Q	I	T	L	W	Q	R	P	L	V	T	V	K	I	G	G	Q	L	K	E	A	L	L	D	T	G	A	D	D	T	V	L	E	D	I	D	L	P	G	R	W	K	P	R	M	I	G	G
1.8	.	.	.	T	L	W	Q	R	P	I	V	T	V	K	I	G	G	Q	L	K	E	A	L	L	D	T	G	A	D	D	T	V	L	E	D	M	N	L	P	G	R	W	K	P	K	M	I	G	G
1.8	P	Q	I	T	L	W	Q	R	P	F	V	T	V	K	I	G	G	Q	L	K	E	A	L	I	D	T	G	A	D	D	T	V	F	E	E	M	N	L	P	G	R	W	K	P	K	I	I	G	G
1.8	.	.	.	T	L	W	Q	R	P	I	V	T	I	K	I	G	G	Q	L	K	E	A	L	L	D	T	G	A	D	D	T	V	L	E	E	M	N	L	P	G	R	W	K	P	K	L	I	T	G
1.8	.	.	.	T	L	W	Q	R	P	I	V	T	I	R	V	A	G	Q	L	K	E	A	L	L	D	T	G	A	D	D	T	V	F	E	E	M	N	L	P	G	K	W	K	P	K	M	I	G	G
1.9	P	Q	I	T	L	W	Q	R	P	L	V	T	I	K	I	G	G	Q	L	R	E	A	L	L	D	T	G	A	D	D	T	V	L	E	D	I	N	L	P	G	K	W	K	P	K	M	I	G	G
1.9	P	Q	I	T	L	W	Q	R	P	L	V	T	I	K	I	G	G	Q	L	K	E	V	L	L	D	T	G	A	D	D	T	V	L	E	D	M	N	L	P	G	K	W	K	P	K	M	I	G	G
1.9	P	Q	I	T	L	W	Q	R	P	I	V	T	I	K	I	G	G	Q	L	R	E	A	L	L	D	T	G	A	D	D	T	V	L	E	E	I	N	L	P	G	R	W	K	P	K	M	I	G	G
1.9	.	.	.	T	L	W	Q	R	P	I	V	T	I	K	V	A	G	Q	L	K	E	A	L	L	D	T	G	A	D	D	T	V	L	E	E	M	N	L	P	G	R	W	K	P	K	M	I	G	G
1.9	.	.	.	T	L	W	Q	R	P	I	V	T	I	K	V	A	G	Q	L	K	E	A	L	L	D	T	G	A	D	D	T	V	L	E	E	M	N	L	P	G	R	W	K	P	K	M	I	G	G
1.9	P	Q	I	T	L	W	Q	R	P	I	V	T	I	R	V	G	G	Q	L	K	E	A	L	L	D	T	G	A	D	D	T	V	L	E	E	M	N	L	P	G	R	W	K	P	K	M	I	G	G
1.9	P	Q	I	T	L	W	Q	R	P	I	V	T	I	K	I	G	G	Q	L	K	E	A	L	L	D	T	G	A	D	D	T	V	L	E	D	I	N	L	P	G	K	W	K	P	K	M	I	G	G
1.9	P	Q	I	T	L	W	Q	R	P	F	V	T	V	K	I	G	G	Q	L	T	E	A	L	I	D	T	G	A	D	N	T	V	F	E	D	I	S	L	P	G	R	W	T	P	K	M	I	G	G
1.9	P	Q	I	T	L	W	Q	R	P	I	V	T	I	K	I	G	G	Q	L	R	E	A	L	I	D	T	G	A	D	D	T	V	L	E	D	M	D	L	P	G	R	W	K	P	K	I	I	G	G
1.9	P	Q	I	T	L	W	Q	R	P	I	V	T	I	K	I	G	G	Q	L	R	E	A	L	L	D	T	G	A	D	D	T	V	L	E	E	I	N	L	P	G	R	W	K	P	K	M	I	G	G
1.9	P	Q	I	T	L	W	Q	R	P	I	V	T	I	K	I	G	G	Q	L	K	E	A	L	L	D	T	G	A	D	D	T	V	L	E	E	M	S	L	P	G	R	W	K	P	K	I	I	G	G
1.9	P	Q	I	T	L	W	Q	R	P	L	V	T	I	K	I	G	G	Q	L	K	E	A	L	L	D	T	G	A	D	D	T	V	L	E	E	I	N	L	P	G	R	W	K	P	K	M	I	G	G
2.0	P	Q	I	T	L	W	Q	R	P	F	V	T	V	K	I	G	G	Q	L	K	E	A	L	L	D	T	G	A	D	D	T	V	L	E	E	M	N	L	P	G	R	W	K	P	K	M	I	G	G
2.0	P	Q	I	T	L	W	Q	R	P	F	V	T	V	K	I	G	G	Q	L	K	E	A	L	L	D	T	G	A	D	D	T	V	L	E	E	M	N	L	P	G	R	W	K	P	K	M	I	G	G
2.0	P	Q	I	T	L	W	Q	R	P	F	V	T	V	K	I	G	G	Q	L	K	E	A	L	L	D	T	G	A	D	D	T	V	L	E	E	M	N	L	P	G	R	W	K	P	K	M	I	G	G
2.0	P	Q	I	T	L	W	Q	R	P	F	V	T	V	K	I	G	G	Q	L	K	E	A	L	L	D	T	G	A	D	D	T	V	L	E	E	M	N	L	P	G	R	W	K	P	K	M	I	G	G
2.0	P	Q	I	T	L	W	Q	R	P	F	V	T	V	K	I	G	G	Q	L	K	E	A	L	L	D	T	G	A	D	D	T	V	L	E	E	M	N	L	P	G	R	W	K	P	K	M	I	G	G
2.0	P	Q	I	T	L	W	Q	R	P	I	V	T	I	K	I	G	G	Q	L	R	E	A	L	L	D	T	G	A	D	D	T	I	F	K	D	V	S	L	P	G	R	W	K	P	K	I	V	E	G
2.0	P	Q	I	T	L	W	Q	R	P	F	V	T	V	K	I	G	G	Q	L	K	E	A	L	L	D	T	G	A	D	D	T	V	L	E	E	M	N	L	P	G	R	W	K	P	K	M	I	G	G
2.0	P	Q	I	T	L	W	Q	R	P	F	V	T	V	K	I	G	G	Q	L	K	E	A	L	L	D	T	G	A	D	D	T	V	L	E	E	M	N	L	P	G	R	W	K	P	K	M	I	G	G
2.0	P	Q	I	T	L	W	Q	R	P	I	V	T	I	K	V	G	G	Q	L	M	E	A	L	L	D	T	G	A	D	D	T	V	L	E	E	M	N	L	P	G	R	W	K	P	K	M	I	G	G
2.0	P	Q	I	T	L	W	Q	R	P	F	V	T	M	K	I	G	G	Q	L	I	E	A	L	F	D	T	G	A	D	D	T	V	V	E	E	M	N	L	P	G	R	W	K	P	K	I	I	G	G
2.0	P	Q	I	T	L	W	Q	R	P	I	V	T	V	K	I	G	G	Q	L	I	E	A	L	L	D	T	G	A	D	D	T	V	L	E	Q	I	N	L	P	G	K	W	K	P	K	M	I	G	G
2.0	P	Q	I	T	L	W	Q	R	P	I	V	T	I	K	I	G	G	Q	L	R	E	A	L	L	D	T	G	A	D	D	T	V	L	E	D	I	S	L	P	G	K	W	K	P	K	V	I	V	G
2.0	P	Q	I	T	L	W	Q	R	P	I	V	T	I	K	I	G	G	Q	L	R	E	A	L	L	D	T	G	A	D	D	T	V	L	E	D	I	S	L	P	G	K	W	K	P	K	V	I	V	G
2.0	P	Q	I	T	L	W	Q	R	P	I	V	T	I	K	I	G	G	R	L	I	E	A	L	L	D	T	G	A	D	D	T	V	L	E	E	M	N	L	P	G	R	W	K	P	K	I	I	G	G
2.0	P	Q	I	T	L	W	Q	R	P	I	V	T	I	K	I	G	G	Q	L	R	E	A	L	L	D	T	G	A	D	D	T	V	L	E	D	I	D	L	P	G	R	W	K	P	K	M	I	G	G
2.0	P	Q	I	T	L	W	Q	R	P	I	V	T	I	K	I	G	G	Q	L	I	E	A	L	L	D	T	G	A	D	D	T	V	L	E	D	I	N	L	P	G	R	W	T	P	K	M	I	M	G
2.0	P	Q	I	T	L	W	Q	R	P	F	V	T	V	K	I	G	G	Q	L	K	E	A	L	L	D	T	G	A	D	D	T	I	I	E	E	I	N	L	P	G	R	W	K	P	K	M	I	G	G
2.0	P	Q	I	T	L	W	Q	R	P	L	V	T	I	K	I	G	G	Q	L	K	E	A	L	L	D	T	G	A	D	D	T	V	L	E	E	I	N	L	P	G	K	W	K	P	K	M	I	G	G
2.0	P	Q	I	T	L	W	Q	R	P	L	V	T	I	K	V	G	G	Q	T	R	E	A	L	L	D	T	G	A	D	D	T	V	L	E	E	I	N	L	P	G	K	W	K	P	K	M	I	G	G
2.0	P	Q	I	T	L	W	Q	R	P	L	V	T	I	K	V	E	G	Q	L	K	E	A	L	L	D	T	G	A	D	D	T	V	L	E	E	M	N	L	P	G	R	W	K	P	K	M	I	G	G
2.0	P	Q	I	T	L	W	Q	R	P	F	V	T	V	K	I	G	G	Q	L	K	E	A	L	L	D	T	G	A	D	D	T	V	L	E	E	M	N	L	P	G	R	W	K	P	K	M	I	G	G
2.0	P	Q	I	T	L	W	Q	R	P	L	V	T	I	K	I	G	G	Q	L	K	E	A	L	L	D	T	G	A	D	D	T	V	L	E	E	I	N	L	P	G	K	W	K	P	K	M	I	G	G
2.0	P	Q	I	T	L	W	Q	R	P	I	L	T	V	R	I	G	G	Q	L	K	E	V	L	L	D	T	G	A	D	D	T	V	L	E	D	I	D	L	P	G	R	W	K	P	K	M	I	M	G
2.1	P	Q	I	T	L	W	Q	R	P	V	V	T	I	K	I	G	G	Q	L	R	E	A	L	L	D	T	G	A	D	D	T	V	F	E	E	I	N	L	P	G	R	W	K	P	K	L	I	G	G
2.1	P	Q	I	T	L	W	Q	R	P	I	V	T	I	K	V	G	G	Q	L	K	E	A	L	F	D	T	G	A	D	D	T	V	F	E	D	M	N	L	P	G	K	W	K	P	K	I	I	G	G
2.1	P	Q	I	T	L	W	Q	R	P	L	V	T	I	K	I	A	G	Q	I	K	E	A	L	L	D	T	G	A	D	D	T	V	F	E	E	M	N	L	P	G	R	W	K	P	K	I	I	G	G
2.1	P	Q	I	T	L	W	Q	R	P	F	V	T	I	K	I	G	G	Q	L	K	E	A	L	L	D	T	G	A	D	D	T	V	F	E	D	I	N	L	P	G	R	W	K	P	K	M	I	G	G
2.1	P	Q	I	T	L	W	Q	R	P	V	V	T	I	K	I	G	G	Q	L	R	E	A	L	L	D	T	G	A	D	D	T	V	F	E	E	I	N	L	P	G	R	W	K	P	K	L	I	G	G
2.1	P	Q	I	T	L	W	Q	R	P	L	V	T	I	K	V	G	G	Q	L	K	E	A	L	L	D	T	G	A	D	D	T	I	F	E	E	M	N	L	P	G	R	W	K	P	K	M	I	G	G
2.1	P	Q	I	T	L	W	Q	R	P	L	V	T	I	K	V	G	D	Q	L	R	E	A	L	L	D	T	G	A	D	D	T	V	L	E	D	I	N	L	P	G	K	W	K	P	K	M	I	G	G
2.1	.	.	.	.	L	W	Q	R	P	I	V	T	I	K	I	G	G	Q	L	R	E	A	L	L	D	T	G	A	D	D	T	V	L	E	D	M	N	L	P	G	K	W	K	P	K	M	I	G	G
2.1	.	.	.	T	L	W	Q	R	P	I	V	T	I	K	V	G	G	Q	L	K	E	A	L	L	D	T	G	A	D	D	T	V	L	E	D	M	D	L	P	G	R	W	K	P	K	L	I	G	G
2.1	.	.	.	.	L	W	Q	R	P	I	V	T	I	K	I	G	G	Q	L	R	E	A	L	L	D	T	G	A	D	D	T	V	L	E	D	M	N	L	P	G	K	W	K	P	K	M	I	G	G
2.1	P	Q	I	T	L	W	Q	R	P	F	V	T	I	K	I	G	G	Q	L	K	E	A	L	L	D	T	G	A	D	N	T	V	L	E	D	I	X	L	P	G	R	W	K	P	K	M	I	G	G
2.2	P	Q	I	T	L	W	Q	R	P	I	V	T	V	K	I	G	G	Q	L	K	E	A	L	I	D	T	G	A	D	D	T	V	F	E	D	I	S	L	P	G	R	W	K	P	K	I	I	G	G
2.2	P	Q	I	T	L	W	Q	R	P	I	V	T	V	K	I	G	G	Q	L	K	E	A	L	I	D	T	G	A	D	D	T	V	F	E	D	I	S	L	P	G	R	W	K	P	K	I	I	G	G
2.2	P	Q	I	T	L	W	Q	R	P	I	V	T	V	K	V	G	G	Q	L	R	E	A	L	I	D	T	G	A	D	D	T	V	F	E	D	I	E	L	P	G	R	W	K	P	R	M	I	G	G
2.2	P	Q	I	T	L	W	Q	R	P	L	V	T	V	R	I	G	G	Q	L	K	E	A	L	L	D	T	G	A	D	D	T	V	L	E	D	I	N	L	P	G	K	W	K	P	K	M	I	G	G
2.2	P	Q	I	T	L	W	Q	R	P	I	V	T	V	K	V	G	G	Q	L	R	E	A	L	I	D	T	G	A	D	D	T	V	F	E	D	I	E	L	P	G	R	W	K	P	R	M	I	A	G
2.2	P	Q	I	T	L	W	Q	R	P	F	V	T	V	K	I	G	G	Q	P	K	E	A	L	L	D	T	G	A	D	N	T	V	F	E	D	I	N	L	P	G	R	W	T	P	K	I	I	G	G
2.2	P	Q	I	T	L	W	Q	R	P	F	V	T	V	K	I	G	G	Q	L	K	E	A	L	L	D	T	G	A	D	D	T	V	L	E	E	M	N	L	P	G	R	W	K	P	K	I	I	G	G
2.2	P	Q	I	T	L	W	Q	R	P	L	V	T	I	K	I	G	G	Q	L	K	E	A	L	L	D	T	G	A	D	D	T	I	L	E	D	I	N	L	P	G	R	W	T	P	K	I	I	G	G
2.2	P	Q	I	T	L	W	Q	R	P	L	V	T	I	K	I	G	G	Q	L	K	E	A	L	L	D	T	G	A	D	D	T	I	L	E	D	I	N	L	P	G	R	W	T	P	K	I	I	G	G
2.2	.	.	.	T	L	G	Q	R	P	I	V	T	I	K	V	G	G	Q	L	R	E	A	L	L	D	T	G	A	D	D	T	I	L	E	E	I	N	L	P	G	R	W	K	P	K	I	I	G	G
2.2	P	Q	I	T	L	W	Q	R	P	I	V	T	I	K	I	G	G	Q	L	K	E	A	L	L	D	T	G	A	D	D	T	I	L	E	E	M	N	L	P	G	R	W	K	P	K	I	V	G	G
2.2	P	Q	I	T	L	W	Q	R	P	F	V	T	I	K	I	G	G	Q	L	K	E	A	L	L	D	T	G	A	D	D	T	I	F	E	E	L	S	L	P	G	R	W	K	P	K	I	I	G	G
2.2	P	Q	I	T	L	W	Q	R	P	F	I	T	V	K	I	G	G	Q	L	K	E	A	L	L	D	T	G	A	D	D	T	I	F	Q	E	M	S	L	P	G	R	W	K	P	K	L	I	G	G
2.2	P	Q	I	T	L	W	Q	R	P	I	V	T	I	K	I	G	G	Q	L	K	E	A	L	L	D	T	G	A	D	D	T	V	L	E	E	M	N	L	P	G	R	W	K	P	K	I	V	G	G
2.2	P	Q	I	T	L	W	Q	R	P	F	V	T	V	K	V	G	G	Q	L	I	E	A	L	L	D	T	G	A	D	D	T	V	L	E	E	I	D	L	P	G	R	W	K	P	K	L	I	G	G
2.3	P	Q	I	T	L	W	Q	R	P	X	V	T	I	K	I	G	G	Q	L	K	E	A	L	L	D	T	G	A	D	D	T	V	L	E	D	I	E	L	P	G	R	W	K	P	K	M	I	G	G
2.3	P	Q	I	T	L	W	Q	R	P	X	V	T	I	K	I	G	G	Q	L	K	E	A	L	L	D	T	G	A	D	D	T	V	L	E	D	I	E	L	P	G	R	W	K	P	K	M	I	G	G
2.3	P	Q	I	T	L	W	Q	R	P	L	V	P	I	K	I	G	G	Q	L	R	E	A	L	L	D	T	G	A	D	D	T	I	L	E	D	I	S	L	P	G	K	W	K	P	K	M	I	G	G
2.3	.	.	.	T	L	W	Q	R	P	I	V	T	I	K	I	G	G	Q	L	K	E	A	L	L	D	T	G	A	D	D	T	V	L	E	E	M	N	L	P	G	K	W	K	P	K	M	I	V	G
2.3	.	.	.	T	L	W	Q	R	P	I	V	T	I	K	I	G	G	Q	L	K	E	A	L	L	D	T	G	A	D	D	T	V	F	E	E	M	N	L	P	G	R	W	K	P	K	M	I	M	G
2.4	.	.	.	T	L	W	Q	R	P	I	V	T	I	K	I	G	G	Q	L	K	E	A	L	L	D	T	G	A	D	D	T	V	L	E	E	M	N	L	P	G	K	W	K	P	K	L	I	G	G
2.4	.	.	.	T	L	W	Q	R	P	I	V	T	I	K	I	G	G	Q	L	K	E	A	L	L	D	T	G	A	D	D	T	V	L	E	E	M	N	L	P	G	K	W	K	P	K	L	I	G	G
2.4	P	Q	I	T	L	W	Q	R	P	L	V	T	I	R	I	G	G	Q	L	K	E	A	L	L	D	T	G	A	D	D	T	V	V	E	E	M	N	L	P	G	K	W	K	P	K	M	I	G	G
2.4	P	Q	I	T	L	W	Q	R	P	F	V	T	V	K	I	A	G	Q	I	T	E	A	L	L	D	T	G	A	D	D	T	V	L	E	E	M	N	L	P	G	R	W	K	P	K	I	I	G	G
2.4	P	Q	I	T	L	W	Q	R	P	L	V	S	V	K	V	G	G	Q	I	T	E	A	L	L	D	T	G	A	D	D	T	V	L	E	E	I	N	L	P	G	R	W	K	P	K	M	I	G	G
2.4	.	.	.	T	L	W	Q	R	P	F	V	T	I	K	I	G	G	Q	L	K	E	A	L	L	D	T	G	A	D	D	T	I	F	E	E	M	N	L	P	G	R	W	K	P	K	I	V	G	G
2.4	P	Q	I	T	L	W	Q	R	P	I	V	T	I	K	I	G	G	Q	L	K	E	A	L	L	D	T	G	A	D	D	T	V	L	E	D	I	N	L	P	G	K	W	K	P	K	M	I	G	G
2.4	P	Q	I	T	L	W	Q	R	P	L	V	T	V	K	I	G	G	Q	L	K	E	A	L	L	D	T	G	A	D	D	T	V	L	E	E	M	N	L	P	G	R	W	K	P	K	I	I	G	G
2.5	P	Q	I	T	L	W	Q	R	P	F	V	T	M	K	I	G	G	Q	L	I	E	A	L	L	D	T	G	A	D	D	T	V	L	E	E	I	S	L	P	G	R	W	K	P	K	I	I	G	G
2.5	.	.	.	T	L	W	Q	R	P	I	V	T	V	K	I	G	G	Q	L	K	E	A	L	L	D	T	G	A	D	D	T	V	F	E	E	M	N	L	P	G	R	W	K	P	K	I	I	G	G
2.5	P	Q	I	T	L	W	Q	R	P	L	V	T	V	K	I	G	G	Q	L	K	E	A	L	L	D	T	G	A	D	D	T	I	F	Q	E	M	N	L	P	G	R	W	K	P	K	I	V	G	G
2.5	P	Q	I	T	L	W	Q	R	P	I	V	T	I	K	I	G	G	Q	L	R	E	A	L	L	D	T	G	A	D	D	T	I	L	E	D	I	N	L	P	G	R	W	T	P	K	I	V	G	G
2.5	P	Q	I	T	L	W	Q	R	P	I	V	T	V	K	V	G	G	Q	V	K	E	A	L	I	D	T	G	A	D	D	T	I	F	E	E	M	N	L	P	G	R	W	E	P	K	L	I	G	G
2.6	P	Q	I	T	L	W	Q	R	P	L	V	T	I	K	I	G	G	Q	L	K	E	A	L	L	D	T	G	A	D	D	T	V	F	E	E	M	T	L	P	G	R	W	K	P	K	M	I	G	G
2.6	P	Q	I	T	L	W	Q	R	P	L	V	T	I	K	I	G	G	Q	L	K	E	A	L	L	D	T	G	A	D	D	T	V	F	E	E	M	T	L	P	G	R	W	K	P	K	M	I	G	G
2.6	P	Q	I	T	L	W	Q	R	P	L	V	T	I	K	I	G	G	Q	L	K	E	A	L	L	D	T	G	A	D	D	T	V	F	E	E	M	T	L	P	G	R	W	K	P	K	M	I	G	G
2.6	P	Q	I	T	L	W	Q	R	P	L	V	T	I	K	I	G	G	Q	L	K	E	A	L	L	D	T	G	A	D	D	T	V	F	E	E	M	T	L	P	G	R	W	K	P	K	M	I	G	G
2.6	P	Q	I	T	L	W	Q	R	P	L	V	T	I	K	I	G	G	Q	L	K	E	A	L	L	D	T	G	A	D	D	T	V	F	E	E	M	T	L	P	G	R	W	K	P	K	M	I	G	G
2.6	P	Q	I	T	L	W	Q	R	P	L	V	T	I	K	I	G	G	Q	L	K	E	A	L	L	D	T	G	A	D	D	T	I	F	E	E	M	T	L	P	G	R	W	K	P	K	M	I	G	G
2.6	P	Q	I	T	L	W	Q	R	P	L	V	T	I	K	I	G	G	Q	L	K	E	A	L	L	D	T	G	A	D	D	T	I	F	E	E	M	T	L	P	G	R	W	K	P	K	M	I	G	G
2.6	P	Q	I	T	L	W	Q	R	P	L	V	T	I	K	I	G	G	Q	L	K	E	A	L	L	D	T	G	A	D	D	T	I	F	E	E	M	T	L	P	G	R	W	K	P	K	M	I	G	G
2.6	P	Q	I	T	L	W	Q	R	P	L	V	T	I	K	I	G	G	Q	L	K	E	A	L	L	D	T	G	A	D	D	T	I	F	E	E	M	T	L	P	G	R	W	K	P	K	M	I	G	G
2.6	P	Q	I	T	L	W	Q	R	P	L	V	T	I	K	I	G	G	Q	L	K	E	A	L	L	D	T	G	A	D	D	T	V	F	E	E	M	T	L	P	G	R	W	K	P	K	M	I	G	G
2.6	P	Q	I	T	L	W	Q	R	P	L	V	T	I	K	I	G	G	Q	L	K	E	A	L	L	D	T	G	A	D	D	T	V	F	E	E	M	T	L	P	G	R	W	K	P	K	M	I	G	G
2.6	P	Q	I	T	L	W	Q	R	P	L	V	T	I	K	I	G	G	Q	L	K	E	A	L	L	D	T	G	A	D	D	T	V	F	E	E	M	T	L	P	G	R	W	K	P	K	M	I	G	G
2.6	P	Q	I	T	L	W	Q	R	P	L	V	T	I	K	I	G	G	Q	L	K	E	A	L	L	D	T	G	A	D	D	T	V	F	E	E	M	T	L	P	G	R	W	K	P	K	M	I	G	G
2.6	P	Q	I	T	L	W	Q	R	P	L	V	T	I	K	I	G	G	Q	L	K	E	A	L	L	D	T	G	A	D	D	T	V	F	E	E	M	T	L	P	G	R	W	K	P	K	M	I	G	G
2.6	P	Q	I	T	L	W	Q	R	P	L	V	T	I	K	I	G	G	Q	L	K	E	A	L	L	D	T	G	A	D	D	T	V	F	E	E	M	T	L	P	G	R	W	K	P	K	M	I	G	G
2.6	P	Q	I	T	L	W	Q	R	P	L	V	T	I	K	I	G	G	Q	L	K	E	A	L	L	D	T	G	A	D	D	T	V	F	E	E	M	T	L	P	G	R	W	K	P	K	M	I	G	G
2.6	P	Q	I	T	L	W	Q	R	P	L	V	T	I	K	I	G	G	Q	L	K	E	A	L	L	D	T	G	A	D	D	T	V	F	E	E	M	T	L	P	G	R	W	K	P	K	M	I	G	G
2.6	P	Q	I	T	L	W	Q	R	P	L	V	T	I	K	I	G	G	Q	L	K	E	A	L	L	D	T	G	A	D	D	T	V	F	E	E	M	T	L	P	G	R	W	K	P	K	M	I	G	G
2.6	P	Q	I	T	L	W	Q	R	P	L	V	T	I	K	I	G	G	Q	L	K	E	A	L	L	D	T	G	A	D	D	T	I	F	E	E	M	T	L	P	G	R	W	K	P	K	M	I	G	G
2.6	P	Q	I	T	L	W	Q	R	P	F	I	T	V	K	V	A	G	Q	L	I	E	A	I	L	D	T	G	A	D	D	T	V	L	D	K	I	D	L	P	G	R	W	T	P	K	I	I	G	G
2.6	P	Q	I	T	L	W	Q	R	P	F	I	T	V	K	V	A	G	Q	L	I	E	A	I	L	D	T	G	A	D	D	T	V	L	D	K	I	D	L	P	G	R	W	T	P	K	I	V	G	G
2.6	P	Q	I	T	L	W	Q	R	P	L	V	T	I	K	I	G	G	Q	L	K	E	A	L	L	D	T	G	A	D	D	T	V	F	E	E	M	T	L	P	G	R	W	K	P	K	M	I	G	G
2.6	P	Q	I	T	L	W	Q	R	P	L	V	T	I	K	V	G	G	Q	L	T	E	A	L	L	D	T	G	A	D	N	T	V	L	E	D	I	N	L	P	G	R	W	K	P	K	M	I	G	G
2.6	P	Q	I	T	L	W	Q	R	P	L	V	T	I	K	I	G	G	Q	L	K	E	A	L	L	D	T	G	A	D	D	T	V	F	E	E	M	T	L	P	G	R	W	K	P	K	M	I	G	G
2.6	P	Q	I	T	L	W	Q	R	P	L	V	T	I	K	I	G	G	Q	L	K	E	A	L	L	D	T	G	A	D	D	T	I	F	E	E	M	T	L	P	G	R	W	K	P	K	M	I	G	G
2.6	P	Q	I	T	L	W	Q	R	P	L	V	T	I	K	I	G	G	Q	L	K	E	A	L	L	D	T	G	A	D	D	T	I	F	E	E	M	T	L	P	G	R	W	K	P	K	M	I	G	G
2.6	P	Q	I	T	L	W	Q	R	P	L	V	T	I	K	I	G	G	Q	L	K	E	A	L	L	D	T	G	A	D	D	T	I	F	E	E	M	T	L	P	G	R	W	K	P	K	M	I	G	G
2.6	P	Q	I	T	L	W	Q	R	P	I	V	T	V	K	I	G	G	Q	L	K	E	A	L	L	D	T	G	A	D	D	T	V	F	E	E	M	N	L	P	G	R	W	T	P	K	I	I	V	G
2.6	P	Q	I	T	L	W	Q	R	P	L	V	T	I	K	I	G	G	Q	L	K	E	A	L	L	D	T	G	A	D	D	T	I	F	E	E	M	T	L	P	G	R	W	K	P	K	M	I	G	G
2.6	P	Q	I	T	L	W	Q	R	P	L	V	T	I	K	I	G	G	Q	L	K	E	A	L	L	D	T	G	A	D	D	T	I	F	E	E	M	T	L	P	G	R	W	K	P	K	M	I	G	G
2.6	P	Q	I	T	L	W	Q	R	P	L	V	T	I	K	I	G	G	Q	L	K	E	A	L	L	D	T	G	A	D	D	T	I	F	E	E	M	T	L	P	G	R	W	K	P	K	M	I	G	G
2.6	P	Q	I	T	L	W	Q	R	P	L	V	T	I	K	I	G	G	Q	L	K	E	A	L	L	D	T	G	A	D	D	T	I	F	E	E	M	T	L	P	G	R	W	K	P	K	M	I	G	G
2.6	P	Q	I	T	L	W	Q	R	P	L	V	T	I	K	I	G	G	Q	L	K	E	A	L	L	D	T	G	A	D	D	T	I	F	E	E	M	T	L	P	G	R	W	K	P	K	M	I	G	G
2.6	P	Q	I	T	L	W	Q	R	P	L	V	T	I	K	I	G	G	Q	L	K	E	A	L	L	D	T	G	A	D	D	T	I	F	E	E	M	T	L	P	G	R	W	K	P	K	M	I	G	G
2.6	P	Q	I	T	L	W	Q	R	P	L	V	T	I	K	I	G	G	Q	L	K	E	A	L	L	D	T	G	A	D	D	T	I	F	E	E	M	T	L	P	G	R	W	K	P	K	M	I	G	G
2.6	P	Q	I	T	L	W	Q	R	P	L	V	T	I	K	I	G	G	Q	L	K	E	A	L	L	D	T	G	A	D	D	T	I	F	E	E	M	T	L	P	G	R	W	K	P	K	M	I	G	G
2.6	P	Q	I	T	L	W	Q	R	P	I	V	T	I	K	I	G	G	Q	V	R	E	A	L	I	D	T	G	A	D	D	T	V	F	E	D	I	D	L	P	G	R	W	T	P	K	L	I	G	G
2.7	P	Q	I	T	L	W	Q	R	P	V	V	T	V	R	I	E	G	Q	I	I	E	A	L	L	D	T	G	A	D	D	T	V	L	E	D	I	N	L	T	G	R	W	K	P	K	M	I	G	G
2.7	P	Q	I	T	L	W	Q	R	P	L	V	N	I	R	V	G	G	Q	I	R	E	A	L	L	D	T	G	A	D	D	T	V	L	E	D	I	N	L	P	G	K	W	K	P	K	M	I	G	G
2.7	P	Q	I	T	L	W	Q	R	P	L	V	T	V	K	I	G	G	Q	L	K	E	A	L	L	D	T	G	A	D	D	T	V	F	E	E	I	N	L	P	G	K	W	K	P	K	M	I	G	G
2.7	.	.	.	T	L	W	Q	R	P	I	V	T	V	K	I	A	G	Q	L	K	E	A	L	F	D	T	G	A	D	D	T	V	F	Q	E	M	N	L	P	G	R	W	K	P	K	M	I	G	G
2.7	P	Q	I	T	L	W	Q	R	P	I	V	T	I	K	I	G	G	Q	L	K	E	A	L	L	D	T	G	A	D	D	T	V	L	E	D	I	N	L	P	G	K	W	K	P	K	M	I	G	G
2.7	.	.	.	T	L	W	Q	R	P	I	V	T	V	K	I	G	G	Q	L	R	E	A	L	L	D	T	G	A	D	D	T	V	L	E	E	I	N	L	P	G	R	W	K	P	K	L	I	G	G
2.7	.	.	.	T	L	W	Q	R	P	F	V	T	V	K	I	G	G	Q	L	T	E	A	L	L	D	T	G	A	D	D	T	I	F	E	D	I	N	L	P	G	R	W	T	P	K	I	V	G	G
2.7	.	.	.	T	L	W	Q	R	P	I	V	I	I	K	I	A	G	Q	L	K	E	A	L	L	D	T	G	A	D	D	T	V	F	E	E	M	N	L	P	G	R	W	K	P	K	M	I	M	G
2.7	P	Q	I	T	L	W	Q	R	P	L	V	T	I	K	I	G	G	Q	L	K	E	A	L	L	D	T	G	A	D	D	T	V	L	E	E	M	N	L	P	G	K	W	K	P	K	M	I	G	G
2.7	P	Q	I	T	L	W	Q	R	P	L	V	T	I	K	I	G	G	Q	L	K	E	A	L	L	D	T	G	A	D	D	T	V	L	E	E	M	N	L	P	G	K	W	K	P	K	M	I	G	G
2.7	P	Q	I	T	L	W	Q	R	P	L	V	T	I	K	I	G	G	Q	L	K	E	A	L	L	D	T	G	A	D	D	T	V	L	E	E	M	N	L	P	G	K	W	K	P	K	M	I	G	G
2.7	P	Q	I	T	L	W	Q	R	P	L	V	T	I	K	I	G	G	Q	L	K	E	A	L	L	D	T	G	A	D	D	T	V	L	E	E	M	N	L	P	G	K	W	K	P	K	M	I	G	G
2.8	.	.	.	.	.	.	Q	R	P	I	V	T	V	K	V	G	G	Q	L	M	E	A	L	L	D	T	G	A	D	D	T	V	F	E	G	I	N	L	P	G	K	W	K	P	K	M	I	G	G
2.8	P	Q	I	T	L	W	Q	R	P	I	I	T	I	K	I	G	G	Q	L	K	E	A	L	L	D	T	G	A	D	D	T	V	L	E	D	I	N	L	P	G	K	W	K	P	K	L	I	G	G
2.8	P	Q	I	T	L	W	Q	R	P	I	I	T	I	K	V	G	G	H	I	I	E	A	L	L	D	T	G	A	D	D	T	V	L	E	E	I	D	L	P	G	R	W	K	P	K	I	I	G	G
2.8	P	Q	I	T	L	W	Q	R	P	L	V	P	V	R	I	G	G	Q	V	R	E	A	L	L	D	T	G	A	D	D	T	V	L	E	E	I	N	L	P	G	K	W	K	P	K	M	I	G	G
2.8	P	Q	I	T	L	W	Q	R	P	I	V	T	V	K	I	A	G	Q	L	R	E	A	L	F	D	T	G	A	D	D	T	V	F	E	E	I	N	L	P	G	R	W	K	P	K	I	I	G	G
2.9	.	.	.	T	L	W	Q	R	P	I	V	I	V	K	I	G	G	Q	L	K	E	A	L	L	D	T	G	A	D	D	T	V	L	E	E	M	N	L	P	G	R	W	T	P	K	L	I	V	G
2.9	P	Q	I	T	L	W	Q	R	P	F	V	T	I	K	V	G	G	Q	L	K	E	A	L	L	D	T	G	A	D	D	T	V	L	E	E	M	N	L	P	G	K	W	K	P	K	I	I	G	G
2.9	P	Q	I	T	L	W	Q	R	P	I	V	T	V	K	I	G	G	Q	L	K	E	A	L	L	D	T	G	A	D	D	T	V	L	E	E	M	N	L	P	G	K	W	K	P	K	I	V	G	G
2.9	.	.	.	T	L	W	Q	R	P	I	V	T	I	K	I	A	G	Q	L	R	E	A	L	L	D	T	G	A	D	D	T	V	L	E	E	I	N	L	P	G	R	W	K	P	K	M	I	V	G
2.9	.	.	.	T	L	W	Q	R	P	I	V	T	V	K	V	E	G	Q	L	R	E	A	L	L	D	T	G	A	D	D	T	V	F	E	D	I	N	L	S	G	K	W	T	P	K	L	I	G	G
2.9	.	.	.	T	L	W	Q	R	P	I	V	T	I	K	I	G	G	Q	L	K	E	A	L	L	D	T	G	A	D	D	T	V	L	E	E	L	D	L	P	G	R	W	K	P	K	I	V	G	G
2.9	P	Q	I	T	L	W	Q	R	P	I	V	T	V	K	I	G	G	Q	L	K	E	A	L	L	D	T	G	A	D	D	T	V	F	E	D	I	N	L	P	G	R	W	K	P	K	M	I	G	G
2.9	P	Q	I	T	L	W	Q	R	P	F	V	T	V	N	I	G	G	Q	L	K	E	A	L	F	D	T	G	A	D	D	T	V	F	Q	E	M	N	L	P	G	R	W	K	P	K	I	I	G	G
3.0	P	Q	I	T	L	W	Q	R	P	I	V	T	I	K	I	G	G	Q	L	K	E	A	L	L	D	T	G	A	D	D	T	V	L	E	D	M	N	L	P	G	R	W	T	P	K	M	I	G	G
3.0	P	Q	I	T	L	W	Q	R	P	I	V	T	I	K	I	G	G	Q	L	K	E	A	L	L	D	T	G	A	D	D	T	V	L	E	E	M	N	L	P	G	R	W	K	P	K	M	I	G	G
3.0	P	Q	I	T	L	W	Q	R	P	I	I	P	V	R	I	G	G	Q	L	K	E	A	L	L	D	T	G	A	D	D	T	I	F	E	E	M	T	L	P	G	R	W	Q	P	K	I	V	G	G
3.1	.	.	.	T	L	W	Q	R	P	I	V	T	V	K	I	G	G	Q	L	K	E	A	L	L	D	T	G	A	D	D	T	V	F	E	E	M	N	L	P	G	R	W	K	P	K	M	I	V	G
3.1	.	.	.	T	L	W	Q	R	P	I	V	T	I	K	I	G	G	Q	L	K	E	A	L	L	D	T	G	A	D	D	T	V	L	E	E	M	N	L	P	G	R	W	T	P	K	L	I	V	G
3.1	.	.	.	T	L	W	Q	R	P	I	V	T	I	K	V	G	G	Q	L	R	E	A	L	L	D	T	G	A	D	D	T	I	L	E	E	I	N	L	P	G	R	W	K	P	K	I	I	G	G
3.1	P	Q	I	T	L	W	Q	R	P	F	V	T	V	K	V	G	G	Q	L	K	E	A	L	L	D	T	G	A	D	N	T	V	F	E	D	L	D	L	P	G	R	W	K	P	I	M	I	G	G
3.1	.	.	.	T	L	W	Q	R	P	I	V	T	V	K	I	G	G	Q	L	K	E	A	L	L	D	T	G	A	D	D	T	V	F	E	E	M	N	L	P	G	R	W	K	P	K	M	I	V	G
3.2	P	Q	I	T	L	W	Q	R	P	I	V	T	I	K	I	G	G	Q	L	K	E	A	L	L	D	T	G	A	D	D	T	V	L	E	D	M	N	L	P	G	R	W	K	P	K	I	I	G	G
3.2	.	.	.	T	L	W	Q	R	P	V	V	P	I	R	I	G	G	Q	L	K	E	A	L	L	D	T	G	A	D	D	T	V	L	E	D	M	N	L	P	G	K	W	K	P	K	I	I	G	G
3.2	P	Q	I	T	L	W	Q	R	P	V	V	T	I	K	I	G	G	Q	L	K	E	A	L	L	D	T	G	A	D	D	T	V	L	E	E	M	D	L	P	G	R	W	K	P	K	M	I	L	G
3.2	P	Q	I	T	L	W	Q	R	P	V	V	T	V	K	I	G	G	H	V	R	E	A	L	L	D	T	G	A	D	D	T	V	I	E	E	I	S	L	P	G	R	W	K	P	K	M	I	G	G
3.2	P	Q	I	T	L	W	Q	R	P	I	V	T	V	K	I	G	G	Q	V	T	E	A	L	L	D	T	G	A	D	D	T	V	L	E	E	M	N	L	P	G	R	W	K	P	K	I	I	G	G
3.2	P	Q	I	T	L	W	Q	R	P	L	V	T	V	K	I	G	G	Q	L	T	E	A	L	L	D	T	G	A	D	D	T	V	L	E	N	I	E	L	P	G	R	W	K	P	K	M	I	G	G
3.2	P	Q	I	T	L	W	Q	R	P	V	V	T	I	K	I	G	G	Q	L	K	E	A	L	L	D	T	G	A	D	D	T	V	L	E	E	M	D	L	P	G	R	W	K	P	K	M	I	V	G
3.2	P	Q	I	T	L	W	Q	R	P	I	V	T	I	K	I	G	G	Q	L	K	E	A	L	L	D	T	G	A	D	D	T	V	F	E	E	M	X	L	P	G	R	W	K	P	K	M	I	G	G
3.3	P	Q	I	T	L	W	Q	R	P	L	V	T	I	K	V	G	G	Q	L	R	E	A	L	L	D	T	G	A	D	D	T	V	L	E	D	I	N	L	P	G	K	W	K	P	K	M	I	G	G
3.3	P	Q	I	T	L	W	Q	R	P	L	V	T	I	K	V	G	G	Q	L	R	E	A	L	L	D	T	G	A	D	D	T	V	L	E	D	I	N	L	P	G	K	W	K	P	K	M	I	G	G
3.3	P	Q	I	T	L	W	Q	R	P	I	V	T	I	K	I	G	G	Q	L	K	E	A	L	L	D	T	G	A	D	D	T	V	L	E	E	M	N	L	P	G	R	W	K	P	K	M	V	G	G
3.3	P	Q	I	T	L	W	Q	R	P	I	V	T	I	K	I	G	G	Q	L	K	E	A	L	L	D	T	G	A	D	D	T	I	F	E	D	M	S	L	P	G	R	W	K	P	K	I	V	G	G
3.3	P	Q	I	T	L	W	Q	R	P	I	V	T	I	K	I	G	G	Q	L	K	E	A	L	L	D	T	G	A	D	D	T	I	L	E	E	M	N	L	P	G	R	W	K	P	K	M	V	G	G
3.3	P	Q	I	T	L	W	Q	R	P	I	V	T	I	K	I	G	G	Q	L	K	E	A	L	L	D	T	G	A	D	D	T	I	L	E	E	M	N	L	P	G	R	W	K	P	K	M	I	G	G
3.3	P	Q	I	T	L	W	Q	R	P	I	V	T	I	K	I	G	G	Q	L	K	E	A	L	L	D	T	G	A	D	D	T	I	L	E	E	M	N	L	P	G	R	W	K	P	K	M	I	G	G
3.3	P	Q	I	T	L	W	Q	R	P	I	V	T	I	K	I	G	G	Q	L	K	E	A	L	L	D	T	G	A	D	D	T	V	L	E	E	M	N	L	P	G	R	W	K	P	K	M	V	G	G
3.3	P	Q	I	T	L	W	Q	R	P	I	V	T	I	K	I	G	G	Q	L	K	E	A	L	L	D	T	G	A	D	D	T	V	L	E	E	M	N	L	P	G	R	W	K	P	K	M	I	G	G
3.3	P	Q	I	T	L	W	Q	R	P	I	V	T	I	K	I	G	G	Q	L	K	E	A	L	L	D	T	G	A	D	D	T	V	L	E	E	M	N	L	P	G	R	W	K	P	K	M	I	G	G
3.3	P	Q	I	T	L	W	Q	R	P	I	V	T	I	K	V	G	G	Q	I	R	E	A	L	L	D	T	G	A	D	D	T	V	L	E	D	I	E	L	P	G	K	W	K	P	K	M	I	G	G
3.3	P	Q	I	T	L	W	Q	R	P	I	V	T	I	K	I	G	G	Q	L	K	E	A	L	L	D	T	G	A	D	D	T	I	L	E	E	M	N	L	P	G	R	W	K	P	K	M	V	G	G
3.3	P	Q	I	T	L	W	Q	R	P	I	V	T	I	K	I	G	G	Q	L	R	E	A	L	L	D	T	G	A	D	D	T	V	L	E	D	I	D	L	P	G	K	W	K	P	K	I	I	G	G
3.4	.	.	.	T	L	W	Q	R	P	L	V	T	I	K	I	G	G	Q	L	K	E	A	L	L	D	T	G	A	D	D	T	I	L	E	E	M	N	L	P	G	R	W	K	P	K	M	V	G	G
3.4	.	.	.	T	L	W	Q	R	P	L	V	T	I	K	I	G	G	Q	L	K	E	A	L	L	D	T	G	A	D	D	T	I	L	E	E	M	N	L	P	G	R	W	K	P	K	M	I	G	G
3.4	.	.	.	T	L	W	Q	R	P	L	V	T	I	K	I	G	G	Q	L	K	E	A	L	L	D	T	G	A	D	D	T	I	L	E	E	M	N	L	P	G	R	W	K	P	K	M	I	G	G
3.4	.	.	.	T	L	W	Q	R	P	L	V	T	I	K	I	G	G	Q	L	K	E	A	L	L	D	T	G	A	D	D	T	V	L	E	E	M	N	L	P	G	R	W	K	P	K	M	V	G	G
3.4	.	.	.	T	L	W	Q	R	P	L	V	T	I	K	I	G	G	Q	L	K	E	A	L	L	D	T	G	A	D	D	T	I	L	E	E	M	N	L	P	G	R	W	K	P	K	M	I	G	G
3.4	.	.	.	T	L	W	Q	R	P	L	V	T	I	K	I	G	G	Q	L	K	E	A	L	L	D	T	G	A	D	D	T	V	L	E	E	M	N	L	P	G	R	W	K	P	K	M	I	G	G
3.4	.	.	.	T	L	W	Q	R	P	L	V	T	I	K	I	G	G	Q	L	K	E	A	L	L	D	T	G	A	D	D	T	I	L	E	E	M	N	L	P	G	R	W	K	P	K	M	I	G	G
3.4	.	.	.	T	L	W	Q	R	P	L	V	T	I	K	I	G	G	Q	L	K	E	A	L	L	D	T	G	A	D	D	T	V	L	E	E	M	N	L	P	G	R	W	K	P	K	M	I	G	G
3.4	P	Q	I	T	L	W	Q	R	P	F	V	T	V	K	V	G	G	Q	L	V	E	A	L	L	D	T	G	A	D	D	T	V	F	E	D	I	E	L	P	G	R	W	K	P	K	I	I	G	G
3.4	P	Q	I	T	L	W	Q	R	P	I	V	T	I	K	I	G	G	Q	L	K	E	A	L	L	D	T	G	A	D	D	T	V	L	E	E	M	N	L	P	G	R	W	S	P	K	I	I	G	G
3.4	.	.	.	T	L	W	Q	R	P	L	V	T	I	K	I	G	G	Q	L	K	E	A	L	L	D	T	G	A	D	D	T	I	L	E	E	M	N	L	P	G	R	W	K	P	K	M	V	G	G
3.4	.	.	.	T	L	W	Q	R	P	L	V	T	I	K	I	G	G	Q	L	K	E	A	L	L	D	T	G	A	D	D	T	I	L	E	E	M	N	L	P	G	R	W	K	P	K	M	V	G	G
3.4	P	Q	I	T	L	W	Q	R	P	I	I	T	I	R	V	G	G	Q	L	I	E	A	L	L	D	T	G	A	D	D	T	V	L	E	N	I	N	L	P	G	R	W	K	P	K	M	I	G	G
3.4	.	.	.	T	L	W	Q	R	P	L	V	T	I	K	I	G	G	Q	L	K	E	A	L	L	D	T	G	A	D	D	T	V	L	E	E	M	N	L	P	G	R	W	K	P	K	M	I	G	G
3.4	.	.	.	T	L	W	Q	R	P	L	V	T	I	K	I	G	G	Q	L	K	E	A	L	L	D	T	G	A	D	D	T	V	L	E	E	M	N	L	P	G	R	W	K	P	K	M	I	G	G
3.4	P	Q	I	T	L	W	Q	R	P	I	V	T	V	K	I	G	G	Q	L	K	E	A	L	L	D	T	G	A	D	D	T	I	F	E	E	I	N	L	P	G	R	W	K	P	K	M	A	G	G
3.4	.	.	.	T	L	W	Q	R	P	L	V	T	I	K	I	G	G	Q	L	K	E	A	L	L	D	T	G	A	D	D	T	V	L	E	E	M	N	L	P	G	R	W	K	P	K	M	V	G	G
3.4	.	.	.	T	L	W	Q	R	P	L	V	T	I	K	I	G	G	Q	L	K	E	A	L	L	D	T	G	A	D	D	T	I	L	E	E	M	N	L	P	G	R	W	K	P	K	M	V	G	G
3.4	.	.	.	T	L	W	Q	R	P	L	V	T	I	K	I	G	G	Q	L	K	E	A	L	L	D	T	G	A	D	D	T	V	L	E	E	M	N	L	P	G	R	W	K	P	K	M	V	G	G
3.4	.	.	.	T	L	W	Q	R	P	L	V	T	I	K	I	G	G	Q	L	K	E	A	L	L	D	T	G	A	D	D	T	V	L	E	E	M	N	L	P	G	R	W	K	P	K	M	V	G	G
3.4	.	.	.	.	.	.	Q	R	P	I	V	T	I	K	I	G	G	Q	L	K	E	A	L	L	D	T	G	A	D	D	T	V	F	E	E	M	E	L	P	G	R	W	K	P	K	I	I	G	G
3.4	P	Q	I	T	L	W	Q	R	P	V	V	T	V	K	I	G	G	H	V	R	E	A	L	L	D	T	G	A	D	D	T	V	I	E	E	I	S	L	P	G	R	W	K	P	K	M	I	G	G
3.5	P	Q	I	T	L	W	Q	R	P	L	V	T	I	K	I	G	G	Q	L	K	E	A	L	L	D	T	G	A	D	D	T	V	F	E	E	M	N	L	P	G	R	W	T	P	K	M	I	G	G
3.5	P	Q	I	T	L	W	Q	R	P	I	V	T	I	K	I	G	G	Q	L	K	E	A	L	L	D	T	G	A	D	D	T	V	F	E	E	M	N	L	P	G	R	W	K	P	K	L	I	G	G
3.5	P	Q	I	T	L	W	Q	R	P	I	V	D	I	K	I	G	G	Q	I	K	E	A	L	L	D	T	G	A	D	D	T	V	L	E	E	M	N	L	P	G	R	W	K	P	K	I	I	G	G
3.5	P	Q	I	T	L	W	Q	R	P	I	V	T	V	K	I	E	G	Q	L	R	E	A	L	L	D	T	G	A	D	N	T	V	F	E	D	I	T	L	P	G	R	W	K	P	R	M	I	G	G
3.5	.	.	.	T	L	W	Q	R	P	F	V	T	I	K	V	G	G	Q	L	K	E	A	L	L	D	T	G	A	D	D	T	V	F	E	D	I	N	L	P	G	K	W	K	P	K	M	I	G	G
3.6	P	Q	I	T	L	W	Q	R	P	I	V	T	I	K	V	G	G	Q	L	K	E	A	L	L	D	T	G	A	D	D	T	V	F	Q	E	L	D	L	P	G	R	W	K	P	K	L	I	V	G
3.7	P	Q	I	T	L	W	Q	R	P	Y	V	T	V	K	I	G	G	Q	L	I	E	A	L	L	D	T	G	A	D	D	T	V	I	E	E	I	N	L	P	G	R	W	K	P	K	I	V	G	G
3.7	P	Q	I	T	L	W	Q	R	P	I	I	T	V	K	I	G	G	H	L	I	E	A	L	L	D	T	G	A	D	D	T	V	L	E	E	M	N	L	P	G	R	W	K	P	K	I	I	G	G
3.7	P	Q	I	T	L	W	Q	R	P	Y	V	T	V	K	I	G	G	Q	L	I	E	A	L	L	D	T	G	A	D	D	T	V	I	E	E	I	N	L	P	G	R	W	K	P	K	I	I	G	G
3.7	.	.	.	T	L	W	Q	R	P	L	V	T	V	K	I	G	G	Q	L	R	E	A	L	L	D	T	G	A	D	D	T	V	I	E	D	I	D	L	P	G	R	W	K	P	K	M	I	G	G
3.8	P	Q	I	T	L	W	Q	R	P	V	V	T	I	K	I	G	G	Q	L	K	E	A	I	M	D	T	G	A	D	D	T	V	L	E	E	M	N	L	P	G	R	W	K	P	K	I	I	G	G
3.9	P	Q	I	T	L	W	Q	R	P	I	V	K	I	K	V	G	G	Q	L	K	E	A	L	L	D	T	G	A	D	D	T	V	L	E	E	M	H	L	P	G	R	W	K	P	K	M	I	G	G
3.9	P	Q	I	T	L	W	Q	R	P	I	V	T	I	R	I	G	G	Q	L	K	E	A	L	L	D	T	G	A	D	D	T	V	L	E	D	I	N	L	P	G	K	W	K	P	K	L	I	G	G
3.9	.	.	.	T	L	W	Q	R	P	I	V	T	V	K	I	G	G	Q	L	K	E	A	L	F	D	T	G	A	D	D	T	V	F	Q	E	M	N	L	P	G	R	W	T	P	K	L	I	G	G
4.0	.	.	.	T	L	W	Q	R	P	I	V	T	I	K	I	G	G	Q	L	K	E	A	L	L	D	T	G	A	D	D	T	V	L	E	E	M	N	L	P	G	K	W	K	P	K	I	I	G	G
4.0	P	Q	I	T	L	W	Q	R	P	I	V	T	V	K	I	A	G	Q	L	K	E	A	L	F	D	T	G	A	D	D	T	I	F	E	E	M	N	L	P	G	R	W	T	P	K	I	I	G	G
4.0	.	.	.	.	.	.	Q	R	P	V	V	T	I	K	V	G	G	Q	L	R	E	A	L	L	D	T	G	A	D	D	T	I	L	E	E	I	N	L	P	G	K	W	K	P	K	L	I	G	G
4.0	P	Q	I	T	L	W	Q	R	P	F	I	T	I	K	I	G	G	Q	L	R	E	A	L	L	D	T	G	A	D	D	T	I	F	E	D	I	Q	L	P	G	R	W	K	P	K	I	V	G	G
4.0	P	Q	I	T	L	W	Q	R	P	I	V	T	I	K	I	A	G	Q	Q	K	E	A	L	L	D	T	G	A	D	D	T	I	L	E	E	M	S	L	P	G	K	W	K	P	R	I	A	G	G
4.1	.	.	.	T	L	W	Q	R	P	I	V	T	I	K	V	G	G	Q	L	R	E	A	L	L	D	T	G	A	D	D	T	V	L	E	D	I	D	L	P	G	K	W	K	P	K	M	I	G	G
4.2	P	Q	I	T	L	W	Q	R	P	F	I	P	V	K	I	G	G	Q	L	I	E	A	L	M	D	T	G	A	D	D	T	V	L	E	D	I	N	L	P	G	R	W	K	P	K	I	I	G	G
4.2	P	Q	I	T	L	W	Q	R	P	F	I	P	V	K	I	G	G	Q	L	I	E	A	L	M	D	T	G	A	D	D	T	V	L	E	D	I	N	L	P	G	R	W	K	P	K	I	I	G	G
4.2	P	Q	I	T	L	W	Q	R	P	F	V	T	I	K	I	G	G	Q	V	R	E	A	L	L	D	T	G	A	D	D	T	I	F	E	D	L	D	L	P	G	R	W	K	P	K	I	I	G	G
4.3	P	Q	I	T	L	W	Q	R	P	I	V	T	I	K	I	G	G	Q	L	K	E	A	L	L	D	T	G	A	D	D	T	I	F	E	E	M	N	L	P	G	R	W	K	P	K	M	I	G	G
4.3	.	.	.	T	L	W	Q	R	P	F	V	T	I	K	I	G	G	Q	L	K	E	A	L	L	D	T	G	A	D	D	T	I	F	E	E	L	T	L	P	G	R	W	K	P	K	M	V	G	G
4.3	P	Q	I	T	L	W	Q	R	P	F	V	T	M	K	I	G	G	Q	L	I	E	A	L	L	D	T	G	A	D	D	T	V	L	E	E	I	D	L	P	G	R	W	K	P	K	I	I	G	G
4.3	.	.	.	T	L	W	Q	R	P	I	V	T	I	K	I	G	G	Q	L	M	E	A	L	I	D	T	G	A	D	D	T	I	F	E	E	I	N	L	P	G	K	W	K	P	K	I	V	G	G
4.4	P	Q	I	T	L	W	Q	R	P	I	V	T	I	K	I	G	G	Q	L	K	E	A	L	L	D	T	G	A	D	D	T	I	F	E	E	M	N	L	P	G	R	W	T	P	K	I	I	G	G
4.5	P	Q	I	T	L	W	Q	R	P	R	V	T	I	K	I	G	G	Q	L	K	E	A	L	L	D	T	G	A	D	D	T	I	L	E	E	M	H	L	P	G	K	W	K	P	K	I	V	G	G
4.5	P	Q	I	T	L	W	Q	R	P	V	V	T	V	K	I	G	G	Q	L	R	E	A	L	L	D	T	G	A	D	N	T	V	F	E	D	I	D	L	P	G	K	W	K	P	K	M	I	G	G
4.5	.	.	.	T	L	W	Q	R	P	I	V	T	V	K	V	G	G	Q	L	R	E	A	L	I	D	T	G	A	D	D	T	V	F	E	D	L	D	L	P	G	K	W	K	P	K	M	I	G	G
4.6	P	Q	I	T	L	W	Q	R	P	I	V	T	I	K	I	G	G	Q	L	R	E	A	L	L	D	T	G	A	D	D	T	V	L	E	E	I	N	L	P	G	R	W	K	P	K	M	I	G	G
4.6	P	Q	I	T	L	W	Q	R	P	I	V	T	V	K	I	G	G	Q	L	K	E	A	L	L	D	T	G	A	D	D	T	I	F	E	E	M	S	L	P	G	R	W	K	P	K	M	I	G	G
4.6	.	.	.	.	.	W	Q	R	P	I	V	T	I	K	E	G	G	Q	L	T	E	A	L	L	D	T	G	A	D	D	T	I	L	E	E	I	N	L	P	G	R	W	K	P	K	I	A	G	G
4.7	P	Q	I	T	L	W	Q	R	P	I	V	T	I	K	I	G	G	Q	L	R	E	A	L	L	D	T	G	A	D	D	T	I	F	E	D	I	D	L	P	G	R	W	K	P	K	L	I	G	G
4.7	P	Q	I	T	L	W	Q	R	P	I	V	T	I	K	I	G	G	Q	L	R	E	A	L	L	D	T	G	A	D	D	T	V	F	E	D	I	D	L	P	G	R	W	K	P	K	L	I	G	G
4.7	P	Q	I	T	L	W	Q	R	P	I	V	T	I	K	I	G	G	Q	L	R	E	A	L	L	D	T	G	A	D	D	T	V	F	E	D	I	D	L	P	G	R	W	K	P	K	L	I	G	G
4.7	P	Q	I	T	L	W	Q	R	P	I	V	T	I	K	I	G	G	Q	L	R	E	A	L	L	D	T	G	A	D	D	T	I	F	E	D	I	D	L	P	G	R	W	K	P	K	L	I	G	G
4.8	P	Q	I	T	L	W	Q	R	P	I	V	T	V	K	I	G	G	H	L	V	E	A	L	L	D	T	G	A	D	D	T	V	L	E	E	I	N	L	P	G	R	W	K	P	K	M	I	G	G
4.8	P	Q	I	T	L	W	Q	R	P	L	V	T	I	K	V	G	G	Q	L	T	E	A	L	L	D	T	G	A	D	D	T	V	F	E	N	I	N	L	P	G	K	W	K	P	K	L	I	G	G
4.8	P	Q	I	T	L	W	Q	R	P	I	V	T	I	K	I	G	G	Q	L	R	E	A	L	L	D	T	G	A	D	D	T	V	L	E	D	I	D	L	P	G	R	W	K	P	K	L	I	V	G
4.8	P	Q	I	T	L	W	Q	R	P	L	V	T	V	K	I	G	G	Q	L	T	E	A	L	L	D	T	G	A	D	D	T	V	L	E	D	I	N	L	P	G	R	W	K	P	K	M	I	G	G
4.9	P	Q	I	T	L	W	Q	R	P	I	I	T	V	K	I	A	G	Q	L	K	E	A	L	L	D	T	G	A	D	D	T	V	F	E	E	M	D	L	P	G	R	W	K	P	K	L	I	G	G
4.9	P	Q	I	T	L	W	Q	R	P	I	V	T	V	K	I	G	G	Q	L	R	E	A	L	L	D	T	G	A	D	D	T	V	F	K	D	I	N	L	P	G	K	W	T	P	K	M	I	M	G
4.9	P	Q	I	T	L	W	Q	R	P	L	V	T	I	K	I	G	G	Q	L	K	E	A	L	L	D	T	G	A	D	D	T	I	F	Q	E	A	N	L	S	G	R	W	K	P	K	I	I	G	G
5.1	.	.	.	T	L	W	Q	R	P	F	V	T	I	K	I	G	G	Q	L	M	E	A	L	I	D	T	G	A	D	D	T	V	F	E	G	I	N	L	P	G	R	W	K	P	K	M	I	G	G
5.1	.	.	.	T	L	W	Q	R	P	I	V	T	I	K	I	G	G	Q	I	R	E	A	L	I	D	T	G	A	D	D	T	V	F	E	D	I	S	L	P	G	K	W	K	P	K	M	I	G	G
5.1	P	Q	I	T	L	W	Q	R	P	I	I	T	V	K	I	G	G	Q	L	R	E	A	L	L	D	T	G	A	D	D	T	I	F	E	D	I	S	L	P	G	K	W	T	P	K	I	V	G	G
5.1	P	Q	I	S	L	W	Q	R	P	H	V	T	V	K	I	G	G	Q	L	K	E	A	L	L	D	T	G	A	D	D	T	V	L	E	D	V	S	L	P	G	R	W	K	P	K	I	I	G	G
5.1	P	Q	I	T	L	W	Q	R	P	F	I	P	V	K	V	G	G	Q	P	I	E	A	L	L	D	T	G	A	D	D	T	V	L	E	G	I	N	L	P	G	R	W	K	P	K	I	I	G	G
5.1	P	Q	I	T	L	W	Q	R	P	F	I	P	V	K	I	G	G	Q	L	I	E	A	L	M	D	T	G	A	D	D	T	V	L	E	D	I	N	L	P	G	R	W	K	P	K	I	I	G	G
5.2	P	Q	I	T	L	W	Q	R	P	F	V	T	V	K	I	G	G	Q	L	K	E	A	L	L	D	T	G	A	D	D	T	V	F	Q	E	M	N	L	P	G	R	W	T	P	K	L	I	G	G
5.3	P	Q	I	T	L	W	Q	R	P	V	V	T	I	K	V	G	G	Q	I	K	E	A	L	L	D	T	G	A	D	D	T	I	L	E	E	M	N	L	P	G	R	W	K	P	K	I	A	G	G
5.3	.	.	.	T	L	S	Q	R	P	I	V	T	V	K	I	G	G	Q	L	R	E	A	L	L	D	T	G	A	D	D	T	I	L	E	E	M	N	L	P	G	N	W	K	P	K	I	V	G	G
5.3	P	Q	I	T	L	W	Q	R	P	I	V	T	I	K	I	G	G	Q	L	K	E	A	L	L	D	T	G	A	D	D	T	V	F	E	E	M	N	L	P	G	R	W	K	P	K	I	I	G	G
5.4	P	Q	I	T	L	W	Q	R	P	L	V	T	I	K	I	G	G	Q	L	K	E	A	L	L	D	T	G	A	D	D	T	V	F	E	D	M	N	L	P	G	K	W	K	P	K	M	I	G	G
5.4	P	Q	I	T	L	W	Q	R	P	L	V	T	I	K	I	G	G	Q	L	K	E	A	L	L	D	T	G	A	D	D	T	V	F	E	D	M	N	L	P	G	K	W	K	P	K	M	V	G	G
5.4	P	Q	I	T	L	W	Q	R	P	L	V	T	I	K	I	G	G	Q	L	K	E	A	L	L	D	T	G	A	D	D	T	I	F	E	D	M	N	L	P	G	K	W	K	P	K	M	I	G	G
5.4	P	Q	I	T	L	W	Q	R	P	L	V	T	I	K	I	G	G	Q	L	K	E	A	L	L	D	T	G	A	D	D	T	I	F	E	D	M	N	L	P	G	K	W	K	P	K	M	V	G	G
5.5	P	Q	I	T	L	W	Q	R	P	I	V	T	V	K	I	G	G	Q	V	K	E	A	L	I	D	T	G	A	D	D	T	I	F	E	E	M	N	L	P	G	R	W	E	P	K	L	I	G	G
5.5	P	Q	I	T	L	W	Q	R	P	F	I	T	V	K	I	G	G	Q	L	T	E	A	L	L	D	T	G	A	D	D	T	I	F	E	D	I	N	L	P	G	K	W	K	P	K	M	I	G	G
5.5	P	Q	I	T	L	W	Q	R	P	V	I	K	I	K	V	G	G	Q	L	K	E	A	L	L	D	T	G	A	D	D	T	V	L	E	D	I	D	L	P	G	R	W	K	P	K	I	I	G	G
5.5	P	Q	I	T	L	W	Q	R	P	V	I	K	I	K	V	G	G	Q	L	K	E	A	L	L	D	T	G	A	D	D	T	V	L	E	D	I	D	L	P	G	R	W	K	P	K	I	I	G	G
5.6	P	Q	I	T	L	W	Q	R	P	V	V	T	I	K	I	G	G	Q	L	K	E	A	L	L	D	T	G	A	D	D	T	V	I	E	E	M	N	L	P	G	R	W	K	P	K	L	I	G	G
5.7	P	Q	I	T	L	W	Q	R	P	V	V	T	I	K	I	E	G	Q	L	R	E	A	L	L	D	T	G	A	D	D	T	V	L	E	D	I	N	L	P	G	R	W	K	P	K	L	I	V	G
5.7	P	Q	I	T	L	W	Q	R	P	V	V	T	I	K	I	E	G	Q	L	R	E	A	L	L	D	T	G	A	D	D	T	V	L	E	D	I	N	L	P	G	R	W	K	P	K	L	I	V	G
5.8	P	Q	I	T	L	W	Q	R	P	L	V	T	V	K	I	G	G	Q	L	K	E	A	L	L	D	T	G	A	D	D	T	I	F	E	E	L	N	L	P	G	R	W	T	P	K	V	I	G	G
5.8	P	Q	I	T	L	W	Q	R	P	I	V	P	I	K	I	G	G	Q	V	K	E	A	L	L	D	T	G	A	D	D	T	V	F	E	E	M	N	L	P	G	R	W	K	P	K	L	I	M	G
5.8	P	Q	I	T	L	W	Q	R	P	I	V	T	I	K	I	G	G	Q	L	K	E	A	L	L	D	T	G	A	D	D	T	I	F	E	E	M	N	L	P	G	R	W	Q	P	K	M	V	G	G
5.8	.	.	.	.	.	W	Q	R	P	I	V	T	I	K	V	G	G	Q	Q	R	E	A	L	L	D	T	G	A	D	D	T	I	L	E	D	I	N	L	P	G	R	W	T	P	K	L	I	G	G
5.9	P	Q	I	T	L	W	Q	R	P	I	I	T	V	K	I	G	G	Q	L	K	E	A	L	L	D	T	G	A	D	D	T	V	L	E	D	I	N	L	P	G	K	W	K	P	K	L	I	G	G
5.9	P	Q	I	T	L	W	Q	R	P	I	V	T	I	K	V	E	G	Q	I	R	E	A	L	I	D	T	G	A	D	D	T	V	L	E	D	I	N	L	P	G	R	W	K	P	K	M	I	G	G
6.0	.	.	.	.	.	.	Q	R	P	I	V	T	I	K	I	G	G	Q	L	M	E	A	L	L	D	T	G	A	D	D	T	V	L	E	D	I	N	L	P	G	R	W	K	P	K	L	I	V	G
6.0	P	Q	I	T	L	W	Q	R	P	F	V	T	I	K	I	G	G	Q	L	K	E	A	L	L	D	T	G	A	D	D	T	V	L	E	D	M	N	L	P	G	R	W	K	P	K	I	I	G	G
6.0	P	Q	I	T	L	W	Q	R	P	I	V	T	I	K	I	G	G	Q	L	R	E	A	L	L	D	T	G	A	D	D	T	V	F	E	D	I	E	L	P	G	R	W	K	P	K	I	I	G	G
6.0	.	.	.	T	L	W	Q	R	P	F	V	T	I	K	I	G	G	Q	I	K	E	A	L	I	D	T	G	A	D	D	T	V	L	E	D	I	S	L	P	G	K	W	K	P	K	I	I	G	G
6.1	.	.	.	T	L	W	Q	R	P	I	V	T	V	K	I	G	G	Q	L	K	E	A	L	L	D	T	G	A	D	D	T	V	F	E	E	M	N	L	P	G	R	W	K	P	K	L	I	M	G
6.2	P	Q	I	T	L	W	Q	R	P	I	V	P	I	K	V	G	G	Q	L	R	E	A	L	L	D	T	G	A	D	D	T	I	L	E	E	I	D	L	P	G	R	W	K	P	K	L	I	G	G
6.2	P	Q	I	T	L	W	Q	R	P	I	V	P	I	K	V	G	G	Q	L	R	E	A	L	L	D	T	G	A	D	D	T	I	L	E	E	I	D	L	P	G	R	W	K	P	K	L	I	G	G
6.2	P	Q	I	T	L	W	Q	R	P	F	V	T	I	K	I	G	G	Q	L	K	E	A	L	L	D	T	G	A	D	D	T	I	F	E	E	M	N	L	P	G	R	W	K	P	K	I	V	G	G
6.2	P	Q	I	T	L	W	Q	R	P	I	V	P	I	K	V	G	G	Q	L	R	E	A	L	L	D	T	G	A	D	D	T	V	L	E	E	I	D	L	P	G	R	W	K	P	K	L	I	G	G
6.2	P	Q	I	T	L	W	Q	R	P	F	V	T	I	K	V	G	G	Q	I	M	E	A	L	L	D	T	G	A	D	D	T	V	L	E	G	I	E	L	Q	G	R	W	T	P	K	I	I	G	G
6.2	P	Q	I	T	L	W	Q	R	P	I	V	P	I	K	V	G	G	Q	L	R	E	A	L	L	D	T	G	A	D	D	T	V	L	E	E	I	D	L	P	G	R	W	K	P	K	L	I	G	G
6.2	P	Q	I	T	L	W	Q	R	P	I	V	T	I	K	I	G	G	Q	L	K	E	A	L	L	D	T	G	A	D	D	T	V	F	E	E	M	N	L	P	G	R	W	K	P	K	I	I	G	G
6.3	.	.	.	T	L	W	Q	R	P	I	V	T	I	K	I	G	G	Q	L	R	E	A	L	I	D	T	G	A	D	D	T	V	F	E	D	I	H	L	P	G	N	W	K	P	K	L	I	G	G
6.4	P	Q	I	T	L	W	Q	R	P	F	V	T	I	K	V	G	G	Q	L	I	E	A	L	L	D	T	G	A	D	D	T	V	L	E	E	I	N	L	P	G	R	W	K	P	K	I	V	G	G
6.6	.	.	.	T	L	W	Q	R	P	I	V	K	V	K	V	G	G	Q	L	R	E	A	L	L	D	T	G	A	D	D	T	V	L	E	D	I	D	L	P	G	K	W	K	P	K	M	I	G	G
6.7	P	Q	I	T	L	W	Q	R	P	L	V	T	V	K	I	G	G	Q	I	T	E	A	L	L	D	T	G	A	D	D	T	V	L	E	G	I	N	L	P	G	K	W	K	P	K	M	I	G	G
6.8	.	.	.	T	L	W	Q	R	P	F	V	T	V	K	I	G	G	Q	L	R	E	A	L	L	D	T	G	A	D	D	T	V	F	E	D	I	D	L	P	G	R	W	I	P	K	I	I	G	G
6.9	P	Q	I	T	L	W	Q	R	P	I	I	T	I	K	I	G	G	Q	L	K	E	A	L	L	D	T	G	A	D	D	T	I	F	E	E	M	N	L	P	G	R	W	R	P	K	L	I	G	G
6.9	.	.	.	T	L	W	Q	R	P	F	V	T	V	K	I	G	G	Q	V	R	E	A	L	L	D	T	G	A	D	D	T	V	I	E	D	I	N	L	P	G	R	W	T	P	K	I	I	G	G
7.1	.	.	.	T	L	W	Q	R	P	I	V	T	I	K	V	G	G	Q	L	R	E	A	L	L	D	T	G	A	D	D	T	V	F	Q	D	L	D	L	P	G	K	W	K	P	K	M	I	G	G
7.3	P	Q	I	T	L	W	Q	R	P	V	V	X	I	K	I	G	G	Q	L	K	E	A	L	L	D	T	G	A	D	D	T	I	L	E	E	I	N	L	P	G	R	W	K	P	K	I	A	G	G
7.3	.	.	.	T	L	W	Q	R	P	L	V	T	V	K	I	G	G	Q	L	R	E	A	L	L	D	T	G	A	D	D	T	I	F	E	E	I	N	L	P	G	R	W	T	P	K	I	V	G	G
7.3	P	Q	I	T	L	W	Q	R	P	I	V	T	I	K	I	G	G	Q	L	K	E	A	L	L	D	T	G	A	D	D	T	I	L	E	D	M	S	L	P	G	R	W	T	P	K	I	V	G	G
7.4	P	Q	I	T	L	W	Q	R	P	V	I	T	V	R	V	G	G	Q	L	T	E	A	L	L	D	T	G	A	D	D	T	I	F	E	E	I	N	L	P	G	K	W	K	P	K	L	I	G	G
7.5	P	Q	I	T	L	W	Q	R	P	F	V	T	V	K	I	G	G	Q	L	R	E	A	L	L	D	T	G	A	D	N	T	I	F	E	D	V	T	L	P	G	R	W	Q	P	K	I	V	G	G
7.5	P	Q	I	T	L	W	Q	R	P	I	I	P	V	K	I	G	G	Q	V	K	E	A	L	L	D	T	G	A	D	D	T	V	F	E	E	M	N	L	P	G	R	W	K	P	K	L	I	M	G
7.6	P	Q	I	T	L	W	Q	R	P	F	I	P	V	K	I	G	G	Q	Q	M	E	A	L	L	D	T	G	A	D	D	T	I	L	E	E	I	N	L	P	G	R	W	T	P	K	I	V	G	G
7.6	P	Q	I	T	L	W	Q	R	P	I	L	T	V	K	I	G	G	H	I	L	E	A	L	L	D	T	G	A	D	D	T	V	L	E	D	I	D	L	P	G	R	W	K	P	K	L	I	G	G
7.7	.	.	.	T	L	W	Q	R	P	C	V	P	I	R	I	G	G	Q	L	R	E	A	L	L	D	T	G	A	D	D	T	V	L	E	D	I	D	L	P	G	R	W	K	P	K	I	I	G	G
7.7	P	Q	I	T	L	W	Q	R	P	I	V	T	V	K	I	G	G	Q	L	K	E	A	L	I	D	T	G	A	D	D	T	I	F	E	E	M	N	L	P	G	R	W	E	P	K	L	I	G	G
7.7	P	Q	I	T	L	W	Q	R	P	I	V	T	V	K	I	G	G	Q	L	K	E	A	L	I	D	T	G	A	D	D	T	I	F	E	E	M	N	L	P	G	R	W	E	P	K	L	I	G	G
7.9	P	Q	I	T	L	W	Q	R	P	I	I	T	V	K	I	G	G	Q	L	K	E	V	L	L	D	T	G	A	D	D	T	I	L	E	E	M	N	L	P	G	K	W	K	P	K	I	I	G	G
7.9	.	.	.	T	L	W	Q	R	P	I	V	T	V	K	I	G	G	Q	L	K	E	A	L	L	D	T	G	A	D	D	T	V	F	E	E	M	S	L	P	G	R	W	K	P	K	L	I	G	G
8.0	P	Q	I	T	L	W	Q	R	P	F	I	T	V	K	I	G	G	Q	Q	M	E	A	L	L	D	T	G	A	D	D	T	I	V	E	A	I	N	L	P	G	R	W	K	P	K	I	V	G	G
8.3	.	.	.	T	L	W	Q	R	P	I	V	T	I	K	I	G	G	Q	L	R	E	A	L	I	D	T	G	A	D	D	T	V	F	E	D	I	H	L	P	G	K	W	T	P	K	L	I	G	G
8.4	P	Q	I	T	L	W	Q	R	P	L	V	T	I	K	I	G	G	Q	L	K	E	A	L	L	D	T	G	A	D	D	T	V	F	E	E	L	N	L	Q	G	K	W	R	P	K	M	I	G	G
8.6	.	.	.	T	L	W	Q	R	P	F	V	T	V	K	I	G	G	Q	L	R	E	A	L	L	D	T	G	A	D	D	T	I	F	E	E	I	N	L	P	G	R	W	T	P	K	M	V	G	G
8.9	P	Q	I	T	L	W	Q	R	P	L	V	T	I	K	I	G	G	Q	L	K	E	A	L	L	D	T	G	A	D	D	T	V	F	E	E	M	E	L	P	G	R	W	K	P	R	M	I	G	G
9.0	P	Q	I	T	L	W	Q	R	P	I	V	T	V	K	I	A	G	Q	L	K	E	A	L	L	D	T	G	A	D	D	T	V	F	E	E	M	N	L	P	G	R	W	K	P	K	L	I	G	G
9.0	P	Q	I	T	L	W	Q	R	P	I	V	T	V	K	I	A	G	Q	L	K	E	A	L	L	D	T	G	A	D	D	T	V	F	E	E	M	N	L	P	G	R	W	K	P	K	L	I	G	G
9.1	P	Q	I	T	L	W	Q	R	P	F	V	T	I	K	V	G	G	Q	L	K	E	A	L	L	D	T	G	A	D	D	T	V	L	E	E	I	S	L	P	G	R	W	K	P	K	I	I	G	G
9.1	P	Q	I	T	L	W	Q	R	P	F	I	T	V	K	I	A	G	Q	L	K	E	A	L	L	D	T	G	A	D	D	T	V	F	Q	E	M	N	L	P	G	R	W	I	P	K	L	I	G	G
9.1	P	Q	I	T	L	W	Q	R	P	I	V	T	I	K	V	G	G	Q	L	T	E	A	L	L	D	T	G	A	D	D	T	V	L	E	D	I	N	L	P	G	R	W	K	P	K	I	I	G	G
9.2	P	Q	I	T	L	W	Q	R	P	F	V	T	V	K	V	G	G	Q	T	T	E	A	L	L	D	T	G	A	D	D	T	I	F	E	D	I	N	L	P	G	R	W	I	P	K	I	I	G	G
9.3	.	.	.	T	L	W	Q	R	P	V	V	T	V	K	I	G	G	Q	L	K	E	A	L	I	D	T	G	A	D	D	T	V	F	E	E	L	N	L	P	G	R	W	T	P	K	L	I	G	G
9.3	.	.	.	T	L	W	Q	R	P	V	V	T	V	K	I	G	G	Q	L	K	E	A	L	I	D	T	G	A	D	D	T	V	F	E	E	L	N	L	P	G	R	W	T	P	K	L	I	G	G
9.5	.	.	.	T	L	W	Q	R	P	I	V	T	V	K	I	G	G	Q	L	K	E	V	L	L	D	T	G	A	D	D	T	I	I	E	D	I	S	L	P	G	R	W	K	P	K	L	V	G	G
9.766666666666667	P	Q	I	T	L	W	Q	R	P	F	I	P	V	K	V	G	G	Q	P	T	E	A	L	L	D	T	G	A	D	D	T	I	F	E	G	I	N	L	P	G	R	W	K	P	K	M	I	G	G
9.8	P	Q	I	T	L	W	Q	R	P	F	V	T	V	K	I	G	G	Q	I	R	E	A	L	L	D	T	G	A	D	D	T	I	F	E	D	V	S	L	P	G	K	W	K	P	K	M	V	G	G
9.8	P	Q	I	T	L	W	Q	R	P	F	V	T	V	K	I	G	G	Q	I	R	E	A	L	L	D	T	G	A	D	D	T	I	F	E	D	V	S	L	P	G	K	W	K	P	K	M	I	G	G
9.8	P	Q	I	T	L	W	Q	R	P	F	I	P	V	K	V	G	G	Q	P	T	E	A	L	L	D	T	G	A	D	D	T	I	F	E	G	I	N	L	P	G	R	W	K	P	K	M	I	G	G
10.0	.	.	.	T	L	W	Q	R	P	I	V	T	V	K	I	E	G	Q	L	K	E	A	L	L	D	T	G	A	D	D	T	V	F	E	E	M	N	L	P	G	R	W	K	P	K	I	I	G	G
10.0	P	Q	I	T	L	W	Q	R	P	F	V	T	I	K	V	G	G	Q	L	R	E	A	L	L	D	T	G	A	D	D	T	V	L	E	E	I	D	L	P	G	R	W	K	P	K	I	I	G	G
10.0	P	Q	I	T	L	W	Q	R	P	I	V	T	I	K	I	G	G	Q	I	R	E	A	L	L	D	T	G	A	D	D	T	V	L	E	D	I	N	L	P	G	R	W	K	P	K	L	I	V	G
10.0	P	Q	I	T	L	W	Q	R	P	I	V	T	I	K	I	G	G	Q	I	R	E	A	L	L	D	T	G	A	D	D	T	V	L	E	D	I	N	L	P	G	R	W	K	P	K	L	I	V	G
10.0	P	Q	I	T	L	W	Q	R	P	I	V	T	I	K	I	G	G	Q	I	R	E	A	L	L	D	T	G	A	D	D	T	V	L	E	D	I	N	L	P	G	R	W	K	P	K	L	I	V	G
10.0	P	Q	I	T	L	W	Q	R	P	F	V	T	V	K	I	G	G	Q	I	I	E	A	L	L	D	T	G	A	D	D	T	V	V	E	D	I	D	L	P	G	K	W	K	P	K	I	A	G	G
11.0	P	Q	I	T	L	W	Q	R	P	I	V	T	I	K	V	G	D	Q	W	I	E	A	L	L	D	T	G	A	D	D	T	V	L	E	E	I	N	L	P	G	R	W	K	P	K	I	V	G	G
11.0	P	Q	I	T	L	W	Q	R	P	L	V	T	I	K	I	G	G	Q	L	K	E	A	L	L	D	T	G	A	D	D	T	V	L	E	E	M	N	L	P	G	R	W	K	P	K	I	I	G	G
11.0	P	Q	I	T	L	W	Q	R	P	I	V	T	I	K	V	G	G	Q	L	R	E	A	L	L	D	T	G	A	D	D	T	V	L	E	E	I	N	L	P	G	R	W	T	P	K	I	I	G	G
11.0	P	Q	I	P	L	W	Q	R	P	V	V	T	V	K	I	G	G	Q	I	K	E	A	L	L	D	T	G	A	D	D	T	V	F	E	D	I	C	L	P	G	R	W	K	P	K	I	I	G	G
11.0	P	Q	I	T	L	W	Q	R	P	I	V	T	I	K	V	G	G	Q	L	R	E	A	L	L	D	T	G	A	D	D	T	V	L	E	E	I	N	L	P	G	R	W	T	P	K	I	I	G	G
11.0	P	Q	I	T	L	W	Q	R	P	I	V	T	V	K	I	G	G	Q	L	K	E	A	L	L	D	T	G	A	D	D	T	V	F	E	E	M	N	L	P	G	K	W	K	P	K	L	I	G	G
12.0	P	Q	I	T	L	W	Q	R	P	F	V	T	I	K	I	G	G	Q	L	K	E	A	L	L	D	T	G	A	D	D	T	V	F	E	E	M	S	L	P	G	K	W	R	P	K	M	I	G	G
12.0	P	Q	I	T	L	W	Q	R	P	F	V	T	V	K	I	A	G	Q	V	K	E	A	L	L	D	T	G	A	D	D	T	V	F	Q	E	M	N	L	P	G	R	W	I	P	K	L	I	G	G
12.0	P	Q	I	T	L	W	Q	R	P	I	V	T	I	K	I	G	G	Q	L	K	E	A	L	I	D	T	G	A	D	D	T	V	F	Q	D	I	N	L	P	G	K	W	K	P	K	L	I	G	G
12.0	P	Q	I	T	L	W	Q	R	P	L	V	T	I	K	I	G	G	Q	L	I	E	A	L	L	D	T	G	A	D	D	T	V	L	Q	E	M	N	L	P	G	R	W	K	P	K	I	V	G	G
12.0	.	.	.	T	L	W	Q	R	P	V	V	T	I	K	I	A	G	Q	L	K	E	A	L	L	D	T	G	A	D	D	T	V	F	E	E	M	D	L	P	G	R	W	K	P	K	L	I	G	G
12.0	P	Q	I	T	L	W	Q	R	P	I	V	T	I	K	V	G	G	Q	L	K	E	A	L	L	D	T	G	A	D	D	T	V	F	E	E	M	N	L	P	G	R	W	K	P	K	I	I	G	G
12.0	P	Q	I	T	L	W	Q	R	P	I	V	T	I	K	V	G	G	Q	L	K	E	A	L	L	D	T	G	A	D	D	T	V	F	E	E	M	N	L	P	G	R	W	K	P	K	I	I	G	G
12.0	P	Q	I	T	L	W	Q	R	P	L	V	T	I	K	I	G	G	Q	L	K	E	A	L	L	D	T	G	A	D	D	T	V	F	E	E	L	N	L	Q	G	K	W	R	P	K	I	V	G	G
12.0	P	Q	I	T	L	W	Q	R	P	F	V	T	V	K	V	G	G	Q	T	T	E	A	L	L	D	T	G	A	D	D	T	I	L	E	D	I	X	L	P	G	R	W	I	P	K	I	I	G	G
13.0	P	Q	I	T	L	W	Q	R	P	I	V	T	V	K	I	G	G	Q	L	K	E	A	L	L	D	T	G	A	D	D	T	V	I	E	D	I	N	L	P	G	R	W	K	P	K	M	I	G	G
13.0	P	Q	I	T	L	W	Q	R	P	I	V	T	V	K	I	G	G	Q	L	K	E	A	L	L	D	T	G	A	D	D	T	V	I	E	G	I	N	L	P	G	K	W	K	P	K	M	I	G	G
13.0	P	Q	I	T	L	W	Q	R	P	I	V	T	V	K	I	G	G	Q	L	K	E	A	L	L	D	T	G	A	D	D	T	V	I	E	D	I	N	L	P	G	R	W	K	P	K	M	M	G	G
13.0	.	.	.	T	L	W	Q	R	P	I	V	T	I	R	V	G	G	Q	L	T	E	A	L	L	D	T	G	A	D	D	T	V	L	E	E	M	N	L	P	G	K	W	K	P	K	I	V	G	G
14.0	P	Q	I	T	L	W	Q	R	P	F	V	T	I	K	I	G	G	Q	L	R	E	A	L	L	D	T	G	A	D	D	T	V	F	E	D	I	D	L	P	G	R	W	K	P	K	M	I	G	G
14.0	P	Q	I	T	L	W	Q	R	P	F	V	T	I	K	I	G	G	Q	L	R	E	A	L	L	D	T	G	A	D	D	T	V	F	E	D	I	D	L	P	G	R	W	K	P	K	M	I	G	G
14.0	P	Q	I	T	L	W	Q	R	P	L	I	T	V	K	I	G	G	Q	L	V	E	A	L	M	D	T	G	A	D	D	T	I	F	E	G	I	N	L	P	G	R	W	K	P	K	M	I	G	G
14.0	P	Q	I	T	L	W	Q	R	P	I	V	T	I	K	I	G	G	Q	L	X	E	A	L	L	D	T	G	A	D	D	T	V	F	E	D	L	D	L	P	G	R	W	K	P	K	L	I	G	G
14.0	.	.	.	T	L	W	Q	R	P	I	V	T	I	K	I	G	G	Q	L	R	E	A	L	L	D	T	G	A	D	D	T	V	F	E	D	I	S	L	P	G	R	W	K	P	K	M	I	G	G
15.0	P	Q	I	T	L	W	Q	R	P	V	V	T	V	K	V	G	G	Q	L	R	E	A	L	L	D	T	G	A	D	D	T	I	F	E	D	I	S	L	P	G	K	W	I	P	K	I	V	G	G
16.0	P	Q	I	T	L	W	Q	R	P	I	V	T	I	K	I	G	G	Q	L	R	E	A	L	L	D	T	G	A	D	D	T	V	L	E	D	I	N	L	P	G	R	W	T	P	K	M	V	M	G
16.0	P	Q	I	P	L	W	Q	R	P	F	V	T	I	K	I	G	G	Q	L	R	E	A	L	L	D	T	G	A	D	D	T	V	F	E	D	I	D	L	P	G	R	W	K	P	K	I	I	G	G
17.0	P	Q	I	T	L	W	Q	R	P	V	V	T	V	R	I	E	G	Q	L	R	E	A	L	L	D	T	G	A	D	D	T	I	F	E	D	I	E	L	P	G	K	W	K	P	K	I	I	G	G
17.0	P	Q	I	T	L	W	Q	R	P	I	V	S	V	K	I	G	G	Q	L	R	E	A	L	L	D	T	G	A	D	D	T	V	L	E	D	I	E	L	P	G	R	W	I	P	K	M	I	G	G
17.0	P	Q	I	T	L	W	Q	R	P	I	V	T	I	K	L	G	G	Q	I	K	E	A	L	L	D	T	G	A	D	D	T	V	L	E	D	I	N	L	P	G	K	W	K	P	K	I	I	G	G
18.0	P	Q	I	T	L	W	Q	R	P	I	I	T	V	K	I	A	G	Q	L	K	E	A	L	L	D	T	G	A	D	D	T	I	F	E	E	I	N	L	P	G	R	W	T	P	K	L	I	G	G
19.0	P	Q	I	T	L	W	Q	R	P	I	L	T	V	K	V	G	G	H	L	I	E	A	L	L	D	T	G	A	D	D	T	V	L	E	G	I	D	L	P	G	R	W	K	P	K	M	I	G	G
20.0	P	Q	I	T	L	W	Q	R	P	I	V	T	I	K	I	G	G	Q	L	R	E	A	L	L	D	T	G	A	D	D	T	V	L	E	D	L	D	L	P	G	K	W	K	P	K	M	I	G	G
21.0	P	Q	I	T	L	W	Q	R	P	I	V	T	V	K	I	G	G	Q	L	R	E	A	L	L	D	T	G	A	D	D	T	V	F	E	D	I	D	L	P	G	R	W	T	P	K	L	I	G	G
23.0	P	Q	I	T	L	W	Q	R	P	I	V	T	V	K	V	G	G	Q	L	M	E	A	L	L	D	T	G	A	D	D	T	V	L	E	G	I	N	L	P	G	R	W	K	P	K	M	I	G	G
23.0	P	Q	I	S	L	W	Q	R	P	L	I	T	V	K	I	G	G	Q	V	I	E	A	L	L	D	T	G	A	D	D	T	V	V	E	D	I	N	L	P	G	R	W	K	P	K	I	I	G	G
23.0	P	Q	I	S	L	W	Q	R	P	L	I	T	V	K	I	G	G	Q	V	I	E	A	L	L	D	T	G	A	D	D	T	V	V	E	D	I	N	L	P	G	R	W	K	P	K	I	I	G	G
24.0	P	Q	I	T	L	W	Q	R	P	I	V	N	V	K	I	G	G	Q	L	K	E	A	L	L	D	T	G	A	D	D	T	V	F	E	E	M	N	L	P	G	R	W	K	P	K	L	I	G	G
24.0	.	.	.	T	L	W	Q	R	P	I	V	T	V	K	I	E	G	Q	L	K	E	A	L	L	D	T	G	A	D	D	T	V	F	E	E	M	N	L	P	G	R	W	K	P	K	I	I	G	G
24.0	P	Q	I	T	L	W	Q	R	P	I	V	T	V	K	I	A	G	Q	L	K	E	A	L	L	D	T	G	A	D	D	T	I	F	E	E	M	N	L	P	G	R	W	T	P	K	L	I	G	G
24.0	P	Q	I	T	L	W	Q	R	P	I	V	T	V	K	I	A	G	Q	L	K	E	A	L	L	D	T	G	A	D	D	T	I	F	E	E	M	N	L	P	G	R	W	T	P	K	L	I	G	G
24.0	.	.	.	T	L	W	Q	R	P	I	V	T	V	K	I	E	G	Q	L	K	E	A	L	L	D	T	G	A	D	D	T	V	F	E	E	M	N	L	P	G	R	W	K	P	K	I	I	G	G
24.0	P	Q	I	T	L	W	Q	R	P	I	V	N	V	K	I	G	G	Q	L	K	E	A	L	L	D	T	G	A	D	D	T	V	F	E	E	M	N	L	P	G	R	W	K	P	K	L	I	G	G
24.0	.	.	.	T	L	W	Q	R	P	I	V	T	V	K	I	A	G	Q	L	K	E	A	L	L	D	T	G	A	D	D	T	V	L	E	E	M	D	L	P	G	R	W	K	P	K	I	V	G	G
26.0	.	.	.	T	L	W	Q	R	P	I	I	T	V	K	I	G	G	Q	L	R	E	A	L	I	D	T	G	A	D	D	T	V	F	E	D	I	E	L	P	G	R	W	T	P	K	L	I	G	G
28.0	.	.	.	T	L	W	Q	R	P	I	V	T	I	K	I	G	G	Q	L	I	E	A	L	L	D	T	G	A	D	D	T	V	L	E	N	I	D	L	P	G	R	W	K	P	K	L	I	G	G
28.0	P	Q	I	T	L	W	Q	R	P	I	V	T	V	K	I	G	G	Q	L	R	E	A	L	L	D	T	G	A	D	D	T	V	F	E	D	I	E	L	P	G	R	W	T	P	K	I	I	G	G
28.0	P	Q	F	T	L	W	Q	R	P	I	V	T	I	K	I	G	G	Q	L	R	E	A	L	L	D	T	G	A	D	D	T	I	F	K	D	I	D	L	P	G	K	W	E	P	R	M	I	G	G
29.0	P	Q	I	T	L	W	Q	R	P	V	V	T	V	K	V	G	G	Q	I	K	E	A	L	L	D	T	G	A	D	D	T	V	F	T	E	L	N	L	P	G	K	W	K	P	K	I	V	G	G
30.0	P	Q	I	T	L	W	Q	R	P	L	V	T	I	K	I	G	G	Q	L	K	E	A	L	L	D	T	G	A	D	D	T	I	M	E	E	M	N	L	P	G	K	W	K	P	K	I	V	G	G
32.0	P	Q	I	T	L	W	Q	R	P	I	V	P	I	K	I	G	G	Q	L	R	E	A	L	L	D	T	G	A	D	D	T	V	L	E	D	I	D	L	P	G	R	W	K	P	K	I	I	G	G
33.0	.	.	.	T	L	W	Q	R	P	F	V	T	I	K	I	G	G	Q	T	R	E	A	L	L	D	T	G	A	D	D	T	V	F	E	D	I	N	L	P	G	R	W	K	P	K	L	I	G	G
35.0	P	Q	I	T	L	W	Q	R	P	I	V	T	I	K	I	A	G	Q	L	K	E	A	L	L	D	T	G	A	D	D	T	V	F	E	E	M	N	L	P	G	K	W	T	P	K	L	I	G	G
35.0	P	Q	I	T	L	W	Q	R	P	I	V	T	I	K	I	G	G	Q	L	K	E	A	L	L	D	T	G	A	D	D	T	V	L	E	D	I	S	L	P	G	K	W	K	P	K	M	I	G	G
36.0	P	Q	I	T	L	W	Q	R	P	I	V	T	I	K	I	G	G	Q	I	R	E	A	L	L	D	T	G	A	D	D	T	V	L	E	D	I	N	L	P	G	R	W	K	P	K	I	I	G	G
36.0	.	.	.	T	L	W	Q	R	P	L	V	T	I	K	I	G	G	Q	L	K	E	A	L	L	D	T	G	A	D	D	T	I	F	E	E	M	N	L	P	G	R	W	K	P	K	I	V	G	G
36.0	.	.	.	T	L	W	Q	R	P	L	V	T	I	K	I	G	G	Q	L	K	E	A	L	L	D	T	G	A	D	D	T	I	F	E	E	M	N	L	P	G	R	W	K	P	K	I	V	G	G
46.2	.	.	.	T	L	W	Q	R	P	I	V	T	I	K	I	G	G	Q	L	R	E	A	L	L	D	T	G	A	D	D	T	V	F	E	D	I	S	L	P	G	R	W	K	P	K	M	I	G	G
50.0	.	.	.	T	L	W	Q	R	P	Y	V	T	V	K	I	G	G	Q	Q	M	E	A	L	L	D	T	G	A	D	D	T	V	L	E	D	I	N	L	P	G	R	W	K	P	K	L	I	G	G
93.0	P	Q	I	T	L	W	Q	R	P	V	V	T	I	K	I	G	G	Q	L	R	E	A	L	L	D	T	G	A	D	D	T	I	F	E	D	I	D	L	P	G	R	W	K	P	K	I	I	G	G
100.0	P	Q	I	T	L	W	Q	R	P	I	L	T	I	K	I	G	G	Q	L	R	E	A	L	L	D	T	G	A	D	D	T	I	F	S	D	V	S	L	P	G	R	W	K	P	K	I	V	G	G
100.0	P	Q	I	T	L	W	Q	R	P	I	V	T	V	K	V	G	G	Q	L	K	E	A	L	L	D	T	G	A	D	D	T	I	M	E	E	M	T	L	P	G	R	W	I	P	K	M	I	G	G
100.0	P	Q	I	T	L	W	Q	R	P	I	V	T	V	K	I	G	G	Q	L	R	E	A	L	L	D	T	G	A	D	D	T	V	F	N	D	I	N	L	S	G	K	W	T	P	K	M	V	G	G
100.0	P	Q	I	T	L	W	Q	R	P	I	V	T	V	K	I	G	G	Q	L	I	E	A	L	L	D	T	G	A	D	D	T	V	V	E	D	I	T	L	P	G	R	W	K	P	K	I	I	G	G
100.0	P	Q	I	T	L	W	Q	R	P	I	V	T	V	K	I	G	G	Q	L	R	E	A	L	L	D	T	G	A	D	D	T	I	F	N	D	I	N	L	S	G	K	W	T	P	K	M	V	G	G
100.0	P	Q	I	T	L	W	Q	R	P	I	I	T	I	K	I	G	G	Q	L	K	D	V	L	M	D	T	G	A	D	D	T	V	L	E	D	I	D	L	P	G	R	W	K	P	K	L	I	G	G
100.0	P	Q	I	T	L	W	Q	R	P	Y	V	T	V	K	I	G	G	Q	L	R	E	A	L	L	D	T	G	A	D	D	T	V	F	E	D	L	N	L	P	G	K	W	K	P	K	M	I	G	G
100.0	P	Q	I	T	L	W	Q	R	P	L	I	T	V	K	I	G	G	Q	L	V	E	A	L	M	D	T	G	A	D	D	T	I	F	E	G	I	N	L	P	G	R	W	K	P	K	M	I	G	G
100.0	P	Q	I	T	L	W	Q	R	P	I	V	T	I	K	I	G	G	Q	L	R	E	A	L	L	D	T	G	A	D	D	T	V	L	E	D	I	N	L	P	G	R	W	K	P	K	L	I	G	G
100.0	P	Q	I	T	L	W	Q	R	P	I	I	S	V	R	I	G	G	Q	P	V	E	A	L	L	D	T	G	A	D	D	T	I	L	D	N	I	N	L	P	G	R	W	T	P	K	L	V	G	G
100.0	P	Q	I	T	L	W	Q	R	P	I	L	T	V	K	V	A	G	Q	L	K	E	A	L	L	D	T	G	A	D	D	T	I	F	Q	D	I	N	L	P	G	R	W	T	P	K	I	V	G	G
100.0	P	Q	I	T	L	W	Q	R	P	I	V	T	I	K	I	G	G	Q	I	R	E	A	L	L	D	T	G	A	D	D	T	V	L	D	D	I	N	L	P	G	K	W	K	P	K	I	V	G	G
100.0	P	Q	I	T	L	W	Q	R	P	I	V	T	V	K	I	G	G	Q	L	K	E	A	L	L	D	T	G	A	D	D	T	V	F	E	E	M	N	L	P	G	R	W	K	P	K	L	I	G	G
100.0	P	Q	I	T	L	W	Q	R	P	I	V	T	I	K	I	G	G	Q	L	R	E	A	L	L	D	T	G	A	D	D	T	V	I	E	E	I	N	L	P	G	R	W	K	P	K	M	I	G	G
100.0	P	Q	I	T	L	W	Q	R	P	I	I	T	V	K	I	G	G	Q	L	K	E	A	L	L	D	T	G	A	D	D	T	V	F	E	E	M	N	L	P	G	R	W	K	P	K	I	I	G	G
100.0	P	Q	I	T	L	W	Q	R	P	V	V	T	V	K	I	A	G	Q	L	K	E	A	L	I	D	T	G	A	D	D	T	I	F	E	E	M	N	L	P	G	R	W	K	P	K	L	I	G	G
100.0	P	Q	I	T	L	W	Q	R	P	I	I	K	V	K	I	G	G	Q	L	V	E	A	L	L	D	T	G	A	D	D	T	I	F	E	G	I	D	L	P	G	R	W	K	P	K	I	V	G	G
100.0	P	Q	I	T	L	W	Q	R	P	I	I	K	V	K	I	G	G	Q	L	V	E	A	L	L	D	T	G	A	D	D	T	I	L	E	G	I	N	L	P	G	R	W	K	P	K	I	V	G	G
100.0	P	Q	I	T	L	W	Q	R	P	I	V	T	I	K	I	G	G	Q	L	R	E	A	L	L	D	T	G	A	D	D	T	I	F	E	D	I	D	L	P	G	I	W	K	P	K	I	V	G	G
100.0	P	Q	I	T	L	W	Q	R	P	V	L	T	V	K	I	G	G	Q	L	K	E	A	L	L	D	T	G	A	D	D	T	V	F	E	E	M	D	L	P	G	K	W	K	P	K	L	I	G	G
100.0	P	Q	I	T	L	W	Q	R	P	V	V	T	V	K	V	A	G	Q	L	R	E	A	L	L	D	T	G	A	D	D	T	I	F	E	E	I	N	L	P	G	R	W	T	P	K	I	V	G	G
100.0	P	Q	I	T	L	W	Q	R	P	I	V	T	V	K	I	G	G	Q	V	K	E	A	L	L	D	T	G	A	D	D	T	V	F	E	E	M	N	L	P	G	R	W	K	P	K	M	I	G	G
100.0	P	Q	I	T	L	W	Q	R	P	I	V	T	V	K	V	G	G	Q	L	T	E	A	L	L	D	T	G	A	D	D	T	I	F	E	E	M	N	L	P	G	R	W	K	P	K	M	V	G	G
100.0	P	Q	I	T	L	W	Q	R	P	V	V	T	V	K	I	G	G	Q	L	R	E	A	L	L	D	T	G	A	D	D	T	I	L	E	D	I	N	L	P	G	R	W	T	P	K	I	V	G	G
100.0	P	Q	I	T	L	W	Q	R	P	C	V	K	V	K	I	G	G	Q	L	T	E	A	L	L	D	T	G	A	D	D	T	I	V	E	E	I	N	L	P	G	R	W	I	P	K	I	V	G	G
100.0	P	Q	I	T	L	W	Q	R	P	I	I	K	V	K	I	G	G	Q	L	V	E	A	L	L	D	T	G	A	D	D	T	I	L	E	G	I	N	L	P	G	R	W	K	P	K	I	V	G	G
100.0	P	Q	I	T	L	W	Q	R	P	I	V	T	V	K	I	A	G	Q	L	K	E	A	L	L	D	T	G	A	D	D	T	V	F	E	E	M	N	L	P	G	R	W	T	P	K	L	I	G	G
[truncated: 50 more columns]
