# Supplementary material for: Web Service for HIV Drug Resistance Prediction Based on Analysis of Amino Acid Substitutions in Main Drug Targets
Source: Viruses. 2023 Nov 11;15(11):2245. doi: 10.3390/v15112245 (PMC10674809; doi:10.3390/v15112245)
Supplement: Supplementary file 1 [file viruses-15-02245-s001.zip › viruses-2670024-supplementary/Test_Stanford_DB/NNRTI_DataSet.Full_test_filled_in_yellow.xlsx]

## Sheet: NNRTI_DataSet.Full
SeqID	PtID	Subtype	Method	RefID	Type	IsolateName	SeqType	EFV	NVP	ETR	RPV	P1	P2	P3	P4	P5	P6	P7	P8	P9	P10	P11	P12	P13	P14	P15	P16	P17	P18	P19	P20	P21	P22	P23	P24	P25	P26	P27	P28	P29	P30	P31	P32	P33	P34	P35	P36	P37	P38
1978	419	C	PBMC	69	Clinical	Z1373		NA	1.0	NA	NA	.	.	.	.	.	.	.	.	.	.	.	.	.	.	.	.	.	.	.	.	.	.	.	.	.	-	-	-	-	-	-	-	-	-	T	-	-	-
1981	422	C	PBMC	69	Clinical	Z1624		NA	1.0	NA	NA	.	.	.	.	.	.	.	.	.	.	.	.	.	.	.	.	.	.	.	.	.	.	.	.	.	-	-	-	-	-	-	-	-	-	T	A	-	-
1983	424	C	PBMC	69	Clinical	Z1875		NA	1.0	NA	NA	.	.	.	.	.	.	.	.	.	.	.	.	.	.	.	.	.	.	.	.	.	.	.	.	.	-	-	-	-	-	-	-	-	-	T	A	-	-
1984	425	C	PBMC	69	Clinical	Z2107		NA	4.0	NA	NA	.	.	.	.	.	.	.	.	.	.	.	.	.	.	.	.	.	.	.	.	.	.	.	.	.	-	-	-	-	-	-	-	-	-	T	-	-	-
1988	429	C	PBMC	69	Clinical	Z84		NA	2.0	NA	NA	.	.	.	.	.	.	.	.	.	.	.	.	.	.	.	.	.	.	.	.	.	.	.	.	.	-	-	-	-	-	-	-	-	-	K	-	-	-
2562	610	B	PBMC	168	Clinical	2-1196-6D		NA	2.0	NA	NA	-	-	-	-	-	-	-	-	-	-	-	-	-	-	-	-	-	-	-	R	-	-	-	-	-	-	-	-	-	-	-	-	-	-	-	-	-	-
39118	611	B	PBMC	168	Clinical	3-197C		1.0	1.0	NA	NA	.	.	.	.	.	.	.	.	.	.	.	.	.	.	.	.	.	.	.	.	.	.	.	.	.	-	-	-	-	-	-	-	-	-	I	-	-	-
39118	611	B	PBMC	168	Clinical	3-197C		1.0	1.0	NA	NA	.	.	.	.	.	.	.	.	.	.	.	.	.	.	.	.	.	.	.	.	.	.	.	.	.	-	-	-	-	-	-	-	-	-	I	-	-	-
6385	11630	B	Cell line	410	Lab	HTLV-IIIB		NA	1.0	NA	NA	-	-	-	-	-	-	-	-	-	-	-	-	-	-	-	-	-	-	-	-	-	-	-	-	-	-	-	-	-	-	-	-	-	-	-	-	-	-
6384	11630	B	Cell line	410	Lab	IIIB-Y181C		NA	25.0	NA	NA	-	-	-	-	-	-	-	-	-	-	-	-	-	-	-	-	-	-	-	-	-	-	-	-	-	-	-	-	-	-	-	-	-	-	-	-	-	-
6383	11630	B	Cell line	410	Lab	IIIB-K103N		NA	25.0	NA	NA	-	-	-	-	-	-	-	-	-	-	-	-	-	-	-	-	-	-	-	-	-	-	-	-	-	-	-	-	-	-	-	-	-	-	-	-	-	-
6382	11630	B	Cell line	410	Lab	IIIB-P236L		NA	0.1	NA	NA	-	-	-	-	-	-	-	-	-	-	-	-	-	-	-	-	-	-	-	-	-	-	-	-	-	-	-	-	-	-	-	-	-	-	-	-	-	-
6381	11630	B	Cell line	410	Lab	181-236		NA	2.0	NA	NA	-	-	-	-	-	-	-	-	-	-	-	-	-	-	-	-	-	-	-	-	-	-	-	-	-	-	-	-	-	-	-	-	-	-	-	-	-	-
7507	11630	B	Plaque reduction	524	Lab	41-215		NA	1.0	NA	NA	-	-	-	-	-	-	-	-	-	-	-	-	-	-	-	-	-	-	-	-	-	-	-	-	-	-	-	-	-	-	-	-	-	-	-	-	-	-
7508	11630	B	Plaque reduction	524	Lab	41-74-215		NA	1.0	NA	NA	-	-	-	-	-	-	-	-	-	-	-	-	-	-	-	-	-	-	-	-	-	-	-	-	-	-	-	-	-	-	-	-	-	-	-	-	-	-
7509	11630	B	Plaque reduction	524	Lab	41-74-181-		NA	110.0	NA	NA	-	-	-	-	-	-	-	-	-	-	-	-	-	-	-	-	-	-	-	-	-	-	-	-	-	-	-	-	-	-	-	-	-	-	-	-	-	-
7510	11630	B	Plaque reduction	524	Lab	41-106-215		NA	300.0	NA	NA	-	-	-	-	-	-	-	-	-	-	-	-	-	-	-	-	-	-	-	-	-	-	-	-	-	-	-	-	-	-	-	-	-	-	-	-	-	-
39379	11630	B	Plaque reduction	524	Lab	41-74-106-		NA	300.0	NA	NA	-	-	-	-	-	-	-	-	-	-	-	-	-	-	-	-	-	-	-	-	-	-	-	-	-	-	-	-	-	-	-	-	-	-	-	-	-	-
7512	11630	B	Plaque reduction	524	Lab	41-74-106-		NA	150.0	NA	NA	-	-	-	-	-	-	-	-	-	-	-	-	-	-	-	-	-	-	-	-	-	-	-	-	-	-	-	-	-	-	-	-	-	-	-	-	-	-
7513	11630	B	Plaque reduction	555	Lab	161L-208Y		NA	0.1	NA	NA	-	-	-	-	-	-	-	-	-	-	-	-	-	-	-	-	-	-	-	-	-	-	-	-	-	-	-	-	-	-	-	-	-	-	-	-	-	-
7514	11630	B	Plaque reduction	555	Lab	LAI		NA	1.0	NA	NA	-	-	-	-	-	-	-	-	-	-	-	-	-	-	-	-	-	-	-	-	-	-	-	-	-	-	-	-	-	-	-	-	-	-	-	-	-	-
7503	11630	B	PBMC	631	Lab	HXB2-SUM9		NA	1.0	NA	NA	-	-	-	-	-	-	-	-	-	-	-	-	-	-	-	-	-	-	-	-	-	-	-	-	-	-	-	-	-	-	-	-	-	-	-	-	-	-
7504	11630	B	PBMC	631	Lab	HXB2-SUM8		NA	1.0	NA	NA	-	-	-	-	-	-	-	-	-	-	-	-	-	-	-	-	-	-	-	-	-	-	-	-	-	-	-	-	-	-	-	-	-	-	-	-	-	-
7505	11630	B	PBMC	631	Lab	HXB2-SUM12		NA	1.0	NA	NA	-	-	-	-	-	-	-	-	-	-	-	-	-	-	-	-	-	-	-	-	-	-	-	-	-	-	-	-	-	-	-	-	-	-	-	-	-	-
7506	11630	B	PBMC	631	Lab	HXB2-SUM13		NA	1.0	NA	NA	-	-	-	-	-	-	-	-	-	-	-	-	-	-	-	-	-	-	-	-	-	-	-	-	-	-	-	-	-	-	-	-	-	-	-	-	-	-
6467	11630	B	Plaque reduction	649	Lab	HXB2		NA	1.0	NA	NA	-	-	-	-	-	-	-	-	-	-	-	-	-	-	-	-	-	-	-	-	-	-	-	-	-	-	-	-	-	-	-	-	-	-	-	-	-	-
6468	11630	B	Plaque reduction	649	Lab	HXB2-M184V		NA	1.0	NA	NA	-	-	-	-	-	-	-	-	-	-	-	-	-	-	-	-	-	-	-	-	-	-	-	-	-	-	-	-	-	-	-	-	-	-	-	-	-	-
6469	11630	B	Plaque reduction	649	Lab	HXB2-Y181C		NA	150.0	NA	NA	-	-	-	-	-	-	-	-	-	-	-	-	-	-	-	-	-	-	-	-	-	-	-	-	-	-	-	-	-	-	-	-	-	-	-	-	-	-
6470	11630	B	Plaque reduction	649	Lab	H181-184		NA	126.0	NA	NA	-	-	-	-	-	-	-	-	-	-	-	-	-	-	-	-	-	-	-	-	-	-	-	-	-	-	-	-	-	-	-	-	-	-	-	-	-	-
6471	11630	B	Plaque reduction	649	Lab	H41-215		NA	1.0	NA	NA	-	-	-	-	-	-	-	-	-	-	-	-	-	-	-	-	-	-	-	-	-	-	-	-	-	-	-	-	-	-	-	-	-	-	-	-	-	-
6472	11630	B	Plaque reduction	649	Lab	H41-215-184		NA	1.0	NA	NA	-	-	-	-	-	-	-	-	-	-	-	-	-	-	-	-	-	-	-	-	-	-	-	-	-	-	-	-	-	-	-	-	-	-	-	-	-	-
6474	11630	B	Plaque reduction	649	Lab	H41-215-181		NA	80.0	NA	NA	-	-	-	-	-	-	-	-	-	-	-	-	-	-	-	-	-	-	-	-	-	-	-	-	-	-	-	-	-	-	-	-	-	-	-	-	-	-
6475	11630	B	Plaque reduction	649	Lab	H67-70-215		NA	1.0	NA	NA	-	-	-	-	-	-	-	-	-	-	-	-	-	-	-	-	-	-	-	-	-	-	-	-	-	-	-	-	-	-	-	-	-	-	-	-	-	-
6476	11630	B	Plaque reduction	649	Lab	H67-70-215		NA	0.8	NA	NA	-	-	-	-	-	-	-	-	-	-	-	-	-	-	-	-	-	-	-	-	-	-	-	-	-	-	-	-	-	-	-	-	-	-	-	-	-	-
6477	11630	B	Plaque reduction	649	Lab	H67-70-215		NA	46.0	NA	NA	-	-	-	-	-	-	-	-	-	-	-	-	-	-	-	-	-	-	-	-	-	-	-	-	-	-	-	-	-	-	-	-	-	-	-	-	-	-
6228	11630	B	Cell protection	728	Lab	A98G		4.0	NA	NA	NA	-	-	-	-	-	-	-	-	-	-	-	-	-	-	-	-	-	-	-	-	-	-	-	-	-	-	-	-	-	-	-	-	-	-	-	-	-	-
6229	11630	B	Cell protection	728	Lab	L100I		33.0	NA	NA	NA	-	-	-	-	-	-	-	-	-	-	-	-	-	-	-	-	-	-	-	-	-	-	-	-	-	-	-	-	-	-	-	-	-	-	-	-	-	-
6230	11630	B	Cell protection	728	Lab	K101E		8.0	NA	NA	NA	-	-	-	-	-	-	-	-	-	-	-	-	-	-	-	-	-	-	-	-	-	-	-	-	-	-	-	-	-	-	-	-	-	-	-	-	-	-
6231	11630	B	Cell protection	728	Lab	K103N		33.0	NA	NA	NA	-	-	-	-	-	-	-	-	-	-	-	-	-	-	-	-	-	-	-	-	-	-	-	-	-	-	-	-	-	-	-	-	-	-	-	-	-	-
6240	11630	B	Cell protection	728	Lab	V106A		4.0	NA	NA	NA	-	-	-	-	-	-	-	-	-	-	-	-	-	-	-	-	-	-	-	-	-	-	-	-	-	-	-	-	-	-	-	-	-	-	-	-	-	-
6248	11630	B	Cell protection	728	Lab	V108I		1.0	NA	NA	NA	-	-	-	-	-	-	-	-	-	-	-	-	-	-	-	-	-	-	-	-	-	-	-	-	-	-	-	-	-	-	-	-	-	-	-	-	-	-
6247	11630	B	Cell protection	728	Lab	V179D		1.0	NA	NA	NA	-	-	-	-	-	-	-	-	-	-	-	-	-	-	-	-	-	-	-	-	-	-	-	-	-	-	-	-	-	-	-	-	-	-	-	-	-	-
6246	11630	B	Cell protection	728	Lab	Y181C		2.0	NA	NA	NA	-	-	-	-	-	-	-	-	-	-	-	-	-	-	-	-	-	-	-	-	-	-	-	-	-	-	-	-	-	-	-	-	-	-	-	-	-	-
6245	11630	B	Cell protection	728	Lab	Y188L		500.0	NA	NA	NA	-	-	-	-	-	-	-	-	-	-	-	-	-	-	-	-	-	-	-	-	-	-	-	-	-	-	-	-	-	-	-	-	-	-	-	-	-	-
6244	11630	B	Cell protection	728	Lab	101-103		500.0	NA	NA	NA	-	-	-	-	-	-	-	-	-	-	-	-	-	-	-	-	-	-	-	-	-	-	-	-	-	-	-	-	-	-	-	-	-	-	-	-	-	-
6243	11630	B	Cell protection	728	Lab	100-101		500.0	NA	NA	NA	-	-	-	-	-	-	-	-	-	-	-	-	-	-	-	-	-	-	-	-	-	-	-	-	-	-	-	-	-	-	-	-	-	-	-	-	-	-
6242	11630	B	Cell protection	728	Lab	103-181		130.0	NA	NA	NA	-	-	-	-	-	-	-	-	-	-	-	-	-	-	-	-	-	-	-	-	-	-	-	-	-	-	-	-	-	-	-	-	-	-	-	-	-	-
6241	11630	B	Cell protection	728	Lab	100-103		8000.0	NA	NA	NA	-	-	-	-	-	-	-	-	-	-	-	-	-	-	-	-	-	-	-	-	-	-	-	-	-	-	-	-	-	-	-	-	-	-	-	-	-	-
6312	11630	B	Plaque reduction	730	Lab	74		NA	1.0	NA	NA	-	-	-	-	-	-	-	-	-	-	-	-	-	-	-	-	-	-	-	-	-	-	-	-	-	-	-	-	-	-	-	-	-	-	-	-	-	-
6311	11630	B	Plaque reduction	730	Lab	HXB2		NA	1.0	NA	NA	-	-	-	-	-	-	-	-	-	-	-	-	-	-	-	-	-	-	-	-	-	-	-	-	-	-	-	-	-	-	-	-	-	-	-	-	-	-
6313	11630	B	Plaque reduction	730	Lab	181		NA	240.0	NA	NA	-	-	-	-	-	-	-	-	-	-	-	-	-	-	-	-	-	-	-	-	-	-	-	-	-	-	-	-	-	-	-	-	-	-	-	-	-	-
6314	11630	B	Plaque reduction	730	Lab	74-181		NA	80.0	NA	NA	-	-	-	-	-	-	-	-	-	-	-	-	-	-	-	-	-	-	-	-	-	-	-	-	-	-	-	-	-	-	-	-	-	-	-	-	-	-
6315	11630	B	Plaque reduction	730	Lab	41-215-74		NA	1.0	NA	NA	-	-	-	-	-	-	-	-	-	-	-	-	-	-	-	-	-	-	-	-	-	-	-	-	-	-	-	-	-	-	-	-	-	-	-	-	-	-
6316	11630	B	Plaque reduction	730	Lab	41-215-74-1		NA	60.0	NA	NA	-	-	-	-	-	-	-	-	-	-	-	-	-	-	-	-	-	-	-	-	-	-	-	-	-	-	-	-	-	-	-	-	-	-	-	-	-	-
6317	11630	B	Plaque reduction	730	Lab	41-215		NA	1.0	NA	NA	-	-	-	-	-	-	-	-	-	-	-	-	-	-	-	-	-	-	-	-	-	-	-	-	-	-	-	-	-	-	-	-	-	-	-	-	-	-
6318	11630	B	Plaque reduction	730	Lab	41-215-181		NA	200.0	NA	NA	-	-	-	-	-	-	-	-	-	-	-	-	-	-	-	-	-	-	-	-	-	-	-	-	-	-	-	-	-	-	-	-	-	-	-	-	-	-
6319	11630	B	Plaque reduction	730	Lab	67-70-215-2		NA	1.0	NA	NA	-	-	-	-	-	-	-	-	-	-	-	-	-	-	-	-	-	-	-	-	-	-	-	-	-	-	-	-	-	-	-	-	-	-	-	-	-	-
6320	11630	B	Plaque reduction	730	Lab	67-70-215-2		NA	112.0	NA	NA	-	-	-	-	-	-	-	-	-	-	-	-	-	-	-	-	-	-	-	-	-	-	-	-	-	-	-	-	-	-	-	-	-	-	-	-	-	-
6321	11630	B	Plaque reduction	732	Lab	Bru-Y181C		NA	100.0	NA	NA	-	-	-	-	-	-	-	-	-	-	-	-	-	-	-	-	-	-	-	-	-	-	-	-	-	-	-	-	-	-	-	-	-	-	-	-	-	-
39118	611	B	PBMC	742	Clinical	3-197C		1.0	1.0	NA	NA	.	.	.	.	.	.	.	.	.	.	.	.	.	.	.	.	.	.	.	.	.	.	.	.	.	-	-	-	-	-	-	-	-	-	I	-	-	-
39118	611	B	PBMC	742	Clinical	3-197C		1.0	1.0	NA	NA	.	.	.	.	.	.	.	.	.	.	.	.	.	.	.	.	.	.	.	.	.	.	.	.	.	-	-	-	-	-	-	-	-	-	I	-	-	-
2616	628	B	Antivirogram	755	Clinical	CA1197		1.1	4.2	NA	NA	-	-	-	-	-	-	-	-	-	-	-	-	-	-	-	-	-	-	-	R	-	-	-	-	-	-	-	-	-	-	-	-	-	-	I	-	-	-
2868	799	B	Antivirogram	755	Clinical	CA1443		2.7	107.8	NA	NA	-	-	-	-	-	-	-	-	-	-	-	-	-	-	-	-	-	-	-	-	-	-	-	-	-	-	-	-	-	-	-	-	-	-	IM	-	-	-
2930	1138	B	Antivirogram	755	Clinical	CA2577		2.5	3.8	NA	NA	-	-	-	-	-	K	-	-	-	-	-	-	-	-	-	-	-	-	-	-	-	-	-	-	-	-	-	-	-	-	-	-	-	-	-	-	-	-
2905	1151	B	Antivirogram	755	Clinical	CA2615		1.2	2.1	NA	NA	-	-	-	-	-	-	-	-	-	-	-	-	-	-	-	-	-	-	-	-	-	-	-	-	-	-	-	-	-	-	-	-	-	-	-	-	-	-
39448	1170	B	Antivirogram	755	Clinical	CA2657		1.0	1.1	NA	NA	-	-	-	-	-	-	-	-	-	-	-	-	-	-	-	-	-	-	-	-	-	-	-	-	-	-	-	-	-	-	-	-	-	-	-	-	-	-
3819	1254	B	Antivirogram	755	Clinical	CA3015		1.1	1.1	NA	NA	-	-	-	-	-	-	-	-	-	-	-	-	-	-	-	-	-	-	-	-	-	-	-	-	-	-	-	-	-	-	-	-	-	-	-	-	-	-
3833	1256	B	Antivirogram	755	Clinical	CA3019		34.3	98.4	NA	NA	-	-	-	-	-	-	-	-	-	-	-	-	-	-	-	-	-	-	-	-	-	-	-	-	-	-	-	-	-	-	-	-	-	-	-	-	-	-
3831	1260	B	Antivirogram	755	Clinical	CA3028		17.7	105.9	NA	NA	-	-	-	-	-	-	-	-	-	-	-	-	KN	-	-	-	-	-	-	-	-	-	-	-	-	-	-	-	-	-	-	-	-	-	M	-	-	-
3827	1263	B	Antivirogram	755	Clinical	CA3034		0.7	0.5	NA	NA	-	-	-	-	-	-	-	-	-	-	-	-	-	-	-	-	-	-	-	-	-	-	-	-	-	-	-	-	-	-	-	-	-	-	-	-	-	-
3894	1268	B	Antivirogram	755	Clinical	CA3044		0.5	0.7	NA	NA	-	-	-	-	-	-	-	-	-	-	-	-	-	-	-	-	-	-	-	R	-	-	-	-	-	-	-	-	-	-	-	-	-	-	I	-	-	-
3811	1270	B	Antivirogram	755	Clinical	CA3048		0.5	2.6	NA	NA	-	-	-	-	-	-	-	-	-	-	-	-	-	-	-	-	-	-	-	-	-	-	-	-	-	-	-	-	-	-	-	-	-	-	-	-	-	-
3817	1271	B	Antivirogram	755	Clinical	CA3050		10.7	107.8	NA	NA	-	-	-	-	-	-	-	-	-	-	-	-	-	-	-	-	-	-	-	R	-	-	-	-	-	-	-	-	-	-	-	-	-	-	-	-	-	-
3904	637	B	Antivirogram	755	Clinical	CA3090		2.8	8.4	NA	NA	-	-	-	-	-	-	-	-	-	-	-	-	-	-	-	-	-	-	-	R	-	-	-	-	-	-	-	-	-	-	-	-	-	-	-	-	-	-
3959	801	B	Antivirogram	755	Clinical	CA3094		1.2	1.7	NA	NA	-	-	-	-	-	-	-	-	-	-	-	-	-	-	-	-	-	-	-	-	-	-	-	-	-	-	-	-	-	-	-	-	-	-	I	-	-	-
3929	1173	B	Antivirogram	755	Clinical	CA3099		0.6	0.7	NA	NA	-	-	-	-	-	-	-	-	-	-	-	-	-	-	-	-	-	-	-	-	-	-	-	-	-	-	S	-	-	-	V	-	-	-	-	-	-	-
3927	1165	B	Antivirogram	755	Clinical	CA3104		0.7	0.5	NA	NA	-	-	-	-	-	-	-	-	-	-	-	-	-	-	-	-	-	-	-	R	-	-	-	-	-	-	-	-	-	-	-	-	-	-	-	-	-	-
3964	641	B	Antivirogram	755	Clinical	CA3114		0.8	0.5	NA	NA	-	-	-	-	-	-	-	-	-	-	-	-	-	-	-	-	-	-	-	KR	-	-	-	-	-	-	-	-	-	-	-	-	-	-	M	-	-	-
3838	796	B	Antivirogram	755	Clinical	CA3124		126.0	107.8	NA	NA	-	-	-	-	-	-	-	-	-	-	-	-	-	-	-	-	-	-	-	KR	-	-	-	-	-	-	-	-	-	-	-	-	-	-	T	-	-	-
40561	1137	B	Antivirogram	755	Clinical	CA3126		0.7	1.7	NA	NA	-	-	-	-	-	-	-	-	-	-	-	-	-	-	-	-	-	-	-	-	-	-	-	-	-	-	-	-	-	-	-	-	-	-	-	-	-	-
3967	632	B	Antivirogram	755	Clinical	CA3135		0.9	3.3	NA	NA	-	-	-	-	-	-	-	-	-	-	-	-	-	-	-	-	-	-	-	-	-	-	-	-	-	-	-	-	-	-	-	-	-	-	-	-	-	-
3892	634	B	Antivirogram	755	Clinical	CA3138		0.5	0.5	NA	NA	-	-	-	-	-	-	-	-	-	-	-	-	-	-	-	-	-	-	-	-	-	-	-	-	-	-	-	-	-	-	-	-	-	-	-	-	-	-
3890	635	B	Antivirogram	755	Clinical	CA3141		1.2	2.1	NA	NA	-	-	-	-	-	-	-	-	-	-	-	-	-	-	-	-	-	-	-	-	-	-	-	-	-	-	-	-	-	-	-	-	-	-	-	-	-	-
39476	1251	B	Antivirogram	755	Clinical	CA3143		363.4	109.7	NA	NA	-	-	-	-	-	-	-	-	-	-	-	-	-	-	-	-	-	-	-	-	-	-	-	-	-	-	-	-	-	-	-	-	-	-	-	-	-	-
3886	596	B	Antivirogram	755	Clinical	CA3145		0.8	3.1	NA	NA	-	-	-	-	-	-	-	-	-	-	-	-	-	-	-	-	-	-	-	-	-	-	-	-	-	-	-	-	-	-	-	-	-	-	-	-	-	-
3925	630	B	Antivirogram	755	Clinical	CA3149		1.0	0.4	NA	NA	-	-	-	-	-	-	-	-	-	-	-	-	-	-	-	-	-	-	-	-	-	-	-	-	-	-	-	-	-	-	-	-	-	-	-	-	-	-
3923	792	B	Antivirogram	755	Clinical	CA3153		31.5	107.8	NA	NA	-	-	-	-	-	-	-	-	-	-	-	-	KN	-	-	-	-	-	-	-	-	-	-	-	-	-	-	-	-	-	-	-	-	-	-	-	-	-
4471	1288	B	Antivirogram	755	Clinical	CA3161		16.2	73.5	NA	NA	-	-	-	-	-	-	-	-	-	-	-	-	-	-	-	-	-	-	-	-	-	-	-	-	-	-	TS	-	-	-	-	-	-	-	-	-	-	-
3919	1127	B	Antivirogram	755	Clinical	CA3164		0.5	0.5	NA	NA	-	-	-	-	-	-	-	-	-	-	-	-	-	-	-	-	-	-	-	R	-	-	-	-	-	-	-	-	-	-	-	-	-	-	-	-	-	-
3849	790	B	Antivirogram	755	Clinical	CA3166		1.3	2.5	NA	NA	-	-	-	-	-	-	-	-	-	-	-	-	-	-	-	-	-	-	-	-	-	-	-	-	-	-	-	-	-	-	-	-	-	-	IT	-	-	-
3851	1124	B	Antivirogram	755	Clinical	CA3170		2.0	3.6	NA	NA	-	-	-	-	-	-	-	-	-	-	-	-	-	-	-	-	-	-	-	R	-	-	-	-	-	-	-	-	-	-	-	-	-	-	-	-	-	-
3855	605	B	Antivirogram	755	Clinical	CA3173		2.2	3.0	NA	NA	-	-	-	-	-	-	-	-	-	-	-	-	-	-	-	-	-	-	-	R	-	-	-	-	-	-	-	-	-	-	-	-	-	-	-	-	-	-
41683	794	B	Antivirogram	755	Clinical	CA3180		13.8	73.5	NA	NA	-	-	-	-	-	-	-	-	-	-	-	-	-	-	-	-	-	-	-	R	I	-	-	-	-	-	-	-	-	-	-	-	-	-	I	-	-	-
41620	642	B	Antivirogram	755	Clinical	CA3186		3.2	107.8	NA	NA	-	-	-	-	-	-	-	-	-	-	-	-	-	-	-	-	-	-	-	-	-	-	-	-	-	-	-	-	-	-	-	-	AP	-	-	-	IT	-
3868	622	B	Antivirogram	755	Clinical	CA3188		0.6	0.5	NA	NA	-	-	-	-	-	-	-	-	-	-	-	-	-	-	-	-	-	-	-	-	-	-	-	-	-	-	-	-	-	-	-	-	-	-	I	-	-	-
3870	1123	B	Antivirogram	755	Clinical	CA3193		1.7	6.0	NA	NA	-	-	-	-	-	-	-	-	-	-	-	-	-	-	-	-	-	-	-	-	-	-	-	-	-	-	TP	-	-	-	L	-	-	-	M	-	-	-
3896	629	B	Antivirogram	755	Clinical	CA3205		0.6	0.6	NA	NA	-	-	-	-	-	-	-	-	-	-	-	-	-	-	-	-	-	-	-	-	-	-	-	-	-	-	-	-	-	-	-	-	-	-	I	-	-	-
3917	1289	B	Antivirogram	755	Clinical	CA3210		2.9	0.9	NA	NA	-	-	-	-	-	-	-	-	-	-	-	-	-	-	-	-	-	-	-	R	-	-	-	-	-	-	-	-	-	-	-	-	-	-	I	-	-	-
4479	1460	B	Antivirogram	755	Clinical	PCC44-5140		119.8	98.4	NA	NA	-	-	-	-	-	-	-	-	-	-	R	-	-	-	-	-	-	-	-	-	-	-	-	-	-	-	-	-	-	-	-	-	-	-	-	-	-	-
2997	1158	B	PhenoSense	756	Clinical	CA2633		0.4	0.5	NA	NA	-	-	-	-	-	-	-	-	-	-	-	-	-	-	-	-	-	-	-	-	-	-	-	-	-	-	-	-	-	-	-	-	-	-	-	-	-	-
4433	1422	B	PhenoSense	756	Clinical	CA3808		0.7	0.7	NA	NA	-	-	-	-	-	ED	-	-	-	-	-	-	-	-	-	-	-	-	-	-	-	-	-	-	-	-	-	-	-	-	-	-	-	-	VM	-	-	-
4483	1433	B	PhenoSense	756	Clinical	CA3832		0.3	0.4	NA	NA	-	-	-	-	-	-	-	-	-	-	-	-	-	-	-	-	-	-	-	-	-	-	-	-	-	-	-	-	-	-	-	-	-	-	-	-	-	-
4388	1449	B	PhenoSense	756	Clinical	CA3871		0.5	0.6	NA	NA	-	-	-	-	-	-	-	-	-	-	-	-	-	-	-	-	-	-	-	R	-	-	-	-	-	-	-	-	-	-	-	-	-	-	-	-	-	-
4663	1274	B	PhenoSense	756	Clinical	CA4372		0.8	0.7	NA	NA	-	-	-	-	-	-	-	-	-	-	-	-	-	-	-	-	-	-	-	-	-	-	-	-	-	-	-	-	-	-	-	-	-	-	-	-	-	-
4697	1277	B	PhenoSense	756	Clinical	CA4391		0.5	0.5	NA	NA	-	-	-	-	-	-	-	-	-	-	-	-	-	-	-	-	-	-	-	-	-	-	-	-	-	-	-	-	-	-	-	-	-	-	-	-	-	-
6876	632	B	PhenoSense	756	Clinical	CA9435		0.3	0.5	NA	NA	-	-	-	-	-	-	-	-	-	-	-	-	-	-	-	-	-	-	-	-	-	-	-	-	-	-	-	-	-	-	-	-	-	-	-	-	-	-
7344	1145	B	PhenoSense	756	Clinical	CA9912		2.8	100.0	NA	NA	-	-	-	-	-	-	-	-	-	-	-	-	-	-	-	-	-	-	-	-	-	-	-	-	-	-	-	-	-	-	-	-	-	-	-	-	-	-
7347	1271	B	PhenoSense	756	Clinical	CA9915		0.5	0.6	NA	NA	-	-	-	-	-	-	-	-	-	-	-	-	-	-	-	-	-	-	-	R	-	-	-	-	-	-	-	-	-	-	-	-	-	-	-	-	-	-
7348	1173	B	PhenoSense	756	Clinical	CA9916		0.4	0.3	NA	NA	-	-	-	-	-	-	-	-	-	-	-	-	-	-	-	-	-	-	-	-	-	-	-	-	-	-	S	-	-	-	V	-	-	-	-	-	-	-
7350	1391	B	PhenoSense	756	Clinical	CA9918		1.0	1.1	NA	NA	-	-	-	-	-	-	-	-	-	-	-	-	-	-	-	-	-	-	-	-	-	-	-	-	-	-	-	-	-	-	-	-	-	-	-	-	-	-
40017	624	B	PhenoSense	756	Clinical	CA9919		0.8	0.6	NA	NA	-	-	-	-	-	-	-	-	-	-	-	-	-	-	-	-	-	-	-	-	-	-	-	-	-	-	-	-	-	-	-	-	-	-	-	-	-	-
7360	637	B	PhenoSense	756	Clinical	CA9928		0.6	0.9	NA	NA	-	-	-	-	-	-	-	-	-	-	-	-	-	-	-	-	-	-	-	R	-	-	-	-	-	-	-	-	-	-	-	-	-	-	-	-	-	-
7364	799	B	PhenoSense	756	Clinical	CA9932		1.9	100.0	NA	NA	-	-	-	-	-	-	-	-	-	-	-	-	-	-	-	-	-	-	-	-	-	-	-	-	-	-	-	-	-	-	-	-	-	-	M	-	-	-
7376	640	B	PhenoSense	756	Clinical	CA9944		0.4	0.6	NA	NA	-	-	-	-	-	-	-	-	-	-	-	-	-	-	-	-	-	-	-	-	-	-	-	-	-	-	-	-	-	-	-	-	-	-	-	-	-	-
7377	796	B	PhenoSense	756	Clinical	CA9945		3.5	32.9	NA	NA	-	-	-	-	-	-	-	-	-	-	-	-	-	-	-	-	-	-	-	-	-	-	-	-	-	-	-	-	-	-	-	-	-	-	T	-	-	-
7381	4173	B	PhenoSense	756	Clinical	41731906		1.1	1.5	NA	NA	-	-	-	-	-	D	-	-	-	-	-	-	-	-	-	-	-	-	-	-	-	-	-	-	-	-	-	-	-	-	-	-	-	-	-	-	-	-
7385	4172	B	PhenoSense	756	Clinical	CA9953		0.4	0.4	NA	NA	-	-	-	-	-	-	-	-	-	-	-	-	-	-	-	-	-	-	-	-	-	-	-	-	-	-	-	-	-	-	-	-	-	-	I	-	-	-
7878	634	B	PhenoSense	756	Clinical	CA10464		0.2	0.5	NA	NA	-	-	-	-	-	-	-	-	-	-	-	-	-	-	-	-	-	-	-	-	-	-	-	-	-	-	-	-	-	-	-	-	-	-	-	-	-	-
7879	4014	B	PhenoSense	756	Clinical	CA10465		0.3	0.5	NA	NA	-	-	-	-	-	-	-	-	-	-	-	-	-	-	-	-	-	-	-	-	-	-	-	-	-	-	-	-	-	-	-	-	-	-	-	-	-	-
41691	794	B	PhenoSense	756	Clinical	CA10469		0.3	51.0	NA	NA	-	-	-	-	-	-	-	-	-	-	-	-	-	-	-	-	-	-	-	R	I	-	-	-	-	-	-	-	-	-	-	-	-	-	I	-	-	-
7884	622	B	PhenoSense	756	Clinical	CA10470		17.5	72.0	NA	NA	-	-	-	-	-	-	-	-	-	-	-	-	-	-	-	-	-	-	-	-	-	-	-	-	-	-	-	-	-	-	-	-	-	-	I	-	-	-
7888	606	B	PhenoSense	756	Clinical	CA10474		1.2	2.1	NA	NA	-	-	-	-	-	-	-	-	-	-	-	-	-	-	-	-	-	-	-	R	-	-	-	-	-	-	-	-	-	-	-	-	-	-	-	-	-	-
7913	790	B	PhenoSense	756	Clinical	CA10499		0.9	1.5	NA	NA	-	-	-	-	-	-	-	-	-	-	-	-	-	-	-	-	-	-	-	-	-	-	-	-	-	-	-	-	-	-	-	-	-	-	I	-	-	-
8651	4589	B	PhenoSense	763	Clinical	SD-20		NA	1.0	NA	NA	-	-	-	-	-	-	-	-	-	-	-	-	-	-	-	-	-	-	-	-	-	-	-	-	-	-	-	-	-	-	-	-	-	-	-	-	-	-
8653	4590	B	PhenoSense	763	Clinical	SD-19		NA	1.0	NA	NA	-	-	-	-	-	-	-	-	-	-	-	-	-	-	-	-	-	-	-	-	-	-	-	-	-	-	-	-	-	-	-	-	-	-	-	-	-	-
8655	4591	B	PhenoSense	763	Clinical	SD-18		NA	1.0	NA	NA	-	-	-	-	-	D	-	-	-	-	-	-	-	-	-	-	-	-	-	-	-	-	-	-	-	-	TS	-	-	-	-	-	-	-	-	-	-	-
8659	4593	B	PhenoSense	763	Clinical	SD-16		NA	3.0	NA	NA	-	-	-	-	-	-	-	-	-	-	-	-	-	-	-	-	-	-	-	-	-	-	-	-	-	-	-	-	-	-	-	-	-	-	-	-	-	-
8661	4594	B	PhenoSense	763	Clinical	SD-14		NA	1.0	NA	NA	-	-	-	-	-	-	-	-	-	-	-	-	-	-	-	-	-	-	-	-	-	-	-	-	-	-	-	-	-	-	-	-	-	-	-	-	-	-
8663	4595	B	PhenoSense	763	Clinical	SD-13		NA	1.0	NA	NA	-	-	-	-	-	-	-	-	-	-	-	-	-	-	-	-	-	-	-	-	-	-	-	-	-	-	-	-	-	-	-	-	-	-	-	-	-	-
11433	11630	B	Antivirogram	782	Lab	NL432		NA	1.0	NA	NA	-	-	-	-	-	-	-	-	-	-	-	-	-	-	-	-	-	-	-	-	-	-	-	-	-	-	-	-	-	-	-	-	-	-	-	-	-	-
11434	11630	B	Antivirogram	782	Lab	L100I		NA	2.0	NA	NA	-	-	-	-	-	-	-	-	-	-	-	-	-	-	-	-	-	-	-	-	-	-	-	-	-	-	-	-	-	-	-	-	-	-	-	-	-	-
11435	11630	B	Antivirogram	782	Lab	K103N		NA	43.0	NA	NA	-	-	-	-	-	-	-	-	-	-	-	-	-	-	-	-	-	-	-	-	-	-	-	-	-	-	-	-	-	-	-	-	-	-	-	-	-	-
11436	11630	B	Antivirogram	782	Lab	V106A		NA	70.0	NA	NA	-	-	-	-	-	-	-	-	-	-	-	-	-	-	-	-	-	-	-	-	-	-	-	-	-	-	-	-	-	-	-	-	-	-	-	-	-	-
11437	11630	B	Antivirogram	782	Lab	Y181C		NA	70.0	NA	NA	-	-	-	-	-	-	-	-	-	-	-	-	-	-	-	-	-	-	-	-	-	-	-	-	-	-	-	-	-	-	-	-	-	-	-	-	-	-
11438	11630	B	Antivirogram	782	Lab	Y188C		NA	70.0	NA	NA	-	-	-	-	-	-	-	-	-	-	-	-	-	-	-	-	-	-	-	-	-	-	-	-	-	-	-	-	-	-	-	-	-	-	-	-	-	-
11586	11630	B	Antivirogram	782	Lab	G190A		NA	70.0	NA	NA	-	-	-	-	-	-	-	-	-	-	-	-	-	-	-	-	-	-	-	-	-	-	-	-	-	-	-	-	-	-	-	-	-	-	-	-	-	-
11587	11630	B	Antivirogram	782	Lab	F227C		NA	12.0	NA	NA	-	-	-	-	-	-	-	-	-	-	-	-	-	-	-	-	-	-	-	-	-	-	-	-	-	-	-	-	-	-	-	-	-	-	-	-	-	-
11588	11630	B	Antivirogram	782	Lab	F227L		NA	4.0	NA	NA	-	-	-	-	-	-	-	-	-	-	-	-	-	-	-	-	-	-	-	-	-	-	-	-	-	-	-	-	-	-	-	-	-	-	-	-	-	-
11589	11630	B	Antivirogram	782	Lab	L234I		NA	0.5	NA	NA	-	-	-	-	-	-	-	-	-	-	-	-	-	-	-	-	-	-	-	-	-	-	-	-	-	-	-	-	-	-	-	-	-	-	-	-	-	-
11590	11630	B	Antivirogram	782	Lab	P236L		NA	3.0	NA	NA	-	-	-	-	-	-	-	-	-	-	-	-	-	-	-	-	-	-	-	-	-	-	-	-	-	-	-	-	-	-	-	-	-	-	-	-	-	-
11591	11630	B	Antivirogram	782	Lab	V106A,Y18		NA	70.0	NA	NA	-	-	-	-	-	-	-	-	-	-	-	-	-	-	-	-	-	-	-	-	-	-	-	-	-	-	-	-	-	-	-	-	-	-	-	-	-	-
11592	11630	B	Antivirogram	782	Lab	V106A,F22		NA	70.0	NA	NA	-	-	-	-	-	-	-	-	-	-	-	-	-	-	-	-	-	-	-	-	-	-	-	-	-	-	-	-	-	-	-	-	-	-	-	-	-	-
11687	11630	B	PBMC	789	Lab	NL43		NA	1.0	NA	NA	-	-	-	-	-	-	-	-	-	-	-	-	-	-	-	-	-	-	-	-	-	-	-	-	-	-	-	-	-	-	-	-	-	-	-	-	-	-
11688	11630	B	PBMC	789	Lab	67del		NA	1.0	NA	NA	-	-	-	-	-	-	-	-	-	-	-	-	-	-	-	-	-	-	-	-	-	-	-	-	-	-	-	-	-	-	-	-	-	-	-	-	-	-
11689	11630	B	PBMC	789	Lab	69G		NA	1.0	NA	NA	-	-	-	-	-	-	-	-	-	-	-	-	-	-	-	-	-	-	-	-	-	-	-	-	-	-	-	-	-	-	-	-	-	-	-	-	-	-
11690	11630	B	PBMC	789	Lab	67del69G		NA	1.0	NA	NA	-	-	-	-	-	-	-	-	-	-	-	-	-	-	-	-	-	-	-	-	-	-	-	-	-	-	-	-	-	-	-	-	-	-	-	-	-	-
11691	11630	B	PBMC	789	Lab	69G103N		NA	40.0	NA	NA	-	-	-	-	-	-	-	-	-	-	-	-	-	-	-	-	-	-	-	-	-	-	-	-	-	-	-	-	-	-	-	-	-	-	-	-	-	-
11696	11630	B	PBMC	789	Lab	RFQGNI		NA	27.0	NA	NA	-	-	-	-	-	-	-	-	-	-	-	-	-	-	-	-	-	-	-	-	-	-	-	-	-	-	-	-	-	-	-	-	-	-	-	-	-	-
11697	11630	B	PBMC	789	Lab	GNI-67Del		NA	40.0	NA	NA	-	-	-	-	-	-	-	-	-	-	-	-	-	-	-	-	-	-	-	-	-	-	-	-	-	-	-	-	-	-	-	-	-	-	-	-	-	-
11698	11630	B	PBMC	789	Lab	67del69G10		NA	110.0	NA	NA	-	-	-	-	-	-	-	-	-	-	-	-	-	-	-	-	-	-	-	-	-	-	-	-	-	-	-	-	-	-	-	-	-	-	-	-	-	-
12848	11630	B	PhenoSense	807	Lab	nnrti-1		10.0	3.1	NA	NA	-	-	-	-	-	-	-	-	-	-	-	-	-	-	-	-	-	-	-	-	-	-	-	-	-	-	-	-	-	-	-	-	-	-	-	-	-	-
12849	11630	B	PhenoSense	807	Lab	nnrti-2		5.0	11.6	NA	NA	-	-	-	-	-	-	-	-	-	-	-	-	-	-	-	-	-	-	-	-	-	-	-	-	-	-	-	-	-	-	-	-	-	-	-	-	-	-
12850	11630	B	PhenoSense	807	Lab	nnrti-3		26.0	55.0	NA	NA	-	-	-	-	-	-	-	-	-	-	-	-	-	-	-	-	-	-	-	-	-	-	-	-	-	-	-	-	-	-	-	-	-	-	-	-	-	-
12851	11630	B	PhenoSense	807	Lab	nnrti-4		1.7	64.0	NA	NA	-	-	-	-	-	-	-	-	-	-	-	-	-	-	-	-	-	-	-	-	-	-	-	-	-	-	-	-	-	-	-	-	-	-	-	-	-	-
12852	11630	B	PhenoSense	807	Lab	nnrti5		1.7	3.0	NA	NA	-	-	-	-	-	-	-	-	-	-	-	-	-	-	-	-	-	-	-	-	-	-	-	-	-	-	-	-	-	-	-	-	-	-	-	-	-	-
12853	11630	B	PhenoSense	807	Lab	nnrti-6		3.0	161.0	NA	NA	-	-	-	-	-	-	-	-	-	-	-	-	-	-	-	-	-	-	-	-	-	-	-	-	-	-	-	-	-	-	-	-	-	-	-	-	-	-
12854	11630	B	PhenoSense	807	Lab	nnrti-7		109.0	200.0	NA	NA	-	-	-	-	-	-	-	-	-	-	-	-	-	-	-	-	-	-	-	-	-	-	-	-	-	-	-	-	-	-	-	-	-	-	-	-	-	-
12855	11630	B	PhenoSense	807	Lab	nnrti-8		7.6	75.0	NA	NA	-	-	-	-	-	-	-	-	-	-	-	-	-	-	-	-	-	-	-	-	-	-	-	-	-	-	-	-	-	-	-	-	-	-	-	-	-	-
12856	11630	B	PhenoSense	807	Lab	nnrti-9		47.0	200.0	NA	NA	-	-	-	-	-	-	-	-	-	-	-	-	-	-	-	-	-	-	-	-	-	-	-	-	-	-	-	-	-	-	-	-	-	-	-	-	-	-
12857	11630	B	PhenoSense	807	Lab	nnrti-10		123.0	200.0	NA	NA	-	-	-	-	-	-	-	-	-	-	-	-	-	-	-	-	-	-	-	-	-	-	-	-	-	-	-	-	-	-	-	-	-	-	-	-	-	-
12858	11630	B	PhenoSense	807	Lab	nnrti-11		200.0	200.0	NA	NA	-	-	-	-	-	-	-	-	-	-	-	-	-	-	-	-	-	-	-	-	-	-	-	-	-	-	-	-	-	-	-	-	-	-	-	-	-	-
12859	11630	B	PhenoSense	807	Lab	nnrti-12		31.0	200.0	NA	NA	-	-	-	-	-	-	-	-	-	-	-	-	-	-	-	-	-	-	-	-	-	-	-	-	-	-	-	-	-	-	-	-	-	-	-	-	-	-
12860	11630	B	PhenoSense	807	Lab	nnrti-13		200.0	200.0	NA	NA	-	-	-	-	-	-	-	-	-	-	-	-	-	-	-	-	-	-	-	-	-	-	-	-	-	-	-	-	-	-	-	-	-	-	-	-	-	-
12927	6126	B	PhenoSense	807	Clinical	P178		NA	0.4	NA	NA	-	-	-	-	-	-	-	-	-	-	-	-	-	-	-	-	-	-	-	-	-	-	-	-	-	-	-	-	-	-	-	-	-	-	-	-	-	-
12929	6127	B	PhenoSense	807	Clinical	P268		NA	1.1	NA	NA	-	-	-	-	-	-	-	-	-	-	-	-	-	-	-	-	-	-	-	-	-	-	-	-	-	-	-	-	-	-	-	-	-	-	-	-	-	-
12931	6128	B	PhenoSense	807	Clinical	P372		NA	195.0	NA	NA	-	-	-	-	-	-	-	-	-	-	-	-	-	-	-	-	-	-	-	-	-	-	-	-	-	-	-	-	-	-	-	-	-	-	-	-	-	-
12933	6129	B	PhenoSense	807	Clinical	P644		NA	200.0	NA	NA	-	-	-	-	-	-	-	-	-	-	-	-	-	-	-	-	-	-	-	-	-	-	-	-	-	-	-	-	-	-	-	-	-	-	-	-	-	-
12935	6130	B	PhenoSense	807	Clinical	P648		NA	1.0	NA	NA	-	-	-	-	-	-	-	-	-	-	-	-	-	-	-	-	-	-	-	-	-	-	-	-	-	-	-	-	-	-	-	-	-	-	-	-	-	-
12937	6131	B	PhenoSense	807	Clinical	P649		NA	0.4	NA	NA	-	-	-	-	-	-	-	-	-	-	-	-	-	-	-	-	-	-	-	-	-	-	-	-	-	-	-	-	-	-	-	-	-	-	-	-	-	-
12939	6132	B	PhenoSense	807	Clinical	P675		NA	4.7	NA	NA	-	-	-	-	-	-	-	-	-	-	-	-	-	-	-	-	-	-	-	-	-	-	-	-	-	-	-	-	-	-	-	-	-	-	-	-	-	-
12941	6133	B	PhenoSense	807	Clinical	P682		NA	0.2	NA	NA	-	-	-	-	-	-	-	-	-	-	-	-	-	-	-	-	-	-	-	-	-	-	-	-	-	-	-	-	-	-	-	-	-	-	-	-	-	-
12943	6134	B	PhenoSense	807	Clinical	P686		NA	0.2	NA	NA	-	-	-	-	-	-	-	-	-	-	-	-	-	-	-	-	-	-	-	-	-	-	-	-	-	-	-	-	-	-	-	-	-	-	-	-	-	-
15554	11630	B	PhenoSense	825	Lab	NL43-M230L		23.0	39.0	NA	NA	-	-	-	-	-	-	-	-	-	-	-	-	-	-	-	-	-	-	-	-	-	-	-	-	-	-	-	-	-	-	-	-	-	-	-	-	-	-
15555	11630	B	PhenoSense	825	Lab	M230L-181		25.0	200.0	NA	NA	-	-	-	-	-	-	-	-	-	-	-	-	-	-	-	-	-	-	-	-	-	-	-	-	-	-	-	-	-	-	-	-	-	-	-	-	-	-
15556	11630	B	PhenoSense	825	Lab	M230L-103		200.0	200.0	NA	NA	-	-	-	-	-	-	-	-	-	-	-	-	-	-	-	-	-	-	-	-	-	-	-	-	-	-	-	-	-	-	-	-	-	-	-	-	-	-
15558	6776	B	PhenoSense	825	Clinical	Huang-Pt1		5.3	200.0	NA	NA	-	-	-	-	-	-	-	-	-	-	-	-	-	-	-	-	-	-	-	-	-	-	-	-	-	-	-	-	-	-	-	-	-	-	-	-	-	-
15559	6777	B	PhenoSense	825	Clinical	Huang-Pt2		200.0	200.0	NA	NA	-	-	-	-	-	-	-	-	-	-	-	-	-	-	-	-	-	-	-	-	-	-	-	-	-	-	-	-	-	-	-	-	-	-	-	-	-	-
15560	6778	B	PhenoSense	825	Clinical	Huang-Pt3		200.0	200.0	NA	NA	-	-	-	-	-	-	-	-	-	-	-	-	-	-	-	-	-	-	-	-	-	-	-	-	-	-	-	-	-	-	-	-	-	-	-	-	-	-
16577	11630	B	PhenoSense	840	Lab	NL43-190A		7.0	96.0	NA	NA	-	-	-	-	-	-	-	-	-	-	-	-	-	-	-	-	-	-	-	-	-	-	-	-	-	-	-	-	-	-	-	-	-	-	-	-	-	-
16578	11630	B	PhenoSense	840	Lab	NL43-190S		56.0	191.0	NA	NA	-	-	-	-	-	-	-	-	-	-	-	-	-	-	-	-	-	-	-	-	-	-	-	-	-	-	-	-	-	-	-	-	-	-	-	-	-	-
16579	11630	B	PhenoSense	840	Lab	NL43-190T		150.0	200.0	NA	NA	-	-	-	-	-	-	-	-	-	-	-	-	-	-	-	-	-	-	-	-	-	-	-	-	-	-	-	-	-	-	-	-	-	-	-	-	-	-
16580	11630	B	PhenoSense	840	Lab	NL43-190Q		200.0	200.0	NA	NA	-	-	-	-	-	-	-	-	-	-	-	-	-	-	-	-	-	-	-	-	-	-	-	-	-	-	-	-	-	-	-	-	-	-	-	-	-	-
16581	11630	B	PhenoSense	840	Lab	NL43-190C		170.0	170.0	NA	NA	-	-	-	-	-	-	-	-	-	-	-	-	-	-	-	-	-	-	-	-	-	-	-	-	-	-	-	-	-	-	-	-	-	-	-	-	-	-
50506	14142	B	PhenoSense	840	Clinical	Pt190E-2		200.0	200.0	NA	NA	-	-	-	-	-	-	-	-	-	-	-	-	-	-	-	-	-	-	-	R	-	-	-	-	-	-	-	-	-	-	-	-	-	-	-	-	-	-
50508	14143	B	PhenoSense	840	Clinical	Pt190V		200.0	200.0	NA	NA	-	-	-	-	-	-	-	-	-	-	-	-	-	-	-	-	-	-	-	R	-	-	-	-	-	-	-	-	-	-	-	-	-	-	I	-	-	-
50598	11630	B	PhenoSense	840	Lab	NL43-190V		200.0	200.0	NA	NA	-	-	-	-	-	-	-	-	-	-	-	-	-	-	-	-	-	-	-	-	-	-	-	-	-	-	-	-	-	-	-	-	-	-	-	-	-	-
25066	11630	B	PhenoSense	848	Lab	108I-190		200.0	200.0	NA	NA	-	-	-	-	-	-	-	-	-	-	-	-	-	-	-	-	-	-	-	-	-	-	-	-	-	-	-	-	-	-	-	-	-	-	-	-	-	-
25067	11630	B	PhenoSense	848	Lab	81C_190A		12.0	200.0	NA	NA	-	-	-	-	-	-	-	-	-	-	-	-	-	-	-	-	-	-	-	-	-	-	-	-	-	-	-	-	-	-	-	-	-	-	-	-	-	-
25068	11630	B	PhenoSense	848	Lab	227L		0.5	3.0	NA	NA	-	-	-	-	-	-	-	-	-	-	-	-	-	-	-	-	-	-	-	-	-	-	-	-	-	-	-	-	-	-	-	-	-	-	-	-	-	-
25069	11630	B	PhenoSense	848	Lab	106A-227L		8.0	200.0	NA	NA	-	-	-	-	-	-	-	-	-	-	-	-	-	-	-	-	-	-	-	-	-	-	-	-	-	-	-	-	-	-	-	-	-	-	-	-	-	-
25070	11630	B	PhenoSense	848	Lab	A98G		3.0	8.0	NA	NA	-	-	-	-	-	-	-	-	-	-	-	-	-	-	-	-	-	-	-	-	-	-	-	-	-	-	-	-	-	-	-	-	-	-	-	-	-	-
25071	11630	B	PhenoSense	848	Lab	P225H		2.0	3.0	NA	NA	-	-	-	-	-	-	-	-	-	-	-	-	-	-	-	-	-	-	-	-	-	-	-	-	-	-	-	-	-	-	-	-	-	-	-	-	-	-
25072	11630	B	PhenoSense	848	Lab	103N-225H		167.0	150.0	NA	NA	-	-	-	-	-	-	-	-	-	-	-	-	-	-	-	-	-	-	-	-	-	-	-	-	-	-	-	-	-	-	-	-	-	-	-	-	-	-
25073	11630	B	PhenoSense	848	Lab	138A		1.0	1.0	NA	NA	-	-	-	-	-	-	-	-	-	-	-	-	-	-	-	-	-	-	-	-	-	-	-	-	-	-	-	-	-	-	-	-	-	-	-	-	-	-
25074	11630	B	PhenoSense	848	Lab	138A-188L		150.0	200.0	NA	NA	-	-	-	-	-	-	-	-	-	-	-	-	-	-	-	-	-	-	-	-	-	-	-	-	-	-	-	-	-	-	-	-	-	-	-	-	-	-
25075	11630	B	PhenoSense	848	Lab	103N-188L		200.0	200.0	NA	NA	-	-	-	-	-	-	-	-	-	-	-	-	-	-	-	-	-	-	-	-	-	-	-	-	-	-	-	-	-	-	-	-	-	-	-	-	-	-
25076	11630	B	PhenoSense	848	Lab	P236L		1.0	2.0	NA	NA	-	-	-	-	-	-	-	-	-	-	-	-	-	-	-	-	-	-	-	-	-	-	-	-	-	-	-	-	-	-	-	-	-	-	-	-	-	-
25077	11630	B	PhenoSense	848	Lab	103N-236L		5.0	165.0	NA	NA	-	-	-	-	-	-	-	-	-	-	-	-	-	-	-	-	-	-	-	-	-	-	-	-	-	-	-	-	-	-	-	-	-	-	-	-	-	-
25078	11630	B	PhenoSense	848	Lab	98G-181C		7.0	200.0	NA	NA	-	-	-	-	-	-	-	-	-	-	-	-	-	-	-	-	-	-	-	-	-	-	-	-	-	-	-	-	-	-	-	-	-	-	-	-	-	-
25079	11630	B	PhenoSense	848	Lab	100I-103N		200.0	69.0	NA	NA	-	-	-	-	-	-	-	-	-	-	-	-	-	-	-	-	-	-	-	-	-	-	-	-	-	-	-	-	-	-	-	-	-	-	-	-	-	-
25080	11630	B	PhenoSense	848	Lab	98G-190S		200.0	200.0	NA	NA	-	-	-	-	-	-	-	-	-	-	-	-	-	-	-	-	-	-	-	-	-	-	-	-	-	-	-	-	-	-	-	-	-	-	-	-	-	-
12836	11630	B	PhenoSense	850	Lab	nrti-1		0.5	1.0	NA	NA	-	-	-	-	-	-	-	-	-	-	-	-	-	-	-	-	-	-	-	-	-	-	-	-	-	-	-	-	-	-	-	-	-	-	-	-	-	-
12837	11630	B	PhenoSense	850	Lab	nrti-2		0.4	0.5	NA	NA	-	-	-	-	-	-	-	-	-	-	-	-	-	-	-	-	-	-	-	-	-	-	-	-	-	-	-	-	-	-	-	-	-	-	-	-	-	-
12838	11630	B	PhenoSense	850	Lab	nrti-3		0.6	0.6	NA	NA	-	-	-	-	-	-	-	-	-	-	-	-	-	-	-	-	-	-	-	-	-	-	-	-	-	-	-	-	-	-	-	-	-	-	-	-	-	-
12840	11630	B	PhenoSense	850	Lab	nrti-5		0.3	0.3	NA	NA	-	-	-	-	-	-	-	-	-	-	-	-	-	-	-	-	-	-	-	-	-	-	-	-	-	-	-	-	-	-	-	-	-	-	-	-	-	-
12842	11630	B	PhenoSense	850	Lab	nrti-7		0.8	1.0	NA	NA	-	-	-	-	-	-	-	-	-	-	-	-	-	-	-	-	-	-	-	-	-	-	-	-	-	-	-	-	-	-	-	-	-	-	-	-	-	-
12845	11630	B	PhenoSense	850	Lab	nrti-10		0.3	0.6	NA	NA	-	-	-	-	-	-	-	-	-	-	-	-	-	-	-	-	-	-	-	-	-	-	-	-	-	-	-	-	-	-	-	-	-	-	-	-	-	-
12846	11630	B	PhenoSense	850	Lab	nrti-11		1.9	1.9	NA	NA	-	-	-	-	-	-	-	-	-	-	-	-	-	-	-	-	-	-	-	-	-	-	-	-	-	-	-	-	-	-	-	-	-	-	-	-	-	-
25081	11630	B	PhenoSense	850	Lab	41-184-215		0.3	0.4	NA	NA	-	-	-	-	-	-	-	-	-	-	-	-	-	-	-	-	-	-	-	-	-	-	-	-	-	-	-	-	-	-	-	-	-	-	-	-	-	-
25082	11630	B	PhenoSense	850	Lab	151-184		1.2	1.5	NA	NA	-	-	-	-	-	-	-	-	-	-	-	-	-	-	-	-	-	-	-	-	-	-	-	-	-	-	-	-	-	-	-	-	-	-	-	-	-	-
101557	11630	B	PhenoSense	850	Lab	62-69-215		0.3	0.6	NA	NA	-	-	-	-	-	-	-	-	-	-	-	-	-	-	-	-	-	-	-	-	-	-	-	-	-	-	-	-	-	-	-	-	-	-	-	-	-	-
25511	7660	B	Antivirogram	852	Clinical	LBJ1D_0		NA	23.3	NA	NA	.	.	.	.	.	.	.	.	.	.	.	.	.	.	.	.	-	-	-	X	-	-	-	-	-	-	-	-	-	-	-	-	-	-	-	-	-	-
25512	7661	B	Antivirogram	852	Clinical	LBJ2D_0		NA	2261.0	NA	NA	-	-	-	-	-	-	-	-	-	-	-	-	-	-	-	-	-	-	-	R	-	-	-	-	-	-	-	-	-	-	-	-	-	-	-	-	-	-
25538	7661	B	Antivirogram	852	Clinical	LBJ2R_8		NA	6659.0	NA	NA	-	-	-	-	-	-	-	-	-	-	-	-	-	-	-	-	-	-	-	R	-	-	-	-	-	-	-	-	-	-	-	-	-	-	-	-	-	-
25513	7663	B	Antivirogram	852	Clinical	LBJ3D_0		NA	49.2	NA	NA	-	-	-	-	-	-	-	-	-	-	-	-	-	-	-	-	-	-	-	-	-	-	-	-	-	-	-	-	-	-	-	-	-	-	-	-	-	-
25539	7663	B	Antivirogram	852	Clinical	LBJ3R_8		NA	6659.0	NA	NA	-	-	-	-	-	-	-	-	-	-	-	-	-	-	-	-	-	-	-	-	-	-	-	-	-	-	-	-	-	-	-	-	-	-	-	-	-	-
25514	7664	B	Antivirogram	852	Clinical	LBJ4D_0		NA	3.7	NA	NA	-	-	-	-	-	-	-	-	-	-	-	-	-	-	-	-	-	-	-	-	-	-	-	-	-	-	-	-	-	-	-	-	-	-	-	-	-	-
25540	7664	B	Antivirogram	852	Clinical	LBJ4R_8		NA	6659.0	NA	NA	-	-	-	-	-	-	-	-	-	-	-	-	-	-	-	-	-	-	-	-	-	-	-	-	-	-	-	-	-	-	-	-	-	-	-	-	-	-
25516	7666	B	Antivirogram	852	Clinical	LBJ6D_0		NA	6659.0	NA	NA	-	-	-	-	-	-	-	-	-	-	-	-	-	-	-	-	-	-	-	-	-	-	-	-	-	-	-	-	-	-	-	-	-	-	-	-	-	-
25517	7667	B	Antivirogram	852	Clinical	LBJ7D_0		NA	5.1	NA	NA	-	-	-	-	-	-	-	-	-	-	-	-	-	-	-	-	-	-	-	-	-	-	-	-	-	-	-	-	-	-	-	-	-	-	-	-	-	-
25541	7667	B	Antivirogram	852	Clinical	LBJ7R_8		NA	1923.0	NA	NA	-	-	-	-	-	-	-	-	-	-	T	-	-	-	-	-	-	-	-	-	-	-	-	-	-	-	-	-	-	-	-	-	-	-	-	-	-	-
25518	7668	B	Antivirogram	852	Clinical	LBJ8D_0		NA	17.9	NA	NA	-	-	-	-	M	-	-	-	-	-	-	-	-	-	-	-	-	-	-	-	-	-	-	-	-	-	-	-	G	-	-	-	-	-	L	G	-	-
25529	7668	B	Antivirogram	852	Clinical	LBJ8D_8		NA	6659.0	NA	NA	-	-	-	-	-	-	-	-	-	-	-	-	-	-	-	ML	-	-	-	-	-	-	-	-	-	-	-	-	-	-	-	-	-	-	L	-	-	-
25519	7669	B	Antivirogram	852	Clinical	LBJ9D_0		NA	11.9	NA	NA	-	-	-	-	-	-	-	-	-	-	-	-	-	-	-	-	-	-	-	R	-	-	-	-	-	-	-	-	-	-	-	-	-	-	-	EQ	-	-
25510	7670	B	Antivirogram	852	Clinical	LBJ10D_0		NA	3.9	NA	NA	.	.	.	.	.	.	.	.	.	.	.	.	.	.	.	.	.	.	.	.	.	.	.	.	.	.	.	.	-	-	-	HQ	-	-	T	Q	-	-
25543	7670	B	Antivirogram	852	Clinical	LBJ10R_8		NA	6659.0	NA	NA	-	-	-	-	-	-	-	-	-	-	-	-	-	-	-	-	-	-	-	R	-	-	-	-	-	-	-	-	-	-	-	N	-	-	I	-	-	-
25520	7671	D	Antivirogram	852	Clinical	LBJ11D_0		NA	19.9	NA	NA	-	-	-	-	-	-	-	-	-	-	-	-	-	-	-	-	-	-	-	-	-	-	-	-	-	-	-	-	-	-	-	-	-	-	T	-	-	-
25545	7672	B	Antivirogram	852	Clinical	LBJ12R_8		NA	6659.0	NA	NA	-	-	-	-	-	-	-	-	-	-	-	-	-	-	-	-	-	-	-	-	-	-	-	-	-	-	-	-	-	-	-	-	-	-	-	-	-	-
25523	7676	B	Antivirogram	852	Clinical	LBJ18D_0		NA	26.6	NA	NA	-	-	-	-	-	-	-	-	-	-	-	-	-	-	-	-	-	-	-	-	-	-	-	-	-	-	-	-	-	-	-	-	-	-	I	-	-	-
25548	7678	A	Antivirogram	853	Clinical	LVMP640		1.2	2.2	NA	NA	-	-	-	-	-	-	-	-	-	-	-	-	-	-	-	-	-	-	-	-	-	-	-	-	-	-	-	-	-	-	-	-	-	-	T	-	-	-
25583	7713	CRF11_cpx	Antivirogram	853	Clinical	LVMP580		0.5	0.4	NA	NA	-	-	-	-	V	D	-	-	-	-	-	-	-	-	-	-	-	-	-	-	-	-	-	-	-	-	-	-	-	-	-	-	-	-	T	-	-	-
25637	7767	B	Antivirogram	853	Clinical	LV22HALD		3.4	3.4	NA	NA	-	-	-	-	-	-	-	-	-	-	-	-	-	-	-	-	-	-	-	-	-	-	-	-	-	-	-	-	-	-	-	-	-	-	-	-	-	-
25633	7763	CRF11_cpx	Antivirogram	853	Clinical	LV31HALD		0.7	1.2	NA	NA	-	-	-	-	-	D	-	I	-	-	-	-	-	E	-	-	-	-	-	R	I	-	-	-	-	-	-	-	-	-	-	-	-	-	T	-	-	-
25621	7751	CRF02_AG	Antivirogram	853	Clinical	LV45HALD		0.6	0.3	NA	NA	-	-	-	-	-	-	-	-	-	-	-	-	-	-	-	-	-	-	-	-	-	-	-	-	-	-	-	-	-	-	-	-	-	-	T	-	-	-
25662	7792	A	Antivirogram	853	Clinical	LVMBFE250		0.5	0.3	NA	NA	-	-	-	-	-	-	-	-	-	-	-	-	-	-	-	-	-	-	-	-	-	-	-	-	-	-	-	-	-	-	-	-	-	-	T	-	-	-
25688	7818	F	Antivirogram	853	Clinical	LVMP411		1.1	1.5	NA	NA	-	-	-	-	-	-	-	-	-	-	-	-	-	-	-	-	-	-	-	-	-	-	-	-	-	-	-	-	-	-	-	-	-	-	T	-	-	-
25673	7803	CRF11_cpx	Antivirogram	853	Clinical	LVMP1387		0.6	3.7	NA	NA	-	-	-	-	-	D	-	-	-	-	-	-	-	-	-	-	-	-	-	-	-	-	-	-	-	-	-	-	-	-	-	-	-	-	T	-	-	-
26040	4597	B	PhenoSense	857	Clinical	SD-10_13		0.4	0.6	NA	NA	-	-	-	-	-	-	-	-	-	-	-	-	-	-	-	-	-	-	-	-	-	-	-	-	-	-	-	-	-	-	-	-	-	-	-	-	-	-
26042	4597	B	PhenoSense	857	Clinical	SD-10_26		0.3	0.4	NA	NA	-	-	-	-	-	-	-	-	-	-	-	-	-	-	-	-	-	-	-	-	-	-	-	-	-	-	-	-	-	-	-	-	-	-	-	-	-	-
26044	4596	B	PhenoSense	857	Clinical	SD-12_36		0.3	47.1	NA	NA	-	-	-	-	-	-	-	-	-	-	-	-	-	-	-	-	-	-	-	-	-	-	-	-	-	-	-	-	-	-	-	-	-	-	-	-	-	-
26046	4594	B	PhenoSense	857	Clinical	SD-14_4		0.7	20.6	NA	NA	-	-	-	-	-	-	-	-	-	-	-	-	-	-	-	-	-	-	-	-	-	-	-	-	-	-	-	-	-	-	-	-	-	-	-	-	-	-
26067	4524	B	PhenoSense	857	Clinical	SD-15_1		NA	0.3	NA	NA	-	-	-	-	-	-	-	-	-	-	-	-	-	-	-	-	-	-	-	-	-	-	-	-	-	-	-	-	-	-	-	-	-	-	-	-	-	-
26071	4593	B	PhenoSense	857	Clinical	SD-16_4		1.5	3.4	NA	NA	-	-	-	-	-	-	-	-	-	-	-	-	-	-	-	-	-	-	-	-	-	-	-	-	-	-	-	-	-	-	-	-	-	-	-	-	-	-
26072	4592	B	PhenoSense	857	Clinical	SD-17_2		0.2	0.4	NA	NA	-	-	-	-	-	-	-	-	-	-	-	-	N	-	-	-	-	-	-	-	-	-	-	-	-	-	-	-	-	-	-	-	-	-	T	-	-	-
26074	4591	B	PhenoSense	857	Clinical	SD-18_8		0.3	0.3	NA	NA	-	-	-	-	-	D	-	-	-	-	-	-	-	-	-	-	-	-	-	-	-	-	-	-	-	-	TS	-	-	-	-	-	-	-	-	-	-	-
26049	4590	B	PhenoSense	857	Clinical	SD-19_2		0.3	0.5	NA	NA	-	-	-	-	-	-	-	-	-	-	-	-	-	-	-	-	-	-	-	-	-	-	-	-	-	-	-	-	-	-	-	-	-	-	-	-	-	-
26050	4590	B	PhenoSense	857	Clinical	SD-19_4		9.5	9.6	NA	NA	-	-	-	-	-	-	-	-	-	-	-	-	-	-	-	-	-	-	-	-	-	-	-	-	-	-	-	-	-	-	-	-	-	-	-	-	-	-
26028	4602	B	PhenoSense	857	Clinical	SD-1_4		1.4	2.6	NA	NA	-	-	-	-	-	-	-	-	-	-	-	-	-	-	-	-	-	-	-	-	-	-	-	-	-	-	-	-	-	-	-	-	-	-	I	-	-	-
26029	4602	B	PhenoSense	857	Clinical	SD-1_5		4.5	200.0	NA	NA	-	-	-	-	-	-	-	-	-	-	-	-	-	-	-	-	-	-	-	-	-	-	-	-	-	-	-	-	-	-	-	-	-	-	I	-	-	-
26030	4602	B	PhenoSense	857	Clinical	SD-1_11		200.0	200.0	NA	NA	-	-	-	-	-	-	-	-	-	-	-	-	-	-	-	-	-	-	-	-	-	-	-	-	-	-	-	-	-	-	-	-	-	-	I	-	-	-
26053	4589	B	PhenoSense	857	Clinical	SD-20_12		0.3	0.4	NA	NA	-	-	-	-	-	-	-	-	-	-	-	-	-	-	-	-	-	-	-	-	VI	-	-	-	-	-	-	-	-	-	-	-	-	-	-	-	-	-
26055	4589	B	PhenoSense	857	Clinical	SD-20_24		9.4	16.0	NA	NA	-	-	-	-	-	-	-	-	-	-	-	-	-	-	-	-	-	-	-	-	-	-	-	-	-	-	-	-	-	-	-	-	-	-	-	-	-	-
26058	4588	B	PhenoSense	857	Clinical	SD-21_12		41.6	39.2	NA	NA	-	-	-	-	-	-	-	-	-	-	-	-	-	-	-	-	-	-	-	-	-	-	-	-	-	-	-	-	-	-	-	-	-	-	-	-	-	-
26060	4588	B	PhenoSense	857	Clinical	SD-21_20		34.4	34.1	NA	NA	-	-	-	-	-	-	-	-	-	-	-	-	-	-	-	-	-	-	-	-	-	-	-	-	-	-	-	-	-	-	-	-	-	-	-	-	-	-
26031	4601	B	PhenoSense	857	Clinical	SD-2_10		0.6	0.8	NA	NA	-	-	-	-	-	-	-	-	-	-	-	-	-	-	-	-	-	-	-	-	-	-	-	-	-	-	-	-	-	-	-	-	-	-	-	-	-	-
26032	4601	B	PhenoSense	857	Clinical	SD-2_18		0.7	1.2	NA	NA	-	-	-	-	-	-	-	-	-	-	-	-	-	-	-	-	-	-	-	-	-	-	-	-	-	-	-	-	-	-	-	-	-	-	-	-	-	-
26062	4600	B	PhenoSense	857	Clinical	SD-5_16		NA	0.7	NA	NA	-	-	-	-	-	-	-	-	-	-	-	-	-	-	-	-	-	-	-	R	-	-	-	-	-	-	-	-	-	-	-	-	-	-	-	-	-	-
26063	4600	B	PhenoSense	857	Clinical	SD-5_44		2.1	2.2	NA	NA	-	-	-	-	-	-	-	-	-	-	-	-	-	-	-	-	-	-	-	R	-	-	-	-	-	-	-	-	-	-	-	-	-	-	-	-	-	-
26034	4599	B	PhenoSense	857	Clinical	SD-6_5		0.6	0.7	NA	NA	-	-	-	-	-	-	-	-	-	-	-	-	-	-	-	-	-	-	-	R	-	-	-	-	-	-	-	-	-	-	-	-	-	-	-	-	-	-
26036	4599	B	PhenoSense	857	Clinical	SD-6_18		NA	0.7	NA	NA	-	-	-	-	-	-	-	-	-	-	-	-	-	-	-	-	-	-	-	R	-	-	-	-	-	-	-	-	-	-	-	-	-	-	-	-	-	-
26037	4598	B	PhenoSense	857	Clinical	SD-7_8		0.5	0.7	NA	NA	-	-	-	PS	-	-	-	-	-	-	-	-	-	-	-	-	-	-	-	-	-	-	-	-	-	-	-	-	-	-	-	-	-	-	-	-	-	-
4689	1523	B	PhenoSense	870	Clinical	CA4364		0.5	0.3	NA	NA	-	-	-	-	-	-	-	-	-	-	-	-	-	-	-	-	-	-	-	-	-	-	-	-	-	-	-	-	-	-	-	-	-	-	-	-	-	-
8040	4417	B	PhenoSense	870	Clinical	CA10626		29.0	200.0	NA	NA	-	-	-	-	-	-	-	-	-	-	-	-	-	-	-	-	-	-	-	-	-	-	-	-	-	-	-	-	-	-	-	-	-	-	I	-	-	-
8379	4486	B	PhenoSense	870	Clinical	CA10967		4.0	200.0	NA	NA	-	-	-	-	-	-	-	-	-	-	-	-	-	-	-	-	-	-	-	R	-	-	-	-	-	-	-	-	-	-	-	-	-	-	-	-	-	-
8601	4567	B	PhenoSense	870	Clinical	CA11193		1.2	200.0	NA	NA	-	-	-	-	-	-	-	-	-	-	-	-	-	-	-	-	-	-	-	-	-	-	-	-	-	-	-	-	-	-	-	-	-	-	-	-	-	-
9415	4822	B	PhenoSense	870	Clinical	CA11732		2.0	200.0	NA	NA	-	-	-	-	-	-	-	-	-	-	-	-	-	-	-	-	-	-	-	R	-	-	-	-	-	-	-	-	-	-	-	-	-	-	-	-	-	-
9632	4867	B	PhenoSense	870	Clinical	CA11961		0.3	0.3	NA	NA	-	-	-	-	-	D	-	-	-	-	-	-	-	-	-	-	-	-	-	-	-	-	-	-	-	-	-	-	-	-	-	-	-	-	M	-	-	-
11501	5619	B	PhenoSense	870	Clinical	CA13897		0.3	0.4	NA	NA	-	-	-	-	-	-	-	-	-	-	-	-	-	-	-	-	-	-	-	-	-	KN	-	-	-	-	-	-	-	-	-	-	-	-	-	-	-	-
14720	6466	B	PhenoSense	870	Clinical	CA15983		0.5	1.0	NA	NA	-	-	-	-	-	-	-	-	-	-	-	-	-	-	-	-	-	-	-	-	-	-	-	-	-	-	-	-	-	-	-	-	-	-	VI	-	-	-
15642	6839	B	PhenoSense	870	Clinical	CA16903		200.0	114.0	NA	NA	-	-	-	-	-	-	-	-	-	-	-	-	-	-	-	-	-	-	-	-	-	-	-	-	-	-	-	-	-	-	-	-	-	-	-	-	-	-
41031	5319	B	PhenoSense	870	Clinical	CA24202		75.0	200.0	NA	NA	-	-	-	-	-	-	-	-	-	-	-	-	-	-	-	-	-	-	-	-	-	-	-	-	-	-	-	-	-	-	-	-	-	-	-	-	-	-
52892	4899	B	PhenoSense	870	Clinical	CA35529		0.3	0.4	NA	NA	-	-	-	-	-	-	-	-	-	-	-	-	-	-	-	-	-	-	-	-	-	-	-	-	-	-	-	-	-	-	-	-	-	-	-	-	-	-
52896	5769	B	PhenoSense	870	Clinical	CA35533		1.5	4.4	NA	NA	-	-	-	-	-	-	-	-	-	-	-	-	-	-	-	-	-	-	-	-	-	-	-	-	-	-	-	-	-	-	-	-	-	-	-	-	-	-
52898	1317	B	PhenoSense	870	Clinical	CA35535		1.0	1.0	NA	NA	-	-	-	-	-	X	-	-	-	-	-	-	-	-	-	-	-	-	-	-	-	-	-	-	-	-	-	-	-	-	-	-	-	-	-	-	-	-
52906	798	B	PhenoSense	870	Clinical	CA35545		0.2	0.2	NA	NA	-	-	-	-	-	-	-	-	-	-	-	-	-	-	-	-	-	-	-	-	I	-	-	-	-	-	-	-	-	-	-	-	-	-	-	-	-	-
52910	1148	B	PhenoSense	870	Clinical	CA35549		0.2	0.2	NA	NA	-	-	-	-	-	-	TP	-	-	-	-	-	-	-	-	-	-	-	-	R	-	-	-	-	-	-	-	-	-	-	-	-	-	-	-	-	-	-
28250	11630	B	Antivirogram	879	Lab	LB-A98G		5.2	6.2	NA	NA	-	-	-	-	-	-	-	-	-	-	-	-	-	-	-	-	-	-	-	-	-	-	-	-	-	-	-	-	-	-	-	-	-	-	-	-	-	-
28252	11630	B	Antivirogram	879	Lab	LB-L100I		24.0	5.3	NA	NA	-	-	-	-	-	-	-	-	-	-	-	-	-	-	-	-	-	-	-	-	-	-	-	-	-	-	-	-	-	-	-	-	-	-	-	-	-	-
28253	11630	B	Antivirogram	879	Lab	LB-K101E		6.9	14.0	NA	NA	-	-	-	-	-	-	-	-	-	-	-	-	-	-	-	-	-	-	-	-	-	-	-	-	-	-	-	-	-	-	-	-	-	-	-	-	-	-
28254	11630	B	Antivirogram	879	Lab	LB-K101Q		5.6	3.2	NA	NA	-	-	-	-	-	-	-	-	-	-	-	-	-	-	-	-	-	-	-	-	-	-	-	-	-	-	-	-	-	-	-	-	-	-	-	-	-	-
28255	11630	B	Antivirogram	879	Lab	K103N-NL43		19.0	44.0	NA	NA	-	-	-	-	-	-	-	-	-	-	-	-	-	-	-	-	-	-	-	-	-	-	-	-	-	-	-	-	-	-	-	-	-	-	-	-	-	-
28256	11630	B	Antivirogram	879	Lab	K103N-HXB2		36.0	50.0	NA	NA	-	-	-	-	-	-	-	-	-	-	-	-	-	-	-	-	-	-	-	-	-	-	-	-	-	-	-	-	-	-	-	-	-	-	-	-	-	-
28257	11630	B	Antivirogram	879	Lab	LB-K103R		0.6	0.9	NA	NA	-	-	-	-	-	-	-	-	-	-	-	-	-	-	-	-	-	-	-	-	-	-	-	-	-	-	-	-	-	-	-	-	-	-	-	-	-	-
28258	11630	B	Antivirogram	879	Lab	LB-V106A		3.8	120.0	NA	NA	-	-	-	-	-	-	-	-	-	-	-	-	-	-	-	-	-	-	-	-	-	-	-	-	-	-	-	-	-	-	-	-	-	-	-	-	-	-
28259	11630	B	Antivirogram	879	Lab	LB-V106I		1.1	1.9	NA	NA	-	-	-	-	-	-	-	-	-	-	-	-	-	-	-	-	-	-	-	-	-	-	-	-	-	-	-	-	-	-	-	-	-	-	-	-	-	-
28260	11630	B	Antivirogram	879	Lab	LB-V108I		1.6	2.8	NA	NA	-	-	-	-	-	-	-	-	-	-	-	-	-	-	-	-	-	-	-	-	-	-	-	-	-	-	-	-	-	-	-	-	-	-	-	-	-	-
28261	11630	B	Antivirogram	879	Lab	LB-E138K		1.1	NA	NA	NA	-	-	-	-	-	-	-	-	-	-	-	-	-	-	-	-	-	-	-	-	-	-	-	-	-	-	-	-	-	-	-	-	-	-	-	-	-	-
28262	11630	B	Antivirogram	879	Lab	LB-Y181C		1.1	100.0	NA	NA	-	-	-	-	-	-	-	-	-	-	-	-	-	-	-	-	-	-	-	-	-	-	-	-	-	-	-	-	-	-	-	-	-	-	-	-	-	-
28263	11630	B	Antivirogram	879	Lab	LB-Y188H		3.8	1.9	NA	NA	-	-	-	-	-	-	-	-	-	-	-	-	-	-	-	-	-	-	-	-	-	-	-	-	-	-	-	-	-	-	-	-	-	-	-	-	-	-
28264	11630	B	Antivirogram	879	Lab	LB-Y188L		140.0	1500.0	NA	NA	-	-	-	-	-	-	-	-	-	-	-	-	-	-	-	-	-	-	-	-	-	-	-	-	-	-	-	-	-	-	-	-	-	-	-	-	-	-
28265	11630	B	Antivirogram	879	Lab	LB-Y188C		4.0	44.0	NA	NA	-	-	-	-	-	-	-	-	-	-	-	-	-	-	-	-	-	-	-	-	-	-	-	-	-	-	-	-	-	-	-	-	-	-	-	-	-	-
28266	11630	B	Antivirogram	879	Lab	LB-G190A		4.6	41.0	NA	NA	-	-	-	-	-	-	-	-	-	-	-	-	-	-	-	-	-	-	-	-	-	-	-	-	-	-	-	-	-	-	-	-	-	-	-	-	-	-
28267	11630	B	Antivirogram	879	Lab	LB-G190S		97.0	290.0	NA	NA	-	-	-	-	-	-	-	-	-	-	-	-	-	-	-	-	-	-	-	-	-	-	-	-	-	-	-	-	-	-	-	-	-	-	-	-	-	-
28268	11630	B	Antivirogram	879	Lab	LB-P225H		1.2	1.7	NA	NA	-	-	-	-	-	-	-	-	-	-	-	-	-	-	-	-	-	-	-	-	-	-	-	-	-	-	-	-	-	-	-	-	-	-	-	-	-	-
28269	11630	B	Antivirogram	879	Lab	LB-F227L		0.9	3.1	NA	NA	-	-	-	-	-	-	-	-	-	-	-	-	-	-	-	-	-	-	-	-	-	-	-	-	-	-	-	-	-	-	-	-	-	-	-	-	-	-
28270	11630	B	Antivirogram	879	Lab	LB-P236L		0.6	1.7	NA	NA	-	-	-	-	-	-	-	-	-	-	-	-	-	-	-	-	-	-	-	-	-	-	-	-	-	-	-	-	-	-	-	-	-	-	-	-	-	-
28271	11630	B	Antivirogram	879	Lab	48T-190S		110.0	590.0	NA	NA	-	-	-	-	-	-	-	-	-	-	-	-	-	-	-	-	-	-	-	-	-	-	-	-	-	-	-	-	-	-	-	-	-	-	-	-	-	-
28272	11630	B	Antivirogram	879	Lab	100I-103N		2400.0	110.0	NA	NA	-	-	-	-	-	-	-	-	-	-	-	-	-	-	-	-	-	-	-	-	-	-	-	-	-	-	-	-	-	-	-	-	-	-	-	-	-	-
28273	11630	B	Antivirogram	879	Lab	101E-103N		210.0	310.0	NA	NA	-	-	-	-	-	-	-	-	-	-	-	-	-	-	-	-	-	-	-	-	-	-	-	-	-	-	-	-	-	-	-	-	-	-	-	-	-	-
28274	11630	B	Antivirogram	879	Lab	101Q-103N		250.0	136.0	NA	NA	-	-	-	-	-	-	-	-	-	-	-	-	-	-	-	-	-	-	-	-	-	-	-	-	-	-	-	-	-	-	-	-	-	-	-	-	-	-
28275	11630	B	Antivirogram	879	Lab	103N-108I		84.0	270.0	NA	NA	-	-	-	-	-	-	-	-	-	-	-	-	-	-	-	-	-	-	-	-	-	-	-	-	-	-	-	-	-	-	-	-	-	-	-	-	-	-
28276	11630	B	Antivirogram	879	Lab	103N-181C		32.0	1600.0	NA	NA	-	-	-	-	-	-	-	-	-	-	-	-	-	-	-	-	-	-	-	-	-	-	-	-	-	-	-	-	-	-	-	-	-	-	-	-	-	-
28277	11630	B	Antivirogram	879	Lab	103N-188H		404.0	NA	NA	NA	-	-	-	-	-	-	-	-	-	-	-	-	-	-	-	-	-	-	-	-	-	-	-	-	-	-	-	-	-	-	-	-	-	-	-	-	-	-
28278	11630	B	Antivirogram	879	Lab	106I-188L		1400.0	2600.0	NA	NA	-	-	-	-	-	-	-	-	-	-	-	-	-	-	-	-	-	-	-	-	-	-	-	-	-	-	-	-	-	-	-	-	-	-	-	-	-	-
28279	11630	B	Antivirogram	879	Lab	48T-103N+1		3800.0	1100.0	NA	NA	-	-	-	-	-	-	-	-	-	-	-	-	-	-	-	-	-	-	-	-	-	-	-	-	-	-	-	-	-	-	-	-	-	-	-	-	-	-
28280	11630	B	Antivirogram	879	Lab	103N-225H		100.0	140.0	NA	NA	-	-	-	-	-	-	-	-	-	-	-	-	-	-	-	-	-	-	-	-	-	-	-	-	-	-	-	-	-	-	-	-	-	-	-	-	-	-
28281	11630	B	Antivirogram	879	Lab	103N-227L		57.0	260.0	NA	NA	-	-	-	-	-	-	-	-	-	-	-	-	-	-	-	-	-	-	-	-	-	-	-	-	-	-	-	-	-	-	-	-	-	-	-	-	-	-
28282	11630	B	Antivirogram	879	Lab	103N-108I+1		625.0	268.0	NA	NA	-	-	-	-	-	-	-	-	-	-	-	-	-	-	-	-	-	-	-	-	-	-	-	-	-	-	-	-	-	-	-	-	-	-	-	-	-	-
66872	21225	B	Antivirogram	879	Clinical	03-03000A		2.4	2.7	NA	NA	-	-	-	-	-	-	-	-	-	-	-	-	-	-	-	-	-	-	-	-	-	-	-	-	-	-	-	-	-	-	-	-	-	-	-	-	-	-
66876	21227	B	Antivirogram	879	Clinical	03-07000		0.7	1.0	NA	NA	-	-	-	-	-	-	-	-	-	-	-	-	-	-	-	-	-	-	-	-	-	KT	-	-	-	-	-	-	-	-	-	-	-	-	M	-	-	-
66878	21227	B	Antivirogram	879	Clinical	03-07502		437.0	57.0	NA	NA	-	-	-	-	-	-	-	-	-	-	-	-	-	-	-	-	-	-	-	-	-	-	-	-	-	-	-	-	-	-	-	-	-	-	M	-	-	-
66884	21229	B	Antivirogram	879	Clinical	03-21503		475.0	50.0	NA	NA	-	-	-	-	-	-	-	-	-	-	-	-	-	-	-	-	-	-	-	-	-	-	-	-	-	-	-	-	-	-	-	-	-	-	-	-	-	-
66886	21229	B	Antivirogram	879	Clinical	03-21000		2.0	2.3	NA	NA	-	-	-	-	-	-	-	-	-	-	-	-	-	-	-	-	-	-	-	-	-	-	-	-	-	-	-	-	-	-	-	-	-	-	-	-	-	-
66888	21230	B	Antivirogram	879	Clinical	03-24328		34.0	50.0	NA	NA	-	-	-	-	-	-	-	-	-	-	-	-	-	-	-	-	-	-	-	-	-	-	-	-	-	-	-	-	-	-	-	-	-	-	-	-	-	-
66890	21231	B	Antivirogram	879	Clinical	03-26125		6000.0	1863.0	NA	NA	-	-	-	-	-	-	-	-	-	-	-	-	-	-	-	-	-	-	-	KR	-	-	-	-	-	-	-	-	-	-	-	-	-	-	-	-	-	-
66892	21231	B	Antivirogram	879	Clinical	03-26000		1.0	1.8	NA	NA	-	-	-	-	-	-	-	-	-	-	-	-	-	-	-	-	-	-	-	-	-	-	-	-	-	-	-	-	-	-	-	-	-	-	-	-	-	-
66894	21231	B	Antivirogram	879	Clinical	03-26014		9.0	61.0	NA	NA	-	-	-	-	-	-	-	-	-	-	-	-	-	-	-	-	-	-	-	KR	-	-	-	-	-	-	-	-	-	-	-	-	-	-	-	-	-	-
66898	21232	B	Antivirogram	879	Clinical	03-28000		2.0	2.0	NA	NA	-	-	-	-	-	-	-	-	-	-	-	-	-	-	-	-	-	-	-	-	-	-	-	-	-	-	-	EG	-	-	-	-	-	-	-	-	-	-
66902	21232	B	Antivirogram	879	Clinical	03-28321A		180.0	57.0	NA	NA	-	-	-	-	-	-	-	-	-	-	-	-	-	-	-	-	-	-	-	-	-	-	-	-	-	-	-	-	-	-	-	-	-	-	-	-	-	-
66910	21234	B	Antivirogram	879	Clinical	03-44000B		2.2	7.3	NA	NA	-	-	-	-	-	-	-	-	-	-	-	-	-	-	-	-	-	-	-	-	-	-	-	-	-	-	A	-	-	-	-	-	-	-	I	-	-	-
66914	21234	B	Antivirogram	879	Clinical	03-44259B		178.0	61.0	NA	NA	-	-	-	-	-	K	-	-	-	-	-	-	-	-	-	-	-	-	-	-	-	-	-	-	-	-	-	-	-	-	-	-	-	-	-	-	-	-
66916	21235	B	Antivirogram	879	Clinical	03-47000		1.1	2.0	NA	NA	-	-	-	-	-	-	-	-	-	-	-	-	-	-	-	-	-	-	-	-	-	-	-	-	-	-	-	-	-	-	-	-	-	-	-	-	-	-
66918	21235	B	Antivirogram	879	Clinical	03-47497		247.0	57.0	NA	NA	-	-	-	-	-	-	-	-	-	-	-	-	-	-	-	-	-	-	-	-	-	-	-	-	-	-	-	-	-	-	-	-	-	-	-	-	-	-
66920	21236	B	Antivirogram	879	Clinical	03-50182		2.0	60.0	NA	NA	-	-	-	-	-	-	-	-	-	-	-	-	-	-	-	-	-	-	-	-	-	-	-	-	-	-	-	-	-	-	-	-	-	-	I	-	-	-
66938	21240	B	Antivirogram	879	Clinical	03-69183C		3.0	9.0	NA	NA	-	-	-	-	-	-	-	-	-	-	-	-	-	-	-	-	-	-	-	-	-	-	-	-	-	-	-	-	-	-	-	-	-	-	-	-	-	-
66940	21240	B	Antivirogram	879	Clinical	03-69000A		2.3	4.3	NA	NA	-	-	-	-	-	-	-	-	-	-	-	-	-	-	-	-	-	-	-	-	-	-	-	-	-	-	-	-	-	-	-	-	-	-	-	-	-	-
66946	21241	B	Antivirogram	879	Clinical	03-70290B		475.0	50.0	NA	NA	-	-	-	-	-	-	-	-	-	-	-	-	-	-	-	-	-	-	-	-	VI	-	-	-	-	-	-	-	-	-	-	-	-	-	-	-	-	-
66952	21243	B	Antivirogram	879	Clinical	03-73000		1.2	0.4	NA	NA	-	-	-	-	-	-	-	-	-	-	-	-	-	-	-	-	-	-	-	-	-	-	-	-	-	-	-	-	-	-	-	-	-	-	-	-	-	-
66956	21245	B	Antivirogram	879	Clinical	03-89503		230.0	51.0	NA	NA	-	-	-	-	-	-	-	-	-	-	-	-	-	-	-	-	-	-	-	-	-	-	-	-	-	-	-	-	-	-	-	-	-	-	-	-	-	-
66960	21245	B	Antivirogram	879	Clinical	03-89000		2.1	2.1	NA	NA	-	-	-	-	-	-	-	-	-	-	-	-	-	-	-	-	-	-	-	-	-	-	-	-	-	-	-	-	-	-	-	-	-	-	-	-	-	-
66968	21246	B	Antivirogram	879	Clinical	03-94000B		2.8	9.3	NA	NA	-	-	-	-	-	-	-	-	-	-	-	-	-	-	-	-	-	-	-	-	-	-	-	-	-	-	-	-	-	-	-	-	-	-	-	-	-	-
66972	21247	B	Antivirogram	879	Clinical	03-99000B		2.1	0.8	NA	NA	-	-	-	-	-	-	-	-	-	-	-	-	-	-	-	-	-	-	-	-	-	-	-	-	-	-	-	-	-	-	-	-	-	-	-	-	-	-
66976	21247	B	Antivirogram	879	Clinical	03-99114		77.0	50.0	NA	NA	-	-	-	-	-	-	-	-	-	-	-	-	-	-	-	-	-	-	-	-	-	-	-	-	-	-	-	-	-	-	-	-	-	-	-	-	-	-
66980	21248	B	Antivirogram	879	Clinical	04-100000B		3.3	2.3	NA	NA	-	-	-	-	-	-	-	-	-	-	-	-	-	-	-	-	-	-	-	-	I	-	-	-	-	-	-	-	-	-	-	-	-	-	-	-	-	-
66983	21248	B	Antivirogram	879	Clinical	04-100139B		437.0	57.0	NA	NA	-	-	-	-	-	-	-	-	-	-	-	-	-	-	-	-	-	-	-	R	-	-	-	-	-	-	-	-	-	-	-	-	-	-	-	-	-	-
66990	21250	B	Antivirogram	879	Clinical	04-121000A		0.9	1.3	NA	NA	-	-	-	-	-	-	-	-	-	-	-	-	-	-	-	-	-	-	-	-	-	-	-	-	-	-	-	-	-	-	-	-	-	-	-	-	-	-
66997	21251	B	Antivirogram	879	Clinical	04-126112		250.0	57.0	NA	NA	-	-	-	-	-	-	-	-	-	-	-	-	-	-	-	-	-	-	-	-	-	-	-	-	-	-	-	-	-	-	-	R	-	-	M	-	-	-
66999	21252	B	Antivirogram	879	Clinical	04-132000		2.3	2.1	NA	NA	-	-	-	-	-	-	-	-	-	-	-	-	-	-	-	-	-	-	-	-	-	-	-	-	-	-	-	-	-	-	-	-	-	-	-	-	-	-
67001	21252	B	Antivirogram	879	Clinical	04-132041		58.0	57.0	NA	NA	-	-	-	-	-	-	-	-	-	-	-	-	-	-	-	-	-	-	-	KR	-	-	-	-	-	-	-	EK	-	-	-	-	-	-	-	-	-	-
67003	21252	B	Antivirogram	879	Clinical	04-132162		440.0	57.0	NA	NA	-	-	-	-	-	-	-	-	-	-	-	-	-	-	-	-	-	-	-	R	-	-	-	-	-	-	-	-	-	-	-	-	-	-	-	-	-	-
67005	21253	B	Antivirogram	879	Clinical	04-135000		2.4	3.1	NA	NA	-	-	-	-	-	-	-	-	-	-	-	-	-	-	-	-	-	-	-	-	-	-	-	-	-	-	-	-	-	-	-	-	-	-	-	-	-	-
67007	21253	B	Antivirogram	879	Clinical	04-135055		100.0	61.0	NA	NA	-	-	-	-	-	-	-	-	-	-	-	-	-	-	-	-	-	-	-	-	-	-	-	-	-	-	TI	-	-	-	-	-	-	-	-	-	-	-
67011	21254	B	Antivirogram	879	Clinical	04-141116B		160.0	57.0	NA	NA	-	-	-	-	-	-	-	-	-	-	-	-	-	-	-	-	-	-	-	-	-	-	-	-	-	-	-	-	-	-	-	-	-	-	-	-	-	-
67017	21254	B	Antivirogram	879	Clinical	04-141000C		3.8	4.3	NA	NA	-	-	-	-	-	-	-	-	-	-	-	-	-	-	-	-	-	-	-	-	-	-	-	-	-	-	-	-	-	-	-	-	-	-	-	-	-	-
67019	21254	B	Antivirogram	879	Clinical	04-141041		89.0	61.0	NA	NA	-	-	-	-	-	-	-	-	-	-	-	-	-	-	-	-	-	-	-	-	-	-	-	-	-	-	-	-	-	-	-	-	-	-	-	-	-	-
67023	21255	B	Antivirogram	879	Clinical	04-143000B		4.6	7.4	NA	NA	-	-	-	-	-	-	-	-	-	-	-	-	-	-	-	-	-	-	-	-	-	-	-	-	-	-	-	-	-	-	-	-	-	-	R	-	-	-
67027	21256	B	Antivirogram	879	Clinical	04-146000		0.7	2.6	NA	NA	-	-	-	-	-	-	-	-	-	-	-	-	-	-	-	-	-	-	-	-	-	-	-	-	-	-	-	-	-	-	-	-	-	-	IT	-	-	-
67029	21256	B	Antivirogram	879	Clinical	04-146043		25.0	61.0	NA	NA	-	-	-	-	-	-	-	-	-	-	-	-	-	-	-	-	-	-	-	-	-	-	-	-	-	-	-	-	-	-	-	-	-	-	IMT	-	-	-
67031	21257	B	Antivirogram	879	Clinical	04-147295		9.1	10.0	NA	NA	-	-	-	-	-	-	-	-	-	-	-	-	-	-	-	-	-	-	-	R	-	-	-	-	-	-	-	-	-	-	-	-	-	-	-	-	-	-
28897	8838	CRF02_AG	Antivirogram	891	Clinical	delt434		NA	2.8	NA	NA	-	-	-	-	-	-	-	-	-	-	-	-	-	-	-	-	-	-	-	-	-	-	-	-	-	-	-	-	-	-	-	-	-	-	T	-	-	-
28898	8839	B	Antivirogram	891	Clinical	sev2		NA	2.6	NA	NA	-	-	-	-	-	-	-	-	-	-	-	-	-	-	-	-	-	-	-	-	-	-	-	-	-	-	-	-	-	-	-	-	-	-	-	-	-	-
28899	8840	B	Antivirogram	891	Clinical	l6		NA	133.0	NA	NA	-	-	-	-	-	-	-	-	-	-	-	-	-	-	-	-	-	-	-	-	-	-	-	-	-	-	-	-	-	-	-	-	-	-	I	-	-	-
28900	8841	B	Antivirogram	891	Clinical	far500		NA	4.3	NA	NA	-	-	-	-	-	-	-	-	-	-	-	-	-	-	-	-	-	-	-	-	-	-	-	-	-	-	-	-	-	-	-	-	V	-	M	-	-	-
28901	8842	B	Antivirogram	891	Clinical	h20		NA	1.3	NA	NA	-	-	-	-	-	-	-	-	-	-	-	-	-	-	-	-	-	-	-	-	-	-	-	-	-	-	-	-	-	-	-	-	-	-	-	-	-	-
38707	9150	B	PhenoSense	906	Clinical	DK-125		0.1	0.2	NA	NA	-	-	-	-	-	-	-	-	-	-	-	-	-	-	-	-	-	-	-	KR	-	-	-	-	-	-	-	-	-	-	-	-	-	-	L	-	-	-
38709	9151	B	Antivirogram	906	Clinical	DK-243		NA	2.0	NA	NA	-	-	-	-	-	-	-	-	-	-	-	-	-	-	-	-	-	-	-	-	-	-	-	-	-	-	-	-	-	-	-	-	-	-	-	-	-	-
38711	9152	B	PhenoSense	906	Clinical	DK-284		0.8	0.6	NA	NA	-	-	-	-	-	-	-	-	-	-	-	-	-	-	-	-	-	-	-	R	-	-	-	-	-	-	-	-	-	-	-	-	-	-	VI	-	-	-
38713	9153	B	PhenoSense	906	Clinical	DK-294		0.4	0.6	NA	NA	-	-	-	-	-	-	-	-	-	-	-	-	-	-	-	-	-	-	-	KR	VI	-	-	-	-	-	-	-	-	-	-	-	-	-	-	-	-	-
38715	9154	B	Antivirogram	906	Clinical	DK-354		NA	1.9	NA	NA	-	-	-	-	-	-	-	-	-	-	-	-	-	-	-	-	-	-	-	-	-	-	-	-	-	-	-	-	-	-	-	-	-	-	-	-	-	-
38717	9155	B	Antivirogram	906	Clinical	DK-404		NA	3.7	NA	NA	-	-	-	-	-	-	-	-	-	-	-	-	-	-	-	-	-	-	-	-	-	-	-	-	-	-	-	-	-	-	-	-	-	-	-	-	-	-
38719	9156	B	PhenoSense	906	Clinical	DK-505		0.3	0.5	NA	NA	-	-	-	-	-	-	-	-	-	-	-	-	-	-	-	-	-	-	-	R	-	-	-	-	-	-	-	-	-	-	-	-	-	-	-	-	-	-
38721	9157	B	PhenoSense	906	Clinical	DK-594		0.4	0.4	NA	NA	-	-	-	-	-	-	-	-	-	-	-	-	-	-	-	-	-	-	-	-	-	-	-	-	-	-	-	-	-	-	-	-	-	-	-	-	-	-
38723	9158	B	Antivirogram	906	Clinical	DK-623		NA	4.3	NA	NA	-	-	-	-	-	-	-	-	-	-	-	-	-	-	-	-	-	-	-	-	-	-	-	-	-	-	-	-	-	-	-	-	-	-	-	-	-	-
38725	9159	B	Antivirogram	906	Clinical	DK-654		NA	2.2	NA	NA	-	-	-	-	-	-	-	-	-	-	-	-	-	-	-	-	-	-	-	R	-	-	-	-	-	-	-	-	-	-	-	-	-	-	-	-	-	-
38727	9160	B	Antivirogram	906	Clinical	DK-714		2.0	3.6	NA	NA	-	-	-	-	-	-	-	-	-	-	-	-	-	-	-	-	-	-	-	-	-	-	-	-	-	-	S	-	-	-	-	-	-	-	-	-	-	-
38729	9161	B	PhenoSense	906	Clinical	DK-815		20.0	114.0	NA	NA	-	-	-	-	-	-	-	-	-	-	-	-	-	-	-	-	-	-	-	-	-	-	-	-	-	-	-	-	-	-	-	-	-	-	M	-	-	-
38731	9162	B	Antivirogram	906	Clinical	DK-873		NA	1.7	NA	NA	-	-	-	-	-	-	-	-	-	-	-	-	-	-	-	-	-	-	-	-	-	-	-	-	-	-	-	-	-	-	-	-	-	-	-	-	-	-
38733	9163	B	Antivirogram	906	Clinical	DK-923		NA	1.5	NA	NA	-	-	-	-	-	-	-	-	-	-	-	-	-	-	-	-	-	-	-	-	-	-	-	-	-	-	-	-	-	-	-	-	-	-	-	-	-	-
38735	9164	B	Antivirogram	906	Clinical	DK-933		NA	1.8	NA	NA	-	-	-	-	-	-	-	-	-	-	-	-	-	-	-	-	-	-	-	-	-	-	-	-	-	-	-	-	-	-	-	-	-	-	-	-	-	-
38737	9165	B	PhenoSense	906	Clinical	DK-974		0.7	0.7	NA	NA	-	-	-	-	-	-	-	-	-	-	-	-	-	-	-	-	-	-	-	-	-	-	-	-	-	-	-	-	-	-	-	-	-	-	-	-	-	-
38739	9166	B	Antivirogram	906	Clinical	DK-1014		NA	5.6	NA	NA	-	-	-	-	-	-	-	-	-	-	-	-	-	-	-	-	-	-	-	-	-	-	-	-	-	-	-	-	-	-	-	-	-	-	-	-	-	-
38741	9167	B	PhenoSense	906	Clinical	DK-1115		0.3	0.3	NA	NA	-	-	-	-	-	-	-	-	-	-	-	-	-	-	-	-	-	-	-	R	-	-	-	-	-	-	-	-	-	-	-	-	-	-	-	-	-	-
38743	9168	B	Antivirogram	906	Clinical	DK-1324		NA	1.9	NA	NA	-	-	-	-	-	ED	-	-	-	-	-	-	-	-	-	-	-	-	-	-	-	-	-	-	-	-	-	-	-	-	-	KR	-	-	T	-	-	-
38745	9169	B	Antivirogram	906	Clinical	DK-1543		NA	3.0	NA	NA	-	-	-	-	-	-	-	-	-	-	-	-	-	-	-	-	-	-	-	-	-	-	-	-	-	-	-	-	-	-	-	-	-	-	-	-	-	-
38747	9170	B	PhenoSense	906	Clinical	DK-1584		0.6	0.6	NA	NA	-	-	-	-	-	-	-	-	-	-	-	-	-	-	-	-	-	-	-	-	-	-	-	-	-	-	-	-	-	-	-	-	-	-	M	-	-	-
38749	9171	B	Antivirogram	906	Clinical	DK-1704		NA	2.0	NA	NA	-	-	-	-	-	-	-	-	-	-	-	-	-	-	-	-	-	-	-	R	-	-	-	-	-	-	-	-	-	-	-	-	-	-	-	-	-	-
38751	9172	B	PhenoSense	906	Clinical	DK-1884		0.8	1.5	NA	NA	-	-	-	-	-	-	-	-	-	-	KT	-	-	-	-	-	-	-	-	-	-	-	-	-	-	-	-	-	-	-	-	-	-	-	T	-	-	-
38753	9173	B	PhenoSense	906	Clinical	DK-1894		0.3	0.3	NA	NA	-	-	-	-	-	-	-	-	-	-	-	-	-	-	-	-	-	-	-	KR	-	-	-	-	-	-	-	-	-	-	-	-	-	-	-	-	-	-
38755	9174	B	PhenoSense	906	Clinical	DK-2105		0.8	0.9	NA	NA	-	-	-	-	-	-	-	VI	-	-	-	-	-	-	-	-	-	-	-	-	-	-	-	-	-	-	-	-	-	-	-	-	-	-	VI	-	-	-
38757	9175	B	PhenoSense	906	Clinical	DK-2194		1.0	1.1	NA	NA	-	-	-	-	-	-	-	-	-	-	-	-	-	-	-	-	-	-	-	-	-	-	-	-	-	-	-	-	-	-	-	-	-	-	-	-	-	-
38759	9176	B	Antivirogram	906	Clinical	DK-2304		NA	4.4	NA	NA	-	-	-	-	-	-	-	-	-	-	-	-	-	-	-	-	-	-	-	-	-	-	-	-	-	-	-	-	-	-	-	-	-	-	-	-	-	-
38761	9177	B	Antivirogram	906	Clinical	DK-2314		390.6	22.7	NA	NA	-	-	-	-	-	-	-	-	-	-	-	-	-	-	-	-	-	-	-	-	-	-	-	-	-	-	-	-	-	-	-	-	-	-	-	-	-	-
38763	9178	B	PhenoSense	906	Clinical	DK-2405		0.8	0.8	NA	NA	-	-	-	-	-	-	-	-	-	-	-	-	-	-	-	-	-	-	-	-	VI	-	-	-	-	-	-	-	-	-	-	-	-	-	-	-	-	-
38765	9179	B	PhenoSense	906	Clinical	DK-2415		0.2	0.2	NA	NA	-	-	-	-	-	-	-	-	-	-	-	-	-	-	-	-	-	-	-	-	-	-	-	-	-	-	-	-	-	-	-	-	-	-	T	-	-	-
38767	9180	B	PhenoSense	906	Clinical	DK-2715		0.5	1.2	NA	NA	-	-	-	-	-	-	-	-	-	-	-	-	-	-	-	-	-	-	-	-	-	-	-	-	-	-	-	-	-	-	-	-	-	-	-	-	-	-
38769	9181	B	Antivirogram	906	Clinical	DK-2833		NA	1.0	NA	NA	-	-	-	-	-	-	-	-	-	-	-	-	-	-	-	-	-	-	-	-	-	-	-	-	-	-	-	-	-	-	-	-	-	-	-	-	-	-
38771	9182	B	PhenoSense	906	Clinical	DK-3015		0.4	0.4	NA	NA	-	-	-	-	-	-	-	-	-	-	-	-	-	-	-	-	-	-	-	-	-	-	-	-	-	-	S	-	-	-	-	-	-	-	-	-	-	-
38773	9183	B	PhenoSense	906	Clinical	DK-3025		0.2	0.1	NA	NA	-	-	-	-	-	-	-	-	-	-	-	-	-	-	-	-	-	-	-	-	-	-	-	-	-	-	-	-	-	-	-	-	-	-	-	-	-	-
38775	9184	B	Antivirogram	906	Clinical	DK-3083		NA	3.3	NA	NA	-	-	-	-	-	-	-	-	-	-	-	-	-	-	-	-	-	-	-	KR	-	-	-	-	-	-	-	-	-	-	-	-	-	-	VA	-	-	-
38777	9185	B	Antivirogram	906	Clinical	DK-3133		NA	3.2	NA	NA	-	-	-	-	-	-	-	-	-	-	-	-	-	-	-	-	-	-	-	-	-	-	-	-	-	-	-	-	-	-	-	-	-	-	-	-	-	-
38779	9186	B	Antivirogram	906	Clinical	DK-3143		NA	1.9	NA	NA	-	-	-	-	-	-	-	-	-	-	-	-	-	-	-	-	-	-	-	-	-	-	-	-	-	-	-	-	-	-	-	-	-	-	-	-	-	-
38781	9187	B	PhenoSense	906	Clinical	DK-3184		0.4	0.6	NA	NA	-	-	-	PT	-	-	-	-	-	-	-	-	-	-	-	-	-	-	-	KR	-	-	-	-	-	-	-	-	-	-	-	-	-	-	I	-	-	-
38783	9188	B	Antivirogram	906	Clinical	DK-3443		NA	1.0	NA	NA	-	-	-	-	-	-	-	-	-	-	-	-	-	-	-	-	-	-	-	-	I	-	-	-	-	-	-	-	-	-	-	-	-	-	-	-	-	-
38785	9189	B	PhenoSense	906	Clinical	DK-3484		0.8	0.5	NA	NA	-	-	-	-	-	-	-	-	-	-	-	-	-	-	-	-	-	-	-	-	-	-	-	-	-	-	-	-	-	-	-	E	-	-	I	-	-	-
38787	9190	B	PhenoSense	906	Clinical	DK-3494		4.7	11.0	NA	NA	-	-	-	-	-	-	-	-	-	-	-	-	-	-	-	-	-	-	-	-	-	-	-	-	-	-	-	-	-	-	-	-	-	-	-	-	-	-
38789	9191	B	Antivirogram	906	Clinical	DK-3604		NA	1.8	NA	NA	-	-	-	-	-	-	-	-	-	-	-	-	-	-	-	-	-	-	-	-	-	-	-	-	-	-	-	-	-	-	-	-	-	-	-	-	-	-
38791	9192	B	PhenoSense	906	Clinical	DK-3705		0.9	0.6	NA	NA	-	-	-	-	-	-	-	-	-	-	-	-	-	-	-	-	-	-	-	-	-	-	-	-	-	-	-	-	-	-	-	-	-	-	-	-	-	-
38793	9193	B	PhenoSense	906	Clinical	DK-3794		0.3	0.6	NA	NA	-	-	-	-	-	-	-	-	-	-	-	-	-	-	-	-	-	-	-	R	-	-	-	-	-	-	-	-	-	-	-	-	-	-	-	-	-	-
38795	9194	B	Antivirogram	906	Clinical	DK-3823		NA	1.4	NA	NA	-	-	-	-	-	-	-	-	-	-	-	-	-	-	-	-	-	-	-	-	-	-	-	-	-	-	-	-	-	-	-	-	-	-	-	-	-	-
38797	9195	B	Antivirogram	906	Clinical	DK-3914		NA	2.2	NA	NA	-	-	-	-	-	-	-	-	-	-	-	-	-	-	-	-	-	-	-	-	-	-	-	-	-	-	-	-	-	-	-	-	-	-	I	-	-	-
38799	9196	B	PhenoSense	906	Clinical	DK-4094		0.7	0.7	NA	NA	-	-	-	-	-	-	-	-	-	-	-	-	-	-	-	-	-	-	-	-	-	-	-	-	-	-	-	-	-	-	-	-	-	-	-	-	-	-
38801	9197	B	Antivirogram	906	Clinical	DK-4214		NA	7.0	NA	NA	-	-	-	-	-	-	-	-	-	-	-	-	-	-	-	-	-	-	-	-	-	-	-	-	-	-	-	-	-	-	-	-	-	-	M	-	-	-
38803	9198	B	Antivirogram	906	Clinical	DK-4224		NA	1.3	NA	NA	-	-	-	-	-	-	-	-	-	-	R	-	-	-	-	-	-	-	-	-	-	-	-	-	-	-	-	-	-	-	-	-	-	-	-	-	-	-
38805	9199	B	PhenoSense	906	Clinical	DK-4305		0.5	0.9	NA	NA	-	-	-	-	-	-	-	-	-	-	-	-	-	-	-	-	-	-	-	-	-	-	-	-	-	-	-	-	-	KR	-	-	-	-	T	-	-	-
38807	9200	B	PhenoSense	906	Clinical	DK-4315		0.8	2.7	NA	NA	-	-	-	-	-	-	-	-	-	-	-	-	-	-	-	-	-	-	-	-	-	-	-	-	-	-	-	-	-	-	-	-	-	-	-	-	-	-
38809	9201	B	Antivirogram	906	Clinical	DK-4433		NA	0.6	NA	NA	-	-	-	-	-	-	-	-	-	-	-	-	-	-	-	-	-	-	-	-	-	-	-	-	-	-	-	-	-	-	-	-	-	-	I	-	-	-
38811	9202	B	PhenoSense	906	Clinical	DK-4784		0.3	0.4	NA	NA	-	-	-	-	-	-	-	-	-	-	-	-	-	-	-	-	-	-	-	-	-	-	-	-	-	-	-	-	-	-	-	-	-	-	-	-	-	-
38813	9203	B	Antivirogram	906	Clinical	DK-4904		NA	0.2	NA	NA	-	-	-	-	-	-	-	-	-	-	-	-	-	-	-	-	-	-	-	-	VI	-	-	-	-	-	-	-	-	-	-	-	-	-	-	-	-	-
38815	9204	B	Antivirogram	906	Clinical	DK-5043		NA	3.5	NA	NA	-	-	-	-	-	D	-	-	-	-	-	-	-	-	-	-	-	-	-	-	-	-	-	-	-	-	-	-	-	-	IT	-	-	-	I	-	-	-
38817	9205	B	PhenoSense	906	Clinical	DK-5084		0.2	0.2	NA	NA	-	-	-	-	-	-	-	-	-	-	-	-	-	-	-	-	-	-	-	-	-	-	-	-	-	-	-	-	-	-	-	-	-	-	-	-	-	-
38819	9206	B	Antivirogram	906	Clinical	DK-5204		1.5	2.4	NA	NA	-	-	-	-	-	D	-	-	-	-	-	-	-	-	-	-	-	-	-	-	-	-	-	-	-	-	-	-	-	-	-	-	-	-	-	-	-	-
38821	9207	B	PhenoSense	906	Clinical	DK-5394		0.6	1.7	NA	NA	-	-	-	-	-	-	-	-	-	-	-	-	-	-	-	-	-	-	-	-	-	-	-	-	-	-	-	ED	-	-	-	-	-	-	-	-	-	-
38823	9208	B	Antivirogram	906	Clinical	DK-5454		NA	4.0	NA	NA	-	-	-	-	-	-	-	-	-	-	-	-	-	-	-	-	-	-	-	-	-	-	-	-	-	-	-	-	-	-	-	-	-	-	-	-	-	-
38825	9209	B	PhenoSense	906	Clinical	DK-5605		0.4	0.5	NA	NA	-	-	-	-	-	-	-	-	-	-	-	-	-	-	-	-	-	-	-	-	-	N	N	-	-	-	-	-	-	-	-	-	-	-	-	-	-	-
38827	9210	B	PhenoSense	906	Clinical	DK-5615		0.5	0.7	NA	NA	-	-	-	-	-	-	-	-	-	-	Q	-	-	-	-	-	-	-	-	-	-	-	-	-	-	-	-	-	-	-	-	-	-	-	-	-	-	-
38829	9211	B	Antivirogram	906	Clinical	DK-5673		NA	1.3	NA	NA	-	-	-	-	-	-	-	-	-	-	-	-	-	-	-	-	-	-	-	-	-	-	-	-	-	-	-	-	-	-	-	-	-	-	-	-	-	-
38831	9212	B	Antivirogram	906	Clinical	DK-5723		NA	2.5	NA	NA	-	-	-	-	-	-	-	-	-	-	-	-	-	PL	-	-	-	-	-	-	-	-	-	-	-	-	-	-	-	-	-	-	-	-	-	-	-	-
38833	9213	B	Antivirogram	906	Clinical	DK-5814		NA	9.2	NA	NA	-	-	-	-	-	-	-	-	-	-	-	-	-	-	-	-	-	-	-	-	-	-	-	-	-	-	-	-	-	-	-	-	-	-	-	-	-	-
38835	9214	B	PhenoSense	906	Clinical	DK-5915		0.2	0.4	NA	NA	-	-	-	-	-	-	-	-	-	-	-	-	-	-	-	-	-	-	-	-	-	-	-	-	-	-	-	-	-	-	-	-	-	-	-	-	-	-
38837	9215	B	Antivirogram	906	Clinical	DK-5973		NA	12.3	NA	NA	-	-	-	-	-	-	-	-	-	-	-	-	-	-	-	-	-	-	-	-	-	-	-	-	-	-	-	-	-	-	-	-	-	-	-	-	-	-
38839	9216	B	Antivirogram	906	Clinical	DK-6033		NA	1.5	NA	NA	-	-	-	-	-	-	-	-	-	-	-	-	-	-	-	-	-	-	-	-	-	KN	-	-	-	-	-	-	-	-	IL	-	-	-	-	-	-	-
38841	9217	B	Antivirogram	906	Clinical	DK-6114		NA	0.7	NA	NA	-	-	-	-	-	-	-	-	-	-	-	-	-	-	-	-	-	-	-	R	-	-	-	-	-	-	-	-	-	-	-	-	-	-	-	-	-	-
38843	9218	B	PhenoSense	906	Clinical	DK-6215		0.3	1.1	NA	NA	-	-	-	-	-	-	-	-	-	-	-	-	-	-	-	-	-	-	-	-	-	-	-	-	-	-	-	-	-	-	-	-	-	-	I	-	-	-
38845	9219	B	PhenoSense	906	Clinical	DK-6225		0.3	0.4	NA	NA	-	-	-	-	-	-	-	-	-	-	-	-	-	-	-	-	-	-	-	-	-	-	-	-	-	-	-	-	-	-	-	-	-	-	-	-	-	-
38847	9220	B	Antivirogram	906	Clinical	DK-6273		NA	0.9	NA	NA	-	-	-	-	V	D	-	-	-	-	-	-	-	-	-	-	-	-	-	R	-	-	-	-	-	-	-	-	-	-	-	-	-	-	-	-	-	-
38849	9221	B	Antivirogram	906	Clinical	DK-6333		0.8	8.9	NA	NA	-	-	-	-	-	-	-	-	-	-	-	-	-	-	-	-	-	-	-	-	-	-	-	-	-	-	-	-	-	-	-	-	-	-	-	-	-	-
38851	9222	B	PhenoSense	906	Clinical	DK-6384		0.4	0.6	NA	NA	-	-	-	-	-	-	-	-	-	-	-	-	-	-	-	-	-	-	-	-	-	-	-	-	-	-	-	-	-	-	-	-	-	-	-	-	-	-
38853	9223	B	PhenoSense	906	Clinical	DK-6684		0.2	0.2	NA	NA	-	-	-	-	-	-	-	-	-	-	-	-	-	-	-	-	-	-	-	-	-	-	-	-	-	-	-	-	-	-	-	-	-	-	-	-	-	-
38855	9224	B	PhenoSense	906	Clinical	DK-6694		1.6	3.1	NA	NA	-	-	-	-	-	-	-	-	-	-	-	-	-	-	-	-	-	-	-	-	-	-	-	-	-	-	-	-	-	-	-	-	-	-	T	-	-	-
38857	9225	B	Antivirogram	906	Clinical	DK-6804		NA	3.5	NA	NA	-	-	-	-	-	-	-	-	-	-	-	-	-	-	-	-	-	-	-	R	-	-	-	-	-	-	-	-	-	-	-	-	-	-	-	-	-	-
38859	9226	B	PhenoSense	906	Clinical	DK-6905		0.2	0.2	NA	NA	-	-	-	-	-	-	-	-	-	-	-	-	-	-	-	-	-	-	-	-	-	-	-	-	-	-	-	-	-	-	-	-	-	-	T	-	-	-
38861	9227	B	PhenoSense	906	Clinical	DK-6994		0.8	0.7	NA	NA	-	-	-	-	-	-	-	-	-	-	-	-	-	-	-	-	-	-	-	-	-	-	-	-	-	-	-	-	-	-	-	-	-	-	-	-	-	-
38863	9228	B	PhenoSense	906	Clinical	DK-7205		0.1	0.1	NA	NA	-	-	-	-	-	-	-	-	-	-	-	-	-	-	-	-	-	-	-	R	-	-	-	-	-	-	-	-	-	-	-	N	-	-	I	-	-	-
38865	9229	B	PhenoSense	906	Clinical	DK-7294		0.9	0.9	NA	NA	-	-	-	-	-	-	-	-	-	-	-	-	-	-	-	-	-	-	-	-	-	-	-	-	-	-	-	-	-	-	-	-	-	-	-	-	-	-
38867	9230	B	Antivirogram	906	Clinical	DK-7354		NA	4.1	NA	NA	-	-	-	-	-	-	-	-	-	-	-	-	-	-	-	-	-	-	-	R	-	-	-	-	-	-	-	-	-	-	-	-	-	-	VI	-	-	-
38869	9231	B	Antivirogram	906	Clinical	DK-7414		NA	3.1	NA	NA	-	-	-	-	-	-	-	-	-	-	-	-	-	-	-	-	-	-	-	-	-	-	-	-	-	-	-	-	-	-	-	-	-	-	VA	-	-	-
38871	9232	B	PhenoSense	906	Clinical	DK-7505		0.3	0.6	NA	NA	-	-	-	-	-	-	-	-	-	-	-	-	-	-	-	-	-	-	-	-	-	-	-	-	-	-	-	-	-	-	-	-	-	-	I	-	-	-
38873	9233	B	PhenoSense	906	Clinical	DK-7515		0.9	1.0	NA	NA	-	-	-	-	-	-	-	-	-	-	-	-	-	-	-	-	-	-	-	-	-	-	-	-	-	-	-	-	-	-	-	-	-	-	-	-	-	-
38875	9234	B	Antivirogram	906	Clinical	DK-7623		NA	1.7	NA	NA	-	-	-	-	-	-	-	-	-	-	-	-	-	-	-	-	-	-	-	-	-	-	-	-	-	-	-	-	-	-	-	-	-	-	T	-	-	-
38877	9235	B	PhenoSense	906	Clinical	DK-7815		0.7	0.6	NA	NA	PL	-	-	-	-	-	-	-	-	-	KT	-	-	-	-	-	-	-	-	R	-	-	-	-	-	-	-	-	-	-	-	-	-	-	VI	-	-	-
38879	9236	B	Antivirogram	906	Clinical	DK-7933		2.2	4.5	NA	NA	-	-	-	-	-	-	-	-	-	-	-	-	-	-	-	-	-	-	-	-	-	-	-	-	-	-	-	-	-	-	-	-	-	-	-	-	-	-
38881	9237	B	PhenoSense	906	Clinical	DK-7974		0.1	0.3	NA	NA	-	-	-	-	-	-	-	-	-	-	-	-	-	-	-	-	-	-	-	R	-	-	-	-	-	-	-	-	-	-	-	-	-	-	-	-	-	-
38883	9238	B	PhenoSense	906	Clinical	DK-7984		0.4	0.3	NA	NA	-	-	-	-	-	-	-	-	-	-	-	-	-	-	-	-	-	-	-	-	-	-	-	-	-	-	-	-	-	-	-	-	-	-	M	-	-	-
38885	9239	B	PhenoSense	906	Clinical	DK-8125		0.2	0.4	NA	NA	-	-	-	-	-	-	-	-	-	-	-	-	-	-	-	-	-	-	-	KR	-	-	-	-	-	-	-	-	-	-	-	-	-	-	VI	-	-	-
38887	9240	B	PhenoSense	906	Clinical	DK-8284		0.2	0.2	NA	NA	-	-	-	-	-	-	-	-	-	-	-	-	-	-	-	-	-	-	-	-	-	-	-	-	-	-	-	-	-	-	-	-	-	-	T	-	-	-
38889	9241	B	Antivirogram	906	Clinical	DK-8404		NA	1.3	NA	NA	-	-	-	-	-	-	-	-	-	-	-	-	-	-	-	-	-	-	-	-	-	-	-	-	-	-	-	-	-	-	-	-	-	-	-	-	-	-
38891	9242	B	Antivirogram	906	Clinical	DK-8594		0.6	0.7	NA	NA	-	-	-	-	-	-	-	-	-	-	-	-	-	-	-	-	-	-	-	KR	-	-	-	-	-	-	-	-	-	-	-	-	-	-	I	-	-	-
38893	9243	B	Antivirogram	906	Clinical	DK-8654		NA	1.1	NA	NA	-	-	-	-	-	-	-	-	-	-	-	-	-	-	-	-	-	-	-	-	-	-	-	-	-	-	-	-	-	-	-	-	-	-	VI	-	-	-
38895	9244	B	Antivirogram	906	Clinical	DK-8704		NA	7.6	NA	NA	-	-	-	-	-	-	-	-	-	-	-	-	-	-	-	-	-	-	-	-	-	-	-	-	-	-	-	-	-	-	-	KR	-	-	-	-	-	-
38897	9245	B	Antivirogram	906	Clinical	DK-8714		NA	1.5	NA	NA	-	-	-	-	-	-	-	I	-	-	-	-	-	-	-	-	-	-	-	-	-	-	-	-	-	-	-	-	-	-	-	-	-	-	-	-	-	-
38899	9246	B	PhenoSense	906	Clinical	DK-8805		0.2	0.4	NA	NA	-	-	-	-	-	-	-	-	-	-	-	-	-	-	-	-	-	-	-	-	-	-	-	-	-	-	-	-	-	-	-	-	-	-	-	-	-	-
38901	9247	B	Antivirogram	906	Clinical	DK-8873		NA	3.6	NA	NA	-	-	-	-	-	-	-	-	-	-	KT	-	-	-	-	-	-	-	-	-	-	-	-	-	-	-	-	-	-	-	-	-	-	-	-	-	-	-
38903	9248	B	Antivirogram	906	Clinical	DK-8923		NA	2.7	NA	NA	-	-	-	-	-	-	-	-	-	-	-	-	-	-	-	-	-	-	-	-	-	-	-	-	-	-	-	-	-	-	-	-	-	-	-	-	-	-
38905	9249	B	Antivirogram	906	Clinical	DK-9014		NA	1.3	NA	NA	-	-	-	-	-	-	-	-	-	-	-	-	-	-	-	-	-	-	-	-	-	-	-	-	-	-	-	-	-	-	-	-	-	-	-	-	-	-
38907	9250	B	PhenoSense	906	Clinical	DK-9105		0.7	0.8	NA	NA	-	-	-	-	-	-	-	-	-	-	-	-	-	-	-	-	-	-	-	-	-	-	-	-	-	-	-	-	-	-	-	-	-	-	-	-	-	-
38909	9251	B	PhenoSense	906	Clinical	DK-9115		0.1	0.2	NA	NA	-	-	-	-	-	-	-	-	-	-	KE	-	-	-	-	-	-	-	-	-	-	-	-	-	-	-	-	-	-	-	-	-	-	-	-	-	-	-
38911	9252	B	Antivirogram	906	Clinical	DK-9233		NA	0.8	NA	NA	-	-	-	-	-	-	-	-	-	-	-	-	-	-	-	-	-	-	-	-	-	-	-	-	-	-	-	-	-	-	-	-	-	-	-	-	-	-
38913	9253	B	Antivirogram	906	Clinical	DK-9314		NA	0.5	NA	NA	-	-	-	-	-	-	-	-	-	-	-	-	-	-	-	-	-	-	-	-	-	-	-	-	-	-	-	-	-	-	-	-	-	-	-	-	-	-
38915	9254	B	Antivirogram	906	Clinical	DK-9324		0.3	0.6	NA	NA	-	-	-	-	-	-	-	-	-	-	-	-	-	-	-	-	-	-	-	-	-	-	-	-	-	-	-	-	-	-	-	-	-	-	-	-	-	-
38917	9255	B	PhenoSense	906	Clinical	DK-9415		0.3	0.3	NA	NA	-	-	-	-	-	-	-	-	-	-	-	-	-	-	-	-	-	-	-	-	-	-	-	-	-	-	-	-	-	-	-	-	-	-	T	-	-	-
38919	9256	B	Antivirogram	906	Clinical	DK-9473		NA	1.5	NA	NA	-	-	-	-	-	-	-	-	-	-	-	-	-	-	-	-	-	-	-	-	-	-	-	-	-	-	-	-	-	-	-	-	-	-	-	-	-	-
38921	9257	B	Antivirogram	906	Clinical	DK-9533		NA	0.3	NA	NA	-	-	-	-	-	-	-	-	-	-	-	-	-	-	-	-	-	-	-	-	-	-	-	-	-	-	-	-	-	-	-	-	-	-	-	-	-	-
38923	9258	B	Antivirogram	906	Clinical	DK-9543		NA	2.3	NA	NA	-	-	-	-	-	-	-	-	-	-	-	-	-	-	-	-	-	-	-	-	-	-	-	-	-	-	-	-	-	-	-	-	-	-	-	-	-	-
38925	9259	B	PhenoSense	906	Clinical	DK-9584		0.4	1.3	NA	NA	-	-	-	-	-	-	-	-	-	-	-	-	-	-	-	-	-	-	-	-	-	-	-	-	-	-	-	-	-	-	-	-	-	-	-	-	-	-
38927	9260	B	PhenoSense	906	Clinical	DK-9884		0.2	0.4	NA	NA	-	-	-	-	-	-	-	-	-	-	-	-	-	-	-	-	-	-	-	-	-	-	-	-	-	-	-	-	-	-	-	-	-	-	-	-	-	-
38929	9261	B	PhenoSense	906	Clinical	DK-9894		0.4	0.6	NA	NA	-	-	-	-	-	-	-	-	-	-	-	-	-	-	-	-	-	-	-	-	-	-	-	-	-	-	-	-	-	-	-	-	-	-	-	-	-	-
39552	9434	B	PhenoSense	913	Clinical	KZ-CID2		33.6	NA	NA	NA	-	-	-	-	-	-	-	-	-	-	-	-	-	-	-	-	-	-	-	-	-	-	-	-	-	-	-	-	-	-	-	-	-	-	-	-	-	-
44037	11113	B	Antivirogram	948	Clinical	194933		0.9	1.5	NA	NA	-	-	-	-	-	-	-	-	-	-	-	-	-	-	-	-	-	-	-	-	-	-	-	-	-	-	-	-	-	-	-	-	-	-	-	-	-	-
44037	11113	B	PhenoSense	948	Clinical	194933		1.1	1.0	NA	NA	-	-	-	-	-	-	-	-	-	-	-	-	-	-	-	-	-	-	-	-	-	-	-	-	-	-	-	-	-	-	-	-	-	-	-	-	-	-
44039	11114	B	Antivirogram	948	Clinical	184052		1.2	2.1	NA	NA	-	-	-	-	-	-	-	-	-	-	-	-	-	-	-	-	-	-	-	-	-	-	-	-	-	-	-	-	-	-	-	-	-	-	-	-	-	-
44039	11114	B	PhenoSense	948	Clinical	184052		0.8	1.1	NA	NA	-	-	-	-	-	-	-	-	-	-	-	-	-	-	-	-	-	-	-	-	-	-	-	-	-	-	-	-	-	-	-	-	-	-	-	-	-	-
44041	11115	B	Antivirogram	948	Clinical	211183		2.8	4.0	NA	NA	-	-	-	-	-	-	-	-	-	-	-	-	-	-	-	-	-	-	-	-	-	-	-	-	-	-	-	-	-	-	-	-	-	-	-	-	-	-
44041	11115	B	PhenoSense	948	Clinical	211183		0.8	1.1	NA	NA	-	-	-	-	-	-	-	-	-	-	-	-	-	-	-	-	-	-	-	-	-	-	-	-	-	-	-	-	-	-	-	-	-	-	-	-	-	-
44043	11116	B	Antivirogram	948	Clinical	214124		1.0	1.4	NA	NA	-	-	-	-	-	-	-	-	-	-	-	-	-	-	-	-	-	-	-	-	-	-	-	-	-	-	-	-	-	-	-	-	-	-	-	-	-	-
44043	11116	B	PhenoSense	948	Clinical	214124		0.7	0.8	NA	NA	-	-	-	-	-	-	-	-	-	-	-	-	-	-	-	-	-	-	-	-	-	-	-	-	-	-	-	-	-	-	-	-	-	-	-	-	-	-
44045	11117	B	Antivirogram	948	Clinical	157091		0.7	1.8	NA	NA	-	-	-	-	-	-	-	-	-	-	-	-	-	-	-	-	-	-	-	-	-	-	-	-	-	-	-	-	-	-	-	-	-	-	-	-	-	-
44045	11117	B	PhenoSense	948	Clinical	157091		1.2	1.2	NA	NA	-	-	-	-	-	-	-	-	-	-	-	-	-	-	-	-	-	-	-	-	-	-	-	-	-	-	-	-	-	-	-	-	-	-	-	-	-	-
44047	11118	B	Antivirogram	948	Clinical	218805		2.4	2.4	NA	NA	-	-	-	-	-	-	-	-	-	-	-	-	-	-	-	-	-	-	-	-	-	-	-	-	-	-	-	-	-	-	-	-	-	-	-	-	-	-
44047	11118	B	PhenoSense	948	Clinical	218805		0.9	0.9	NA	NA	-	-	-	-	-	-	-	-	-	-	-	-	-	-	-	-	-	-	-	-	-	-	-	-	-	-	-	-	-	-	-	-	-	-	-	-	-	-
44049	11119	B	Antivirogram	948	Clinical	185341		0.4	0.3	NA	NA	-	-	-	-	-	-	-	-	-	-	-	-	-	-	-	-	-	-	-	-	-	-	-	-	-	-	-	-	-	-	-	-	-	-	-	-	-	-
44049	11119	B	PhenoSense	948	Clinical	185341		0.8	0.7	NA	NA	-	-	-	-	-	-	-	-	-	-	-	-	-	-	-	-	-	-	-	-	-	-	-	-	-	-	-	-	-	-	-	-	-	-	-	-	-	-
44051	11120	B	Antivirogram	948	Clinical	214237		2.4	4.0	NA	NA	-	-	-	-	-	-	-	-	-	-	-	-	-	-	-	-	-	-	-	-	-	-	-	-	-	-	-	-	-	-	-	-	-	-	VA	-	-	-
44051	11120	B	PhenoSense	948	Clinical	214237		7.1	2.9	NA	NA	-	-	-	-	-	-	-	-	-	-	-	-	-	-	-	-	-	-	-	-	-	-	-	-	-	-	-	-	-	-	-	-	-	-	VA	-	-	-
44053	11121	B	Antivirogram	948	Clinical	212366		1.8	52.3	NA	NA	-	-	-	-	-	-	-	VI	-	-	-	-	-	-	-	-	-	-	-	R	-	-	-	-	-	-	-	-	-	-	-	-	-	-	I	-	-	-
44053	11121	B	PhenoSense	948	Clinical	212366		4.5	200.0	NA	NA	-	-	-	-	-	-	-	VI	-	-	-	-	-	-	-	-	-	-	-	R	-	-	-	-	-	-	-	-	-	-	-	-	-	-	I	-	-	-
44055	11122	B	Antivirogram	948	Clinical	150281		2.7	3.4	NA	NA	-	-	-	-	-	-	-	-	-	-	-	-	-	-	-	-	-	-	-	-	-	-	-	-	-	-	-	-	-	-	-	-	-	-	T	-	-	-
44055	11122	B	PhenoSense	948	Clinical	150281		0.4	0.5	NA	NA	-	-	-	-	-	-	-	-	-	-	-	-	-	-	-	-	-	-	-	-	-	-	-	-	-	-	-	-	-	-	-	-	-	-	T	-	-	-
44057	11123	B	Antivirogram	948	Clinical	211746		2.0	1.3	NA	NA	-	-	-	-	-	-	-	-	-	-	-	-	-	-	-	-	-	-	-	-	-	-	-	-	-	-	-	-	-	-	-	-	-	-	-	-	-	-
44057	11123	B	PhenoSense	948	Clinical	211746		1.8	2.4	NA	NA	-	-	-	-	-	-	-	-	-	-	-	-	-	-	-	-	-	-	-	-	-	-	-	-	-	-	-	-	-	-	-	-	-	-	-	-	-	-
44059	11124	B	Antivirogram	948	Clinical	206078		1.0	1.4	NA	NA	-	-	-	-	-	-	-	-	-	-	-	-	-	-	-	-	-	-	-	-	-	-	-	-	-	-	-	-	-	-	-	-	-	-	-	-	-	-
44059	11124	B	PhenoSense	948	Clinical	206078		0.4	0.3	NA	NA	-	-	-	-	-	-	-	-	-	-	-	-	-	-	-	-	-	-	-	-	-	-	-	-	-	-	-	-	-	-	-	-	-	-	-	-	-	-
44061	11125	B	Antivirogram	948	Clinical	210891		1.0	1.8	NA	NA	-	-	-	-	-	-	-	-	-	-	-	-	-	-	-	-	-	-	-	-	-	-	-	-	-	-	-	-	-	-	-	-	-	-	-	-	-	-
44061	11125	B	PhenoSense	948	Clinical	210891		0.6	0.8	NA	NA	-	-	-	-	-	-	-	-	-	-	-	-	-	-	-	-	-	-	-	-	-	-	-	-	-	-	-	-	-	-	-	-	-	-	-	-	-	-
44063	11126	B	Antivirogram	948	Clinical	160624		3.3	5.3	NA	NA	-	-	-	-	-	-	-	-	-	-	-	-	-	-	-	-	-	-	-	-	-	-	-	-	-	-	-	-	-	-	-	-	-	-	-	-	-	-
44063	11126	B	PhenoSense	948	Clinical	160624		1.0	1.4	NA	NA	-	-	-	-	-	-	-	-	-	-	-	-	-	-	-	-	-	-	-	-	-	-	-	-	-	-	-	-	-	-	-	-	-	-	-	-	-	-
44065	11127	B	Antivirogram	948	Clinical	160480		1.2	2.5	NA	NA	-	-	-	-	-	-	-	-	-	-	-	-	-	-	-	-	-	-	-	-	-	-	-	-	-	-	-	-	-	-	-	-	-	-	-	-	-	-
44065	11127	B	PhenoSense	948	Clinical	160480		0.2	0.1	NA	NA	-	-	-	-	-	-	-	-	-	-	-	-	-	-	-	-	-	-	-	-	-	-	-	-	-	-	-	-	-	-	-	-	-	-	-	-	-	-
44067	11128	B	Antivirogram	948	Clinical	150574		2.5	2.7	NA	NA	-	-	-	-	-	-	-	-	-	-	-	-	-	-	-	-	-	-	-	R	VI	-	-	-	-	-	-	-	-	-	-	-	-	-	-	-	-	-
44067	11128	B	PhenoSense	948	Clinical	150574		0.8	0.8	NA	NA	-	-	-	-	-	-	-	-	-	-	-	-	-	-	-	-	-	-	-	R	VI	-	-	-	-	-	-	-	-	-	-	-	-	-	-	-	-	-
44069	11129	B	Antivirogram	948	Clinical	150755		3.5	2.1	NA	NA	-	-	-	-	-	-	-	-	-	-	-	-	-	-	-	-	-	-	-	-	-	-	-	-	-	-	-	-	-	-	-	-	-	-	MT	-	-	-
44069	11129	B	PhenoSense	948	Clinical	150755		0.9	0.9	NA	NA	-	-	-	-	-	-	-	-	-	-	-	-	-	-	-	-	-	-	-	-	-	-	-	-	-	-	-	-	-	-	-	-	-	-	MT	-	-	-
44071	11130	B	Antivirogram	948	Clinical	196705		1.7	1.3	NA	NA	-	-	-	-	-	-	-	-	-	-	-	-	-	-	-	-	-	-	-	-	-	-	-	-	-	-	-	-	-	-	-	-	-	-	I	-	-	-
44071	11130	B	PhenoSense	948	Clinical	196705		0.8	0.8	NA	NA	-	-	-	-	-	-	-	-	-	-	-	-	-	-	-	-	-	-	-	-	-	-	-	-	-	-	-	-	-	-	-	-	-	-	I	-	-	-
44073	11131	B	Antivirogram	948	Clinical	202511		2.5	2.1	NA	NA	-	-	-	-	-	-	-	-	-	-	-	-	-	-	-	-	-	-	-	-	-	-	-	-	-	-	-	-	-	-	-	-	-	-	-	-	-	-
44073	11131	B	PhenoSense	948	Clinical	202511		0.9	0.8	NA	NA	-	-	-	-	-	-	-	-	-	-	-	-	-	-	-	-	-	-	-	-	-	-	-	-	-	-	-	-	-	-	-	-	-	-	-	-	-	-
44075	11132	B	Antivirogram	948	Clinical	215566		283.3	45.0	NA	NA	-	-	-	-	-	-	-	-	-	-	-	-	-	-	-	-	-	-	-	-	-	-	-	-	-	-	-	-	-	-	-	-	-	-	-	-	-	-
44075	11132	B	PhenoSense	948	Clinical	215566		101.4	200.0	NA	NA	-	-	-	-	-	-	-	-	-	-	-	-	-	-	-	-	-	-	-	-	-	-	-	-	-	-	-	-	-	-	-	-	-	-	-	-	-	-
44077	11133	B	Antivirogram	948	Clinical	157948		1.2	8.4	NA	NA	-	-	-	-	-	-	-	-	-	-	-	-	-	-	-	-	-	-	-	-	-	-	-	-	-	-	-	-	-	-	-	-	-	-	-	-	-	-
44077	11133	B	PhenoSense	948	Clinical	157948		0.5	0.4	NA	NA	-	-	-	-	-	-	-	-	-	-	-	-	-	-	-	-	-	-	-	-	-	-	-	-	-	-	-	-	-	-	-	-	-	-	-	-	-	-
44079	11134	B	Antivirogram	948	Clinical	222221		1.7	1.0	NA	NA	-	-	-	-	-	-	-	-	-	-	-	-	-	-	-	-	-	-	-	-	-	-	-	-	-	-	-	-	-	-	-	-	-	-	-	-	-	-
44079	11134	B	PhenoSense	948	Clinical	222221		1.4	0.7	NA	NA	-	-	-	-	-	-	-	-	-	-	-	-	-	-	-	-	-	-	-	-	-	-	-	-	-	-	-	-	-	-	-	-	-	-	-	-	-	-
44081	11135	B	Antivirogram	948	Clinical	208547		3.7	5.1	NA	NA	-	-	-	-	-	-	-	-	-	-	-	-	-	-	-	-	-	-	-	-	VI	-	-	-	-	-	-	-	-	-	-	-	-	-	VI	-	-	-
44081	11135	B	PhenoSense	948	Clinical	208547		0.8	1.4	NA	NA	-	-	-	-	-	-	-	-	-	-	-	-	-	-	-	-	-	-	-	-	VI	-	-	-	-	-	-	-	-	-	-	-	-	-	VI	-	-	-
44083	11136	B	Antivirogram	948	Clinical	217813		0.7	1.2	NA	NA	-	-	-	-	-	-	-	-	-	-	-	-	-	-	-	-	-	-	-	-	-	-	-	-	-	-	-	EK	-	-	-	-	-	-	-	-	-	-
44083	11136	B	PhenoSense	948	Clinical	217813		0.7	0.9	NA	NA	-	-	-	-	-	-	-	-	-	-	-	-	-	-	-	-	-	-	-	-	-	-	-	-	-	-	-	EK	-	-	-	-	-	-	-	-	-	-
44085	11137	B	Antivirogram	948	Clinical	217474		1.1	1.4	NA	NA	-	-	-	-	-	-	-	-	-	-	-	-	-	-	-	-	-	-	-	-	-	-	-	-	-	-	-	-	-	-	-	-	-	-	-	-	-	-
44085	11137	B	PhenoSense	948	Clinical	217474		0.6	0.5	NA	NA	-	-	-	-	-	-	-	-	-	-	-	-	-	-	-	-	-	-	-	-	-	-	-	-	-	-	-	-	-	-	-	-	-	-	-	-	-	-
44087	11138	B	Antivirogram	948	Clinical	212172		2.9	0.5	NA	NA	-	-	-	-	-	-	-	-	-	-	-	-	-	-	-	-	-	-	-	-	-	-	-	-	-	-	-	-	-	-	-	-	-	-	-	-	-	-
44087	11138	B	PhenoSense	948	Clinical	212172		5.2	7.8	NA	NA	-	-	-	-	-	-	-	-	-	-	-	-	-	-	-	-	-	-	-	-	-	-	-	-	-	-	-	-	-	-	-	-	-	-	-	-	-	-
44089	11139	B	Antivirogram	948	Clinical	217476		322.8	75.3	NA	NA	-	-	-	-	-	-	-	-	-	-	-	-	-	-	-	-	-	-	-	-	-	-	-	-	-	-	-	-	-	-	-	-	-	-	-	-	-	-
44089	11139	B	PhenoSense	948	Clinical	217476		24.4	45.9	NA	NA	-	-	-	-	-	-	-	-	-	-	-	-	-	-	-	-	-	-	-	-	-	-	-	-	-	-	-	-	-	-	-	-	-	-	-	-	-	-
44091	11140	B	Antivirogram	948	Clinical	207692		0.6	0.4	NA	NA	-	-	-	-	-	-	-	-	-	-	-	-	-	-	-	-	-	-	-	KR	-	-	-	-	-	-	-	-	-	-	-	-	-	-	-	-	-	-
44091	11140	B	PhenoSense	948	Clinical	207692		0.9	1.1	NA	NA	-	-	-	-	-	-	-	-	-	-	-	-	-	-	-	-	-	-	-	KR	-	-	-	-	-	-	-	-	-	-	-	-	-	-	-	-	-	-
44093	11141	B	Antivirogram	948	Clinical	212280		1.3	1.0	NA	NA	-	-	-	-	-	-	-	-	-	-	-	-	-	-	-	-	-	-	-	-	-	-	-	-	-	-	-	-	-	-	-	-	-	-	I	-	-	-
44093	11141	B	PhenoSense	948	Clinical	212280		0.5	0.4	NA	NA	-	-	-	-	-	-	-	-	-	-	-	-	-	-	-	-	-	-	-	-	-	-	-	-	-	-	-	-	-	-	-	-	-	-	I	-	-	-
44095	11142	B	Antivirogram	948	Clinical	218296		1.3	1.0	NA	NA	-	-	-	-	-	-	-	-	-	-	-	-	-	-	-	-	-	-	-	-	-	-	-	-	-	-	-	-	-	-	-	-	-	-	-	-	-	-
44095	11142	B	PhenoSense	948	Clinical	218296		1.4	1.9	NA	NA	-	-	-	-	-	-	-	-	-	-	-	-	-	-	-	-	-	-	-	-	-	-	-	-	-	-	-	-	-	-	-	-	-	-	-	-	-	-
44097	11143	B	Antivirogram	948	Clinical	218297		2.7	1.7	NA	NA	-	-	-	-	-	-	-	-	-	-	-	-	-	-	-	-	-	-	-	-	-	-	-	-	-	-	-	-	-	-	-	-	-	-	VI	-	-	-
44097	11143	B	PhenoSense	948	Clinical	218297		0.7	0.5	NA	NA	-	-	-	-	-	-	-	-	-	-	-	-	-	-	-	-	-	-	-	-	-	-	-	-	-	-	-	-	-	-	-	-	-	-	VI	-	-	-
44099	11144	B	Antivirogram	948	Clinical	216113		16.0	63.5	NA	NA	-	-	-	-	-	-	-	-	-	-	-	-	-	-	-	-	-	-	-	-	-	-	-	-	-	-	-	-	-	-	-	-	-	-	-	-	-	-
44099	11144	B	PhenoSense	948	Clinical	216113		5.3	83.5	NA	NA	-	-	-	-	-	-	-	-	-	-	-	-	-	-	-	-	-	-	-	-	-	-	-	-	-	-	-	-	-	-	-	-	-	-	-	-	-	-
44101	11145	B	Antivirogram	948	Clinical	184442		2.0	4.0	NA	NA	-	-	-	-	-	-	-	-	-	-	-	-	-	-	-	-	-	-	-	-	-	-	-	-	-	-	-	-	-	-	-	-	-	-	I	-	-	-
44101	11145	B	PhenoSense	948	Clinical	184442		0.6	0.5	NA	NA	-	-	-	-	-	-	-	-	-	-	-	-	-	-	-	-	-	-	-	-	-	-	-	-	-	-	-	-	-	-	-	-	-	-	I	-	-	-
44103	11146	B	Antivirogram	948	Clinical	210844		0.6	0.9	NA	NA	-	-	-	-	-	-	-	-	-	-	-	-	-	-	-	-	-	-	-	-	-	-	-	-	-	-	-	-	-	-	-	-	-	-	IM	-	-	-
44103	11146	B	PhenoSense	948	Clinical	210844		0.6	0.6	NA	NA	-	-	-	-	-	-	-	-	-	-	-	-	-	-	-	-	-	-	-	-	-	-	-	-	-	-	-	-	-	-	-	-	-	-	IM	-	-	-
44105	11147	B	Antivirogram	948	Clinical	207317		2.2	7.5	NA	NA	-	-	-	-	-	-	-	-	-	-	-	-	-	-	-	-	-	-	-	-	-	-	-	-	-	-	-	-	-	-	-	-	-	-	-	-	-	-
44105	11147	B	PhenoSense	948	Clinical	207317		1.8	3.5	NA	NA	-	-	-	-	-	-	-	-	-	-	-	-	-	-	-	-	-	-	-	-	-	-	-	-	-	-	-	-	-	-	-	-	-	-	-	-	-	-
44107	11148	B	Antivirogram	948	Clinical	163230		1.0	0.5	NA	NA	-	-	-	-	-	-	-	-	-	-	-	-	-	-	-	-	-	-	-	-	-	-	-	-	-	-	-	-	-	-	-	-	-	-	I	-	-	-
44107	11148	B	PhenoSense	948	Clinical	163230		0.3	0.2	NA	NA	-	-	-	-	-	-	-	-	-	-	-	-	-	-	-	-	-	-	-	-	-	-	-	-	-	-	-	-	-	-	-	-	-	-	I	-	-	-
44109	11149	B	Antivirogram	948	Clinical	194429		0.6	NA	NA	NA	-	-	-	-	-	-	-	-	-	-	-	-	-	-	-	-	-	-	-	-	-	-	-	-	-	-	-	-	-	-	-	-	-	-	M	-	-	-
44109	11149	B	PhenoSense	948	Clinical	194429		1.2	2.0	NA	NA	-	-	-	-	-	-	-	-	-	-	-	-	-	-	-	-	-	-	-	-	-	-	-	-	-	-	-	-	-	-	-	-	-	-	M	-	-	-
44111	11150	B	Antivirogram	948	Clinical	214467		0.4	0.2	NA	NA	-	-	-	-	-	-	-	-	-	-	-	-	-	-	-	-	-	-	-	R	-	-	-	-	-	-	-	-	-	-	-	-	-	-	VI	-	-	-
44111	11150	B	PhenoSense	948	Clinical	214467		1.0	0.6	NA	NA	-	-	-	-	-	-	-	-	-	-	-	-	-	-	-	-	-	-	-	R	-	-	-	-	-	-	-	-	-	-	-	-	-	-	VI	-	-	-
3900	1252	B	Antivirogram	951	Clinical	CA3021		0.6	0.8	NA	NA	-	-	-	-	-	-	-	-	-	-	-	-	-	-	-	-	-	-	-	-	-	-	-	-	-	-	-	-	-	-	-	-	-	-	-	-	-	-
52894	1601	B	PhenoSense	951	Clinical	CA35531		200.0	22.1	NA	NA	-	-	-	-	-	-	-	-	-	-	-	-	-	-	-	-	-	-	-	-	-	-	-	-	-	-	-	-	-	-	-	-	-	-	M	-	-	-
45126	11657	B	Antivirogram	953	Clinical	3159366431		1.4	0.9	NA	NA	-	-	-	-	-	-	-	-	-	-	-	-	-	-	-	-	-	-	-	R	-	-	-	-	-	-	-	-	-	-	-	-	-	-	-	-	-	-
45128	11658	B	Antivirogram	953	Clinical	3072367521		0.6	4.8	NA	NA	-	-	-	-	-	-	-	-	-	-	-	-	-	-	-	-	-	-	-	-	-	-	-	-	-	-	-	-	-	-	-	-	-	-	VL	-	-	-
45130	11659	B	Antivirogram	953	Clinical	4055366161		455.5	80.5	NA	NA	-	-	-	-	-	-	-	-	-	-	-	-	-	-	-	-	-	-	-	R	-	-	-	-	-	-	-	-	-	-	-	-	-	-	-	-	-	-
45132	11660	B	Antivirogram	953	Clinical	3805367701		685.3	103.6	NA	NA	-	-	-	-	-	-	-	-	-	-	-	-	-	-	-	-	-	-	-	-	-	-	-	-	-	-	-	-	-	-	-	-	-	-	-	-	-	-
45134	11661	B	Antivirogram	953	Clinical	2247365071		455.5	80.5	NA	NA	-	-	-	-	-	-	-	-	-	-	-	-	-	-	-	-	-	-	-	-	-	-	-	-	-	-	-	-	-	-	-	-	-	-	-	-	-	-
45136	11662	B	Antivirogram	953	Clinical	5048368381		0.6	3.3	NA	NA	-	-	-	-	-	-	-	-	-	-	-	-	-	-	-	-	-	-	-	-	-	-	-	-	-	-	-	-	-	-	-	-	-	-	-	-	-	-
45138	11663	B	Antivirogram	953	Clinical	2754366081		0.4	1.0	NA	NA	-	-	-	-	-	-	-	-	-	-	-	-	-	-	-	-	-	-	-	-	-	-	-	-	-	-	-	-	-	-	-	-	-	-	-	-	-	-
45140	11664	B	Antivirogram	953	Clinical	4009367801		431.6	209.3	NA	NA	-	-	-	-	-	-	-	-	-	-	-	-	-	-	-	-	-	-	-	R	-	-	-	-	-	-	-	-	-	-	-	-	-	-	-	-	-	-
45142	11665	B	Antivirogram	953	Clinical	5288366431		365.5	42.7	NA	NA	H	-	-	-	-	D	-	-	-	-	-	-	-	-	-	-	-	-	-	-	-	-	-	-	-	-	-	-	-	-	-	-	-	-	-	-	-	-
45144	11666	B	Antivirogram	953	Clinical	2539367471		482.3	72.3	NA	NA	-	-	-	-	-	-	-	-	-	-	-	-	-	-	-	-	-	-	-	-	-	-	-	-	-	-	-	-	-	-	-	-	-	-	I	-	-	-
45146	11667	B	Antivirogram	953	Clinical	3812366341		0.9	3.2	NA	NA	-	-	-	-	-	-	-	-	-	-	-	-	-	-	-	-	-	-	-	-	-	-	-	-	-	-	-	-	-	-	-	-	-	-	-	-	-	-
45148	11668	B	Antivirogram	953	Clinical	5339366341		0.3	0.2	NA	NA	-	-	-	-	-	-	-	-	-	-	-	-	-	-	-	-	-	-	-	-	-	-	-	-	-	-	-	-	-	-	-	-	-	-	-	-	-	-
45150	11669	B	Antivirogram	953	Clinical	2758367891		611.5	57.9	NA	NA	-	-	-	-	-	-	-	-	-	-	-	-	-	-	-	-	-	-	-	-	-	-	-	-	-	-	-	-	-	-	-	-	-	-	-	-	-	-
45152	11670	B	Antivirogram	953	Clinical	2424366771		1.7	1.1	NA	NA	-	-	-	-	-	-	-	-	-	-	-	-	-	-	-	-	-	-	-	-	-	-	-	-	-	-	-	-	-	-	-	-	-	-	-	-	-	-
45154	11671	B	Antivirogram	953	Clinical	3073367621		2.1	58.6	NA	NA	-	-	-	-	-	D	-	-	-	-	-	-	-	-	-	-	-	-	-	-	-	-	-	-	-	-	-	-	-	-	-	-	-	-	I	-	-	-
45156	11672	B	Antivirogram	953	Clinical	3770368301		0.9	5.0	NA	NA	-	-	-	-	-	-	-	-	-	-	-	-	-	-	-	-	-	-	-	-	-	-	-	-	-	-	-	-	-	-	-	-	-	-	I	-	-	-
45158	11673	B	Antivirogram	953	Clinical	5328365571		464.9	97.8	NA	NA	-	-	-	-	-	D	-	-	-	-	-	-	-	-	-	-	-	-	-	-	-	-	-	-	-	-	-	-	-	-	-	-	-	-	I	-	-	-
45160	11674	B	Antivirogram	953	Clinical	2067368051		7.1	57.9	NA	NA	-	-	-	-	-	-	-	-	-	-	-	-	-	-	-	-	-	-	-	-	-	-	-	-	-	-	-	-	-	-	-	-	-	-	-	-	-	-
45162	11675	B	Antivirogram	953	Clinical	2458366361		384.4	32.1	NA	NA	-	-	-	-	-	-	-	-	-	-	-	-	-	-	-	-	-	-	-	-	-	-	-	-	-	-	-	-	-	-	-	-	-	-	-	-	-	-
45164	11676	B	Antivirogram	953	Clinical	5205365981		30.0	43.3	NA	NA	-	-	-	-	-	-	-	-	-	-	-	-	-	-	-	-	-	-	-	-	VI	-	-	-	-	-	-	-	-	-	-	-	-	-	T	-	-	-
45166	11677	B	Antivirogram	953	Clinical	5539366581		0.6	1.3	NA	NA	-	-	-	-	-	-	-	-	-	-	-	-	-	-	-	-	-	-	-	-	-	-	-	-	-	-	-	-	-	-	-	-	-	-	-	-	-	-
45168	11678	B	Antivirogram	953	Clinical	5535366291		29.8	43.3	NA	NA	-	-	-	-	-	-	-	VI	-	-	-	-	-	-	-	-	-	-	-	R	-	-	-	-	-	-	-	-	-	-	-	-	-	-	VE	-	-	-
45170	11679	B	Antivirogram	953	Clinical	3824368461		0.4	3.1	NA	NA	-	-	-	-	-	-	-	-	-	-	-	-	-	-	-	-	-	-	-	-	-	-	-	-	-	-	-	-	-	-	-	-	-	-	T	-	-	-
45172	11680	B	Antivirogram	953	Clinical	2149365661		0.5	1.2	NA	NA	-	-	-	-	-	-	TS	-	-	-	-	-	-	-	-	V	-	-	-	R	-	-	-	-	-	-	-	-	-	-	-	-	-	-	-	-	-	-
45174	11681	B	Antivirogram	953	Clinical	5371366001		390.6	45.6	NA	NA	-	-	-	-	-	-	-	-	-	-	-	-	-	-	-	-	-	-	-	-	-	-	-	-	-	-	-	-	-	-	-	-	-	-	-	-	-	-
45176	11682	B	Antivirogram	953	Clinical	4099366561		63.2	88.3	NA	NA	-	-	-	-	-	-	-	-	-	-	-	-	-	-	-	-	-	-	-	-	-	-	-	-	-	-	-	-	-	-	-	-	-	-	T	-	-	-
45178	11683	B	Antivirogram	953	Clinical	4352366771		81.8	121.9	NA	NA	-	-	-	-	-	-	-	-	-	-	-	-	-	-	-	-	-	-	-	-	-	-	-	-	-	-	-	-	-	-	-	-	-	-	-	-	-	-
45180	11684	B	Antivirogram	953	Clinical	4184368431		0.8	0.8	NA	NA	-	-	-	-	-	-	-	-	-	-	-	-	-	-	-	-	-	-	-	-	-	-	-	-	-	-	-	-	-	-	-	-	-	-	I	-	-	-
45182	11685	B	Antivirogram	953	Clinical	2413367671		0.9	1.2	NA	NA	-	-	-	-	-	-	-	-	-	-	-	-	-	-	-	-	-	-	-	-	-	-	-	-	-	-	-	-	-	-	-	-	-	-	-	-	-	-
45184	11686	B	Antivirogram	953	Clinical	2235367691		172.4	103.6	NA	NA	-	-	-	-	-	-	-	-	-	-	-	-	-	-	-	MV	-	-	-	-	-	-	-	-	-	-	-	-	-	-	-	KR	-	-	I	-	-	-
45186	11687	B	Antivirogram	953	Clinical	5574366201		541.6	115.3	NA	NA	-	-	-	-	-	-	-	-	-	-	-	-	-	-	-	-	-	-	-	-	-	-	-	-	-	-	-	-	-	-	-	-	-	-	-	-	-	-
45188	11688	B	Antivirogram	953	Clinical	2115368251		502.4	209.3	NA	NA	-	-	-	-	-	-	-	-	-	-	-	-	-	-	-	-	-	-	-	R	-	-	-	-	-	-	-	-	-	-	-	-	-	-	M	-	-	-
45190	11689	B	Antivirogram	953	Clinical	3485368431		0.6	0.3	NA	NA	-	-	-	-	-	-	-	-	-	-	-	-	-	-	-	-	-	-	-	-	-	-	-	-	-	-	-	-	-	-	-	-	-	-	-	-	-	-
45192	11690	B	Antivirogram	953	Clinical	2370365791		0.7	2.4	NA	NA	-	-	-	-	-	-	-	-	-	-	-	-	-	-	-	-	-	-	-	-	-	-	-	-	-	-	-	-	-	-	-	-	-	-	I	-	-	-
45194	11691	B	Antivirogram	953	Clinical	4337368031		363.4	72.3	NA	NA	-	-	-	-	-	-	-	-	-	-	-	-	-	-	-	-	-	-	-	-	-	-	-	-	-	-	-	-	-	-	-	-	-	-	-	-	-	-
45196	11692	B	Antivirogram	953	Clinical	5624366821		541.6	100.9	NA	NA	-	-	-	-	-	-	-	-	-	-	-	-	-	-	-	-	-	-	-	-	-	-	-	-	-	-	-	-	-	-	-	-	-	-	-	-	-	-
45198	11693	B	Antivirogram	953	Clinical	2420366221		57.3	32.1	NA	NA	-	-	-	-	-	-	-	-	-	-	-	-	-	-	-	-	-	-	-	-	-	-	-	-	-	-	-	-	-	-	-	-	-	-	I	-	-	-
45200	11694	B	Antivirogram	953	Clinical	2620366231		0.9	0.6	NA	NA	-	-	-	-	-	-	-	-	-	-	-	-	-	-	-	-	-	-	-	-	-	-	-	-	-	-	-	-	-	-	-	-	-	-	-	-	-	-
45202	11695	B	Antivirogram	953	Clinical	3355365931		127.0	80.5	NA	NA	-	-	-	-	-	-	-	-	-	-	-	-	-	-	-	-	-	-	-	-	-	-	-	-	-	-	-	-	-	-	-	-	-	-	-	-	-	-
45204	11696	B	Antivirogram	953	Clinical	4100368331		0.7	13.8	NA	NA	-	-	-	-	-	-	-	-	-	-	-	-	-	-	-	-	-	-	-	-	-	-	-	-	-	-	-	-	-	-	-	-	-	-	-	-	-	-
45206	11697	B	Antivirogram	953	Clinical	2427366821		0.7	0.4	NA	NA	-	-	-	-	-	-	-	-	-	-	-	-	-	-	-	-	-	-	-	-	-	-	-	-	-	-	-	-	-	-	-	-	-	-	-	-	-	-
45208	11698	B	Antivirogram	953	Clinical	2127365231		0.7	1.9	NA	NA	-	-	-	-	-	-	-	-	-	-	-	-	-	-	-	-	-	-	-	-	-	-	-	-	-	-	-	-	-	-	-	-	-	-	-	-	-	-
45210	11699	B	Antivirogram	953	Clinical	4177366481		2.8	2.6	NA	NA	-	-	-	-	IV	D	-	-	-	-	-	-	-	-	-	-	-	-	-	R	-	-	-	-	-	-	-	-	-	-	-	-	-	-	-	-	-	-
45212	11700	B	Antivirogram	953	Clinical	2331365781		365.5	42.7	NA	NA	-	-	-	-	-	-	-	-	-	-	-	-	-	-	-	-	-	-	-	-	-	-	-	-	-	-	-	-	-	-	-	-	-	-	-	-	-	-
45214	11701	B	Antivirogram	953	Clinical	2105366011		0.8	2.0	NA	NA	-	-	-	-	-	-	-	-	-	-	-	-	-	-	-	-	-	-	-	R	-	-	-	-	-	-	-	-	-	-	-	-	-	-	-	-	-	-
45216	11702	B	Antivirogram	953	Clinical	3407366851		0.4	0.3	NA	NA	-	-	-	-	-	-	-	-	-	-	-	-	-	-	-	-	-	-	-	R	-	-	-	-	-	-	-	-	-	-	-	-	-	-	-	-	-	-
45218	11703	B	Antivirogram	953	Clinical	5333367611		1.7	46.6	NA	NA	-	-	-	-	-	-	-	-	-	-	-	-	-	-	-	-	-	-	-	-	-	-	-	-	-	-	-	-	-	-	-	-	-	-	-	EK	-	-
45220	11704	B	Antivirogram	953	Clinical	5621368221		521.7	92.7	NA	NA	-	-	-	-	-	K	-	-	-	-	-	-	-	-	-	-	-	-	-	-	-	-	-	-	-	-	-	-	-	-	-	-	-	-	-	-	-	-
45222	11705	B	Antivirogram	953	Clinical	2042365081		0.9	32.1	NA	NA	-	-	-	PS	-	-	-	-	-	-	-	-	-	-	-	-	-	-	-	-	-	-	-	-	-	-	-	-	-	-	-	-	-	-	-	-	-	-
45224	11706	B	Antivirogram	953	Clinical	4091367681		6.2	37.3	NA	NA	-	-	-	-	IT	-	-	-	-	-	-	-	-	-	-	-	-	-	-	-	-	-	-	-	-	-	-	-	-	-	-	-	-	-	I	-	-	-
45226	11707	B	Antivirogram	953	Clinical	5043366141		2.9	1.8	NA	NA	-	-	-	-	-	-	-	-	-	-	-	-	-	-	-	-	-	-	-	R	-	-	-	-	-	-	-	-	-	-	-	-	-	-	-	-	-	-
45228	11708	B	Antivirogram	953	Clinical	2137365511		0.4	0.6	NA	NA	-	-	-	-	-	-	-	-	-	-	-	-	-	-	-	-	-	-	-	-	-	-	-	-	-	-	-	-	-	-	-	-	-	-	I	-	-	-
45230	11709	B	Antivirogram	953	Clinical	2750367591		415.0	77.8	NA	NA	-	-	-	-	-	-	-	-	-	-	-	-	KR	-	-	-	-	-	-	-	-	-	-	-	-	-	-	-	-	-	-	KR	-	-	VA	-	-	-
45232	11710	B	Antivirogram	953	Clinical	2252366761		611.5	57.9	NA	NA	-	-	-	-	-	-	-	-	-	-	-	-	-	-	-	-	-	-	-	R	-	-	-	-	-	-	-	-	-	-	-	-	-	-	-	-	-	-
45234	11711	B	Antivirogram	953	Clinical	3576366701		398.4	49.5	NA	NA	-	-	-	-	-	-	-	-	-	-	-	-	-	-	-	-	-	-	-	-	-	-	-	-	-	-	-	-	-	-	-	-	-	-	-	-	-	-
45236	11712	B	Antivirogram	953	Clinical	4461366841		5.1	78.6	NA	NA	-	-	-	-	-	-	-	-	-	-	-	-	-	-	-	-	-	-	-	-	-	-	-	-	-	-	-	-	-	-	-	-	-	-	I	-	-	-
45238	11713	B	Antivirogram	953	Clinical	4133366691		384.4	32.1	NA	NA	-	-	-	-	-	-	-	-	-	-	-	-	-	-	-	-	-	-	-	-	-	KR	-	-	-	-	-	-	-	-	-	-	-	-	T	-	-	-
45240	11714	B	Antivirogram	953	Clinical	5541368441		421.2	47.4	NA	NA	-	-	-	-	-	-	-	-	-	-	-	-	-	-	-	-	-	-	-	-	-	-	-	-	-	-	-	-	-	-	-	-	-	-	-	-	-	-
45242	11715	B	Antivirogram	953	Clinical	5376368171		0.9	0.6	NA	NA	-	-	-	-	-	-	-	-	-	-	-	-	-	-	-	-	-	-	-	R	-	-	-	-	-	-	-	-	-	-	-	-	-	-	-	-	-	-
45244	11716	B	Antivirogram	953	Clinical	5580367981		1.0	1.4	NA	NA	-	-	-	-	-	-	-	-	-	-	-	-	-	-	-	-	-	-	-	-	-	-	-	-	-	-	-	-	-	-	-	-	-	-	M	-	-	-
45246	11717	B	Antivirogram	953	Clinical	3040366761		1.3	2.0	NA	NA	-	-	-	-	-	-	-	-	-	-	-	-	-	-	-	-	-	-	-	-	-	-	-	-	-	-	-	-	-	-	-	-	-	-	-	-	-	-
45248	11718	B	Antivirogram	953	Clinical	5697366141		4.7	43.3	NA	NA	-	-	-	-	-	-	-	-	-	-	-	-	-	-	-	-	-	-	-	-	-	-	-	-	-	-	-	-	-	-	-	-	-	-	-	-	-	-
45250	11719	B	Antivirogram	953	Clinical	2064367961		7.2	51.6	NA	NA	-	-	-	-	-	-	-	-	-	-	-	-	-	-	-	-	-	-	-	R	-	-	-	-	-	-	-	-	-	-	-	-	-	-	-	-	-	-
45252	11720	B	Antivirogram	953	Clinical	2239366081		59.1	62.7	NA	NA	-	-	-	-	-	-	-	-	-	-	-	-	-	-	-	-	-	-	-	-	-	-	-	-	-	-	-	-	-	-	-	-	-	-	-	-	-	-
45254	11721	B	Antivirogram	953	Clinical	2763366631		520.8	48.3	NA	NA	-	-	-	-	-	-	-	-	-	-	-	-	-	-	-	-	-	-	-	-	-	-	-	-	-	-	-	-	-	-	-	-	-	-	M	-	-	-
45256	11722	B	Antivirogram	953	Clinical	4014366681		98.8	49.5	NA	NA	-	-	-	-	-	-	-	-	-	-	-	-	-	-	-	-	-	-	-	-	-	-	-	-	-	-	-	-	-	-	-	-	-	-	-	-	-	-
45258	11723	B	Antivirogram	953	Clinical	2087365091		1.6	2.0	NA	NA	-	-	-	-	-	-	-	-	-	-	-	-	-	-	-	-	-	-	-	-	-	-	-	-	-	-	-	-	-	-	-	-	-	-	I	-	-	-
45260	11724	B	Antivirogram	953	Clinical	2372367681		0.5	4.5	NA	NA	-	-	-	-	-	-	-	-	-	-	-	-	R	-	-	-	-	-	-	-	-	-	-	-	-	-	-	-	-	-	-	-	-	-	-	-	-	-
45262	11725	B	Antivirogram	953	Clinical	5046368031		0.5	2.2	NA	NA	-	-	-	-	-	-	-	-	-	-	-	-	-	-	-	-	-	-	-	-	-	-	-	-	-	-	-	-	-	-	-	-	-	-	-	-	-	-
45264	11726	B	Antivirogram	953	Clinical	3714366561		384.4	32.1	NA	NA	-	-	-	-	-	-	-	-	-	-	-	-	-	-	-	-	-	-	-	-	-	-	-	-	-	-	-	-	-	-	-	-	-	-	-	-	-	-
45266	11727	B	Antivirogram	953	Clinical	4422366891		1.0	1.0	NA	NA	-	-	-	-	-	-	-	-	-	-	-	-	-	-	-	-	-	-	-	-	-	-	-	-	-	-	-	-	-	-	-	-	-	-	-	-	-	-
45268	11728	B	Antivirogram	953	Clinical	3398366011		0.9	2.2	NA	NA	-	-	-	-	-	-	-	-	-	-	-	-	-	-	-	-	-	-	-	-	-	-	-	-	-	-	-	-	-	-	-	-	-	-	-	-	-	-
45270	11729	B	Antivirogram	953	Clinical	2166365741		0.6	1.1	NA	NA	-	-	-	-	-	-	-	-	-	-	-	-	-	-	-	-	-	-	-	-	-	-	-	-	-	-	-	-	-	-	-	-	-	-	-	-	-	-
45272	11730	B	Antivirogram	953	Clinical	2702366561		0.6	0.9	NA	NA	-	-	-	-	-	-	-	-	-	-	-	-	-	-	-	-	-	-	-	R	-	-	-	-	-	-	-	-	-	-	-	-	-	-	-	-	-	-
45274	11731	B	Antivirogram	953	Clinical	2347368101		0.6	1.0	NA	NA	-	-	-	-	-	-	-	-	-	-	-	-	-	-	-	-	-	-	-	-	-	-	-	-	-	-	-	-	-	-	-	-	-	-	-	-	-	-
45276	11732	B	Antivirogram	953	Clinical	3978368451		19.8	209.3	NA	NA	-	-	-	-	-	-	-	-	-	-	-	-	-	-	-	-	-	-	-	-	-	-	-	-	-	-	-	-	-	-	-	-	-	-	-	-	-	-
45278	11733	B	Antivirogram	953	Clinical	4011368051		0.5	1.9	NA	NA	-	-	-	-	-	-	-	-	-	-	-	-	-	-	-	-	-	-	-	R	-	-	-	-	-	-	-	-	-	-	-	-	-	-	-	-	L	-
45280	11734	B	Antivirogram	953	Clinical	2340367691		0.5	3.3	NA	NA	-	-	-	-	-	D	-	-	-	-	-	-	-	-	-	-	-	-	-	-	-	-	-	-	-	-	-	-	-	-	-	-	-	-	-	-	-	-
45282	11735	B	Antivirogram	953	Clinical	2350368601		482.3	72.3	NA	NA	-	-	-	-	-	-	-	-	-	-	-	-	-	-	-	-	-	-	-	-	-	-	-	-	-	-	-	G	-	-	-	-	-	-	I	-	-	-
45284	11736	B	Antivirogram	953	Clinical	2454367801		456.2	90.4	NA	NA	-	-	-	-	-	-	-	-	-	-	-	-	-	-	-	-	-	-	-	-	-	-	-	-	-	-	-	-	-	-	-	-	-	-	-	-	-	-
45286	11737	B	Antivirogram	953	Clinical	2145367341		0.5	2.6	NA	NA	-	-	-	-	-	-	-	-	-	-	-	-	-	-	-	-	-	-	-	-	-	-	-	-	-	-	-	-	-	-	-	-	-	-	T	-	-	-
45288	11738	B	Antivirogram	953	Clinical	2410365651		79.2	54.2	NA	NA	-	-	-	-	-	-	-	-	-	-	-	-	-	-	-	-	-	-	-	-	-	-	-	-	-	-	-	-	-	-	-	-	-	-	-	-	-	-
45290	11739	B	Antivirogram	953	Clinical	2543366201		285.1	32.1	NA	NA	-	-	-	-	-	-	-	-	-	-	-	-	R	-	-	-	-	-	-	-	-	-	-	-	-	-	-	-	-	-	-	-	-	-	-	-	-	-
45292	11740	B	Antivirogram	953	Clinical	4108368501		0.8	1.1	NA	NA	-	-	-	-	-	-	-	-	-	-	-	-	-	-	-	-	-	-	-	-	-	-	-	-	-	-	-	-	-	-	-	-	-	-	-	-	-	-
45294	11741	B	Antivirogram	953	Clinical	2128366931		1.2	2.0	NA	NA	-	-	-	S	-	EK	-	-	-	-	-	-	-	-	-	-	-	-	-	-	-	-	-	-	-	-	-	-	-	-	-	-	-	-	-	-	-	-
45296	11742	B	Antivirogram	953	Clinical	2100365881		99.0	80.5	NA	NA	-	-	-	-	-	-	-	-	-	-	-	-	-	-	-	-	-	-	-	-	-	-	-	-	-	-	A	-	-	-	-	-	-	-	-	-	-	-
45298	11743	B	Antivirogram	953	Clinical	2281366831		4.0	14.7	NA	NA	-	-	-	-	-	-	-	-	-	-	-	-	-	-	-	-	-	-	-	-	-	-	-	-	-	-	-	-	-	-	-	-	-	-	R	-	-	-
45300	11744	B	Antivirogram	953	Clinical	2089366771		170.9	103.6	NA	NA	-	-	-	-	-	-	-	-	-	-	-	-	-	-	-	-	-	-	-	-	-	-	-	-	-	-	-	-	-	-	-	-	-	-	MK	-	-	-
45302	11745	B	Antivirogram	953	Clinical	3818366651		1.9	1.5	NA	NA	-	-	-	-	-	-	-	-	-	-	-	-	-	-	-	-	-	-	-	-	-	-	-	-	-	-	-	-	-	-	-	-	-	-	-	-	-	-
45304	11746	B	Antivirogram	953	Clinical	2143365651		6.4	32.1	NA	NA	-	-	-	-	-	-	-	-	-	-	-	-	-	-	-	-	-	-	-	-	-	-	-	-	-	-	-	-	-	-	-	-	-	-	-	-	-	-
45306	11747	B	Antivirogram	953	Clinical	2544367961		1.2	NA	NA	NA	-	-	-	-	-	-	-	-	-	-	-	-	-	-	-	-	-	-	-	R	-	-	-	-	-	-	-	-	-	-	-	-	-	-	M	-	-	-
45308	11748	B	Antivirogram	953	Clinical	5246367961		521.7	92.7	NA	NA	-	-	-	-	-	-	-	-	-	-	-	-	-	-	-	-	-	-	-	-	-	-	-	-	-	-	-	-	-	-	-	-	-	-	-	-	-	-
45310	11749	B	Antivirogram	953	Clinical	2375366641		0.6	2.4	NA	NA	-	-	-	-	-	-	-	-	-	-	-	-	-	-	-	-	-	-	-	-	-	-	-	-	-	-	S	-	-	-	-	-	-	-	LM	-	-	-
45312	11750	B	Antivirogram	953	Clinical	2112366291		365.5	42.7	NA	NA	-	-	-	S	-	D	-	-	-	-	-	-	-	-	-	-	-	-	-	-	-	-	-	-	-	-	-	-	-	-	-	-	-	-	-	EQ	-	-
45314	11751	B	Antivirogram	953	Clinical	5578368531		0.6	1.9	NA	NA	-	-	-	-	-	-	-	-	-	-	-	-	-	-	-	-	-	-	-	-	-	-	-	-	-	-	-	-	-	-	-	-	-	-	T	-	-	-
45316	11752	B	Antivirogram	953	Clinical	4378368251		1.5	2.4	NA	NA	-	-	-	-	-	-	-	-	-	-	-	-	-	-	-	-	-	-	-	R	-	-	-	-	-	-	-	-	-	-	-	-	-	-	-	-	-	-
45318	11753	B	Antivirogram	953	Clinical	4346366641		18.0	121.9	NA	NA	-	-	-	-	-	-	-	-	-	-	-	-	-	-	-	-	-	-	-	R	-	-	-	-	-	-	-	-	-	-	-	-	-	-	-	-	-	-
45320	11754	B	Antivirogram	953	Clinical	3521367591		2.2	NA	NA	NA	-	-	-	-	-	-	-	-	-	-	-	-	-	-	-	-	-	-	-	-	-	-	-	-	-	-	-	-	-	-	-	-	-	-	T	-	-	-
45322	11755	B	Antivirogram	953	Clinical	5219366841		384.4	32.1	NA	NA	-	-	-	-	-	-	-	-	-	-	-	-	-	-	-	-	-	-	-	-	VI	-	-	-	-	-	-	-	-	-	-	-	-	-	-	-	-	-
45324	11756	B	Antivirogram	953	Clinical	2110366291		31.6	80.5	NA	NA	-	-	-	-	-	-	-	-	-	-	-	-	-	-	-	-	-	-	-	-	-	-	-	-	-	-	-	-	-	-	L	-	-	-	-	-	-	-
45326	11757	B	Antivirogram	953	Clinical	2867366081		1.1	1.5	NA	NA	-	-	-	-	-	-	-	-	-	-	-	-	-	-	-	-	-	-	-	-	-	-	-	-	-	-	-	-	-	-	-	-	-	-	-	-	-	-
45328	11758	B	Antivirogram	953	Clinical	3765366131		0.5	1.1	NA	NA	-	-	-	-	-	-	-	-	-	-	-	-	-	-	-	-	-	-	-	-	-	-	-	-	-	-	-	-	-	-	-	-	-	-	T	-	-	-
45330	11759	B	Antivirogram	953	Clinical	3563366011		328.9	42.7	NA	NA	-	-	-	-	-	-	-	-	-	-	-	-	-	-	-	-	-	-	-	-	-	-	-	-	-	-	-	-	-	-	-	-	-	-	-	-	-	-
45332	11760	B	Antivirogram	953	Clinical	3354365941		0.7	2.1	NA	NA	-	-	-	-	-	-	-	-	-	-	-	-	-	-	-	-	-	-	-	-	-	-	-	-	-	-	-	-	-	-	-	-	-	-	-	-	-	-
45334	11761	B	Antivirogram	953	Clinical	4050367891		95.7	72.3	NA	NA	-	-	-	-	-	-	-	-	-	-	-	-	-	-	-	-	-	-	-	-	-	-	-	-	-	-	-	-	-	-	-	-	-	-	-	-	-	-
45336	11762	B	Antivirogram	953	Clinical	2240366131		1.0	0.7	NA	NA	-	-	-	-	-	-	-	-	-	-	-	-	-	-	-	-	-	-	-	KR	-	-	-	-	-	-	-	-	-	-	-	-	-	-	MR	-	-	-
45338	11763	B	Antivirogram	953	Clinical	2202366771		13.9	46.3	NA	NA	-	-	-	-	-	-	-	-	-	-	-	-	-	-	-	-	-	-	-	-	-	-	-	-	-	-	-	-	-	-	-	-	-	-	-	-	-	-
45340	11764	B	Antivirogram	953	Clinical	2121366851		44.0	32.1	NA	NA	-	-	-	-	-	-	-	-	-	-	-	-	-	PL	-	-	-	-	-	R	-	-	-	-	-	-	-	-	-	-	-	-	-	-	-	-	-	-
45342	11765	B	Antivirogram	953	Clinical	3152365871		178.0	80.5	NA	NA	-	-	-	-	-	-	-	-	-	-	-	-	-	-	-	-	-	-	-	R	-	-	-	-	-	-	-	-	-	-	-	-	-	-	T	-	-	-
45344	11766	B	Antivirogram	953	Clinical	3081368321		502.4	209.3	NA	NA	-	-	-	-	-	-	-	-	-	-	-	-	-	-	-	-	-	-	-	R	-	-	-	-	-	-	-	-	-	-	-	-	-	-	-	-	-	-
45346	11767	B	Antivirogram	953	Clinical	5453366141		365.5	42.7	NA	NA	-	-	-	-	-	-	-	-	-	-	-	-	-	-	-	-	-	-	-	R	-	-	-	-	-	-	-	-	-	-	-	-	-	-	-	-	-	-
45348	11768	B	Antivirogram	953	Clinical	2248364951		455.5	80.5	NA	NA	-	-	-	-	-	-	-	-	-	-	-	-	-	-	-	-	-	-	-	-	I	-	-	-	-	-	-	-	-	-	-	-	-	-	M	-	-	-
45350	11769	B	Antivirogram	953	Clinical	2871367911		9.6	27.9	NA	NA	-	-	-	-	-	-	-	-	-	-	-	-	-	-	-	-	-	-	-	-	-	-	-	-	-	-	-	-	-	-	-	-	-	-	E	-	-	-
45352	11770	B	Antivirogram	953	Clinical	3769368221		12.9	58.9	NA	NA	-	-	-	-	-	-	-	-	-	-	-	-	-	-	-	-	-	-	-	-	-	-	-	-	-	-	-	-	-	-	-	-	-	-	-	-	-	-
45354	11771	B	Antivirogram	953	Clinical	3404368231		1.4	1.4	NA	NA	-	-	-	-	-	-	-	-	-	-	-	-	-	-	-	-	-	-	-	-	-	-	-	-	-	-	-	-	-	-	-	-	-	-	S	-	-	-
45356	11772	B	Antivirogram	953	Clinical	5215366421		1.7	2.9	NA	NA	-	-	-	-	-	-	-	-	-	-	-	-	-	-	-	-	-	-	-	-	-	-	-	-	-	-	-	-	-	-	-	-	-	-	MI	-	-	-
45358	11773	B	Antivirogram	953	Clinical	3036367871		0.5	0.8	NA	NA	-	-	-	-	-	-	-	-	-	-	-	-	-	-	-	-	-	-	-	-	-	-	-	-	-	-	-	-	-	-	-	-	-	-	-	-	-	-
45360	11774	B	Antivirogram	953	Clinical	4135368431		45.2	57.9	NA	NA	-	-	-	-	-	-	-	-	-	-	-	-	-	-	-	-	-	-	-	R	-	-	-	-	-	-	-	-	-	-	-	-	-	-	-	-	-	-
45362	11775	B	Antivirogram	953	Clinical	2292365151		0.4	0.4	NA	NA	-	-	-	-	-	-	-	-	-	-	-	-	-	-	-	-	-	-	-	-	-	-	-	-	-	-	-	-	-	-	-	-	-	-	-	-	-	-
45364	11776	B	Antivirogram	953	Clinical	3531367741		6.5	209.3	NA	NA	-	-	-	-	-	-	-	-	-	-	-	-	-	-	-	-	-	-	-	-	-	-	-	-	-	-	-	-	-	-	-	-	-	-	-	-	-	-
45366	11777	B	Antivirogram	953	Clinical	2785366821		0.8	0.7	NA	NA	-	-	-	-	-	-	-	-	-	-	-	-	-	-	-	-	-	-	-	-	-	-	-	-	-	-	-	-	-	-	-	-	-	-	-	-	-	-
45368	11778	B	Antivirogram	953	Clinical	5212366211		0.3	0.7	NA	NA	-	-	-	-	-	-	-	-	-	-	-	-	-	-	-	-	-	-	-	R	-	-	-	-	-	-	-	-	-	-	-	-	-	-	I	-	-	-
45370	11779	B	Antivirogram	953	Clinical	2152367401		3.7	2.0	NA	NA	-	-	-	-	-	-	-	-	-	-	-	-	-	-	-	-	-	-	-	-	-	-	-	-	-	-	-	-	-	-	-	-	-	-	-	-	-	-
45372	11780	B	Antivirogram	953	Clinical	4218366341		0.5	0.5	NA	NA	-	-	-	-	-	-	-	-	-	-	-	-	-	-	-	-	-	-	-	-	-	-	-	-	-	-	-	-	-	-	-	-	-	-	M	-	-	-
45374	11781	B	Antivirogram	953	Clinical	3641366231		1.5	8.3	NA	NA	-	-	-	-	-	-	-	-	-	-	-	-	-	-	-	-	-	-	-	-	-	-	-	-	-	-	-	-	-	-	-	-	-	-	-	-	-	-
45376	11782	B	Antivirogram	953	Clinical	2160367541		0.7	1.3	NA	NA	-	-	-	-	-	-	-	-	-	-	-	-	-	-	-	-	-	-	-	-	-	-	-	-	-	-	-	-	-	-	-	-	-	-	-	-	-	-
45378	11783	B	Antivirogram	953	Clinical	2135367131		1.0	1.6	NA	NA	-	-	-	-	-	-	-	-	-	-	-	-	-	-	-	-	-	-	-	-	VI	-	-	-	-	-	-	-	-	-	-	-	-	-	T	-	-	-
45380	11784	B	Antivirogram	953	Clinical	3066367281		91.7	209.3	NA	NA	-	-	-	-	-	-	-	-	-	-	-	-	-	-	-	-	-	-	-	-	-	-	-	-	-	-	-	-	-	-	-	-	-	-	-	-	-	-
45382	11785	B	Antivirogram	953	Clinical	3074365951		0.5	2.3	NA	NA	-	-	-	-	-	-	-	-	-	-	-	-	-	-	-	-	-	-	-	-	-	-	-	-	-	-	-	-	-	-	-	-	-	-	L	-	-	-
45384	11786	B	Antivirogram	953	Clinical	3027367031		4.6	4.1	NA	NA	-	-	-	-	-	-	-	-	-	-	-	-	-	-	-	-	-	-	-	-	-	-	-	-	-	-	-	-	-	-	-	-	-	-	I	-	-	-
45386	11787	B	Antivirogram	953	Clinical	3723366221		0.6	0.4	NA	NA	-	-	-	-	-	K	-	-	-	-	-	-	-	-	-	-	-	-	-	-	-	-	-	-	-	-	-	-	-	-	-	-	-	-	-	-	-	-
45388	11788	B	Antivirogram	953	Clinical	4341366501		0.8	2.5	NA	NA	-	-	-	-	-	-	-	-	-	-	-	-	-	-	-	-	-	-	-	-	-	-	-	-	-	-	-	-	-	-	-	-	-	-	-	-	-	-
45390	11789	B	Antivirogram	953	Clinical	3044366891		48.9	46.3	NA	NA	-	-	-	-	-	-	-	-	-	-	-	-	-	-	-	-	-	-	-	-	-	-	-	-	-	-	-	-	-	-	-	-	-	-	-	-	-	-
45392	11790	B	Antivirogram	953	Clinical	2351366851		16.7	49.5	NA	NA	-	-	-	-	-	-	-	-	-	-	-	-	-	-	-	-	-	-	-	R	-	-	-	-	-	-	-	-	-	-	-	-	-	-	-	-	-	-
45394	11791	B	Antivirogram	953	Clinical	3013366781		164.3	121.9	NA	NA	-	-	-	-	-	-	-	-	-	-	-	-	-	-	-	-	-	-	-	-	-	-	-	-	-	-	-	-	-	-	-	-	-	-	T	-	-	-
45396	11792	B	Antivirogram	953	Clinical	2285366851		58.7	44.5	NA	NA	-	-	-	-	-	-	-	-	-	-	-	-	-	-	-	-	-	-	-	-	-	-	-	-	-	-	-	-	-	-	-	-	-	-	-	-	-	-
45398	11793	B	Antivirogram	953	Clinical	2246366621		456.2	90.4	NA	NA	-	-	-	-	-	-	-	-	-	-	-	-	-	-	-	-	-	-	-	-	-	-	-	-	-	-	-	-	-	-	-	-	-	-	-	-	-	-
45400	11794	B	Antivirogram	953	Clinical	2062366191		0.4	1.0	NA	NA	-	-	-	-	-	D	-	-	-	-	-	-	-	-	-	-	-	-	-	-	-	-	-	-	-	-	-	-	-	-	-	-	-	-	-	-	-	-
45402	11795	B	Antivirogram	953	Clinical	4262368221		685.3	103.6	NA	NA	-	-	-	-	-	-	-	-	-	-	-	-	-	-	-	-	-	-	-	-	-	-	-	-	-	-	-	-	-	-	-	-	-	-	VI	-	-	-
45404	11796	B	Antivirogram	953	Clinical	2241367761		0.4	2.6	NA	NA	-	-	-	-	-	-	-	-	-	-	-	-	-	-	-	-	-	-	-	-	-	-	-	-	-	-	-	-	-	-	-	-	-	-	-	-	-	-
45406	11797	B	Antivirogram	953	Clinical	3727366831		0.9	2.4	NA	NA	-	-	-	-	-	D	-	-	-	-	-	-	-	-	-	-	-	-	-	-	-	-	-	-	-	-	-	-	-	-	-	-	-	-	VA	-	-	-
45408	11798	B	Antivirogram	953	Clinical	3817366611		357.1	46.3	NA	NA	-	-	-	-	-	-	-	-	-	-	-	-	-	-	-	-	-	-	-	-	-	-	-	-	-	-	-	-	-	-	-	-	-	-	-	-	-	-
45410	11799	B	Antivirogram	953	Clinical	3070365661		621.3	63.5	NA	NA	-	-	-	-	-	-	-	-	-	-	-	-	-	-	-	-	-	-	-	-	-	-	-	-	-	-	-	-	-	-	-	-	-	-	-	-	-	-
45412	11800	B	Antivirogram	953	Clinical	5495368521		16.8	91.8	NA	NA	-	-	-	-	-	-	-	-	-	-	-	-	-	-	-	-	-	-	-	-	-	-	-	-	-	-	-	-	-	-	-	-	-	-	I	-	-	-
45414	11801	B	Antivirogram	953	Clinical	2536365721		0.9	0.7	NA	NA	-	-	-	-	-	-	-	-	-	-	-	-	-	-	-	-	-	-	-	-	-	-	-	-	-	-	-	-	-	-	-	-	-	-	I	-	-	-
45416	11802	B	Antivirogram	953	Clinical	2263365221		0.6	0.4	NA	NA	-	-	-	-	-	-	-	-	-	-	-	-	-	-	-	-	-	-	-	-	-	-	-	-	-	-	-	-	-	-	-	-	-	-	-	-	-	-
45418	11803	B	Antivirogram	953	Clinical	3480366541		357.1	46.3	NA	NA	-	-	-	-	-	-	-	-	-	-	-	-	-	-	-	-	-	-	-	R	-	-	-	-	-	-	-	-	-	-	-	-	-	-	L	-	-	-
45420	11804	B	Antivirogram	953	Clinical	3435367811		2.6	13.2	NA	NA	-	-	-	-	-	-	-	-	-	-	-	-	-	-	-	L	-	-	-	R	-	-	-	-	-	-	-	-	-	-	-	-	-	-	-	-	-	-
45422	11805	B	Antivirogram	953	Clinical	3571368121		502.4	209.3	NA	NA	-	-	-	-	-	-	-	-	-	-	-	-	R	-	-	-	-	-	-	-	-	-	-	-	-	-	-	-	-	-	-	-	-	-	I	-	-	-
45424	11806	B	Antivirogram	953	Clinical	4094366091		0.6	0.6	NA	NA	-	-	-	-	-	-	-	-	-	-	-	-	-	-	-	-	-	-	-	-	-	-	-	-	-	-	-	-	-	-	-	-	-	-	-	-	-	-
45426	11807	B	Antivirogram	953	Clinical	3529366021		0.3	0.4	NA	NA	-	-	-	-	-	-	-	-	-	-	-	-	-	-	-	-	-	-	-	R	-	-	-	-	-	-	-	-	-	-	-	-	-	-	-	-	-	-
45428	11808	B	Antivirogram	953	Clinical	2739365461		0.8	0.4	NA	NA	-	-	-	-	-	-	-	-	-	-	-	-	-	-	-	-	-	-	-	-	-	-	-	-	-	-	-	-	-	-	-	-	-	-	-	-	-	-
45430	11809	B	Antivirogram	953	Clinical	2699367311		1.5	0.7	NA	NA	-	-	-	-	-	-	-	-	-	-	-	-	-	-	-	-	-	-	-	-	-	-	-	-	-	-	-	-	-	-	-	-	-	-	-	-	-	-
45432	11810	B	Antivirogram	953	Clinical	5334367611		2.2	3.2	NA	NA	-	-	-	-	-	-	-	-	-	-	-	-	-	-	-	-	-	-	-	-	-	-	-	-	-	-	-	-	-	-	-	-	-	-	-	-	-	-
45434	11811	B	Antivirogram	953	Clinical	2877366691		36.5	42.7	NA	NA	-	-	-	-	-	EK	-	-	-	-	-	-	-	-	-	-	-	-	-	-	-	-	-	-	-	-	-	-	-	-	-	-	-	-	-	-	-	-
45436	11812	B	Antivirogram	953	Clinical	3974368591		282.8	209.3	NA	NA	-	-	-	-	-	-	-	-	-	-	-	-	-	-	-	-	-	-	-	-	-	-	-	-	-	-	-	-	-	-	-	-	-	-	-	-	-	-
45438	11813	B	Antivirogram	953	Clinical	3821366791		0.5	0.5	NA	NA	-	-	-	-	-	-	-	-	-	-	-	-	-	-	-	-	-	-	-	R	-	-	-	-	-	-	-	-	-	-	-	-	-	-	-	-	-	-
45440	11814	B	Antivirogram	953	Clinical	2106366081		5.8	32.1	NA	NA	-	-	-	S	-	-	-	-	-	-	-	-	-	-	-	-	-	-	-	-	-	-	-	-	-	-	-	-	-	-	-	-	-	-	-	-	-	-
5641	2197	B	PhenoSense	960	Clinical	CA7970		0.4	0.5	NA	NA	-	-	-	-	-	-	-	-	-	-	-	-	-	-	-	-	-	-	-	-	-	-	-	-	-	-	-	-	-	-	-	-	-	-	-	-	-	-
40816	1144	B	PhenoSense	960	Clinical	CA9129		13.2	200.0	NA	NA	-	-	-	-	-	-	-	-	-	-	-	-	-	-	-	-	-	-	-	-	-	-	-	-	-	-	-	-	-	-	-	-	-	-	M	-	-	-
10157	5195	B	PhenoSense	960	Clinical	CA12495		67.0	200.0	NA	NA	-	-	-	-	-	-	-	-	-	-	-	-	-	-	-	-	-	-	-	R	-	-	-	-	-	-	-	-	-	-	-	-	-	-	IL	-	-	-
10766	1535	B	PhenoSense	960	Clinical	CA13105		200.0	200.0	NA	NA	-	-	-	-	-	-	-	-	-	-	-	-	-	-	-	-	-	-	-	-	-	-	-	-	-	-	-	-	-	-	-	-	-	-	-	-	-	-
52034	4439	B	PhenoSense	960	Clinical	CA34671		4.0	200.0	NA	NA	-	-	-	-	-	-	-	-	-	-	-	-	-	-	-	-	-	-	-	-	-	-	-	-	-	-	-	-	-	-	-	-	-	-	I	-	-	-
52914	1124	B	PhenoSense	960	Clinical	CA35553		0.7	0.9	NA	NA	-	-	-	-	-	-	-	-	-	-	-	-	-	-	-	-	-	-	-	R	-	-	-	-	-	-	-	-	-	-	-	-	-	-	-	-	-	-
46680	12422	B	PhenoSense	967	Clinical	ALD-pt1		200.0	200.0	NA	NA	-	-	-	-	-	-	-	-	-	-	-	-	-	-	-	-	-	-	-	-	-	-	-	-	-	-	-	-	-	-	-	-	-	-	-	-	-	-
46682	12423	B	PhenoSense	967	Clinical	ALD-pt2		1.3	1.6	NA	NA	-	-	-	-	-	-	-	-	-	-	-	-	-	-	-	-	-	-	-	-	-	-	-	-	-	-	-	-	-	-	-	-	-	-	-	-	-	-
46684	12424	B	PhenoSense	967	Clinical	ALD-pt3		20.7	48.6	NA	NA	-	-	-	-	-	-	-	-	-	-	-	-	-	-	-	-	-	-	-	-	-	-	-	-	-	-	-	-	-	-	-	-	-	-	-	-	-	-
46686	12425	B	PhenoSense	967	Clinical	ALD-pt5		31.6	94.2	NA	NA	-	-	-	-	-	-	-	-	-	-	-	-	-	-	-	-	-	-	-	-	-	-	-	-	-	-	-	-	-	-	-	-	-	-	-	-	-	-
46688	12426	B	PhenoSense	967	Clinical	ALD-pt11		0.2	0.5	NA	NA	-	-	-	-	-	-	-	-	-	-	-	-	-	-	-	-	-	-	-	-	-	-	-	-	-	-	-	-	-	-	-	-	-	-	-	-	-	-
46690	12427	B	PhenoSense	967	Clinical	ALD-pt6		0.2	0.3	NA	NA	-	-	-	-	-	-	-	-	-	-	-	-	-	-	-	-	-	-	-	-	-	-	-	-	-	-	-	-	-	-	-	-	-	-	T	-	-	-
46692	12428	B	PhenoSense	967	Clinical	ALD-pt12		1.5	1.4	NA	NA	-	-	-	-	-	-	-	-	-	-	-	-	-	-	-	-	-	-	-	-	-	-	-	-	-	-	-	-	-	-	-	-	-	-	-	-	-	-
46694	12429	B	PhenoSense	967	Clinical	ALD-pt7		31.6	200.0	NA	NA	-	-	-	-	-	-	-	-	-	-	-	-	-	-	-	-	-	-	-	-	-	-	-	-	-	-	-	-	-	-	-	-	-	-	T	-	-	-
46696	12430	B	PhenoSense	967	Clinical	ALD-pt13		0.5	0.8	NA	NA	-	-	-	-	-	-	-	-	-	-	-	-	-	-	-	-	-	-	-	R	-	-	-	-	-	-	-	-	-	-	-	-	-	-	-	-	-	-
46698	12431	B	PhenoSense	967	Clinical	ALD-pt8		1.5	20.3	NA	NA	-	-	C	-	-	K	-	-	-	-	-	-	-	-	-	-	-	-	-	-	-	-	-	-	-	-	-	-	-	-	-	-	-	-	-	-	-	-
46700	12432	B	PhenoSense	967	Clinical	ALD-pt14		0.2	0.4	NA	NA	-	-	-	-	-	-	-	-	-	-	-	-	-	-	-	-	-	-	-	-	-	-	-	-	-	-	-	-	-	-	-	-	-	-	-	-	-	-
46702	12433	B	PhenoSense	967	Clinical	ALD-pt9		0.3	0.4	NA	NA	-	-	-	-	-	-	-	-	-	-	-	-	-	-	-	-	-	-	-	-	-	-	-	-	-	-	-	-	-	-	-	-	-	-	I	-	-	-
46704	12434	B	PhenoSense	967	Clinical	ALD-pt15		0.4	0.8	NA	NA	-	-	-	-	-	-	-	-	-	-	-	-	-	-	-	-	-	-	-	-	-	-	-	-	-	-	-	-	-	-	-	-	-	-	-	-	-	-
46706	12435	B	PhenoSense	967	Clinical	ALD-pt10		1.0	1.1	NA	NA	-	-	-	-	-	-	-	-	-	-	-	-	-	-	-	-	-	-	-	R	-	-	-	-	-	-	-	-	-	-	-	-	-	-	-	-	-	-
46708	12436	B	PhenoSense	967	Clinical	ALD-pt16		0.3	1.3	NA	NA	-	-	-	-	-	-	-	-	-	-	-	-	-	-	-	-	-	-	-	-	-	-	-	-	-	-	-	-	-	-	-	-	-	-	VI	-	-	-
46710	12437	B	PhenoSense	967	Clinical	ALD-pt17		4.0	200.0	NA	NA	-	-	-	-	-	-	-	-	-	-	-	-	-	-	-	-	-	-	-	-	I	-	-	-	-	-	-	K	-	-	-	E	-	-	-	-	-	-
46712	12438	B	PhenoSense	967	Clinical	ALD-pt18		4.5	37.8	NA	NA	-	-	-	-	-	-	-	-	-	-	-	-	-	-	-	-	-	-	-	-	-	-	-	-	-	-	-	-	-	-	-	-	-	-	-	-	-	-
46715	12441	B	Antivirogram	968	Clinical	427901		NA	1.3	NA	NA	.	.	.	.	.	.	.	.	.	.	.	.	.	.	.	.	.	-	-	-	-	-	-	-	-	-	-	-	-	-	-	-	-	-	L	-	-	-
46717	12443	B	Antivirogram	968	Clinical	169901		NA	1.2	NA	NA	.	.	.	.	.	.	.	.	.	.	.	.	.	.	.	.	.	-	-	-	-	-	-	-	-	-	-	-	-	-	-	-	-	-	-	-	-	-
46718	12443	B	Antivirogram	968	Clinical	1699161		NA	2.1	NA	NA	.	.	.	.	.	.	.	.	.	.	.	.	.	.	.	.	.	-	-	-	-	-	-	-	-	-	-	-	-	-	-	-	-	-	-	-	-	-
46719	12444	B	Antivirogram	968	Clinical	174301		NA	2.7	NA	NA	.	.	.	.	.	.	.	.	.	.	.	.	.	.	.	.	.	-	-	-	-	-	-	-	-	-	-	-	-	-	-	-	-	-	I	-	-	-
46720	12445	B	Antivirogram	968	Clinical	181601		NA	0.7	NA	NA	.	.	.	.	.	.	.	.	.	.	.	.	.	.	.	.	.	-	-	-	-	-	-	-	-	-	-	-	-	-	-	-	-	-	-	-	-	-
46721	12445	B	Antivirogram	968	Clinical	1816161		NA	0.8	NA	NA	.	.	.	.	.	.	.	.	.	.	.	.	.	.	.	.	.	-	-	-	I	*	P	-	-	-	-	-	-	-	IM	E	-	-	-	-	-	-
46726	12449	B	Antivirogram	968	Clinical	174601		NA	0.9	NA	NA	.	.	.	.	.	.	.	.	.	.	.	.	.	.	.	.	.	-	-	-	-	-	-	-	-	-	-	-	-	-	-	-	-	-	M	-	-	-
46728	12450	B	Antivirogram	968	Clinical	181901		NA	2.4	NA	NA	.	.	.	.	.	.	.	.	.	.	.	.	.	.	.	.	.	-	-	-	-	-	-	-	-	-	-	-	-	-	-	-	-	-	M	-	-	-
46729	12450	B	Antivirogram	968	Clinical	1819161		NA	4.1	NA	NA	.	.	.	.	.	.	.	.	.	.	.	.	.	.	.	.	.	-	-	-	-	-	-	-	-	-	-	-	-	-	IM	E	-	-	M	-	-	-
46730	12451	B	Antivirogram	968	Clinical	429001		NA	0.4	NA	NA	.	.	.	.	.	.	.	.	.	.	.	.	.	.	.	.	.	.	.	.	.	-	-	-	-	-	-	-	-	-	-	-	-	-	T	-	-	-
46731	12452	B	Antivirogram	968	Clinical	180201		NA	0.6	NA	NA	.	.	.	.	.	.	.	.	.	.	.	.	.	.	.	.	.	-	-	-	-	-	-	-	-	-	-	-	-	-	-	-	-	-	-	-	-	-
46732	12452	B	Antivirogram	968	Clinical	1802161		NA	0.8	NA	NA	.	.	.	.	.	.	.	.	.	.	.	.	.	.	.	.	.	-	-	-	-	-	-	-	-	-	-	G	-	-	IM	-	-	-	-	-	-	-
46736	12455	B	Antivirogram	968	Clinical	162901		NA	0.4	NA	NA	.	.	.	.	.	.	.	.	.	.	.	.	.	.	.	.	.	-	-	-	-	-	-	-	-	-	-	-	-	-	-	-	-	-	-	-	-	-
46737	12455	B	Antivirogram	968	Clinical	1629161		NA	3.2	NA	NA	.	.	.	.	.	.	.	.	.	.	.	.	.	.	.	.	.	-	-	-	-	-	-	-	-	-	-	-	-	-	-	-	-	-	-	-	-	-
46739	12457	B	Antivirogram	968	Clinical	184001		NA	3.9	NA	NA	.	.	.	.	.	.	.	.	.	.	.	.	.	.	.	.	.	-	-	-	-	-	-	-	-	-	-	-	-	-	-	-	-	-	-	-	-	-
46740	12457	B	Antivirogram	968	Clinical	1840161		NA	1.2	NA	NA	.	.	.	.	.	.	.	.	.	.	.	.	.	.	.	.	.	-	-	-	-	-	-	-	-	-	-	-	-	-	-	-	-	-	-	-	-	-
46743	12460	B	Antivirogram	968	Clinical	185301		NA	4.4	NA	NA	.	.	.	.	.	.	.	.	.	.	.	.	.	.	.	.	.	-	-	-	-	-	-	-	-	-	-	-	-	-	-	-	-	-	-	-	-	-
46744	12460	B	Antivirogram	968	Clinical	1853161		NA	0.8	NA	NA	.	.	.	.	.	.	.	.	.	.	.	.	.	.	.	.	.	-	-	-	-	-	-	-	-	-	-	-	-	-	-	-	-	-	-	-	-	-
46746	12462	B	Antivirogram	968	Clinical	429101		NA	4.5	NA	NA	.	.	.	.	.	.	.	.	.	.	.	.	.	.	.	.	.	-	-	-	-	-	-	-	-	-	-	-	-	-	-	-	-	-	-	-	-	-
46748	12463	B	Antivirogram	968	Clinical	173901		NA	0.7	NA	NA	.	.	.	.	.	.	.	.	.	.	.	.	.	.	.	.	.	-	-	R	-	-	-	-	-	-	-	-	-	-	-	-	-	-	-	-	-	-
46749	12463	B	Antivirogram	968	Clinical	1739161		NA	0.5	NA	NA	.	.	.	.	.	.	.	.	.	.	.	.	.	.	.	.	.	-	-	R	-	-	-	-	-	-	-	-	-	-	-	-	-	-	-	-	-	-
46753	12464	B	Antivirogram	968	Clinical	4292481		NA	0.9	NA	NA	.	.	.	.	.	.	.	.	.	.	.	.	.	.	.	.	.	.	.	-	VI	-	-	-	-	-	-	-	-	-	-	-	-	-	-	-	-	-
46757	12466	B	Antivirogram	968	Clinical	4296481		NA	2.4	NA	NA	.	.	.	.	.	.	.	.	.	.	.	.	.	.	.	.	.	.	.	-	-	-	-	-	-	-	-	-	-	-	-	-	-	-	-	-	-	-
46762	12468	B	Antivirogram	968	Clinical	4299401		NA	3.4	NA	NA	.	.	.	.	.	.	.	.	.	.	.	.	.	.	.	.	.	.	.	-	-	-	-	-	-	-	-	-	-	-	-	-	-	-	-	-	-	-
46763	12469	B	Antivirogram	968	Clinical	160101		NA	1.4	NA	NA	.	.	.	.	.	.	.	.	.	.	.	.	.	.	.	.	.	-	-	-	-	KN	-	-	-	-	-	-	-	-	-	-	-	-	-	-	-	-
46764	12469	B	Antivirogram	968	Clinical	1601161		NA	2.1	NA	NA	.	.	.	.	.	.	.	.	.	.	.	.	.	.	.	.	.	-	-	-	-	-	-	-	-	-	-	-	-	-	-	-	-	-	-	-	-	-
46765	12470	B	Antivirogram	968	Clinical	160301		NA	0.5	NA	NA	.	.	.	.	.	.	.	.	.	.	.	.	.	.	.	.	.	-	-	-	-	-	-	-	-	-	-	-	-	-	-	-	-	-	-	-	-	-
46766	12471	B	Antivirogram	968	Clinical	171201		NA	1.2	NA	NA	.	.	.	.	.	.	.	.	.	.	.	.	.	.	.	.	.	-	-	-	-	-	-	-	-	-	-	-	-	-	-	-	-	-	-	-	-	-
46771	12474	B	Antivirogram	968	Clinical	175101		NA	1.4	NA	NA	.	.	.	.	.	.	.	.	.	.	.	.	.	.	.	.	.	-	-	-	-	-	-	-	-	-	-	-	-	-	-	-	-	-	-	-	-	-
46773	12475	B	Antivirogram	968	Clinical	160901		NA	1190.4	NA	NA	.	.	.	.	.	.	.	.	.	.	.	.	.	.	.	.	.	-	-	-	-	-	-	-	-	-	-	-	-	-	-	-	-	-	-	-	-	-
46774	12475	B	Antivirogram	968	Clinical	1609161		NA	1190.4	NA	NA	.	.	.	.	.	.	.	.	.	.	.	.	.	.	.	.	.	-	-	-	-	-	-	-	-	-	-	-	-	-	-	-	-	-	-	-	-	-
46775	12475	B	Antivirogram	968	Clinical	1609481		NA	1121.0	NA	NA	.	.	.	.	.	.	.	.	.	.	.	.	.	.	.	.	.	.	.	-	-	-	-	-	-	-	-	-	-	-	-	-	-	-	-	-	-	-
46778	12479	B	Antivirogram	968	Clinical	164201		NA	4.3	NA	NA	.	.	.	.	.	.	.	.	.	.	.	.	.	.	.	.	.	-	-	-	-	-	-	-	-	-	-	-	-	-	-	-	-	-	-	-	-	-
46786	12485	B	Antivirogram	968	Clinical	164501		NA	4.6	NA	NA	.	.	.	.	.	.	.	.	.	.	.	.	.	.	.	.	.	-	-	R	-	-	-	-	-	-	-	-	-	-	-	-	-	-	I	D	-	-
46787	12485	B	Antivirogram	968	Clinical	1645161		NA	2.0	NA	NA	.	.	.	.	.	.	.	.	.	.	.	.	.	.	.	.	.	-	-	R	-	-	-	-	-	-	-	-	-	-	-	-	-	-	I	D	-	-
46788	12486	B	Antivirogram	968	Clinical	175501		NA	0.4	NA	NA	.	.	.	.	.	.	.	.	.	.	.	.	.	.	.	.	.	-	-	R	-	-	-	-	-	-	-	-	-	-	-	-	-	-	I	-	-	-
46789	12486	B	Antivirogram	968	Clinical	1755161		NA	0.3	NA	NA	.	.	.	.	.	.	.	.	.	.	.	.	.	.	.	.	.	-	-	R	-	-	-	-	-	-	-	-	-	-	L	-	-	-	I	-	-	-
46794	12488	B	Antivirogram	968	Clinical	1595161		NA	4.4	NA	NA	.	.	.	.	.	.	.	.	.	.	.	.	.	.	.	.	.	-	-	-	-	-	-	-	-	-	-	-	-	-	-	-	-	-	I	-	-	-
46799	12491	B	Antivirogram	968	Clinical	175801		NA	1.6	NA	NA	.	.	.	.	.	.	.	.	.	.	.	.	.	.	.	.	.	-	-	-	-	-	-	-	-	-	-	-	-	-	-	-	-	-	-	-	-	-
46803	12493	B	Antivirogram	968	Clinical	195401		NA	0.9	NA	NA	.	.	.	.	.	.	.	.	.	.	.	.	.	.	.	.	.	-	-	-	-	-	-	-	-	-	-	-	-	-	-	-	-	-	-	-	-	-
46804	12493	B	Antivirogram	968	Clinical	1954161		NA	0.9	NA	NA	.	.	.	.	.	.	.	.	.	.	.	.	.	.	.	.	.	.	.	-	-	-	-	-	-	-	-	-	-	-	-	-	-	-	-	-	-	-
46805	12494	B	Antivirogram	968	Clinical	428901		NA	2.0	NA	NA	.	.	.	.	.	.	.	.	.	.	.	.	.	.	.	.	.	-	-	R	-	-	-	-	-	-	-	-	-	-	-	-	-	-	-	-	-	-
46806	12495	B	Antivirogram	968	Clinical	195801		NA	1.6	NA	NA	.	.	.	.	.	.	.	.	.	.	.	.	.	.	.	.	.	-	-	-	-	-	-	-	PA	-	-	-	-	-	-	-	-	-	-	-	-	-
46811	12497	B	Antivirogram	968	Clinical	170101		NA	2.1	NA	NA	.	.	.	.	.	.	.	.	.	.	.	.	.	.	.	.	.	-	-	-	-	-	-	-	-	-	-	-	-	-	-	-	-	-	-	-	-	-
46812	12498	B	Antivirogram	968	Clinical	170201		NA	0.7	NA	NA	.	.	.	.	.	.	.	.	.	.	.	.	.	.	.	.	.	-	-	-	-	-	-	-	-	-	-	-	-	-	-	-	-	-	-	-	-	-
46813	12498	B	Antivirogram	968	Clinical	1702161		NA	0.6	NA	NA	.	.	.	.	.	.	.	.	.	.	.	.	.	.	.	.	.	-	-	-	-	-	-	-	-	-	-	-	-	-	-	-	-	-	-	-	-	-
46814	12498	B	Antivirogram	968	Clinical	1702481		NA	1.5	NA	NA	.	.	.	.	.	.	.	.	.	.	.	.	.	.	.	.	.	.	.	-	-	-	-	-	-	-	-	-	-	-	IV	-	-	-	-	-	-	-
46819	12502	B	Antivirogram	968	Clinical	179201		NA	5.3	NA	NA	.	.	.	.	.	.	.	.	.	.	.	.	.	.	.	.	.	-	-	-	-	-	-	-	-	-	-	-	-	-	-	-	-	-	-	-	-	-
46822	12503	B	Antivirogram	968	Clinical	168801		NA	1.3	NA	NA	.	.	.	.	.	.	.	.	.	.	.	.	.	.	.	.	.	-	-	-	-	-	-	-	-	-	-	-	-	-	-	-	-	-	-	-	-	-
46823	12503	B	Antivirogram	968	Clinical	1688161		NA	2.1	NA	NA	.	.	.	.	.	.	.	.	.	.	.	.	.	.	.	.	.	-	-	-	-	-	-	-	-	-	-	-	-	-	-	-	-	-	-	-	-	-
46824	12503	B	Antivirogram	968	Clinical	1688481		NA	3.1	NA	NA	.	.	.	.	.	.	.	.	.	.	.	.	.	.	.	.	.	.	.	-	-	-	-	-	-	-	-	-	-	-	-	-	-	-	-	-	-	-
46826	12505	B	Antivirogram	968	Clinical	179401		NA	0.7	NA	NA	.	.	.	.	.	.	.	.	.	.	.	.	.	.	.	.	.	-	-	-	-	-	-	-	-	-	-	-	-	-	-	-	-	-	-	-	-	-
46827	12505	B	Antivirogram	968	Clinical	1794161		NA	2.0	NA	NA	.	.	.	.	.	.	.	.	.	.	.	.	.	.	.	.	.	-	-	-	-	-	-	-	-	-	-	-	-	-	-	-	-	-	-	-	-	-
46828	12506	B	Antivirogram	968	Clinical	161001		NA	1.2	NA	NA	.	.	.	.	.	.	.	.	.	.	.	.	.	.	.	.	.	-	-	-	-	-	-	-	-	-	-	-	-	-	-	-	-	-	-	-	-	-
46829	12506	B	Antivirogram	968	Clinical	1610161		NA	1.4	NA	NA	.	.	.	.	.	.	.	.	.	.	.	.	.	.	.	.	.	-	-	-	-	-	-	-	-	-	-	-	-	-	-	-	-	-	-	-	-	-
46833	12508	B	Antivirogram	968	Clinical	161201		NA	0.9	NA	NA	.	.	.	.	.	.	.	.	.	.	.	.	.	.	.	.	.	-	-	-	-	-	-	-	-	-	-	-	-	-	-	-	-	-	-	-	-	-
46834	12508	B	Antivirogram	968	Clinical	1612161		NA	0.6	NA	NA	.	.	.	.	.	.	.	.	.	.	.	.	.	.	.	.	.	-	-	-	-	-	-	-	-	-	-	-	-	-	-	-	-	-	-	-	-	-
46835	12509	B	Antivirogram	968	Clinical	170401		NA	2.0	NA	NA	.	.	.	.	.	.	.	.	.	.	.	.	.	.	.	.	.	-	-	-	-	-	-	-	-	-	-	-	-	-	-	R	-	-	-	-	-	-
46842	12512	B	Antivirogram	968	Clinical	1811401		NA	3.7	NA	NA	.	.	.	.	.	.	.	.	.	.	.	.	.	.	.	.	.	.	.	-	-	-	-	-	-	-	-	-	-	-	-	-	-	-	-	-	-	-
46844	12514	B	Antivirogram	968	Clinical	163301		NA	0.8	NA	NA	.	.	.	.	.	.	.	.	.	.	.	.	.	.	.	.	.	-	-	-	-	-	-	-	-	-	-	-	-	-	-	-	-	-	-	-	-	-
46845	12514	B	Antivirogram	968	Clinical	1633161		NA	0.8	NA	NA	.	.	.	.	.	.	.	.	.	.	.	.	.	.	.	.	.	-	-	-	-	-	-	-	-	-	-	-	-	-	-	-	-	-	-	-	-	-
46846	12514	B	Antivirogram	968	Clinical	1633401		NA	1.4	NA	NA	.	.	.	.	.	.	.	.	.	.	.	.	.	.	.	.	.	.	.	-	-	-	-	-	-	-	-	-	-	-	-	-	-	-	-	-	-	-
46847	12515	B	Antivirogram	968	Clinical	170701		NA	2.0	NA	NA	.	.	.	.	.	.	.	.	.	.	.	.	.	.	.	.	.	-	-	-	-	-	-	-	-	-	-	-	-	-	-	-	-	-	-	-	-	-
46848	12516	B	Antivirogram	968	Clinical	181201		NA	3.2	NA	NA	.	.	.	.	.	.	.	.	.	.	.	.	.	.	.	.	.	-	-	-	-	-	-	-	-	-	-	-	-	-	-	-	-	-	VI	-	-	-
46849	12516	B	Antivirogram	968	Clinical	1812161		NA	10.4	NA	NA	.	.	.	.	.	.	.	.	.	.	.	.	.	.	.	.	.	.	.	-	-	-	-	-	-	-	-	-	-	-	-	-	-	-	-	-	-	-
46850	12517	B	Antivirogram	968	Clinical	163401		NA	1.0	NA	NA	.	.	.	.	.	.	.	.	.	.	.	.	.	.	.	.	.	-	-	-	-	-	-	-	-	-	-	-	-	-	-	-	-	-	T	-	-	-
46851	12517	B	Antivirogram	968	Clinical	1634161		NA	2.4	NA	NA	.	.	.	.	.	.	.	.	.	.	.	.	.	.	.	.	.	-	-	-	-	-	-	-	-	-	-	-	-	-	-	-	-	-	T	-	-	-
46852	12518	B	Antivirogram	968	Clinical	174001		NA	0.8	NA	NA	.	.	.	.	.	.	.	.	.	.	.	.	.	.	.	.	.	-	-	-	-	-	-	-	-	-	-	-	-	-	-	-	-	-	-	-	-	-
46853	12519	B	Antivirogram	968	Clinical	163501		NA	3.0	NA	NA	.	.	.	.	.	.	.	.	.	.	.	.	.	.	.	.	.	-	-	-	-	-	-	-	-	-	-	-	-	-	-	-	-	-	-	-	-	-
46854	12519	B	Antivirogram	968	Clinical	1635161		NA	2.6	NA	NA	.	.	.	.	.	.	.	.	.	.	.	.	.	.	.	.	.	-	-	-	-	-	-	-	-	-	-	-	-	-	-	-	-	-	-	-	-	-
46856	12521	B	Antivirogram	968	Clinical	183001		NA	2.3	NA	NA	.	.	.	.	.	.	.	.	.	.	.	.	.	.	.	.	.	-	-	-	-	-	-	-	-	-	-	-	-	-	-	-	-	-	-	-	-	-
46857	12521	B	Antivirogram	968	Clinical	1830161		NA	2.1	NA	NA	.	.	.	.	.	.	.	.	.	.	.	.	.	.	.	.	.	-	-	-	-	-	-	-	-	-	-	-	-	-	IM	V	-	-	-	-	-	-
46858	12522	B	Antivirogram	968	Clinical	183101		NA	4.1	NA	NA	.	.	.	.	.	.	.	.	.	.	.	.	.	.	.	.	.	-	-	-	-	-	-	-	-	-	-	-	-	-	-	-	-	-	-	-	-	-
46862	12523	B	Antivirogram	968	Clinical	1690161		NA	0.8	NA	NA	.	.	.	.	.	.	.	.	.	.	.	.	.	.	.	.	.	-	-	-	-	-	-	-	-	-	-	-	-	-	-	-	-	-	X	-	-	-
46865	12524	B	Antivirogram	968	Clinical	1909161		NA	4.9	NA	NA	.	.	.	.	.	.	.	.	.	.	.	.	.	.	.	.	.	-	-	-	-	-	-	-	-	-	-	-	-	-	-	-	-	-	-	-	-	-
52823	14902	B	PhenoSense	998	Clinical	WAC-1		0.3	0.7	NA	NA	-	-	-	-	-	-	-	-	-	-	-	-	-	-	-	-	-	-	-	-	-	-	-	-	-	-	-	-	-	-	-	-	-	-	-	-	-	-
52825	14903	B	PhenoSense	998	Clinical	WAC-3		1.3	1.3	NA	NA	-	-	-	-	-	-	-	-	-	-	-	-	-	-	-	-	-	-	-	-	-	-	-	-	-	-	-	-	-	-	-	-	-	-	-	-	-	-
52827	14904	B	PhenoSense	998	Clinical	WAC-5		0.3	0.5	NA	NA	-	-	-	-	-	-	-	-	-	-	-	-	-	-	-	-	-	-	-	-	-	-	-	-	-	-	-	-	-	-	-	-	-	-	-	-	-	-
52829	14905	B	PhenoSense	998	Clinical	WAC-6		200.0	200.0	NA	NA	-	-	-	-	-	-	-	-	-	-	-	-	-	-	-	-	-	-	-	-	-	-	-	-	-	-	-	-	-	-	-	-	-	-	-	-	-	-
52831	14906	B	PhenoSense	998	Clinical	WAC-7		0.1	0.3	NA	NA	-	-	-	-	-	-	-	-	-	-	-	-	-	-	-	-	-	-	-	-	-	-	-	-	-	-	-	-	-	-	-	-	-	-	-	-	-	-
52833	14905	B	PhenoSense	998	Clinical	WAC-8		10.0	200.0	NA	NA	-	-	-	-	-	-	-	-	-	-	-	-	-	-	-	-	-	-	-	-	-	-	-	-	-	-	-	-	-	-	-	-	-	-	-	-	-	-
52835	14908	B	PhenoSense	998	Clinical	WAC-10		19.5	42.6	NA	NA	-	-	-	-	-	-	-	-	-	-	-	-	-	-	-	-	-	-	-	-	-	-	-	-	-	-	-	-	-	-	-	-	-	-	-	-	-	-
52837	14909	B	PhenoSense	998	Clinical	WAC-11		30.4	51.8	NA	NA	-	-	-	-	-	-	-	-	-	-	-	-	-	-	-	-	-	-	-	-	-	-	-	-	-	-	-	-	-	-	-	-	-	-	-	-	-	-
52839	14910	B	PhenoSense	998	Clinical	WAC-13		0.3	0.5	NA	NA	-	-	-	-	-	-	-	-	-	-	-	-	-	-	-	-	-	-	-	-	-	-	-	-	-	-	-	-	-	-	-	-	-	-	-	-	-	-
52841	14911	B	PhenoSense	998	Clinical	WAC-15		0.2	0.1	NA	NA	-	-	-	-	-	-	-	-	-	-	-	-	-	-	-	-	-	-	-	-	-	-	-	-	-	-	-	-	-	-	-	-	-	-	-	-	-	-
40135	5242	B	PhenoSense	1027	Clinical	CA16447		6.7	4.7	NA	NA	-	-	-	-	-	-	-	-	-	-	-	-	-	-	-	-	-	-	-	-	-	-	-	-	-	-	-	-	-	-	-	-	-	-	I	-	-	-
16213	4914	B	PhenoSense	1027	Clinical	CA17367		9.3	200.0	NA	NA	-	-	-	-	-	-	-	-	-	-	-	-	-	-	-	-	-	-	-	-	-	-	-	-	-	-	-	-	-	-	-	-	-	-	-	-	-	-
41677	7978	B	PhenoSense	1027	Clinical	CA24573		200.0	200.0	NA	NA	-	-	-	-	-	-	-	-	-	-	-	-	-	-	-	-	-	-	-	-	-	-	-	-	-	-	-	-	-	-	-	-	-	-	-	-	-	-
41797	5052	B	PhenoSense	1027	Clinical	CA24633		200.0	200.0	NA	NA	-	-	-	-	-	-	-	-	-	-	-	-	-	-	-	-	-	-	-	-	-	-	-	-	-	-	-	-	-	-	-	-	-	-	VL	-	-	-
53589	11630	B	Antivirogram	1031	Lab	PRH-1		15.0	60.0	NA	NA	-	-	-	-	-	-	-	-	-	-	-	-	-	-	-	-	-	-	-	-	-	-	-	-	-	-	-	-	-	-	-	-	-	-	-	-	-	-
53590	11630	B	Antivirogram	1031	Lab	PRH-2		1.1	60.0	NA	NA	-	-	-	-	-	-	-	-	-	-	-	-	-	-	-	-	-	-	-	-	-	-	-	-	-	-	-	-	-	-	-	-	-	-	-	-	-	-
53591	11630	B	Antivirogram	1031	Lab	PRH-3		1.1	3.0	NA	NA	-	-	-	-	-	-	-	-	-	-	-	-	-	-	-	-	-	-	-	-	-	-	-	-	-	-	-	-	-	-	-	-	-	-	-	-	-	-
53592	11630	B	Antivirogram	1031	Lab	PRH-4		23.0	60.0	NA	NA	-	-	-	-	-	-	-	-	-	-	-	-	-	-	-	-	-	-	-	-	-	-	-	-	-	-	-	-	-	-	-	-	-	-	-	-	-	-
53593	11630	B	Antivirogram	1031	Lab	PRH-5		43.0	60.0	NA	NA	-	-	-	-	-	-	-	-	-	-	-	-	-	-	-	-	-	-	-	-	-	-	-	-	-	-	-	-	-	-	-	-	-	-	-	-	-	-
53594	11630	B	Antivirogram	1031	Lab	PRH-6		3.3	60.0	NA	NA	-	-	-	-	-	-	-	-	-	-	-	-	-	-	-	-	-	-	-	-	-	-	-	-	-	-	-	-	-	-	-	-	-	-	-	-	-	-
53595	11630	B	Antivirogram	1031	Lab	PRH-7		84.0	60.0	NA	NA	-	-	-	-	-	-	-	-	-	-	-	-	-	-	-	-	-	-	-	-	-	-	-	-	-	-	-	-	-	-	-	-	-	-	-	-	-	-
53852	15455	B	Antivirogram	1033	Clinical	AD-01		1.2	1.0	NA	NA	.	.	.	.	.	.	.	.	.	.	.	.	.	.	.	.	.	.	.	.	.	.	.	.	.	.	.	.	.	.	.	.	.	.	.	-	-	-
53856	15457	B	Antivirogram	1033	Clinical	AD-03		0.8	1.1	NA	NA	.	.	.	.	.	.	.	.	.	.	.	.	.	.	.	.	.	.	.	.	.	.	.	.	.	.	.	.	.	.	.	.	.	.	.	-	-	-
53861	15460	B	Antivirogram	1033	Clinical	AD-06		1.1	3.1	NA	NA	.	.	.	.	.	.	.	.	.	.	.	.	.	.	.	.	.	.	.	.	.	.	.	.	.	.	.	.	.	.	.	.	.	.	.	-	-	-
53865	15462	B	Antivirogram	1033	Clinical	AD-08		3.7	0.7	NA	NA	.	.	.	.	.	.	.	.	.	.	.	.	.	.	.	.	.	.	.	.	.	.	.	.	.	.	.	.	.	.	.	.	.	.	.	-	-	-
53867	15463	B	Antivirogram	1033	Clinical	AD-09		3.9	3.2	NA	NA	.	.	.	.	.	.	.	.	.	.	.	.	.	.	.	.	.	.	.	.	.	.	.	.	.	.	.	.	.	.	.	.	.	.	.	-	-	-
53880	15470	B	Antivirogram	1033	Clinical	AD-16		0.8	1.8	NA	NA	.	.	.	.	.	.	.	.	.	.	.	.	.	.	.	.	.	.	.	.	.	.	.	.	.	.	.	.	.	.	.	.	.	.	.	-	-	-
53884	15472	B	Antivirogram	1033	Clinical	AD-18		1.3	4.3	NA	NA	.	.	.	.	.	.	.	.	.	.	.	.	.	.	.	.	.	.	.	.	.	.	.	.	.	.	.	.	.	.	.	.	.	.	.	-	-	-
53888	15474	B	Antivirogram	1033	Clinical	AD-20		1.8	11.9	NA	NA	.	.	.	.	.	.	.	.	.	.	.	.	.	.	.	.	.	.	.	.	.	.	.	.	.	.	.	.	.	.	.	.	.	.	.	-	-	-
53890	15475	B	Antivirogram	1033	Clinical	AD-21		0.8	1.5	NA	NA	.	.	.	.	.	.	.	.	.	.	.	.	.	.	.	.	.	.	.	.	.	.	.	.	.	.	.	.	.	.	.	.	.	.	.	-	-	-
53908	15484	B	Antivirogram	1033	Clinical	AD-30		0.6	3.3	NA	NA	.	.	.	.	.	.	.	.	.	.	.	.	.	.	.	.	.	.	.	.	.	.	.	.	.	.	.	.	.	.	.	.	.	.	.	-	-	-
53914	15487	B	Antivirogram	1033	Clinical	AD-33		2.0	0.6	NA	NA	.	.	.	.	.	.	.	.	.	.	.	.	.	.	.	.	.	.	.	.	.	.	.	.	.	.	.	.	.	.	.	.	.	.	.	-	-	-
53921	15491	B	Antivirogram	1033	Clinical	AD-37		2.1	3.3	NA	NA	.	.	.	.	.	.	.	.	.	.	.	.	.	.	.	.	.	.	.	.	.	.	.	.	.	.	.	.	.	.	.	.	.	.	.	-	-	-
53923	15492	B	Antivirogram	1033	Clinical	AD-38		3.9	1.8	NA	NA	.	.	.	.	.	.	.	.	.	.	.	.	.	.	.	.	.	.	.	.	.	.	.	.	.	.	.	.	.	.	.	.	.	.	.	-	-	-
53931	15498	B	Antivirogram	1033	Clinical	AD-45		0.6	0.5	NA	NA	.	.	.	.	.	.	.	.	.	.	.	.	.	.	.	.	.	.	.	.	.	.	.	.	.	.	.	.	.	.	.	.	.	.	.	-	-	-
53933	15499	C	Antivirogram	1033	Clinical	AD-46		2.9	4.4	NA	NA	.	.	.	.	.	.	.	.	.	.	.	.	.	.	.	.	.	.	.	.	.	.	.	.	.	.	.	.	.	.	.	.	.	.	.	-	-	-
53950	15509	B	Antivirogram	1033	Clinical	AD-56		1.2	3.5	NA	NA	.	.	.	.	.	.	.	.	.	.	.	.	.	.	.	.	.	.	.	.	.	.	.	.	.	.	.	.	.	.	.	.	.	.	.	-	-	-
54357	11630	B	Antivirogram	1044	Lab	PRH-01		1.1	2.4	NA	NA	-	-	-	-	-	-	-	-	-	-	-	-	-	-	-	-	-	-	-	-	-	-	-	-	-	-	-	-	-	-	-	-	-	-	-	-	-	-
54359	11630	B	Antivirogram	1044	Lab	PRH-03		6.5	57.0	NA	NA	-	-	-	-	-	-	-	-	-	-	-	-	-	-	-	-	-	-	-	-	-	-	-	-	-	-	-	-	-	-	-	-	-	-	-	-	-	-
54360	11630	B	Antivirogram	1044	Lab	PRH-04		1.3	22.0	NA	NA	-	-	-	-	-	-	-	-	-	-	-	-	-	-	-	-	-	-	-	-	-	-	-	-	-	-	-	-	-	-	-	-	-	-	-	-	-	-
54362	11630	B	Antivirogram	1044	Lab	PRH-06		1.3	1.9	NA	NA	-	-	-	-	-	-	-	-	-	-	-	-	-	-	-	-	-	-	-	-	-	-	-	-	-	-	-	-	-	-	-	-	-	-	-	-	-	-
115082	11630	B	Antivirogram	1044	Lab	PRH-08		26.0	48.0	NA	NA	-	-	-	-	-	-	-	-	-	-	-	-	-	-	-	-	-	-	-	-	-	-	-	-	-	-	-	-	-	-	-	-	-	-	-	-	-	-
115083	11630	B	Antivirogram	1044	Lab	PRH-09		22.0	13.0	NA	NA	-	-	-	-	-	-	-	-	-	-	-	-	-	-	-	-	-	-	-	-	-	-	-	-	-	-	-	-	-	-	-	-	-	-	-	-	-	-
54403	15756	B	PhenoSense	1054	Clinical	NTP-01		180.0	98.0	NA	NA	-	-	-	-	-	-	-	-	-	-	-	-	-	-	-	-	-	-	-	-	-	-	-	-	-	-	-	-	-	-	-	-	-	-	-	-	-	-
54404	15757	B	PhenoSense	1054	Clinical	NTP-02		180.0	78.0	NA	NA	-	-	-	-	-	-	-	-	-	-	-	-	-	-	-	-	-	-	-	-	-	-	-	-	-	-	-	-	-	-	-	-	-	-	-	-	-	-
54405	15758	B	PhenoSense	1054	Clinical	NTP-03		3.5	180.0	NA	NA	-	-	-	-	-	-	-	-	-	-	-	-	-	-	-	-	-	-	-	-	-	-	-	-	-	-	-	-	-	-	-	-	-	-	-	-	-	-
54455	15760	B	Phenoscript	1058	Clinical	BM-1		0.6	1.0	NA	NA	.	.	.	.	.	.	.	.	.	.	.	.	.	.	.	.	.	.	.	.	.	.	.	.	.	.	.	.	.	-	-	-	-	-	-	-	-	-
54456	15761	B	Phenoscript	1058	Clinical	BM-2		0.7	0.7	NA	NA	.	.	.	.	.	.	.	.	.	.	.	.	.	.	.	.	.	.	.	.	.	.	.	.	.	.	.	.	.	.	.	.	.	.	.	.	.	.
54458	15763	B	Phenoscript	1058	Clinical	BM-4		0.5	1.7	NA	NA	.	.	.	.	.	.	.	.	.	.	.	.	.	.	.	.	.	.	.	.	.	.	.	.	.	.	.	.	.	-	-	-	-	-	E	-	-	-
54459	15764	B	Phenoscript	1058	Clinical	BM-5		6.8	463.0	NA	NA	.	.	.	.	.	.	.	.	.	.	.	.	.	.	.	.	.	.	.	.	.	.	.	.	.	.	.	.	.	-	-	-	-	-	I	-	-	-
54460	15765	B	Phenoscript	1058	Clinical	BM-6		3.9	9.0	NA	NA	.	.	.	.	.	.	.	.	.	.	.	.	.	.	.	.	.	.	.	.	.	.	.	.	.	.	.	.	.	-	-	-	-	-	I	-	-	-
54461	15766	B	Phenoscript	1058	Clinical	BM-7		0.7	0.9	NA	NA	.	.	.	.	.	.	.	.	.	.	.	.	.	.	.	.	.	.	.	.	.	.	.	.	.	.	.	.	.	-	-	-	-	-	-	-	-	-
54462	15767	B	Phenoscript	1058	Clinical	BM-8		0.2	1.0	NA	NA	.	.	.	.	.	.	.	.	.	.	.	.	.	.	.	.	.	.	.	.	.	.	.	.	.	.	.	.	.	-	-	-	-	-	-	-	-	-
54463	15768	B	Phenoscript	1058	Clinical	BM-9		68.0	947.0	NA	NA	.	.	.	.	.	.	-	-	-	-	-	-	-	-	-	-	-	-	-	R	-	-	-	-	-	-	-	-	-	-	-	-	-	-	-	-	-	G
54464	15769	B	Phenoscript	1058	Clinical	BM-10		23.9	947.0	NA	NA	.	.	.	.	.	.	.	.	.	.	.	.	.	.	.	.	.	.	.	.	.	.	.	.	.	.	.	.	-	-	S	-	-	-	-	-	-	-
54465	15770	B	Phenoscript	1058	Clinical	BM-11		9.1	20.4	NA	NA	.	.	.	.	.	.	.	.	.	.	.	.	.	.	.	.	.	.	.	.	.	.	.	.	.	.	.	.	.	.	.	.	.	.	.	.	.	.
54466	15771	B	Phenoscript	1058	Clinical	BM-12		1.5	5.8	NA	NA	.	.	.	.	.	.	.	.	.	.	.	.	.	.	.	.	.	.	.	.	.	.	.	.	.	.	.	.	.	.	.	.	.	.	.	.	.	.
54467	15772	B	Phenoscript	1058	Clinical	BM-13		20.2	0.4	NA	NA	.	.	.	.	.	.	.	.	.	.	.	.	.	.	.	.	.	.	.	.	.	.	.	.	.	.	.	.	.	.	.	.	.	.	.	.	.	.
54468	15773	B	Phenoscript	1058	Clinical	BM-14		1.2	2.5	NA	NA	.	.	.	.	.	.	.	.	.	.	.	.	.	.	.	.	.	.	.	.	.	.	.	.	.	.	.	.	.	.	.	.	.	.	.	.	.	.
54471	15776	B	Phenoscript	1058	Clinical	BM-17		91.0	1463.0	NA	NA	.	.	.	.	.	.	.	.	.	.	.	.	.	.	.	.	.	.	.	.	.	.	.	.	.	.	.	.	.	.	.	-	-	-	M	-	-	-
54473	15778	B	Phenoscript	1058	Clinical	BM-19		209.0	2894.0	NA	NA	.	.	.	.	.	.	.	.	.	.	-	-	-	-	-	-	-	-	-	-	-	-	-	-	-	-	-	-	-	-	-	KR	-	-	-	-	-	-
54474	15779	B	Phenoscript	1058	Clinical	BM-20		0.3	0.4	NA	NA	.	.	.	.	.	.	.	.	.	.	.	.	.	.	.	-	-	-	-	-	-	-	-	-	-	-	-	-	-	-	-	-	-	-	-	-	-	-
54475	15780	A	Phenoscript	1058	Clinical	BM-21		43.5	2894.0	NA	NA	.	.	.	.	.	.	.	.	.	.	.	.	.	.	.	-	-	-	-	-	I	-	-	-	-	-	-	-	-	-	-	-	-	-	T	-	-	-
54478	15783	B	Phenoscript	1058	Clinical	BM-26		0.4	0.4	NA	NA	.	.	.	.	.	.	.	.	.	.	.	-	-	-	-	-	-	-	-	-	-	-	-	-	-	-	-	-	-	-	-	-	-	-	-	-	-	-
54479	15784	B	Phenoscript	1058	Clinical	BM-27		0.8	1.6	NA	NA	.	-	-	-	-	-	-	-	-	-	-	-	-	-	-	-	-	-	-	-	-	-	-	-	-	-	-	-	-	-	-	-	-	-	-	-	-	-
54480	15785	B	Phenoscript	1058	Clinical	BM-28		0.7	0.9	NA	NA	.	.	.	.	.	.	.	.	.	.	.	.	.	.	.	.	-	-	-	-	-	-	-	-	-	-	-	-	-	-	-	-	-	-	I	-	-	-
54481	15786	B	Phenoscript	1058	Clinical	BM-29		0.5	1.1	NA	NA	-	-	-	-	-	-	-	-	-	-	-	-	-	-	-	-	-	-	-	R	-	-	-	-	-	-	-	-	-	-	-	-	-	-	-	-	-	-
54483	15788	B	Phenoscript	1058	Clinical	BM-31		0.6	1.4	NA	NA	.	.	.	.	.	.	.	.	.	.	.	.	.	.	.	.	.	.	.	.	.	.	.	.	.	.	.	.	.	-	-	-	-	-	-	-	-	-
54484	15789	B	Phenoscript	1058	Clinical	BM-32		137.0	1463.0	NA	NA	.	.	.	.	.	.	.	.	.	.	.	.	.	.	.	.	.	.	.	.	.	.	.	.	.	.	.	.	.	-	-	-	-	-	-	-	-	-
54487	15792	B	Phenoscript	1058	Clinical	BM-35		137.0	1463.0	NA	NA	.	.	.	.	.	.	.	.	.	.	.	.	.	.	.	.	.	.	.	.	.	.	.	.	.	.	.	.	.	.	.	.	.	.	.	.	.	.
54488	15793	B	Phenoscript	1058	Clinical	BM-36		1.0	0.1	NA	NA	.	.	.	.	.	.	.	.	.	.	.	.	.	.	.	.	.	.	.	.	.	.	.	.	.	.	.	.	.	.	.	.	.	.	.	.	.	.
54490	15795	B	Phenoscript	1058	Clinical	BM-38		1.1	2.1	NA	NA	.	.	.	.	.	.	.	.	.	.	.	.	.	.	.	-	-	-	-	-	-	N	-	-	-	-	-	-	-	-	-	-	-	-	-	-	-	-
54491	15796	B	Phenoscript	1058	Clinical	BM-39		0.6	0.7	NA	NA	.	.	.	.	.	.	.	.	.	.	.	.	.	.	.	.	.	.	.	.	.	.	.	.	.	.	.	.	.	-	-	-	-	-	-	-	-	-
54492	15797	B	Phenoscript	1058	Clinical	BM-40		76.1	262.5	NA	NA	.	.	.	.	.	.	.	.	.	.	.	.	.	.	.	.	.	.	.	.	-	-	-	-	-	-	-	-	-	-	-	-	-	-	I	-	-	-
54494	15799	B	Phenoscript	1058	Clinical	BM-42		0.3	0.3	NA	NA	.	.	.	.	.	.	.	.	.	.	.	.	.	.	.	-	-	-	-	-	-	-	-	-	-	-	-	-	-	-	-	-	-	-	-	-	-	-
54495	15800	B	Phenoscript	1058	Clinical	BM-43		1.1	2.5	NA	NA	.	.	.	.	.	.	.	.	.	.	.	.	.	.	.	-	-	-	-	-	-	-	-	-	-	-	-	-	-	-	-	-	-	-	-	-	-	-
54496	15801	B	Phenoscript	1058	Clinical	BM-44		1.0	0.8	NA	NA	.	.	.	.	.	.	.	.	.	.	.	.	.	.	.	-	-	-	-	R	-	-	-	-	-	-	-	-	-	-	-	-	-	-	-	-	-	-
54497	15802	B	Phenoscript	1058	Clinical	BM-45		0.4	0.7	NA	NA	.	.	.	.	.	.	.	.	.	.	.	.	.	.	.	.	.	.	.	.	.	.	.	.	.	.	.	.	.	.	.	.	.	.	.	.	.	.
54498	15803	B	Phenoscript	1058	Clinical	BM-46		1.0	1.0	NA	NA	.	.	.	.	.	.	.	.	.	.	.	.	.	.	.	.	.	.	.	.	.	.	.	.	.	.	.	.	.	.	.	.	.	.	.	.	.	.
54500	15805	B	Phenoscript	1058	Clinical	BM-48		38.3	947.0	NA	NA	.	.	.	.	.	.	.	.	.	.	.	.	.	.	.	.	.	.	.	.	.	.	.	.	.	.	.	.	.	.	.	.	.	.	.	.	.	.
54501	15806	B	Phenoscript	1058	Clinical	BM-49		229.0	5147.0	NA	NA	.	.	.	.	.	.	.	.	.	.	-	-	-	-	-	-	-	-	-	-	-	-	-	-	-	-	-	-	-	-	-	-	-	-	-	-	-	-
54503	15808	B	Phenoscript	1058	Clinical	BM-51		0.2	0.2	NA	NA	.	.	.	.	.	.	.	.	.	.	.	.	.	.	.	.	.	.	.	.	.	.	.	.	.	.	.	.	.	.	-	-	-	-	-	-	-	-
54504	15809	B	Phenoscript	1058	Clinical	BM-52		0.5	0.3	NA	NA	.	.	.	.	.	.	.	.	.	.	.	.	.	.	.	.	.	.	.	.	.	.	.	.	.	.	.	.	.	.	.	.	.	.	.	.	.	.
54632	11630	B	PBMC	1066	Lab	HIV-1LA1		NA	1.0	NA	NA	-	-	-	-	-	-	-	-	-	-	-	-	-	-	-	-	-	-	-	-	-	-	-	-	-	-	-	-	-	-	-	-	-	-	-	-	-	-
54633	11630	B	PBMC	1066	Lab	HIV1_PMEA		NA	0.9	NA	NA	-	-	-	-	-	-	-	-	-	-	-	-	-	-	-	-	-	-	-	-	-	-	-	-	-	-	-	-	-	-	-	-	-	-	-	-	-	-
57455	16578	B	PhenoSense	1079	Clinical	BN_Pat1		2.5	54.0	NA	NA	-	-	-	-	-	-	-	-	-	-	-	-	-	-	-	-	-	-	-	-	-	-	-	-	-	-	-	-	-	-	-	-	-	-	-	-	-	-
58844	17350	B	Antivirogram	1091	Clinical	VC20-21		0.8	1.3	NA	NA	.	.	.	.	.	.	.	.	.	.	.	.	.	.	.	.	.	.	.	.	.	.	.	.	.	.	.	.	.	.	.	.	.	.	.	.	.	-
58851	17352	B	Antivirogram	1091	Clinical	VC53-11		347.2	58.1	NA	NA	.	.	.	.	.	.	.	.	.	.	.	.	.	.	.	.	.	.	.	.	.	.	.	.	.	.	.	.	.	.	.	.	.	.	.	.	.	.
58855	17353	B	Antivirogram	1091	Clinical	VC103-16		1.5	1.3	NA	NA	.	.	.	.	.	.	.	.	.	.	.	.	.	.	.	.	.	.	.	.	.	.	.	.	.	.	.	.	.	.	.	.	.	.	.	.	.	.
58863	17355	B	Antivirogram	1091	Clinical	VC252-10		2.2	5.3	NA	NA	.	.	.	.	.	.	.	.	.	.	.	.	.	.	.	.	.	.	.	.	.	.	.	.	.	.	.	.	.	.	.	.	.	.	.	.	.	.
58867	17356	B	Antivirogram	1091	Clinical	VC256-11		214.5	47.4	NA	NA	.	.	.	.	.	.	.	.	.	.	.	.	.	.	.	.	.	.	.	.	.	.	.	.	.	.	.	.	.	.	.	.	.	.	.	.	.	-
58871	17357	B	Antivirogram	1091	Clinical	VC257-8		56.0	58.1	NA	NA	.	.	.	.	.	.	.	.	.	.	.	.	.	.	.	.	.	.	.	.	.	.	.	.	.	.	.	.	.	.	.	.	.	.	.	.	.	-
58875	17358	B	Antivirogram	1091	Clinical	VC271-4		0.3	1.3	NA	NA	.	.	.	.	.	.	.	.	.	.	.	.	.	.	.	.	.	.	.	.	.	.	.	.	.	.	.	.	.	.	.	.	.	.	.	.	.	-
58883	17360	B	Antivirogram	1091	Clinical	VC273-8		1.6	2.1	NA	NA	.	.	.	.	.	.	.	.	.	.	.	.	.	.	.	.	.	.	.	.	.	.	.	.	.	.	.	.	.	.	.	.	.	.	.	.	.	-
58887	17361	B	Antivirogram	1091	Clinical	VC287-8		NA	58.1	NA	NA	.	.	.	.	.	.	.	.	.	.	.	.	.	.	.	.	.	.	.	.	.	.	.	.	.	.	.	.	.	.	.	.	.	.	.	.	.	-
58891	17362	B	Antivirogram	1091	Clinical	VC296-6		0.4	0.9	NA	NA	.	.	.	.	.	.	.	.	.	.	.	.	.	.	.	.	.	.	.	.	.	.	.	.	.	.	.	.	.	.	.	.	.	.	.	.	.	-
82046	634	B	PhenoSense	1103	Clinical	CA63964		8.3	11.0	NA	NA	-	-	-	-	-	K	-	-	-	-	-	-	-	-	-	-	-	-	-	-	-	-	-	-	-	-	-	-	-	-	-	-	-	-	-	-	-	-
64468	20246	B	PhenoSense	1123	Clinical	A0006		0.2	0.3	NA	NA	.	.	.	.	.	.	.	.	.	.	.	.	.	.	.	.	.	.	.	.	.	.	.	.	.	.	.	.	.	.	.	.	.	.	.	.	.	-
64488	20251	B	PhenoSense	1123	Clinical	A0016		0.2	0.1	NA	NA	.	.	.	.	.	.	.	.	.	.	.	.	.	.	.	.	.	.	.	.	.	.	.	.	.	.	.	.	.	.	.	.	.	.	.	.	.	-
64498	20252	B	PhenoSense	1123	Clinical	A0021		1.1	2.0	NA	NA	.	.	.	.	.	.	.	.	.	.	.	.	.	.	.	.	.	.	.	.	.	.	.	.	.	.	.	.	.	.	.	.	.	.	.	.	.	-
64520	20255	B	PhenoSense	1123	Clinical	A0032		0.5	0.5	NA	NA	.	.	.	.	.	.	.	.	.	.	.	.	.	.	.	.	.	.	.	.	.	.	.	.	.	.	.	.	.	.	.	.	.	.	.	.	.	-
64540	20258	B	PhenoSense	1123	Clinical	A0042		0.7	0.9	NA	NA	.	.	.	.	.	.	.	.	.	.	.	.	.	.	.	.	.	.	.	.	.	.	.	.	.	.	.	.	.	.	.	.	.	.	.	.	.	-
64576	20266	B	PhenoSense	1123	Clinical	A0060		0.6	0.8	NA	NA	.	.	.	.	.	.	.	.	.	.	.	.	.	.	.	.	.	.	.	.	.	.	.	.	.	.	.	.	.	.	.	.	.	.	.	.	.	-
64586	20267	B	PhenoSense	1123	Clinical	A0065		0.4	0.7	NA	NA	.	.	.	.	.	.	.	.	.	.	.	.	.	.	.	.	.	.	.	.	.	.	.	.	.	.	.	.	.	.	.	.	.	.	.	.	.	-
64606	20270	B	PhenoSense	1123	Clinical	A0075		1.3	2.1	NA	NA	.	.	.	.	.	.	.	.	.	.	.	.	.	.	.	.	.	.	.	.	.	.	.	.	.	.	.	.	.	.	.	.	.	.	.	.	.	-
64614	20272	B	PhenoSense	1123	Clinical	A0079		1.3	1.1	NA	NA	.	.	.	.	.	.	.	.	.	.	.	.	.	.	.	.	.	.	.	.	.	.	.	.	.	.	.	.	.	.	.	.	.	.	.	.	.	-
64630	20274	B	PhenoSense	1123	Clinical	A0087		1.9	3.2	NA	NA	.	.	.	.	.	.	.	.	.	.	.	.	.	.	.	.	.	.	.	.	.	.	.	.	.	.	.	.	.	.	.	.	.	.	.	.	.	-
64636	20275	B	PhenoSense	1123	Clinical	A0090		0.6	0.8	NA	NA	.	.	.	.	.	.	.	.	.	.	.	.	.	.	.	.	.	.	.	.	.	.	.	.	.	.	.	.	.	.	.	.	.	.	.	.	.	-
64658	20279	B	PhenoSense	1123	Clinical	A0101		1.1	1.3	NA	NA	.	.	.	.	.	.	.	.	.	.	.	.	.	.	.	.	.	.	.	.	.	.	.	.	.	.	.	.	.	.	.	.	.	.	.	.	.	-
64668	20280	B	PhenoSense	1123	Clinical	A0106		0.7	1.3	NA	NA	.	.	.	.	.	.	.	.	.	.	.	.	.	.	.	.	.	.	.	.	.	.	.	.	.	.	.	.	.	.	.	.	.	.	.	.	.	-
64676	20281	B	PhenoSense	1123	Clinical	A0110		0.2	0.7	NA	NA	.	.	.	.	.	.	.	.	.	.	.	.	.	.	.	.	.	.	.	.	.	.	.	.	.	.	.	.	.	.	.	.	.	.	.	.	.	-
64686	20282	B	PhenoSense	1123	Clinical	A0115		0.4	0.2	NA	NA	.	.	.	.	.	.	.	.	.	.	.	.	.	.	.	.	.	.	.	.	.	.	.	.	.	.	.	.	.	.	.	.	.	.	.	.	.	-
64692	20283	B	PhenoSense	1123	Clinical	A0118		0.2	1.0	NA	NA	.	.	.	.	.	.	.	.	.	.	.	.	.	.	.	.	.	.	.	.	.	.	.	.	.	.	.	.	.	.	.	.	.	.	.	.	.	-
64708	20285	B	PhenoSense	1123	Clinical	A0126		0.4	0.5	NA	NA	.	.	.	.	.	.	.	.	.	.	.	.	.	.	.	.	.	.	.	.	.	.	.	.	.	.	.	.	.	.	.	.	.	.	.	.	.	-
64718	20287	B	PhenoSense	1123	Clinical	A0131		0.3	0.5	NA	NA	.	.	.	.	.	.	.	.	.	.	.	.	.	.	.	.	.	.	.	.	.	.	.	.	.	.	.	.	.	.	.	.	.	.	.	.	.	-
64734	20290	B	PhenoSense	1123	Clinical	A0139		0.7	1.2	NA	NA	.	.	.	.	.	.	.	.	.	.	.	.	.	.	.	.	.	.	.	.	.	.	.	.	.	.	.	.	.	.	.	.	.	.	.	.	.	-
64746	20292	B	PhenoSense	1123	Clinical	A0145		1.0	3.1	NA	NA	.	.	.	.	.	.	.	.	.	.	.	.	.	.	.	.	.	.	.	.	.	.	.	.	.	.	.	.	.	.	.	.	.	.	.	.	.	-
64750	20293	B	PhenoSense	1123	Clinical	A0147		0.4	0.5	NA	NA	.	.	.	.	.	.	.	.	.	.	.	.	.	.	.	.	.	.	.	.	.	.	.	.	.	.	.	.	.	.	.	.	.	.	.	.	.	-
64760	20294	B	PhenoSense	1123	Clinical	A0152		1.2	1.1	NA	NA	.	.	.	.	.	.	.	.	.	.	.	.	.	.	.	.	.	.	.	.	.	.	.	.	.	.	.	.	.	.	.	.	.	.	.	.	.	-
64770	20296	B	PhenoSense	1123	Clinical	A0158		0.5	1.1	NA	NA	.	.	.	.	.	.	.	.	.	.	.	.	.	.	.	.	.	.	.	.	.	.	.	.	.	.	.	.	.	.	.	.	.	.	.	.	.	-
64780	20297	B	PhenoSense	1123	Clinical	A0163		0.8	1.2	NA	NA	.	.	.	.	.	.	.	.	.	.	.	.	.	.	.	.	.	.	.	.	.	.	.	.	.	.	.	.	.	.	.	.	.	.	.	.	.	-
64786	20298	B	PhenoSense	1123	Clinical	A0166		0.5	0.6	NA	NA	.	.	.	.	.	.	.	.	.	.	.	.	.	.	.	.	.	.	.	.	.	.	.	.	.	.	.	.	.	.	.	.	.	.	.	.	.	-
64800	20300	B	PhenoSense	1123	Clinical	A0173		0.5	0.4	NA	NA	.	.	.	.	.	.	.	.	.	.	.	.	.	.	.	.	.	.	.	.	.	.	.	.	.	.	.	.	.	.	.	.	.	.	.	.	.	-
64820	20303	B	PhenoSense	1123	Clinical	A0183		0.7	0.9	NA	NA	.	.	.	.	.	.	.	.	.	.	.	.	.	.	.	.	.	.	.	.	.	.	.	.	.	.	.	.	.	.	.	.	.	.	.	.	.	-
64834	20305	B	PhenoSense	1123	Clinical	A0190		0.4	0.4	NA	NA	.	.	.	.	.	.	.	.	.	.	.	.	.	.	.	.	.	.	.	.	.	.	.	.	.	.	.	.	.	.	.	.	.	.	.	.	.	-
64842	20306	B	PhenoSense	1123	Clinical	A0194		0.8	0.8	NA	NA	.	.	.	.	.	.	.	.	.	.	.	.	.	.	.	.	.	.	.	.	.	.	.	.	.	.	.	.	.	.	.	.	.	.	.	.	.	-
64854	20308	B	PhenoSense	1123	Clinical	A0200		0.4	0.5	NA	NA	.	.	.	.	.	.	.	.	.	.	.	.	.	.	.	.	.	.	.	.	.	.	.	.	.	.	.	.	.	.	.	.	.	.	.	.	.	-
64878	20312	B	PhenoSense	1123	Clinical	A0212		0.3	0.2	NA	NA	.	.	.	.	.	.	.	.	.	.	.	.	.	.	.	.	.	.	.	.	.	.	.	.	.	.	.	.	.	.	.	.	.	.	.	.	.	-
64888	20314	B	PhenoSense	1123	Clinical	A0217		0.5	0.4	NA	NA	.	.	.	.	.	.	.	.	.	.	.	.	.	.	.	.	.	.	.	.	.	.	.	.	.	.	.	.	.	.	.	.	.	.	.	.	.	-
64898	20315	B	PhenoSense	1123	Clinical	A0222		0.8	1.4	NA	NA	.	.	.	.	.	.	.	.	.	.	.	.	.	.	.	.	.	.	.	.	.	.	.	.	.	.	.	.	.	.	.	.	.	.	.	.	.	-
64914	20317	B	PhenoSense	1123	Clinical	A0230		0.9	0.9	NA	NA	.	.	.	.	.	.	.	.	.	.	.	.	.	.	.	.	.	.	.	.	.	.	.	.	.	.	.	.	.	.	.	.	.	.	.	.	.	-
64924	20318	B	PhenoSense	1123	Clinical	A0235		0.5	0.9	NA	NA	.	.	.	.	.	.	.	.	.	.	.	.	.	.	.	.	.	.	.	.	.	.	.	.	.	.	.	.	.	.	.	.	.	.	.	.	.	-
64930	20319	B	PhenoSense	1123	Clinical	A0238		0.4	0.7	NA	NA	.	.	.	.	.	.	.	.	.	.	.	.	.	.	.	.	.	.	.	.	.	.	.	.	.	.	.	.	.	.	.	.	.	.	.	.	.	-
64940	20320	B	PhenoSense	1123	Clinical	A0243		1.1	1.9	NA	NA	.	.	.	.	.	.	.	.	.	.	.	.	.	.	.	.	.	.	.	.	.	.	.	.	.	.	.	.	.	.	.	.	.	.	.	.	.	-
64948	20321	B	PhenoSense	1123	Clinical	A0247		0.4	0.9	NA	NA	.	.	.	.	.	.	.	.	.	.	.	.	.	.	.	.	.	.	.	.	.	.	.	.	.	.	.	.	.	.	.	.	.	.	.	.	.	-
64958	20322	B	PhenoSense	1123	Clinical	A0252		0.6	1.1	NA	NA	.	.	.	.	.	.	.	.	.	.	.	.	.	.	.	.	.	.	.	.	.	.	.	.	.	.	.	.	.	.	.	.	.	.	.	.	.	-
64968	20323	B	PhenoSense	1123	Clinical	A0257		0.6	1.0	NA	NA	.	.	.	.	.	.	.	.	.	.	.	.	.	.	.	.	.	.	.	.	.	.	.	.	.	.	.	.	.	.	.	.	.	.	.	.	.	-
64996	20327	B	PhenoSense	1123	Clinical	A0271		0.9	0.9	NA	NA	.	.	.	.	.	.	.	.	.	.	.	.	.	.	.	.	.	.	.	.	.	.	.	.	.	.	.	.	.	.	.	.	.	.	.	.	.	-
65008	20329	B	PhenoSense	1123	Clinical	A0277		0.6	0.5	NA	NA	.	.	.	.	.	.	.	.	.	.	.	.	.	.	.	.	.	.	.	.	.	.	.	.	.	.	.	.	.	.	.	.	.	.	.	.	.	-
65022	20331	B	PhenoSense	1123	Clinical	A0284		0.9	1.3	NA	NA	.	.	.	.	.	.	.	.	.	.	.	.	.	.	.	.	.	.	.	.	.	.	.	.	.	.	.	.	.	.	.	.	.	.	.	.	.	-
65036	20333	B	PhenoSense	1123	Clinical	A0291		1.4	1.5	NA	NA	.	.	.	.	.	.	.	.	.	.	.	.	.	.	.	.	.	.	.	.	.	.	.	.	.	.	.	.	.	.	.	.	.	.	.	.	.	-
65056	20336	B	PhenoSense	1123	Clinical	A0301		0.6	0.9	NA	NA	.	.	.	.	.	.	.	.	.	.	.	.	.	.	.	.	.	.	.	.	.	.	.	.	.	.	.	.	.	.	.	.	.	.	.	.	.	-
65074	20339	B	PhenoSense	1123	Clinical	A0311		0.5	1.0	NA	NA	.	.	.	.	.	.	.	.	.	.	.	.	.	.	.	.	.	.	.	.	.	.	.	.	.	.	.	.	.	.	.	.	.	.	.	.	.	-
65092	20341	B	PhenoSense	1123	Clinical	A0320		0.3	0.5	NA	NA	.	.	.	.	.	.	.	.	.	.	.	.	.	.	.	.	.	.	.	.	.	.	.	.	.	.	.	.	.	.	.	.	.	.	.	.	.	-
65106	20343	B	PhenoSense	1123	Clinical	A0327		0.5	0.4	NA	NA	.	.	.	.	.	.	.	.	.	.	.	.	.	.	.	.	.	.	.	.	.	.	.	.	.	.	.	.	.	.	.	.	.	.	.	.	.	-
65116	20344	B	PhenoSense	1123	Clinical	A0332		0.2	0.3	NA	NA	.	.	.	.	.	.	.	.	.	.	.	.	.	.	.	.	.	.	.	.	.	.	.	.	.	.	.	.	.	.	.	.	.	.	.	.	.	-
65126	20345	B	PhenoSense	1123	Clinical	A0337		0.8	0.9	NA	NA	.	.	.	.	.	.	.	.	.	.	.	.	.	.	.	.	.	.	.	.	.	.	.	.	.	.	.	.	.	.	.	.	.	.	.	.	.	-
65138	20347	B	PhenoSense	1123	Clinical	A0343		1.1	3.1	NA	NA	.	.	.	.	.	.	.	.	.	.	.	.	.	.	.	.	.	.	.	.	.	.	.	.	.	.	.	.	.	.	.	.	.	.	.	.	.	-
65178	20354	B	PhenoSense	1123	Clinical	A0364		0.5	0.5	NA	NA	.	.	.	.	.	.	.	.	.	.	.	.	.	.	.	.	.	.	.	.	.	.	.	.	.	.	.	.	.	.	.	.	.	.	.	.	.	-
65186	20355	B	PhenoSense	1123	Clinical	A0368		0.6	0.7	NA	NA	.	.	.	.	.	.	.	.	.	.	.	.	.	.	.	.	.	.	.	.	.	.	.	.	.	.	.	.	.	.	.	.	.	.	.	.	.	-
65194	20356	B	PhenoSense	1123	Clinical	A0373		0.2	0.3	NA	NA	.	.	.	.	.	.	.	.	.	.	.	.	.	.	.	.	.	.	.	.	.	.	.	.	.	.	.	.	.	.	.	.	.	.	.	.	.	-
65202	20357	B	PhenoSense	1123	Clinical	A0377		1.0	1.1	NA	NA	.	.	.	.	.	.	.	.	.	.	.	.	.	.	.	.	.	.	.	.	.	.	.	.	.	.	.	.	.	.	.	.	.	.	.	.	.	-
65216	20359	B	PhenoSense	1123	Clinical	A0384		0.6	1.0	NA	NA	.	.	.	.	.	.	.	.	.	.	.	.	.	.	.	.	.	.	.	.	.	.	.	.	.	.	.	.	.	.	.	.	.	.	.	.	.	-
65240	20363	B	PhenoSense	1123	Clinical	A0396		0.6	1.4	NA	NA	.	.	.	.	.	.	.	.	.	.	.	.	.	.	.	.	.	.	.	.	.	.	.	.	.	.	.	.	.	.	.	.	.	.	.	.	.	-
65250	20364	B	PhenoSense	1123	Clinical	A0401		0.4	0.7	NA	NA	.	.	.	.	.	.	.	.	.	.	.	.	.	.	.	.	.	.	.	.	.	.	.	.	.	.	.	.	.	.	.	.	.	.	.	.	.	-
40016	624	B	Antivirogram	1129	Clinical	CA3097		2.2	1.3	NA	NA	-	-	-	-	-	-	-	-	-	-	-	-	-	-	-	-	-	-	-	-	-	-	-	-	-	-	-	-	-	-	-	-	-	-	-	-	-	-
43993	4473	B	PhenoSense	1129	Clinical	4463-1		1.2	1.6	NA	NA	-	-	-	-	-	-	-	-	-	-	-	-	-	-	-	-	-	-	-	-	-	-	-	-	-	-	-	-	-	-	-	-	-	-	-	-	-	-
43995	1392	B	PhenoSense	1129	Clinical	7324-2		2.8	200.0	NA	NA	.	.	.	.	.	.	.	.	.	-	-	-	-	-	-	-	-	-	-	-	-	-	-	-	-	-	A	-	-	-	-	-	-	-	Q	-	-	-
44000	1293	B	PhenoSense	1129	Clinical	7542-1		15.0	200.0	NA	NA	-	-	-	-	-	-	-	-	-	-	-	-	-	-	-	-	-	-	-	-	-	-	-	-	-	-	-	-	-	-	-	-	-	-	I	-	-	-
44001	1293	B	PhenoSense	1129	Clinical	7542-3		15.0	200.0	NA	NA	-	-	-	-	-	-	-	-	-	-	-	-	-	-	-	-	-	-	-	-	-	-	-	-	-	-	-	-	-	-	-	-	-	-	I	-	-	-
44002	1293	B	PhenoSense	1129	Clinical	7542-7		3.7	200.0	NA	NA	-	-	-	-	-	-	-	-	-	-	-	-	-	-	-	-	-	-	-	-	-	-	-	-	-	-	-	-	-	-	-	-	-	-	I	-	-	-
44006	5975	B	PhenoSense	1129	Clinical	29129-2		9.6	26.0	NA	NA	-	-	-	-	-	-	-	-	-	-	-	-	-	-	-	-	-	-	-	-	-	-	-	-	-	-	-	-	-	-	-	-	-	-	-	-	-	-
44007	1848	B	PhenoSense	1129	Clinical	4675-1		0.4	0.5	NA	NA	-	-	-	-	-	-	-	-	-	-	-	-	-	-	-	-	-	-	-	-	-	-	-	-	-	-	-	K	-	-	-	E	-	-	-	-	-	-
44010	1128	B	PhenoSense	1129	Clinical	5531-1		0.6	0.7	NA	NA	-	-	-	-	-	-	-	-	-	-	-	-	-	-	-	-	-	-	-	-	-	-	-	-	-	-	-	-	-	-	-	-	-	-	-	-	-	-
44011	1128	B	PhenoSense	1129	Clinical	5531-2		0.5	0.6	NA	NA	-	-	-	-	-	-	-	-	-	-	-	-	-	-	-	-	-	-	-	-	-	-	-	-	-	-	-	-	-	-	-	-	-	-	-	-	-	-
44017	7844	B	PhenoSense	1129	Clinical	53147-24		0.5	52.0	NA	NA	-	-	-	-	-	-	-	-	-	-	-	-	-	-	-	-	-	-	-	-	-	-	-	-	-	-	-	-	-	-	-	-	-	-	-	-	-	-
44019	4751	B	PhenoSense	1129	Clinical	49110-1		76.0	200.0	NA	NA	-	-	-	-	-	-	-	-	-	-	-	-	-	-	-	-	-	-	-	-	-	-	-	-	-	-	-	-	-	-	-	-	-	-	-	-	-	-
44020	4751	B	PhenoSense	1129	Clinical	49110-3		4.3	85.0	NA	NA	-	-	-	-	-	-	-	-	-	-	-	-	-	-	-	-	-	-	-	-	-	-	-	-	-	-	-	-	-	-	-	-	-	-	-	-	-	-
44022	1625	B	PhenoSense	1129	Clinical	41779-2		1.1	1.3	NA	NA	-	-	-	-	-	-	-	-	-	-	-	-	-	-	-	-	-	-	-	-	-	-	-	-	-	-	-	-	-	-	-	-	-	-	-	-	-	-
44023	596	B	PhenoSense	1129	Clinical	883-3		0.1	0.1	NA	NA	-	-	-	-	-	-	-	-	-	-	-	-	-	-	-	-	-	-	-	-	-	-	-	-	-	-	-	-	-	-	-	-	-	-	-	-	-	-
44026	7091	B	PhenoSense	1129	Clinical	50680-1		200.0	29.0	NA	NA	.	.	.	.	.	.	.	.	.	.	.	.	.	.	.	.	.	.	.	.	.	.	.	-	-	-	-	-	-	-	-	-	-	-	-	-	-	-
44027	7091	B	PhenoSense	1129	Clinical	50680-2		200.0	33.0	NA	NA	-	-	-	-	-	-	-	-	-	-	-	-	-	-	-	-	-	-	-	-	-	-	-	-	-	-	-	-	-	-	-	-	-	-	-	-	-	-
44028	1502	B	PhenoSense	1129	Clinical	6560-3		1.0	2.0	NA	NA	-	-	-	-	-	-	-	-	-	-	-	-	-	-	-	-	-	-	-	-	-	-	-	-	-	-	-	-	-	-	-	-	-	-	M	-	-	-
44031	1465	B	PhenoSense	1129	Clinical	4676-2		0.4	0.6	NA	NA	-	-	-	-	-	-	-	-	-	-	-	-	-	-	-	-	-	-	-	-	-	-	-	-	-	-	-	-	-	-	-	-	-	-	-	-	-	-
44034	1531	B	PhenoSense	1129	Clinical	7295-2		0.2	0.3	NA	NA	-	-	-	-	-	-	-	-	-	-	-	-	-	-	-	-	-	-	-	-	-	-	-	-	-	-	-	-	-	-	-	-	-	-	I	-	-	-
44035	1531	B	PhenoSense	1129	Clinical	7295-3		0.3	0.5	NA	NA	-	-	-	-	-	-	-	-	-	-	-	-	-	-	-	-	-	-	-	-	-	-	-	-	-	-	-	-	-	-	-	-	-	-	-	-	-	-
44036	4860	B	PhenoSense	1129	Clinical	10076-4		0.5	0.7	NA	NA	.	.	-	-	-	-	-	-	-	-	-	-	-	-	-	-	-	-	-	-	-	-	-	-	-	-	-	-	-	-	-	-	-	-	T	-	-	-
54600	2209	B	PhenoSense	1129	Clinical	819-10		0.2	0.5	NA	NA	-	-	-	-	-	-	-	-	-	-	-	-	-	-	-	-	-	-	-	-	-	-	-	-	-	-	-	-	-	-	-	-	-	-	T	-	-	-
54601	1318	B	PhenoSense	1129	Clinical	1666-4		0.4	0.6	NA	NA	-	-	-	-	-	-	-	-	-	-	-	-	-	-	-	-	-	-	-	-	-	-	-	-	-	-	-	-	-	-	-	-	-	-	-	-	-	-
54602	2249	B	PhenoSense	1129	Clinical	3496-3		1.0	123.0	NA	NA	-	-	-	-	-	-	-	-	-	-	-	-	-	-	-	-	-	-	-	-	-	-	-	-	-	-	-	-	-	-	-	-	-	-	M	-	-	-
54603	4473	B	PhenoSense	1129	Clinical	4463-4		10.0	24.0	NA	NA	-	-	-	-	-	-	-	-	-	-	-	-	-	-	-	-	-	-	-	-	-	-	-	-	-	-	-	-	-	-	-	-	-	-	-	-	-	-
54604	7052	B	PhenoSense	1129	Clinical	48511-11		0.9	1.1	NA	NA	-	-	-	-	-	-	-	-	-	-	-	-	-	-	-	-	-	-	-	-	-	-	-	-	-	-	-	-	-	-	-	-	V	-	T	-	-	-
54605	3999	B	PhenoSense	1129	Clinical	7303-4		5.6	29.0	NA	NA	-	-	-	-	-	-	-	-	-	-	-	-	-	-	-	-	-	-	-	-	-	-	-	-	-	-	-	-	-	-	-	-	-	-	-	-	-	-
66720	21158	CRF02_AG	Antivirogram	1132	Clinical	99SN105		0.7	0.3	NA	NA	-	-	-	-	-	-	-	-	-	-	-	-	-	-	-	-	-	-	-	-	-	-	-	-	-	-	-	-	-	-	-	-	-	-	T	D	-	-
66748	21170	CRF02_AG	Antivirogram	1132	Clinical	99SN167		0.5	0.7	NA	NA	-	-	-	-	-	-	-	-	-	-	-	-	-	-	-	-	-	-	-	-	-	-	-	-	-	-	-	-	-	-	-	-	-	-	T	-	-	-
66756	21173	CRF02_AG	Antivirogram	1132	Clinical	98SN1264		0.5	0.3	NA	NA	-	-	-	-	-	-	-	-	-	-	-	-	-	-	-	-	-	-	-	R	-	-	-	-	-	-	-	-	-	-	-	-	-	-	K	-	-	-
66813	21185	B	PhenoSense	1134	Clinical	50420		0.4	0.4	NA	NA	-	-	-	-	-	-	-	-	-	-	-	-	-	-	-	-	-	-	-	KR	-	-	-	-	-	-	-	-	-	-	-	-	-	-	IM	-	-	-
66814	21186	B	PhenoSense	1134	Clinical	50582		0.4	0.4	NA	NA	-	-	-	-	-	-	-	-	-	-	-	-	-	-	-	-	-	-	-	-	I	-	-	-	-	-	-	-	-	-	-	-	-	-	-	-	-	-
66815	21187	B	PhenoSense	1134	Clinical	50588		0.5	0.8	NA	NA	-	-	-	-	-	-	-	-	-	-	-	-	-	-	-	-	-	-	-	-	-	-	-	-	-	-	-	-	-	-	-	-	-	-	-	-	-	-
66816	21188	B	PhenoSense	1134	Clinical	50617		1.1	2.5	NA	NA	-	-	-	-	-	-	-	-	-	-	-	-	-	-	-	-	-	-	-	-	-	-	-	-	-	-	-	-	-	-	-	-	-	-	-	-	-	-
66817	21189	B	PhenoSense	1134	Clinical	50657		1.7	1.8	NA	NA	-	-	-	-	-	-	-	-	-	-	-	-	-	-	-	-	-	-	-	-	-	-	-	-	-	-	-	-	-	-	-	-	-	-	-	-	-	-
66818	21190	B	PhenoSense	1134	Clinical	70261		0.3	0.4	NA	NA	-	-	-	-	-	-	-	-	-	-	R	-	-	-	-	-	-	-	-	-	-	-	-	-	-	-	-	-	-	-	-	-	-	-	-	-	-	-
66819	21191	B	PhenoSense	1134	Clinical	71324		0.6	0.7	NA	NA	-	-	-	-	-	-	-	-	-	-	-	-	-	-	-	-	-	-	-	-	-	-	-	-	-	-	-	-	-	-	-	-	-	-	-	-	-	-
66820	21192	B	PhenoSense	1134	Clinical	80550		0.5	0.3	NA	NA	-	-	-	-	-	-	-	-	-	-	-	-	-	-	-	-	-	-	-	-	-	-	-	-	-	-	-	-	-	-	-	-	-	-	-	-	-	-
66821	21193	B	PhenoSense	1134	Clinical	81441		0.7	0.6	NA	NA	-	-	-	-	-	-	-	-	-	-	-	-	-	-	-	-	-	-	-	-	-	-	-	-	-	-	-	-	-	KN	-	-	-	-	-	-	-	-
66822	21194	B	PhenoSense	1134	Clinical	90273		0.5	0.6	NA	NA	-	-	-	-	-	-	-	-	-	-	-	-	-	-	-	-	-	-	-	-	-	-	-	-	-	-	-	-	-	-	-	-	-	-	I	-	-	-
66823	21195	B	PhenoSense	1134	Clinical	110366		0.5	0.4	NA	NA	-	-	-	-	-	-	-	-	-	-	-	-	-	-	-	-	-	-	-	R	-	-	-	-	-	-	-	-	-	-	-	-	-	-	-	-	-	-
66824	21196	B	PhenoSense	1134	Clinical	110397		0.7	1.0	NA	NA	-	-	-	-	-	-	-	-	-	-	-	-	-	-	-	-	-	-	-	-	-	-	-	-	-	-	-	-	-	-	-	-	-	-	-	-	-	-
66825	21197	B	PhenoSense	1134	Clinical	110728		0.4	0.7	NA	NA	-	-	-	-	-	-	-	-	-	-	-	-	-	-	-	-	-	-	-	-	-	-	-	-	-	-	-	-	-	-	-	-	-	-	-	-	-	-
66826	21198	B	PhenoSense	1134	Clinical	110730		1.0	2.2	NA	NA	-	-	-	-	-	-	-	-	-	-	-	-	-	-	-	-	-	-	-	-	-	-	-	-	-	-	-	-	-	-	-	-	-	-	-	-	-	-
66827	21199	B	PhenoSense	1134	Clinical	110731		0.5	0.4	NA	NA	-	-	-	-	-	-	-	-	-	-	-	-	-	-	-	-	-	-	-	-	-	-	-	-	-	-	-	-	-	-	-	-	-	-	-	-	-	-
66828	21200	B	PhenoSense	1134	Clinical	110742		1.3	1.8	NA	NA	-	-	-	-	-	ED	-	-	-	-	-	-	-	-	-	-	-	-	-	-	-	-	-	-	-	-	-	-	-	-	-	-	-	-	R	-	-	-
66829	21201	B	PhenoSense	1134	Clinical	120244		0.6	0.5	NA	NA	-	-	-	-	-	D	-	-	-	-	KN	-	-	-	-	-	-	-	-	-	-	-	-	-	-	-	-	-	-	-	-	-	-	-	-	-	-	-
66830	21202	B	PhenoSense	1134	Clinical	120338		0.4	0.4	NA	NA	-	-	-	-	-	-	-	-	-	-	-	-	-	-	-	-	-	-	-	-	VI	-	-	-	-	-	-	-	-	-	-	-	-	-	-	-	-	-
66831	21203	B	PhenoSense	1134	Clinical	120883		0.5	0.6	NA	NA	-	-	-	-	-	-	-	-	-	-	-	-	-	-	-	-	-	-	-	-	-	-	-	-	-	-	-	-	-	-	-	-	-	-	-	-	-	-
66832	21204	B	PhenoSense	1134	Clinical	120904		0.5	0.6	NA	NA	-	-	-	-	-	-	-	-	-	-	-	-	-	-	-	-	-	-	-	-	-	-	-	-	-	-	-	-	-	-	-	-	-	-	-	-	-	-
66833	21205	B	PhenoSense	1134	Clinical	150121		0.8	0.6	NA	NA	-	-	-	-	-	-	-	-	-	-	-	-	-	-	-	-	-	-	-	R	-	-	-	-	-	-	-	-	-	-	-	-	-	-	-	-	-	-
66834	21206	B	PhenoSense	1134	Clinical	320383		0.4	0.5	NA	NA	-	-	-	-	-	-	-	-	-	-	-	-	-	-	-	-	-	-	-	-	-	-	-	-	-	-	-	-	-	-	-	-	-	-	-	-	-	-
66835	21207	B	PhenoSense	1134	Clinical	320392		0.7	0.8	NA	NA	-	-	-	-	-	-	-	-	-	-	-	-	-	-	-	-	-	-	-	-	-	-	-	-	-	-	-	-	-	-	-	-	-	-	-	-	-	-
66836	21208	B	PhenoSense	1134	Clinical	320445		0.6	1.3	NA	NA	-	-	-	-	-	-	-	-	-	-	-	-	-	-	-	-	-	-	-	-	-	-	-	-	-	-	-	-	-	-	-	-	-	-	-	-	-	-
2986	1171	B	Antivirogram	1153	Clinical	CA2660		45.0	79.4	NA	NA	-	-	-	-	-	D	-	-	-	-	-	-	-	-	-	-	-	-	-	-	-	-	-	-	-	-	-	-	-	-	-	-	-	-	-	-	-	-
60083	11630	B	PhenoSense	1153	Lab	s2301rt		0.7	0.5	NA	NA	-	-	-	-	-	-	-	-	-	-	-	-	-	-	-	-	-	-	-	-	-	-	-	-	-	-	-	-	-	-	-	-	-	-	-	-	-	-
60085	11630	B	PhenoSense	1153	Lab	s4199rt		0.6	0.5	NA	NA	-	-	-	-	-	-	-	-	-	-	-	-	-	-	-	-	-	-	-	-	-	-	-	-	-	-	-	-	-	-	-	-	-	-	-	-	-	-
25058	11630	B	PBMC	1166	Lab	MW-consA		2.0	2.0	NA	NA	-	-	-	-	-	-	-	-	-	-	-	-	-	-	-	-	-	-	-	-	-	-	-	-	-	-	-	-	-	-	-	-	-	-	-	-	-	-
25059	11630	B	PBMC	1166	Lab	MW-consB		2.0	2.0	NA	NA	-	-	-	-	-	-	-	-	-	-	-	-	-	-	-	-	-	-	-	-	-	-	-	-	-	-	-	-	-	-	-	-	-	-	-	-	-	-
25061	11630	B	PBMC	1166	Lab	MW-consC		NA	2.0	NA	NA	-	-	-	-	-	-	-	-	-	-	-	-	-	-	-	-	-	-	-	-	-	-	-	-	-	-	-	-	-	-	-	-	-	-	-	-	-	-
25065	11630	B	PBMC	1166	Lab	MW-consK		2.0	2.0	NA	NA	-	-	-	-	-	-	-	-	-	-	-	-	-	-	-	-	-	-	-	-	-	-	-	-	-	-	-	-	-	-	-	-	-	-	-	-	-	-
68813	22038	B	PBMC	1166	Clinical	v1966		500.0	150.0	NA	NA	-	-	-	-	-	D	-	-	-	-	-	-	-	-	-	-	-	-	-	R	-	-	-	-	-	-	-	-	-	-	-	-	-	-	-	-	-	-
68815	22040	B	PBMC	1166	Clinical	q759		500.0	150.0	NA	NA	-	-	-	-	-	-	-	-	-	-	-	-	-	-	-	-	-	-	-	-	-	-	-	-	-	-	-	-	-	-	-	-	-	-	L	-	-	-
68816	22041	B	PBMC	1166	Clinical	q712		42.5	150.0	NA	NA	-	-	-	-	-	-	-	-	-	-	-	-	-	-	-	-	-	-	-	R	-	-	-	-	-	-	-	-	-	-	-	-	-	-	-	-	-	-
3884	1269	B	Antivirogram	1167	Clinical	CA3046		1.2	2.4	NA	NA	-	-	-	-	-	-	-	-	-	-	-	-	-	-	-	-	-	-	-	-	-	-	-	-	-	-	-	-	-	-	-	-	-	-	-	-	-	-
5445	1455	B	PhenoSense	1167	Clinical	CA7736		200.0	200.0	NA	NA	-	-	-	-	-	-	-	-	-	-	-	-	-	-	-	-	-	-	-	-	-	-	-	-	-	-	-	A	-	-	-	-	-	-	-	-	-	-
10095	5140	B	PhenoSense	1167	Clinical	CA12433		0.3	0.3	NA	NA	-	-	-	-	-	-	-	-	-	-	-	-	-	-	-	-	-	-	-	-	-	-	-	-	-	-	-	-	-	-	-	-	-	-	-	-	-	-
14627	5305	B	PhenoSense	1167	Clinical	CA15890		95.0	200.0	NA	NA	-	-	-	-	-	-	-	-	-	-	-	-	-	-	-	-	-	-	-	-	-	-	-	-	-	-	-	-	-	-	-	-	-	-	I	-	-	-
15633	628	B	PhenoSense	1167	Clinical	CA16894		200.0	200.0	NA	NA	-	-	-	-	-	-	-	-	-	-	-	-	-	-	-	-	-	-	-	R	-	-	-	-	-	-	-	-	-	-	-	-	-	-	I	EK	-	-
16275	1802	B	PhenoSense	1167	Clinical	CA17429		200.0	200.0	NA	NA	-	-	-	-	-	-	-	-	-	-	-	-	-	-	-	-	-	-	-	R	-	-	-	-	-	-	-	-	-	-	-	-	-	-	-	-	-	-
26469	4782	B	PhenoSense	1167	Clinical	CA20180		0.3	0.3	NA	NA	-	-	-	-	-	-	-	-	-	-	-	-	-	-	-	-	-	-	-	R	-	-	-	-	-	-	-	-	-	-	-	-	-	-	-	-	-	-
26473	8050	B	PhenoSense	1167	Clinical	CA20184		0.2	0.3	NA	NA	-	-	-	-	-	-	-	-	-	-	-	-	-	-	-	-	-	-	-	-	-	-	-	-	-	-	-	-	-	-	-	-	-	-	-	-	-	-
27618	8358	B	PhenoSense	1167	Clinical	CA21069		200.0	200.0	NA	NA	-	-	-	-	-	-	-	-	-	-	-	-	-	-	-	-	-	-	-	R	-	-	-	-	-	-	-	-	-	-	-	-	-	-	-	-	-	-
27749	6832	B	PhenoSense	1167	Clinical	CA21200		0.6	0.5	NA	NA	-	-	-	-	-	-	-	-	-	-	-	-	-	-	-	-	-	-	-	-	-	-	-	-	-	-	-	-	-	-	-	-	-	-	-	-	-	-
40766	4164	B	PhenoSense	1167	Clinical	CA24044		200.0	200.0	NA	NA	-	-	-	-	-	-	-	-	-	-	-	-	-	-	-	-	-	-	-	-	-	-	-	-	-	-	-	-	-	-	-	-	-	-	-	-	-	-
51657	4078	B	PhenoSense	1167	Clinical	CA34294		5.2	124.0	NA	NA	-	-	-	-	-	-	-	-	-	-	-	-	-	-	-	-	-	-	-	-	-	-	-	-	-	-	-	-	-	-	-	-	-	-	-	-	-	-
52094	4828	B	PhenoSense	1167	Clinical	CA34731		31.0	34.0	NA	NA	-	-	-	-	-	-	-	-	-	-	-	-	-	-	-	-	-	-	-	-	-	-	-	-	-	-	-	-	-	-	L	-	-	-	-	-	-	-
55848	1410	B	PhenoSense	1167	Clinical	CA37774		2.6	2.6	NA	NA	-	-	-	-	-	-	-	-	-	-	-	-	-	-	-	-	-	-	-	R	-	-	-	-	-	-	-	-	-	-	-	-	-	-	M	-	-	-
56097	634	B	PhenoSense	1167	Clinical	CA38023		8.7	9.8	NA	NA	-	-	-	-	-	K	-	-	-	-	-	-	-	-	-	-	-	-	-	-	-	-	-	-	-	-	-	-	-	-	-	-	-	-	-	-	-	-
56205	6501	B	PhenoSense	1167	Clinical	CA38131		0.6	0.6	NA	NA	-	-	-	-	-	-	-	-	-	-	-	-	-	-	-	-	-	-	-	-	-	-	-	-	-	-	-	-	-	-	-	-	-	-	-	-	-	-
57001	16384	B	PhenoSense	1167	Clinical	CA38927		2.4	200.0	NA	NA	-	-	-	-	-	-	-	-	-	-	-	-	-	-	-	-	-	-	-	-	-	-	-	-	-	-	-	-	-	-	-	-	-	-	-	-	-	-
59345	1147	B	PhenoSense	1167	Clinical	CA41273		0.7	1.5	NA	NA	-	-	-	-	-	-	-	-	-	-	-	-	-	-	-	-	-	-	-	-	-	-	-	-	-	-	-	-	-	-	-	-	-	-	-	-	-	-
60756	634	B	PhenoSense	1167	Clinical	CA42684		8.1	9.7	NA	NA	-	-	-	-	-	K	-	-	-	-	-	-	-	-	-	-	-	-	-	-	-	-	-	-	-	-	-	-	-	-	-	-	-	-	-	-	-	-
60858	17599	B	PhenoSense	1167	Clinical	CA42786		1.0	0.7	NA	NA	-	-	-	-	-	-	-	-	-	-	-	-	-	-	-	-	-	-	-	-	-	-	-	-	-	-	-	-	-	-	-	-	-	-	I	-	-	-
66151	1130	B	PhenoSense	1167	Clinical	CA48080		0.3	0.5	NA	NA	-	-	-	-	-	-	-	-	-	-	-	-	-	-	-	-	-	-	-	-	-	-	-	-	-	-	-	-	-	-	-	-	-	-	-	-	-	-
66243	1144	B	PhenoSense	1167	Clinical	CA48172		0.2	0.2	NA	NA	-	-	-	-	-	-	-	-	-	-	-	-	-	-	-	-	-	-	-	-	-	-	-	-	-	-	-	-	-	-	-	-	-	-	M	-	-	-
66267	1289	B	PhenoSense	1167	Clinical	CA48196		0.4	0.3	NA	NA	-	-	-	-	-	-	-	-	-	-	-	-	-	-	-	-	-	-	-	R	-	-	-	-	-	-	-	-	-	-	-	-	-	-	I	-	-	-
90035	1556	B	PhenoSense	1167	Clinical	CA71565		200.0	200.0	NA	NA	-	-	-	-	-	-	-	-	-	-	-	-	-	-	-	-	-	-	-	-	-	-	-	-	-	-	-	-	-	-	-	-	-	-	-	-	-	-
43994	1392	B	PhenoSense	1168	Clinical	7324-1		1.6	3.6	NA	NA	-	-	-	-	-	-	-	-	-	-	-	-	-	-	-	-	-	-	-	-	-	-	-	-	-	-	-	-	-	-	-	-	-	-	Q	-	-	-
43996	1392	B	PhenoSense	1168	Clinical	7324-4		2.8	5.3	NA	NA	-	-	-	-	-	-	-	-	-	-	-	-	-	-	-	-	-	-	-	-	-	-	-	-	-	-	-	-	-	-	-	-	-	-	Q	-	-	-
43997	1318	B	PhenoSense	1168	Clinical	1666-1		1.0	85.0	NA	NA	-	-	-	-	-	-	-	-	-	-	-	-	-	-	-	-	-	-	-	-	-	-	-	-	-	-	-	-	-	-	-	-	-	-	-	-	-	-
43998	1318	B	PhenoSense	1168	Clinical	1666-3		0.8	77.0	NA	NA	-	-	-	-	-	-	-	-	-	-	-	-	-	-	-	-	-	-	-	-	-	-	-	-	-	-	-	-	-	-	-	-	-	-	-	-	-	-
44003	2249	B	PhenoSense	1168	Clinical	3496-1		46.0	200.0	NA	NA	-	-	-	-	-	-	-	-	-	-	-	-	-	-	-	-	-	-	-	-	-	-	-	-	-	-	-	-	-	-	-	-	-	-	-	-	-	-
44004	2249	B	PhenoSense	1168	Clinical	3496-4		84.0	200.0	NA	NA	-	-	-	-	-	-	-	-	-	-	-	-	-	-	-	-	-	-	-	-	-	-	-	-	-	-	-	-	-	-	-	-	-	-	-	-	-	-
44005	624	B	PhenoSense	1168	Clinical	1617-1		0.9	1.0	NA	NA	-	-	-	-	-	-	-	-	-	-	-	-	-	-	-	-	-	-	-	-	-	-	-	-	-	-	-	-	-	-	-	-	-	-	-	-	-	-
44008	632	B	PhenoSense	1168	Clinical	4755-5		0.5	0.7	NA	NA	-	-	-	-	-	-	-	-	-	-	-	-	-	-	-	-	-	-	-	-	-	-	-	-	-	-	-	-	-	-	-	-	-	-	-	-	-	-
44009	3999	B	PhenoSense	1168	Clinical	7303-3		5.1	26.0	NA	NA	-	-	-	-	-	-	-	-	-	-	-	-	-	-	-	-	-	-	-	-	-	-	-	-	-	-	-	-	-	-	-	-	-	-	-	-	-	-
44012	1624	B	PhenoSense	1168	Clinical	4084-4		15.0	55.0	NA	NA	-	-	-	-	-	-	-	-	-	-	-	-	-	-	-	-	-	-	-	-	-	-	-	-	-	-	-	-	-	-	-	T	-	-	-	-	-	-
44013	4080	B	PhenoSense	1168	Clinical	17468-1		200.0	200.0	NA	NA	-	-	-	-	-	-	-	-	-	-	-	-	-	-	-	-	-	-	-	-	-	-	-	-	-	-	-	-	-	-	-	-	-	-	-	-	-	-
44014	4080	B	PhenoSense	1168	Clinical	17468-2		200.0	200.0	NA	NA	-	-	-	-	-	-	-	-	-	-	-	-	-	-	-	-	-	-	-	-	-	-	-	-	-	-	-	-	-	-	-	-	-	-	-	-	-	-
44015	4080	B	PhenoSense	1168	Clinical	17468-3		132.0	200.0	NA	NA	-	-	-	-	-	-	-	-	-	-	-	-	-	-	-	-	-	-	-	-	-	-	-	-	-	-	-	-	-	-	-	-	-	-	-	-	-	-
44016	4080	B	PhenoSense	1168	Clinical	17468-4		200.0	200.0	NA	NA	-	-	-	-	-	-	-	-	-	-	-	-	-	-	-	-	-	-	-	-	-	-	-	-	-	-	-	-	-	-	-	-	-	-	-	-	-	-
44018	794	B	PhenoSense	1168	Clinical	6360-1		0.1	0.3	NA	NA	-	-	-	-	-	-	-	-	-	-	-	-	-	-	-	-	-	-	-	-	-	-	-	-	-	-	-	-	-	-	-	-	-	-	I	-	-	-
44021	6434	B	PhenoSense	1168	Clinical	35764-2		0.4	0.4	NA	NA	-	-	-	-	-	-	-	-	-	-	-	-	-	-	-	-	-	-	-	-	-	-	-	-	-	-	-	-	-	-	-	E	-	-	I	-	-	-
44024	596	B	PhenoSense	1168	Clinical	883-4		0.4	0.7	NA	NA	-	-	-	-	-	-	-	-	-	-	-	-	-	-	-	-	-	-	-	-	-	-	-	-	-	-	-	-	-	-	-	-	-	-	-	G	-	-
44025	4434	B	PhenoSense	1168	Clinical	52534-2		200.0	200.0	NA	NA	-	-	-	-	-	-	-	-	-	-	-	-	-	-	-	-	-	-	-	-	-	-	-	-	-	-	-	-	-	-	-	-	-	-	-	-	-	-
44029	1166	B	PhenoSense	1168	Clinical	56252-1		200.0	200.0	NA	NA	-	-	-	-	-	-	-	-	-	-	-	-	-	-	-	-	-	-	-	-	-	-	-	-	-	-	-	-	-	-	-	-	-	-	M	-	-	-
44030	1499	B	PhenoSense	1168	Clinical	6463-13		0.2	0.3	NA	NA	-	-	-	-	-	-	-	-	-	-	-	-	-	-	-	-	-	-	-	-	-	-	-	-	-	-	-	-	-	-	-	-	-	-	M	-	-	-
44033	1531	B	PhenoSense	1168	Clinical	7295-1		0.5	0.5	NA	NA	-	-	-	-	-	-	-	-	-	-	-	-	-	-	-	-	-	-	-	-	-	-	-	-	-	-	-	-	-	-	-	-	-	-	-	-	-	-
69476	9839	B	PhenoSense	1168	Clinical	71361-1		200.0	200.0	NA	NA	.	.	.	.	.	.	.	.	.	.	.	.	.	.	.	.	.	.	.	.	.	.	-	-	-	-	-	-	-	-	-	-	-	-	T	-	-	-
69478	16353	B	PhenoSense	1168	Clinical	8415-2		0.4	0.6	NA	NA	.	.	.	.	.	.	.	.	.	.	.	.	.	.	.	.	.	.	.	.	.	.	-	-	-	-	-	-	-	-	-	-	-	-	-	-	-	-
75075	24325	B	PhenoSense	1210	Clinical	9095_d1		0.3	0.2	NA	NA	-	-	-	-	-	-	-	-	-	-	-	-	-	-	-	-	-	-	-	R	-	-	-	-	-	-	-	-	-	-	-	-	-	-	-	-	-	-
75077	24325	B	PhenoSense	1210	Clinical	9095_d337		29.0	56.0	NA	NA	-	-	-	-	-	-	-	-	-	-	-	-	-	-	-	-	-	-	-	R	-	-	-	-	-	-	-	-	-	-	-	-	-	-	-	-	-	-
75067	24326	B	PhenoSense	1210	Clinical	9079_d344		1.8	60.0	NA	NA	-	-	-	-	-	-	-	-	-	-	-	-	-	-	-	-	-	-	-	R	-	-	-	-	-	-	-	D	-	-	-	-	-	-	-	-	-	-
75109	24327	B	PhenoSense	1210	Clinical	9189_d1		0.4	0.4	NA	NA	-	-	-	-	-	-	-	-	-	-	-	-	-	-	-	-	-	-	-	-	-	-	-	-	-	-	-	A	-	-	-	-	-	-	-	-	-	-
75111	24327	B	PhenoSense	1210	Clinical	9189_d175		14.0	200.0	NA	NA	-	-	-	-	-	-	-	-	-	-	-	-	-	-	-	-	-	-	-	-	-	-	-	-	-	-	-	A	-	-	-	-	-	-	-	-	-	-
75047	24328	B	PhenoSense	1210	Clinical	9004_d337		1.3	89.0	NA	NA	-	-	-	-	-	-	-	-	-	-	-	-	-	-	-	-	-	-	-	-	-	-	-	-	-	-	-	-	-	-	-	-	-	-	-	-	-	-
75113	24329	B	PhenoSense	1210	Clinical	9200_d340		2.6	6.0	NA	NA	-	-	-	-	-	-	-	-	-	-	-	-	-	-	-	-	-	-	-	-	-	-	-	-	-	-	-	-	-	-	-	-	-	-	-	-	-	-
75079	24330	B	PhenoSense	1210	Clinical	9113_d1		0.5	0.6	NA	NA	-	-	-	-	-	-	-	-	-	-	-	-	-	-	-	-	-	-	-	-	I	-	-	-	-	-	-	-	-	-	-	-	-	-	-	-	-	-
75081	24330	B	PhenoSense	1210	Clinical	9113_d339		3.4	89.0	NA	NA	-	-	-	-	-	-	-	-	-	-	-	-	-	-	-	-	-	-	-	-	I	-	-	-	-	-	-	-	-	-	-	-	-	-	-	-	-	-
75041	24331	B	PhenoSense	1210	Clinical	8985_d1		200.0	200.0	NA	NA	-	-	-	-	-	-	-	-	-	-	-	-	-	-	-	-	-	-	-	-	-	-	-	-	-	-	-	-	-	-	-	-	-	-	-	-	-	-
75043	24331	B	PhenoSense	1210	Clinical	8985_d330		200.0	200.0	NA	NA	-	-	-	-	-	-	-	-	-	-	-	-	-	-	-	-	-	-	-	-	-	-	-	-	-	-	-	-	-	-	-	-	-	-	-	-	-	-
75115	24332	B	PhenoSense	1210	Clinical	9208_d362		0.4	0.3	NA	NA	-	-	-	-	-	-	-	-	-	-	-	-	-	-	-	-	-	-	-	-	-	-	-	-	-	-	-	-	-	-	-	-	-	-	I	-	-	-
75119	24333	B	PhenoSense	1210	Clinical	9226_d167		3.0	82.0	NA	NA	-	-	-	-	-	-	-	-	-	-	-	-	-	-	-	-	-	-	-	-	-	-	-	-	-	-	-	-	-	-	-	-	-	-	-	-	-	-
75093	24334	B	PhenoSense	1210	Clinical	9154_d1		0.3	0.5	NA	NA	-	-	-	-	-	-	-	-	-	-	-	-	-	-	-	-	-	-	-	-	-	-	-	-	-	-	-	-	-	-	-	-	-	-	T	-	-	-
75095	24334	B	PhenoSense	1210	Clinical	9154_d168		2.2	40.0	NA	NA	-	-	-	-	-	-	-	-	-	-	-	-	-	-	-	-	-	-	-	-	-	-	-	-	-	-	-	-	-	-	-	-	-	-	T	-	-	-
75059	24335	B	PhenoSense	1210	Clinical	9049_d221		99.0	200.0	NA	NA	-	-	-	-	-	-	-	-	-	-	-	-	-	-	-	-	-	-	-	-	-	-	-	-	-	-	-	-	-	-	-	-	-	-	T	-	-	-
75101	24336	B	PhenoSense	1210	Clinical	9172_d1		0.7	1.1	NA	NA	-	-	-	-	-	-	-	-	-	-	-	-	-	-	-	-	-	-	-	-	-	-	-	-	-	-	-	-	-	-	-	-	-	-	-	-	-	-
75103	24336	B	PhenoSense	1210	Clinical	9172_d330		24.0	89.0	NA	NA	-	-	-	-	-	-	-	VI	-	-	-	-	-	-	-	-	-	-	-	-	-	-	-	-	-	-	-	-	-	-	-	-	-	-	-	-	-	-
75033	24337	B	PhenoSense	1210	Clinical	8265_d1		4.7	3.1	NA	NA	-	-	-	-	-	-	-	-	-	-	-	-	-	-	-	-	-	-	-	-	-	-	-	-	-	-	-	EK	-	-	-	-	-	-	-	-	-	-
75037	24337	B	PhenoSense	1210	Clinical	8265_d1104		50.0	197.0	NA	NA	-	-	-	-	-	-	-	-	-	-	-	-	-	-	-	-	-	-	-	-	-	-	-	-	-	-	-	-	-	-	-	-	-	-	-	-	-	-
75035	24337	B	PhenoSense	1210	Clinical	8265_d776		82.0	200.0	NA	NA	-	-	-	-	-	-	-	-	-	-	-	-	-	-	-	-	-	-	-	-	-	-	-	-	-	-	-	-	-	-	-	-	-	-	-	-	-	-
75127	24338	B	PhenoSense	1210	Clinical	9246_d344		1.1	1.5	NA	NA	-	-	-	-	-	-	-	-	-	-	-	-	-	-	-	-	-	-	-	-	VI	-	-	-	-	-	-	-	-	-	-	-	-	-	-	-	-	-
75069	24339	B	PhenoSense	1210	Clinical	9085_d1		0.9	1.6	NA	NA	-	-	-	-	-	-	-	-	-	-	-	-	-	-	-	-	-	-	-	-	-	-	-	-	-	-	-	-	-	-	-	-	-	-	-	-	-	-
75071	24339	B	PhenoSense	1210	Clinical	9085_d316		29.0	83.0	NA	NA	-	-	-	-	-	-	-	-	-	-	-	-	-	-	-	-	-	-	-	-	-	-	-	-	-	-	-	-	-	-	-	-	-	-	-	-	-	-
75073	24340	B	PhenoSense	1210	Clinical	9086_d356		0.6	0.9	NA	NA	-	-	-	-	-	ED	-	-	-	-	-	-	-	-	-	-	-	-	-	-	-	-	-	-	-	-	-	-	-	-	-	-	-	-	T	-	-	-
75133	24341	B	PhenoSense	1210	Clinical	9287_d1		0.2	0.6	NA	NA	-	-	-	-	-	-	-	-	-	-	-	-	-	-	-	-	-	-	-	KR	-	-	-	-	-	-	-	-	-	-	-	-	-	-	L	-	-	-
75135	24341	B	PhenoSense	1210	Clinical	9287_d337		0.9	126.0	NA	NA	-	-	-	-	-	-	-	-	-	-	-	-	-	-	-	-	-	-	-	KR	-	-	-	-	-	-	-	-	-	-	-	-	-	-	L	-	-	-
75049	24343	B	PhenoSense	1210	Clinical	9014_d1		0.4	0.8	NA	NA	-	-	-	-	-	-	-	-	-	-	-	-	-	-	-	-	-	-	-	KR	-	-	-	-	-	-	-	-	-	-	-	-	-	-	-	-	-	-
75051	24343	B	PhenoSense	1210	Clinical	9014_d315		6.7	153.0	NA	NA	-	-	-	-	-	-	TP	-	-	-	-	-	-	-	-	-	-	-	-	KR	-	-	-	-	-	-	-	-	-	-	-	-	-	-	-	-	-	-
75083	24344	B	PhenoSense	1210	Clinical	9124_d1		0.3	0.2	NA	NA	-	-	-	-	-	-	-	-	-	-	-	-	-	-	-	-	-	-	-	R	-	-	-	-	-	-	-	-	-	-	-	-	-	-	-	-	-	-
75089	24344	B	PhenoSense	1210	Clinical	9124_d339		51.0	200.0	NA	NA	-	-	-	-	-	-	-	-	-	-	-	-	-	-	-	-	-	-	-	R	-	-	-	-	-	-	-	-	-	-	-	-	-	-	-	-	-	-
75055	24345	B	PhenoSense	1210	Clinical	9019_d349		3.4	41.0	NA	NA	-	-	-	-	-	-	-	-	-	-	-	-	-	-	-	-	-	-	-	-	-	-	-	-	-	-	-	-	-	-	-	-	-	-	-	-	-	-
75057	24346	B	PhenoSense	1210	Clinical	9035_d334		17.0	200.0	NA	NA	-	-	-	-	-	-	-	-	-	-	-	-	-	-	-	-	-	-	-	-	-	-	-	-	-	-	-	-	-	-	-	-	-	LI	-	-	-	-
75121	24347	B	PhenoSense	1210	Clinical	9231_d1		0.8	1.1	NA	NA	-	-	-	-	-	-	-	-	-	-	-	-	-	-	-	-	-	-	-	-	-	-	-	-	-	-	-	-	-	-	-	-	-	-	T	-	-	-
75123	24347	B	PhenoSense	1210	Clinical	9231_d268		13.0	200.0	NA	NA	-	-	-	-	-	-	-	-	-	-	-	-	-	-	-	-	-	-	-	-	-	-	-	-	-	-	-	-	-	-	-	-	-	-	T	-	-	-
75091	24348	B	PhenoSense	1210	Clinical	9126_d299		14.0	139.0	NA	NA	-	-	-	-	-	-	-	-	-	-	-	-	-	-	-	-	-	-	-	-	-	-	-	-	-	-	-	EG	-	-	-	-	-	-	-	-	-	-
75061	24349	B	PhenoSense	1210	Clinical	9053_d1		0.3	0.5	NA	NA	-	-	-	-	-	-	-	-	-	-	-	-	-	-	-	-	-	-	-	KR	-	-	-	-	-	-	-	-	-	-	-	-	-	-	-	-	-	-
75063	24349	B	PhenoSense	1210	Clinical	9053_d233		1.3	53.0	NA	NA	-	-	-	-	-	EK	-	-	-	-	-	-	-	-	-	-	-	-	-	KR	-	-	-	-	-	-	-	-	-	-	-	-	-	-	VA	-	-	-
75097	24350	B	PhenoSense	1210	Clinical	9163_d1		0.2	0.3	NA	NA	-	-	-	-	-	-	-	-	-	-	-	-	-	-	-	-	-	-	-	-	-	-	-	-	-	-	-	-	-	-	-	-	-	-	-	-	-	-
75099	24350	B	PhenoSense	1210	Clinical	9163_d358		0.3	18.0	NA	NA	-	-	-	-	-	-	-	-	-	-	-	-	-	-	-	-	-	-	-	-	-	-	-	-	-	-	-	-	-	-	-	-	-	-	-	-	-	-
75021	24351	B	PhenoSense	1210	Clinical	8256_d1		0.9	1.4	NA	NA	-	-	-	-	-	-	-	-	-	-	-	-	-	-	-	-	-	-	-	KR	-	-	-	-	-	-	-	-	-	-	-	-	-	-	-	-	-	-
75031	24351	B	PhenoSense	1210	Clinical	8256_d1097		2.0	2.2	NA	NA	-	-	-	-	-	-	-	-	-	-	-	-	-	-	-	-	-	-	-	-	-	-	-	-	-	-	-	-	-	-	-	-	-	-	-	-	-	-
75025	24351	B	Antivirogram	1210	Clinical	8256_d510		23.8	45.2	NA	NA	-	-	-	-	-	-	-	-	-	-	-	-	-	-	-	-	-	-	-	-	-	-	-	-	-	-	-	-	-	-	-	-	-	-	-	-	-	-
75027	24351	B	Antivirogram	1210	Clinical	8256_d678		30.4	36.3	NA	NA	-	-	-	-	-	-	-	-	-	-	-	-	-	-	-	-	-	-	-	-	-	-	-	-	-	-	-	-	-	-	-	-	-	-	-	-	-	-
75029	24351	B	PhenoSense	1210	Clinical	8256_d841		24.0	51.0	NA	NA	-	-	-	-	-	-	-	-	-	-	-	-	-	-	-	-	-	-	-	-	-	-	-	-	-	-	-	-	-	-	-	-	-	-	-	-	-	-
75129	24353	B	PhenoSense	1210	Clinical	9255_d1		0.7	0.9	NA	NA	-	-	-	-	-	-	-	-	-	-	-	-	-	-	-	-	-	-	-	-	-	-	-	-	-	-	-	-	-	-	-	-	-	-	-	-	-	-
75131	24353	B	PhenoSense	1210	Clinical	9255_d279		12.0	36.0	NA	NA	-	-	-	-	-	-	-	-	-	-	-	-	-	-	-	-	-	-	-	-	-	-	-	-	-	-	-	-	-	-	-	-	-	-	-	-	-	-
75105	24354	B	PhenoSense	1210	Clinical	9182_d1		0.2	2.0	NA	NA	-	-	-	-	-	-	-	-	-	-	-	-	-	-	-	-	-	-	-	-	-	-	-	-	-	-	-	-	-	-	-	-	-	-	-	-	-	-
75107	24354	B	PhenoSense	1210	Clinical	9182_d359		5.1	200.0	NA	NA	-	-	-	-	-	-	-	-	-	-	-	-	-	-	-	-	-	-	-	-	-	-	-	-	-	-	-	-	-	-	-	-	-	-	-	-	-	-
74947	9150	B	PhenoSense	1210	Clinical	6376_d427		11.0	26.0	NA	NA	-	-	-	-	-	-	-	-	-	-	-	-	-	-	-	-	-	-	-	-	-	-	-	-	-	-	-	-	-	-	-	-	-	-	-	-	-	-
74949	9150	B	PhenoSense	1210	Clinical	6376_d508		16.0	33.0	NA	NA	-	-	-	-	-	-	-	-	-	-	-	-	-	-	-	-	-	-	-	-	-	-	-	-	-	-	-	-	-	-	-	-	-	-	-	-	-	-
74895	9153	B	PhenoSense	1210	Clinical	6335_d629		0.3	0.6	NA	NA	-	-	-	-	-	-	-	-	-	-	-	-	-	-	-	-	-	-	-	-	I	-	-	-	-	-	-	-	-	-	-	-	-	-	-	-	-	-
75011	9154	B	Antivirogram	1210	Clinical	8418_d195		23.7	59.5	NA	NA	-	-	-	-	-	-	-	-	-	-	-	-	-	-	-	-	-	-	-	-	-	-	-	-	-	-	-	K	-	-	-	-	-	-	-	-	-	-
75013	9154	B	Antivirogram	1210	Clinical	8418_d272		21.8	49.4	NA	NA	-	-	-	-	-	-	-	-	-	-	-	-	-	-	-	-	-	-	-	-	-	-	-	-	-	-	-	EK	-	-	-	-	-	-	-	-	-	-
74937	9161	B	PhenoSense	1210	Clinical	6372_d83		200.0	200.0	NA	NA	-	-	-	-	-	-	-	-	-	-	-	-	-	-	-	-	-	-	-	-	-	-	-	-	-	-	-	-	-	-	-	-	-	-	M	-	-	-
74961	9162	B	Antivirogram	1210	Clinical	8313_d750		5.1	82.0	NA	NA	-	-	-	-	-	-	-	-	-	-	-	-	-	-	-	-	-	-	-	-	-	-	-	-	-	-	-	-	-	-	-	-	-	-	-	-	-	-
74963	9162	B	PhenoSense	1210	Clinical	8313_d848		3.0	32.0	NA	NA	-	-	-	-	-	-	-	-	-	-	-	-	-	-	-	-	-	-	-	-	-	-	-	-	-	-	-	-	-	-	-	-	-	-	-	-	-	-
74885	9170	B	PhenoSense	1210	Clinical	6325_d342		1.3	1.1	NA	NA	-	-	-	-	-	-	-	-	-	-	-	-	-	-	-	-	-	-	-	-	-	-	-	-	-	-	-	-	-	-	-	-	-	-	M	-	-	-
74887	9170	B	PhenoSense	1210	Clinical	6325_d430		9.0	4.4	NA	NA	-	-	-	-	-	-	-	-	-	-	-	-	-	-	-	-	-	-	-	-	-	-	-	-	-	-	-	-	-	-	-	-	-	-	M	-	-	-
75001	9177	B	Antivirogram	1210	Clinical	8362_d168		347.2	59.5	NA	NA	-	-	-	-	-	-	-	-	-	-	-	-	-	-	-	-	-	-	-	-	-	-	-	-	-	-	-	-	-	-	-	-	-	-	-	EQ	-	-
75003	9177	B	Antivirogram	1210	Clinical	8362_d337		390.6	24.8	NA	NA	-	-	-	-	-	-	-	-	-	-	-	-	-	-	-	-	-	-	-	-	-	-	-	-	-	-	-	-	-	-	-	-	-	-	-	-	-	-
75005	9177	B	Antivirogram	1210	Clinical	8362_d501		446.4	52.7	NA	NA	-	-	-	-	-	-	-	-	-	-	-	-	-	-	-	-	-	-	-	-	-	-	-	-	-	-	-	-	-	-	-	-	-	-	-	-	-	-
74999	9177	B	Antivirogram	1210	Clinical	8362_d84		347.2	59.5	NA	NA	-	-	-	-	-	-	-	-	-	-	-	-	-	-	-	-	-	-	-	-	-	-	-	-	-	-	-	-	-	-	-	-	-	-	-	-	-	-
74959	9188	B	Antivirogram	1210	Clinical	8266_d145		3.4	59.5	NA	NA	-	-	-	-	-	-	-	-	-	-	-	-	-	-	-	-	-	-	-	-	I	-	-	-	-	-	-	-	-	-	-	-	-	-	-	-	-	-
74897	9190	B	PhenoSense	1210	Clinical	6338_d113		200.0	200.0	NA	NA	-	-	-	-	-	-	-	-	-	-	-	-	-	-	-	-	-	-	-	-	-	-	-	-	-	-	-	-	-	-	-	-	-	-	-	-	-	-
74899	9190	B	PhenoSense	1210	Clinical	6338_d225		200.0	200.0	NA	NA	-	-	-	-	-	-	-	-	-	-	-	-	-	-	-	-	-	-	-	-	-	-	-	-	-	-	-	-	-	-	-	-	-	-	-	-	-	-
74901	9190	B	PhenoSense	1210	Clinical	6338_d336		200.0	200.0	NA	NA	-	-	-	-	-	-	-	-	-	-	-	-	-	-	-	-	-	-	-	-	-	-	-	-	-	-	-	-	-	-	-	-	-	-	-	-	-	-
74911	9192	B	PhenoSense	1210	Clinical	6357_d140		124.0	174.0	NA	NA	-	-	-	-	-	-	-	-	-	-	-	-	-	-	-	-	-	-	-	KR	-	-	-	-	-	-	-	-	-	-	-	-	-	-	-	-	-	-
74913	9192	B	PhenoSense	1210	Clinical	6357_d276		104.0	134.0	NA	NA	-	-	-	PT	-	-	-	-	-	-	-	-	-	-	-	-	-	-	-	KR	-	-	-	-	-	-	-	-	-	-	-	-	-	-	-	-	-	-
74915	9192	B	PhenoSense	1210	Clinical	6357_d422		128.0	149.0	NA	NA	-	-	-	PST	-	-	-	-	-	-	-	-	-	-	-	-	-	-	-	KR	-	-	-	-	-	-	-	-	-	-	-	-	-	-	-	-	-	-
74917	9192	B	PhenoSense	1210	Clinical	6357_d506		138.0	200.0	NA	NA	-	-	-	PST	-	-	-	-	-	-	-	-	-	-	-	-	-	-	-	KR	-	-	-	-	-	-	-	-	-	-	-	-	-	-	-	-	-	-
75007	9195	B	Antivirogram	1210	Clinical	8371_d105		21.3	59.5	NA	NA	-	-	-	-	-	-	-	-	-	-	-	-	-	-	-	-	-	-	-	-	-	-	-	-	-	-	-	-	-	-	-	-	-	-	I	-	-	-
75009	9195	B	Antivirogram	1210	Clinical	8371_d286		13.2	42.9	NA	NA	-	-	-	-	-	-	-	-	-	-	-	-	-	-	-	-	-	-	-	-	-	-	-	-	-	-	-	-	-	-	-	-	-	-	I	-	-	-
74891	9196	B	PhenoSense	1210	Clinical	6333_d114		200.0	200.0	NA	NA	-	-	-	-	-	-	-	-	-	-	-	-	-	-	-	-	-	-	-	-	-	-	-	-	-	-	-	-	-	-	-	-	-	-	-	-	-	-
74893	9196	B	PhenoSense	1210	Clinical	6333_d283		200.0	200.0	NA	NA	-	-	-	-	-	-	-	-	-	-	-	-	-	-	-	-	-	-	-	-	-	-	-	-	-	-	-	-	-	-	-	-	-	-	-	-	-	-
74995	9197	B	Antivirogram	1210	Clinical	8361_d176		9.0	59.5	NA	NA	-	-	-	-	-	-	-	-	-	-	-	-	-	-	-	-	-	-	-	-	-	-	-	-	-	-	-	-	-	-	-	-	-	-	M	-	-	-
74997	9197	B	PhenoSense	1210	Clinical	8361_d259		9.2	200.0	NA	NA	-	-	SG	-	-	-	-	-	-	-	-	-	-	-	-	-	-	-	-	-	-	-	-	-	-	-	-	-	-	-	-	-	-	-	M	-	-	-
74993	9197	B	Antivirogram	1210	Clinical	8361_d84		21.0	36.0	NA	NA	-	-	-	-	-	-	-	-	-	-	-	-	-	-	-	-	-	-	-	-	-	-	-	-	-	-	-	-	-	-	-	-	-	-	M	-	-	-
74903	9199	B	PhenoSense	1210	Clinical	6351_d140		21.0	32.0	NA	NA	-	-	-	-	-	-	-	-	-	-	-	-	-	-	-	-	-	-	-	-	-	-	-	-	-	-	-	-	-	-	-	-	-	-	T	-	-	-
74905	9199	B	PhenoSense	1210	Clinical	6351_d287		38.0	164.0	NA	NA	-	-	-	-	-	-	-	-	-	-	-	-	-	-	-	-	-	-	-	-	-	-	-	-	-	-	-	-	-	-	-	-	-	LI	T	-	-	-
74907	9199	B	PhenoSense	1210	Clinical	6351_d434		200.0	200.0	NA	NA	-	-	-	-	-	-	-	-	-	-	-	-	-	-	-	-	-	-	-	-	-	-	-	-	-	-	-	-	-	-	-	-	-	LI	T	-	-	-
74909	9199	B	PhenoSense	1210	Clinical	6351_d679		200.0	200.0	NA	NA	-	-	-	-	-	-	-	-	-	-	-	-	-	-	-	-	-	-	-	-	-	-	-	-	-	-	-	-	-	-	-	-	-	-	T	-	-	-
74889	9202	B	PhenoSense	1210	Clinical	6329_d153		16.0	34.0	NA	NA	-	-	-	-	-	-	-	-	-	-	-	-	-	-	-	-	-	-	-	-	-	-	-	-	-	-	-	-	-	-	-	-	-	-	-	-	-	-
74981	9206	B	PhenoSense	1210	Clinical	8347_d1170		8.4	200.0	NA	NA	-	-	-	-	-	D	-	-	-	-	-	-	-	-	-	-	-	-	-	-	-	-	-	-	-	-	-	-	-	-	-	-	-	-	-	-	-	-
74973	9206	B	Antivirogram	1210	Clinical	8347_d253		3.5	23.2	NA	NA	-	-	-	-	-	D	-	-	-	-	-	-	-	-	-	-	-	-	-	-	-	-	-	-	-	-	-	-	-	-	-	-	-	-	-	-	-	-
74975	9206	B	Antivirogram	1210	Clinical	8347_d341		31.1	24.8	NA	NA	-	-	-	-	-	D	-	-	-	-	-	-	-	-	-	-	-	-	-	KR	-	-	-	-	-	-	-	-	-	-	-	-	-	-	-	-	-	-
74977	9206	B	PhenoSense	1210	Clinical	8347_d763		5.8	200.0	NA	NA	-	-	-	-	-	D	-	-	-	-	-	-	-	-	-	-	-	-	-	-	-	-	-	-	-	-	-	-	-	-	-	-	-	-	-	-	-	-
74979	9206	B	PhenoSense	1210	Clinical	8347_d922		12.0	200.0	NA	NA	-	-	-	-	-	D	-	-	-	-	-	-	-	-	-	-	-	-	-	-	-	-	-	-	-	-	-	-	-	-	-	-	-	-	-	-	-	-
74969	9215	B	PhenoSense	1210	Clinical	8315_d867		14.0	182.0	NA	NA	-	-	-	-	-	-	-	-	-	-	-	-	-	-	-	-	-	-	-	-	-	-	-	-	-	-	-	-	-	-	-	-	-	-	-	-	-	-
74971	9215	B	PhenoSense	1210	Clinical	8315_d985		9.5	156.0	NA	NA	-	-	-	-	-	-	-	-	-	-	-	-	-	-	-	-	-	-	-	-	-	-	-	-	-	-	-	-	-	-	-	-	-	-	-	-	-	-
74957	9221	B	Antivirogram	1210	Clinical	8252_d140		8.5	85.0	NA	NA	-	-	-	-	-	-	-	-	-	-	-	-	-	-	-	-	-	-	-	-	-	-	-	-	-	-	-	-	-	-	-	-	-	-	-	-	-	-
74955	9221	B	Antivirogram	1210	Clinical	8252_d84		10.7	85.0	NA	NA	-	-	-	-	-	-	-	-	-	-	-	-	-	-	-	-	-	-	-	-	-	-	-	-	-	-	-	-	-	-	-	-	-	-	-	-	-	-
74987	9225	B	PhenoSense	1210	Clinical	8356_d1017		0.5	0.5	NA	NA	-	-	-	-	-	-	-	-	-	-	-	-	-	-	-	-	-	-	-	KR	-	-	-	-	-	-	-	-	-	-	-	-	-	-	-	-	-	-
74983	9225	B	PhenoSense	1210	Clinical	8356_d846		0.6	0.6	NA	NA	-	-	-	-	-	-	-	-	-	-	-	-	-	-	-	-	-	-	-	R	-	-	-	-	-	-	-	-	-	-	-	-	-	-	-	-	-	-
74985	9225	B	PhenoSense	1210	Clinical	8356_d925		0.3	0.3	NA	NA	-	-	-	-	-	-	-	-	-	-	-	-	-	-	-	-	-	-	-	R	-	-	-	-	-	-	-	-	-	-	-	-	-	-	-	-	-	-
74921	9226	B	PhenoSense	1210	Clinical	6360_d142		81.0	94.0	NA	NA	-	-	-	-	-	-	-	-	-	-	KT	-	-	-	-	-	-	-	-	-	-	-	-	-	-	-	-	-	-	-	-	-	-	-	T	-	-	-
74923	9226	B	PhenoSense	1210	Clinical	6360_d248		148.0	106.0	NA	NA	-	-	-	-	-	-	-	-	-	-	KT	-	-	-	-	-	-	-	-	-	-	-	-	-	-	-	-	-	-	-	-	-	-	-	T	-	-	-
74951	9234	B	PhenoSense	1210	Clinical	8242_d660		75.0	200.0	NA	NA	-	-	-	-	-	-	-	-	-	-	-	-	-	-	-	-	-	-	-	-	-	-	-	-	-	-	-	-	-	-	-	-	-	-	IT	-	-	-
74939	9235	B	PhenoSense	1210	Clinical	6373_d111		128.0	200.0	NA	NA	L	-	-	-	-	-	-	-	-	-	-	-	-	-	-	-	-	-	-	R	-	-	-	-	-	-	-	-	-	-	-	-	-	-	-	-	-	-
74941	9235	B	PhenoSense	1210	Clinical	6373_d223		96.0	151.0	NA	NA	L	-	-	-	-	-	-	-	-	-	-	-	-	-	-	-	-	-	-	R	-	-	-	-	-	-	-	-	-	-	-	-	-	-	-	-	-	-
74943	9235	B	PhenoSense	1210	Clinical	6373_d421		167.0	200.0	NA	NA	L	-	-	-	-	-	-	-	-	-	-	-	-	-	-	-	-	-	-	R	-	-	-	-	-	-	-	-	-	-	-	-	-	-	-	-	-	-
74945	9235	B	PhenoSense	1210	Clinical	6373_d493		200.0	200.0	NA	NA	L	-	-	-	-	-	-	-	-	-	-	-	-	-	-	-	-	-	-	R	-	-	-	-	-	-	-	-	-	-	-	-	-	-	-	-	-	-
74919	9246	B	PhenoSense	1210	Clinical	6359_d93		13.0	44.0	NA	NA	-	-	-	-	-	-	-	-	-	-	-	-	-	-	-	-	-	-	-	-	-	-	-	-	-	-	-	-	-	-	-	-	-	-	-	-	-	-
74965	9247	B	Antivirogram	1210	Clinical	8314_d168		3.2	5.3	NA	NA	-	-	-	-	-	-	-	-	-	-	-	-	-	-	-	-	-	-	-	-	-	-	-	-	-	-	-	-	-	-	-	-	-	-	-	-	-	-
74991	9249	B	PhenoSense	1210	Clinical	8359_d1091		73.0	197.0	NA	NA	-	-	-	-	-	-	-	-	-	-	-	-	-	-	-	-	-	-	-	-	-	-	-	-	-	-	-	-	-	-	-	-	-	-	-	-	-	-
74925	9255	B	PhenoSense	1210	Clinical	6367_d112		200.0	166.0	NA	NA	-	-	-	-	-	-	-	-	-	-	-	-	-	-	-	-	-	-	-	-	-	-	-	-	-	-	-	-	-	-	-	-	-	-	T	-	-	-
74927	9255	B	PhenoSense	1210	Clinical	6367_d140		200.0	108.0	NA	NA	-	-	-	-	-	-	-	-	-	-	-	-	-	-	-	-	-	-	-	-	-	-	-	-	-	-	-	-	-	-	-	-	-	-	T	-	-	-
74929	9255	B	PhenoSense	1210	Clinical	6367_d168		200.0	74.0	NA	NA	-	-	-	-	-	-	-	-	-	-	-	-	-	-	-	-	-	-	-	-	-	-	-	-	-	-	-	-	-	-	-	-	-	-	T	-	-	-
74931	9255	B	PhenoSense	1210	Clinical	6367_d224		200.0	49.0	NA	NA	-	-	-	-	-	-	-	-	-	-	-	-	-	-	-	-	-	-	-	-	-	-	-	-	-	-	-	-	-	-	-	-	-	-	T	-	-	-
74933	9255	B	PhenoSense	1210	Clinical	6367_d280		200.0	38.0	NA	NA	-	-	-	-	-	-	-	-	-	-	-	-	-	-	-	-	-	-	-	-	-	-	-	-	-	-	-	-	-	-	-	-	-	-	T	-	-	-
74935	9255	B	PhenoSense	1210	Clinical	6367_d427		200.0	58.0	NA	NA	-	-	-	-	-	-	-	-	-	-	-	-	-	-	-	-	-	-	-	-	-	-	-	-	-	-	-	-	-	-	-	-	-	-	T	-	-	-
74953	9234	B	Antivirogram	1210	Clinical	8242_d660V		17.0	84.5	NA	NA	-	-	-	-	-	-	-	-	-	-	-	-	-	-	-	-	-	-	-	-	-	-	-	-	-	-	-	-	-	-	-	-	-	-	M	-	-	-
80671	27089	G	Antivirogram	1251	Clinical	02.KP122		0.5	0.3	NA	NA	-	-	-	-	-	-	-	-	-	-	-	-	-	-	-	-	-	-	-	-	-	-	-	-	-	-	-	-	-	-	-	-	-	-	T	-	-	-
80685	27096	G	Antivirogram	1251	Clinical	02.KS018		0.7	0.3	NA	NA	-	-	-	-	-	-	-	-	-	-	-	-	-	-	-	-	-	-	-	-	-	-	-	-	-	-	-	-	-	-	-	-	-	-	T	-	-	-
80717	27112	A	Antivirogram	1251	Clinical	02.KTB002		0.5	2.4	NA	NA	-	-	-	-	-	-	-	-	-	-	S	-	-	-	-	-	-	-	-	-	-	-	-	-	-	-	-	-	-	-	-	-	-	-	T	-	-	-
80755	27131	G + J	Antivirogram	1251	Clinical	02.LBR060		0.8	0.9	NA	NA	-	-	-	-	-	-	-	-	-	-	-	-	-	-	-	-	-	-	-	-	-	-	-	-	-	-	-	-	-	-	-	-	-	-	T	-	-	-
80985	27247	G	PhenoSense	1253	Clinical	01-100083		0.7	1.6	NA	NA	-	-	-	-	-	-	-	-	-	-	-	-	-	-	-	-	-	-	-	-	-	-	-	-	-	-	-	-	-	-	-	-	-	-	T	-	-	-
80987	27248	G	PhenoSense	1253	Clinical	01-100084		0.2	1.4	NA	NA	-	-	-	-	-	-	-	-	-	-	-	-	-	-	-	-	-	-	-	-	I	-	-	-	-	-	-	-	-	-	-	-	-	-	T	-	-	-
80989	27249	CRF02_AG	PhenoSense	1253	Clinical	01-100085		1.3	0.4	NA	NA	-	-	-	-	-	-	-	-	-	-	-	-	-	-	-	-	-	-	-	-	-	-	-	-	-	-	-	-	-	-	-	-	-	-	I	-	-	-
80991	27250	G	PhenoSense	1253	Clinical	01-100086		1.2	0.9	NA	NA	-	-	-	-	-	-	-	-	-	-	-	-	-	-	-	-	-	-	-	-	-	-	-	-	-	-	-	-	-	-	-	-	-	-	T	-	-	-
80993	27251	CRF02_AG	PhenoSense	1253	Clinical	01-100087		0.2	0.6	NA	NA	-	-	-	-	-	-	-	-	-	-	-	-	-	-	-	-	-	-	-	-	-	-	-	-	-	-	-	-	-	-	-	-	-	-	T	D	-	-
80995	27252	G	PhenoSense	1253	Clinical	01-100088		0.6	0.5	NA	NA	-	-	-	-	-	-	-	-	-	-	-	-	-	-	-	-	-	-	-	-	-	-	-	-	-	-	-	-	-	-	-	-	-	-	T	-	-	-
80997	27253	G	PhenoSense	1253	Clinical	01-100089		0.6	0.7	NA	NA	-	-	-	-	-	-	-	-	-	-	-	-	-	-	-	-	-	-	-	-	-	-	-	-	-	-	-	-	-	-	-	-	-	-	T	-	-	-
80999	27254	G	PhenoSense	1253	Clinical	01-100090		0.8	1.4	NA	NA	-	-	-	-	-	-	-	-	-	-	-	-	-	-	-	-	-	-	-	R	-	-	-	-	-	-	-	-	-	-	-	-	-	-	T	-	-	-
81001	27255	CRF25_cpx	PhenoSense	1253	Clinical	01-100091		0.4	1.0	NA	NA	-	-	-	-	-	-	-	-	-	-	-	-	-	-	-	-	-	-	-	-	-	-	-	-	-	-	-	-	-	-	-	-	-	-	T	-	-	-
81003	27256	CRF02_AG	PhenoSense	1253	Clinical	3-018899		0.4	0.1	NA	NA	-	-	-	-	-	-	-	-	-	-	-	-	-	-	-	-	-	-	-	-	-	-	-	-	-	-	-	-	-	-	-	-	-	-	X	D	-	-
81005	27257	CRF02_AG	PhenoSense	1253	Clinical	3-018910		0.5	0.3	NA	NA	-	-	-	S	-	-	-	-	-	-	-	-	-	-	-	-	-	-	-	-	-	-	-	-	-	-	-	-	-	-	-	-	-	-	T	ED	-	-
81007	27258	G	PhenoSense	1253	Clinical	3-022877		0.5	0.3	NA	NA	-	-	-	T	-	-	-	-	-	-	-	-	-	-	-	-	-	-	-	-	-	-	-	-	-	-	-	-	-	-	-	-	-	-	T	-	-	-
81009	27259	G	PhenoSense	1253	Clinical	3-022878		0.3	0.2	NA	NA	-	-	-	-	-	-	-	-	-	-	-	-	-	-	-	-	-	-	-	R	-	-	-	-	-	-	-	-	-	-	-	-	-	-	T	-	-	-
81011	27260	G	PhenoSense	1253	Clinical	3-022879		0.6	0.6	NA	NA	-	-	-	-	-	-	-	-	-	-	-	-	-	-	-	-	-	-	-	-	VI	-	-	-	-	-	-	-	-	-	-	-	-	-	T	-	-	-
81013	27261	G	PhenoSense	1253	Clinical	3-022880		0.8	0.4	NA	NA	-	-	-	-	-	-	-	-	-	-	-	-	-	-	-	-	-	-	-	R	-	-	-	-	-	-	-	-	-	-	-	-	-	-	T	-	-	-
81015	27262	G	PhenoSense	1253	Clinical	3-022881		0.4	0.4	NA	NA	-	-	-	-	-	-	-	-	-	-	-	-	-	-	-	-	-	-	-	-	-	-	-	-	-	-	-	-	-	-	-	-	-	-	T	-	-	-
81017	27263	G	PhenoSense	1253	Clinical	3-022882		0.4	0.5	NA	NA	-	-	-	-	-	-	-	-	-	-	-	-	-	-	-	-	-	-	-	R	-	-	-	-	-	-	-	-	-	-	-	-	-	-	T	-	-	-
81019	27264	G	PhenoSense	1253	Clinical	3-022883		0.5	0.4	NA	NA	-	-	-	-	-	-	-	-	-	-	-	-	-	-	-	-	-	-	-	-	-	-	-	-	-	-	-	-	-	-	-	-	-	-	T	-	-	-
81748	11630	B	PhenoSense	1259	Lab	WT		1.0	1.0	NA	NA	-	-	-	-	-	-	-	-	-	-	-	-	-	-	-	-	-	-	-	-	-	-	-	-	-	-	-	-	-	-	-	-	-	-	-	-	-	-
81749	11630	B	PhenoSense	1259	Lab	K101P		26.0	171.0	NA	NA	-	-	-	-	-	-	-	-	-	-	-	-	-	-	-	-	-	-	-	-	-	-	-	-	-	-	-	-	-	-	-	-	-	-	-	-	-	-
81750	11630	B	PhenoSense	1259	Lab	K103R		1.3	1.1	NA	NA	-	-	-	-	-	-	-	-	-	-	-	-	-	-	-	-	-	-	-	-	-	-	-	-	-	-	-	-	-	-	-	-	-	-	-	-	-	-
81751	11630	B	PhenoSense	1259	Lab	V179D		3.4	2.1	NA	NA	-	-	-	-	-	-	-	-	-	-	-	-	-	-	-	-	-	-	-	-	-	-	-	-	-	-	-	-	-	-	-	-	-	-	-	-	-	-
81752	11630	B	PhenoSense	1259	Lab	103R_179D		19.0	16.0	NA	NA	-	-	-	-	-	-	-	-	-	-	-	-	-	-	-	-	-	-	-	-	-	-	-	-	-	-	-	-	-	-	-	-	-	-	-	-	-	-
81778	27683	B	PhenoSense	1265	Clinical	LLR_01_w12		200.0	47.0	NA	NA	-	-	-	-	-	-	-	-	-	-	-	-	-	-	-	-	-	-	-	-	-	-	-	-	-	-	-	-	-	-	-	-	-	-	-	-	-	-
81780	27683	B	PhenoSense	1265	Clinical	LLR_01_w30		200.0	118.0	NA	NA	-	-	-	-	-	-	-	-	-	-	-	-	-	-	-	-	-	-	-	-	-	-	-	-	-	-	-	-	-	-	-	-	-	-	-	-	-	-
52417	1429	B	PhenoSense	1267	Clinical	CA35054		45.0	160.0	NA	NA	-	-	-	-	-	-	-	-	-	-	-	-	-	-	-	-	-	-	-	KR	-	-	-	-	-	-	-	-	-	-	-	-	-	-	VI	-	-	-
55753	1819	B	PhenoSense	1267	Clinical	CA37679		19.0	35.0	NA	NA	-	-	-	-	-	-	-	-	-	-	-	-	-	-	-	-	-	-	-	-	-	-	-	-	-	-	-	-	-	-	-	-	-	-	-	-	-	-
55939	1549	B	PhenoSense	1267	Clinical	CA37865		41.0	200.0	NA	NA	-	-	-	-	-	-	-	-	-	-	-	-	-	-	-	-	-	-	-	-	I	-	-	-	-	-	-	-	-	-	-	-	-	-	-	-	-	-
56171	1497	B	PhenoSense	1267	Clinical	CA38097		200.0	200.0	NA	NA	-	-	-	-	-	-	-	-	-	-	-	-	-	-	-	-	-	-	-	R	-	-	-	-	-	-	-	-	-	-	-	-	-	-	I	-	-	-
59375	4374	B	PhenoSense	1267	Clinical	CA41303		13.0	200.0	NA	NA	-	-	-	S	-	-	-	-	-	-	KT	-	-	-	-	-	-	-	-	-	-	-	-	-	-	-	-	-	-	-	-	-	-	-	-	-	-	-
59407	4463	B	PhenoSense	1267	Clinical	CA41335		28.0	72.0	NA	NA	-	-	-	-	-	-	-	-	-	-	-	-	-	-	-	-	-	-	-	-	-	-	-	-	-	-	-	-	-	-	-	-	-	-	-	-	-	-
60684	4518	B	PhenoSense	1267	Clinical	CA42612		3.6	120.0	NA	NA	-	-	-	-	-	-	-	-	-	-	-	-	-	-	-	-	-	-	-	-	-	-	-	-	-	-	-	-	-	-	-	-	-	-	T	-	-	-
60698	8070	B	PhenoSense	1267	Clinical	CA42626		0.2	0.1	NA	NA	-	-	-	-	-	-	-	-	-	-	-	-	-	-	-	-	-	-	-	-	VI	-	-	-	-	-	-	-	-	-	-	-	-	-	-	-	-	-
60806	14192	B	PhenoSense	1267	Clinical	CA42734		200.0	200.0	NA	NA	-	-	-	-	-	-	-	-	-	-	R	-	-	-	-	-	-	-	-	-	I	-	-	-	-	-	-	-	-	-	-	-	-	-	VI	-	-	-
66195	6585	B	PhenoSense	1267	Clinical	CA48124		200.0	200.0	NA	NA	-	-	A	-	-	-	-	-	-	-	-	-	-	-	-	-	-	-	-	KR	-	-	-	-	-	-	-	-	-	-	-	-	-	-	I	-	-	-
66239	1535	B	PhenoSense	1267	Clinical	CA48168		1.8	1.5	NA	NA	-	-	-	-	-	-	-	-	-	-	-	-	-	-	-	-	-	-	-	-	-	-	-	-	-	-	-	-	-	-	-	-	-	-	-	-	-	-
81830	27706	B	Antivirogram	1267	Clinical	MY0512		240.0	500.0	NA	NA	-	-	-	-	-	-	-	-	-	-	-	-	-	-	-	-	-	-	-	R	-	-	-	-	-	-	-	-	-	-	-	-	-	-	I	-	-	-
81894	1834	B	PhenoSense	1267	Clinical	CA63812		200.0	200.0	NA	NA	-	-	-	-	-	-	-	-	-	-	-	-	-	-	-	-	-	-	-	-	-	-	-	-	-	-	-	-	-	-	-	-	-	-	-	-	-	-
84909	29087	B	Antivirogram	1278	Clinical	00FR-1473		0.5	2.1	NA	NA	-	-	-	-	-	-	-	-	-	-	-	-	-	-	-	-	-	-	-	-	-	-	-	-	-	-	-	-	-	-	-	-	-	-	-	-	-	-
84911	29088	B	Antivirogram	1278	Clinical	00FR-1516		4.3	3.7	NA	NA	-	-	-	-	-	-	-	-	-	-	-	-	-	-	-	-	-	-	-	-	-	-	-	-	-	-	-	-	-	-	-	-	-	-	T	-	-	-
84913	29089	CRF02_AG	Antivirogram	1278	Clinical	00GB-03_09		0.5	0.7	NA	NA	-	-	-	-	-	-	-	-	-	-	-	-	-	-	-	-	-	-	-	-	-	-	-	-	-	-	-	-	-	-	-	-	-	-	T	D	-	-
84915	29090	CRF13_cpx	Antivirogram	1278	Clinical	01CM-104		1.2	0.3	NA	NA	-	-	-	-	-	-	-	-	-	-	-	-	-	-	-	-	-	-	-	-	-	-	-	-	-	-	-	-	-	-	-	-	-	-	T	-	-	-
84917	29091	CRF02_AG	Antivirogram	1278	Clinical	01CM-89		1.2	0.9	NA	NA	-	-	-	-	-	-	-	-	-	-	-	-	-	-	-	-	-	-	-	-	-	-	-	-	-	-	-	-	-	-	-	-	-	-	T	-	-	-
84919	29092	CRF02_AG	Antivirogram	1278	Clinical	01CM-NW3		0.5	1.3	NA	NA	-	-	-	-	-	-	-	-	-	-	-	-	-	-	-	-	-	-	-	-	-	-	-	-	-	-	-	-	-	-	-	-	-	-	T	D	-	-
84921	29093	F	Antivirogram	1278	Clinical	01CM-OU_52		2.3	2.1	NA	NA	-	-	-	-	-	-	-	-	-	-	-	-	-	-	-	-	-	-	-	-	-	-	-	-	-	-	-	-	-	-	L	-	-	-	T	-	-	-
84923	29094	D	Antivirogram	1278	Clinical	02CM-18		0.5	0.4	NA	NA	-	-	-	-	-	-	-	-	-	-	-	-	-	-	-	-	-	-	-	-	I	-	-	-	-	-	-	-	-	-	-	-	-	-	T	-	-	-
84925	29095	D	Antivirogram	1278	Clinical	02CM-2		1.2	1.5	NA	NA	-	-	-	-	-	-	-	-	-	-	-	-	-	-	-	-	-	-	-	-	-	R	-	-	-	-	-	-	-	-	-	-	-	-	T	-	-	-
84927	29096	CRF09_cpx	Antivirogram	1278	Clinical	02CM-42		0.6	0.3	NA	NA	-	-	-	-	-	-	-	-	-	-	-	-	-	-	-	-	-	-	-	-	I	-	-	-	-	-	-	-	-	-	-	-	-	-	M	-	-	-
84929	29097	G	Antivirogram	1278	Clinical	02FR-1599		4.2	1.9	NA	NA	-	-	-	-	-	-	-	-	-	-	-	-	-	-	-	-	-	-	-	-	-	-	-	-	-	-	-	-	-	-	-	-	-	-	T	-	-	-
84931	29098	CRF02_AG	Antivirogram	1278	Clinical	03BF-186		0.5	0.7	NA	NA	-	-	-	-	-	-	-	-	-	-	-	-	-	-	-	-	-	-	-	KR	-	-	-	-	-	-	-	-	-	-	-	-	-	-	T	D	-	-
84933	29099	CRF02_AG	Antivirogram	1278	Clinical	03BF-206		3.6	9.9	NA	NA	-	-	-	-	-	-	-	-	-	-	-	-	-	-	-	-	-	-	-	-	-	-	-	-	-	-	-	-	-	-	-	-	-	-	L	D	-	-
84935	29100	CRF06_cpx	Antivirogram	1278	Clinical	03BF-225		2.1	NA	NA	NA	-	-	-	-	-	-	-	-	-	-	-	-	-	-	-	-	-	-	-	-	-	-	-	-	-	-	-	-	-	-	-	R	-	-	T	-	-	-
84937	29101	CRF02_AG	Antivirogram	1278	Clinical	03BF-231		1.2	2.0	NA	NA	-	-	-	-	-	-	-	-	-	-	-	-	-	-	-	-	-	-	-	-	-	-	-	-	-	-	-	-	-	-	-	-	-	-	T	-	-	-
84939	29102	CRF06_cpx	Antivirogram	1278	Clinical	03BF-276		1.2	1.0	NA	NA	-	-	-	-	-	-	-	-	-	-	-	-	-	-	-	-	-	-	-	-	I	-	-	-	-	-	-	-	-	-	-	-	-	-	T	-	-	-
84941	29103	CRF02_AG	Antivirogram	1278	Clinical	03BF-287		NA	1.1	NA	NA	-	-	-	-	-	-	-	-	-	-	-	-	-	-	-	-	-	-	-	R	-	-	-	-	-	-	-	-	-	-	-	-	-	-	T	-	-	-
84943	29104	CRF06_cpx	Antivirogram	1278	Clinical	03BF-288		1.6	2.0	NA	NA	-	-	-	-	-	-	-	-	-	-	-	-	-	-	-	-	-	-	-	-	-	-	-	-	-	-	-	-	-	-	-	-	-	-	IT	-	-	-
84945	29105	G	Antivirogram	1278	Clinical	03BF-296		2.7	1.3	NA	NA	-	-	-	-	-	-	-	-	-	-	-	-	-	-	-	-	-	-	-	-	-	-	-	-	-	-	-	-	-	-	-	-	-	-	T	-	-	-
6029	2320	B	PhenoSense	1285	Clinical	CA8417		200.0	79.0	NA	NA	-	-	-	-	-	-	-	-	-	-	-	-	-	-	-	-	-	-	-	-	-	-	-	-	-	-	-	-	-	-	-	-	-	-	-	-	-	-
10516	4011	B	PhenoSense	1285	Clinical	CA12855		0.8	0.6	NA	NA	-	-	-	-	-	-	-	-	-	-	-	-	-	-	-	-	-	-	-	-	-	-	-	-	-	-	-	-	-	-	-	-	-	-	-	-	-	-
26206	7877	B	PhenoSense	1285	Clinical	CA19917		0.2	0.3	NA	NA	-	-	-	-	-	D	-	-	-	-	-	-	-	-	-	-	-	-	-	-	-	-	-	-	-	-	-	-	-	-	-	-	-	-	-	-	-	-
26478	8053	B	PhenoSense	1285	Clinical	CA20189		1.2	2.8	NA	NA	-	-	-	-	-	-	-	-	-	-	-	-	-	-	-	-	-	-	-	-	I	-	-	-	-	-	-	-	-	-	-	-	-	-	M	-	-	-
26506	8075	B	PhenoSense	1285	Clinical	CA20217		0.5	1.0	NA	NA	-	-	-	-	-	-	-	-	-	-	-	-	-	-	-	-	-	-	-	-	-	-	-	-	-	-	-	-	-	-	-	-	-	-	-	-	-	-
26536	8092	B	PhenoSense	1285	Clinical	CA20247		7.3	3.6	NA	NA	-	-	-	-	-	-	-	-	-	-	-	-	-	-	-	-	-	-	-	-	-	-	-	-	-	-	-	-	-	-	-	-	-	-	I	-	-	-
27085	8190	B	PhenoSense	1285	Clinical	SRW1-20798		85.0	200.0	NA	NA	-	-	-	-	-	-	-	-	-	-	-	-	-	-	-	-	-	-	-	-	-	-	-	-	-	-	-	-	-	-	-	-	-	-	M	-	-	-
27645	8369	B	PhenoSense	1285	Clinical	CA21096		0.5	0.4	NA	NA	-	-	-	-	-	-	-	-	-	-	-	-	-	-	-	-	-	-	-	R	-	-	-	-	-	-	-	-	-	-	-	-	G	-	-	-	-	-
27662	8384	B	PhenoSense	1285	Clinical	CA21113		3.6	200.0	NA	NA	-	-	-	-	-	-	-	-	-	-	-	-	-	-	-	-	-	-	-	-	-	-	-	-	-	-	-	-	-	-	-	-	-	-	M	-	-	-
27690	1547	B	PhenoSense	1285	Clinical	CA21141		72.0	200.0	NA	NA	-	-	-	-	-	-	-	-	-	-	-	-	-	-	-	-	-	-	-	R	-	-	-	-	-	-	-	-	-	-	-	-	-	-	-	-	-	-
27723	8422	B	PhenoSense	1285	Clinical	CA21174		0.6	0.7	NA	NA	-	-	-	-	-	-	-	-	-	-	-	-	-	-	-	-	-	-	-	R	-	-	-	-	-	-	-	-	-	-	-	-	-	-	-	-	-	-
28210	8606	B	PhenoSense	1285	Clinical	RDL-1		4.5	8.3	NA	NA	-	-	-	-	-	-	-	-	-	-	-	-	-	-	-	-	-	-	-	R	-	-	-	-	-	-	-	-	-	-	-	-	AE	-	I	-	-	-
28211	8607	B	PhenoSense	1285	Clinical	RDL-2		82.0	200.0	NA	NA	-	-	-	-	-	-	-	-	-	-	-	-	-	-	-	-	-	-	-	R	-	-	-	-	-	-	-	-	-	-	-	-	-	-	-	-	-	-
28214	8608	B	PhenoSense	1285	Clinical	RDL-3		200.0	200.0	NA	NA	-	IV	-	-	-	-	-	-	-	-	-	-	-	-	-	-	-	-	-	-	-	-	-	-	-	-	-	-	-	-	-	-	-	-	ILM	-	-	-
28247	8609	B	PhenoSense	1285	Clinical	RDL-4		57.0	195.0	NA	NA	-	-	-	-	IM	-	-	-	-	-	-	-	-	-	-	-	-	-	-	-	-	-	-	-	-	-	-	-	-	-	-	-	-	-	M	-	-	-
28243	8610	B	PhenoSense	1285	Clinical	RDL-5		200.0	200.0	NA	NA	-	-	-	-	-	-	-	-	-	-	-	-	-	-	-	-	-	-	-	-	-	-	-	-	-	-	-	-	-	-	-	-	-	-	ILM	-	-	-
28234	8616	B	PhenoSense	1285	Clinical	RDL-11		44.0	100.0	NA	NA	-	-	-	-	-	-	-	-	-	-	-	-	-	-	-	-	-	-	-	-	-	-	-	-	-	-	-	-	-	-	-	-	-	-	VI	-	-	-
28233	8617	B	PhenoSense	1285	Clinical	RDL-12		100.0	100.0	NA	NA	-	-	-	-	-	-	-	-	-	-	-	-	-	-	-	-	-	-	-	-	-	-	-	-	-	-	-	-	-	-	-	-	-	-	-	-	-	CR
28244	8618	B	PhenoSense	1285	Clinical	RDL-13		100.0	100.0	NA	NA	-	-	-	-	-	-	-	-	-	-	-	-	-	-	-	-	-	-	-	-	-	-	-	-	-	-	-	-	-	-	-	-	-	-	-	-	-	-
28242	8619	B	PhenoSense	1285	Clinical	RDL-14		0.9	0.8	NA	NA	-	-	-	-	-	-	-	-	-	-	-	-	-	-	-	-	-	-	-	-	I	-	-	-	-	-	-	-	ED	-	-	-	-	-	-	-	-	-
28241	8621	B	PhenoSense	1285	Clinical	RDL-16		0.5	0.6	NA	NA	-	-	-	-	-	-	-	-	-	-	-	-	-	-	-	-	-	-	-	R	-	-	-	-	-	-	-	-	-	-	-	-	-	-	-	-	-	-
28236	8623	B	PhenoSense	1285	Clinical	RDL-18		20.0	43.0	NA	NA	-	-	-	-	-	-	-	-	-	-	-	-	-	-	-	-	-	-	-	-	-	-	-	-	-	-	-	-	-	-	-	-	-	-	-	-	-	-
28238	8626	B	PhenoSense	1285	Clinical	RDL-21		1.2	1.3	NA	NA	-	-	-	-	-	-	-	-	-	-	-	-	-	-	-	-	-	-	-	-	-	-	-	-	-	-	-	-	-	-	-	-	-	-	-	-	-	-
39953	7113	B	PhenoSense	1285	Clinical	CA23545		200.0	200.0	NA	NA	-	-	-	-	-	-	-	-	-	-	-	-	-	-	-	-	-	-	-	-	-	-	-	-	-	-	-	-	-	-	-	-	-	-	-	-	-	-
40241	9690	B	PhenoSense	1285	Clinical	CA23718		200.0	200.0	NA	NA	-	-	-	-	-	-	-	-	-	-	-	-	-	-	-	-	-	-	-	R	-	-	-	-	-	-	-	-	-	-	-	-	-	-	I	-	-	-
40525	9738	B	PhenoSense	1285	Clinical	CA23888		3.9	200.0	NA	NA	-	-	-	-	-	-	-	-	-	-	-	-	-	-	-	-	-	-	-	-	-	-	-	-	-	-	-	-	-	-	-	-	-	-	M	-	-	-
41596	9927	B	PhenoSense	1285	Clinical	CA24531		200.0	200.0	NA	NA	-	-	-	-	-	-	-	-	-	-	-	-	-	-	-	-	-	-	-	-	-	-	-	-	-	-	-	-	-	-	-	-	-	-	-	-	-	-
45045	11624	B	PhenoSense	1285	Clinical	SRW6-27647		87.0	200.0	NA	NA	-	-	-	-	-	-	-	-	-	-	-	-	-	-	-	-	-	-	-	-	-	-	-	-	-	-	-	-	-	-	-	-	-	-	-	-	-	-
50510	14144	B	PhenoSense	1285	Clinical	SHNY-1-RT		0.7	0.9	NA	NA	-	-	-	-	-	-	-	-	-	-	-	-	-	-	-	-	-	-	-	-	-	-	-	-	-	-	-	-	-	-	-	-	-	-	-	-	-	-
51630	14155	B	PhenoSense	1285	Clinical	CA34267		0.6	0.4	NA	NA	-	-	-	-	-	-	-	-	-	-	-	-	-	-	-	-	-	-	-	-	-	-	-	-	-	-	-	-	-	-	-	-	-	-	-	-	-	-
51671	14184	B	PhenoSense	1285	Clinical	CA34308		0.6	200.0	NA	NA	-	-	-	-	-	-	-	-	-	-	-	-	-	-	-	-	-	-	-	R	-	-	-	-	-	-	-	-	-	-	-	-	-	-	M	X	-	-
51884	14314	B	PhenoSense	1285	Clinical	CA34521		200.0	200.0	157.0	200.0	-	-	-	-	-	-	-	-	-	-	-	-	-	-	-	-	-	-	-	-	-	-	-	-	-	-	-	-	-	-	-	-	-	-	-	-	-	-
51884	14314	B	PhenoSense	1285	Clinical	CA34521		200.0	200.0	157.0	200.0	-	-	-	-	-	-	-	-	-	-	-	-	-	-	-	-	-	-	-	-	-	-	-	-	-	-	-	-	-	-	-	-	-	-	-	-	-	-
51884	14314	B	PhenoSense	1285	Clinical	CA34521		200.0	200.0	157.0	200.0	-	-	-	-	-	-	-	-	-	-	-	-	-	-	-	-	-	-	-	-	-	-	-	-	-	-	-	-	-	-	-	-	-	-	-	-	-	-
51884	14314	B	PhenoSense	1285	Clinical	CA34521		200.0	200.0	157.0	200.0	-	-	-	-	-	-	-	-	-	-	-	-	-	-	-	-	-	-	-	-	-	-	-	-	-	-	-	-	-	-	-	-	-	-	-	-	-	-
52475	7992	B	PhenoSense	1285	Clinical	CA35112		0.5	0.7	NA	NA	-	-	-	-	-	-	-	-	-	-	-	-	-	-	-	-	-	-	-	-	-	-	-	-	-	-	-	-	-	-	-	-	-	-	T	-	-	-
52588	14732	B	PhenoSense	1285	Clinical	CA35225		14.0	39.0	NA	NA	-	-	-	-	-	-	-	-	-	-	-	-	-	-	-	-	-	-	-	-	-	-	-	-	-	-	-	-	-	-	-	-	-	-	T	-	-	-
52916	14959	B	PhenoSense	1285	Clinical	CA35555		0.7	0.8	NA	NA	-	-	-	-	-	-	TP	-	-	-	-	-	-	-	-	-	-	-	-	-	-	-	-	-	-	-	-	-	-	-	-	-	-	-	-	-	-	-
55838	4900	B	PhenoSense	1285	Clinical	CA37764		0.6	0.6	NA	NA	-	-	-	-	-	-	-	-	-	-	-	-	-	-	-	-	-	-	-	-	-	-	-	-	-	-	-	-	-	-	-	-	-	-	-	-	-	-
56027	9679	B	PhenoSense	1285	Clinical	CA37953		0.6	0.6	NA	NA	-	-	-	-	-	-	-	-	-	-	-	-	-	-	-	-	-	-	-	-	-	-	-	-	-	-	-	-	-	-	-	-	-	-	-	-	-	-
56379	16092	B	PhenoSense	1285	Clinical	CA38305		101.0	128.0	NA	NA	-	-	-	-	-	-	-	-	-	-	-	-	-	-	-	-	-	-	-	-	-	-	-	-	-	-	-	-	-	-	-	-	-	-	L	-	-	-
56495	14151	B	PhenoSense	1285	Clinical	CA38421		1.8	2.2	NA	NA	-	-	-	-	-	-	-	-	-	-	-	-	-	-	-	-	-	-	-	-	-	-	-	-	-	-	-	-	-	-	-	-	-	-	I	-	-	-
57097	16430	B	PhenoSense	1285	Clinical	CA39023		0.6	0.9	NA	NA	-	-	-	-	-	-	-	-	-	-	-	-	-	-	-	-	-	-	-	-	-	-	-	-	-	-	-	-	-	-	-	-	-	-	-	-	-	-
57234	16486	B	PhenoSense	1285	Clinical	CA39160		200.0	200.0	NA	NA	-	-	-	-	-	-	-	-	-	-	-	-	-	-	-	-	-	-	-	R	-	-	-	-	-	-	-	-	-	-	-	-	-	-	-	-	-	-
57268	16503	B	PhenoSense	1285	Clinical	CA39194		0.5	0.4	NA	NA	-	-	-	-	-	-	-	-	-	-	-	-	-	-	-	-	-	-	-	-	-	-	-	-	-	-	-	-	-	-	-	-	-	-	-	-	-	-
58808	17331	B	PhenoSense	1285	Clinical	ENSW-1		32.0	200.0	NA	NA	-	-	-	-	-	-	-	-	-	-	-	-	-	-	-	-	-	-	-	-	-	-	-	-	-	-	-	-	-	-	-	-	-	-	-	-	-	-
58813	17334	B	PhenoSense	1285	Clinical	SHNY-14		200.0	200.0	NA	NA	-	-	-	-	-	-	-	-	-	-	-	-	-	-	-	-	-	-	-	-	-	-	-	-	-	-	-	A	-	-	-	-	-	-	-	-	-	-
59255	17581	B	PhenoSense	1285	Clinical	WAEN_A		0.2	0.3	NA	NA	-	-	-	-	-	EK	-	-	-	-	-	-	-	-	-	-	-	-	-	R	-	-	-	-	-	-	-	-	-	-	-	-	-	-	IM	-	-	-
59257	17582	B	PhenoSense	1285	Clinical	WAEN_B		200.0	19.0	NA	NA	-	-	-	-	-	-	-	-	-	-	-	-	-	-	-	-	-	-	-	KR	-	-	-	-	-	-	-	-	-	-	-	-	-	-	-	-	-	-
59261	17584	B	PhenoSense	1285	Clinical	WAEN_D		0.7	1.2	NA	NA	-	-	-	-	-	D	-	-	-	-	-	-	-	-	-	-	-	-	-	-	-	-	-	-	-	-	-	-	-	-	-	-	-	-	-	-	-	-
59263	17585	B	PhenoSense	1285	Clinical	WAEN_E		32.0	200.0	NA	NA	-	-	-	-	-	-	-	-	-	-	-	-	-	-	-	-	-	-	-	-	-	-	-	-	-	-	-	-	-	-	-	-	-	-	VI	-	-	-
60087	18013	B	PhenoSense	1285	Clinical	KSC-1		76.0	200.0	NA	NA	-	-	-	-	-	-	-	-	-	-	-	-	-	-	-	-	-	-	-	-	-	-	-	-	-	-	-	-	-	-	-	-	-	-	VA	-	-	-
60089	18014	B	PhenoSense	1285	Clinical	KSC-2		2.4	5.0	NA	NA	-	-	-	-	-	-	-	-	-	-	-	-	-	-	-	-	-	-	-	-	-	-	-	-	-	-	-	-	-	-	-	-	-	-	-	-	-	-
60091	18015	B	PhenoSense	1285	Clinical	KSC-3		7.5	22.0	NA	NA	-	-	-	-	-	-	-	-	-	-	-	-	-	-	-	-	-	-	-	-	-	-	-	-	-	-	-	-	-	-	-	-	-	-	-	-	-	-
60095	18017	B	PhenoSense	1285	Clinical	KSC-5		17.0	53.0	NA	NA	-	-	-	-	-	-	-	-	-	-	-	-	-	-	-	-	-	-	-	-	-	-	-	-	-	-	-	-	-	-	-	-	-	-	-	-	-	-
60099	18019	B	PhenoSense	1285	Clinical	KSC-7		70.0	200.0	NA	NA	-	-	-	-	-	-	-	-	-	-	-	-	-	-	-	-	-	-	-	-	-	-	-	-	-	-	-	-	-	-	IR	R	-	-	I	-	-	-
60101	18020	B	PhenoSense	1285	Clinical	KSC-8		1.0	1.5	NA	NA	-	-	-	-	-	-	-	-	-	-	-	-	-	-	-	-	-	-	-	KR	-	-	-	-	-	-	-	-	-	-	-	-	-	-	-	-	-	-
60103	18021	B	PhenoSense	1285	Clinical	KSC-9		5.1	12.0	NA	NA	-	-	-	T	-	-	-	-	-	-	-	-	-	-	-	-	-	-	-	-	-	-	-	-	-	-	-	-	-	-	-	-	-	-	-	-	-	-
60109	18024	B	PhenoSense	1285	Clinical	KSC-12		1.9	5.2	NA	NA	-	-	-	-	-	-	-	-	-	-	-	-	-	-	-	-	-	-	-	-	-	-	-	-	-	-	-	-	-	-	-	-	-	-	M	-	-	-
60113	18026	B	PhenoSense	1285	Clinical	KSC-14		0.8	0.6	NA	NA	-	-	-	-	-	-	-	-	-	-	-	-	-	-	-	-	-	-	-	-	-	-	-	-	-	-	-	-	-	-	-	-	-	-	TI	-	-	-
60115	18027	B	PhenoSense	1285	Clinical	KSC-15		37.0	109.0	NA	NA	-	-	-	-	-	-	-	-	-	-	-	-	-	-	-	-	-	-	-	-	-	-	-	-	-	-	-	-	-	-	-	-	-	-	-	-	-	-
60117	18028	B	PhenoSense	1285	Clinical	KSC-16		21.0	128.0	NA	NA	-	-	-	-	-	-	-	-	-	-	-	-	-	-	-	-	-	-	-	-	-	-	-	-	-	-	-	-	-	-	-	-	-	-	-	-	-	-
60640	18314	B	PhenoSense	1285	Clinical	SHNY-21		2.0	2.7	NA	NA	-	-	-	-	-	-	-	-	-	-	-	-	-	-	-	-	-	-	-	-	-	-	-	-	-	-	-	-	-	-	-	-	-	-	-	-	-	-
60642	18315	B	PhenoSense	1285	Clinical	SHNY-22		0.9	1.2	NA	NA	-	-	-	-	-	-	-	-	-	-	-	-	-	-	-	-	-	-	-	KR	-	-	-	-	-	-	-	-	-	-	-	-	-	-	VRL	EK	-	-
60644	18316	B	PhenoSense	1285	Clinical	GA-1		21.0	200.0	NA	NA	-	-	-	-	-	-	-	-	-	-	-	-	-	-	-	-	-	-	-	-	-	-	-	-	-	-	-	-	-	-	-	-	-	-	-	-	-	-
60646	18317	B	PhenoSense	1285	Clinical	GA-2		50.0	200.0	NA	NA	-	-	-	-	-	-	-	-	-	-	-	-	-	-	-	-	-	-	-	-	-	-	-	-	-	-	-	-	-	-	-	-	-	-	-	-	-	-
60648	18318	B	PhenoSense	1285	Clinical	WCS_1		0.2	0.3	NA	NA	-	-	-	-	-	-	-	-	-	-	R	-	-	-	-	-	-	-	-	-	-	-	-	-	-	-	-	-	-	-	-	-	-	-	-	-	-	-
60650	18319	B	PhenoSense	1285	Clinical	WCS_2		73.0	196.0	NA	NA	-	-	-	-	-	-	-	-	-	-	-	-	-	-	-	-	-	-	-	-	-	-	-	-	-	-	-	-	-	-	-	-	-	-	-	-	-	-
60758	4066	B	PhenoSense	1285	Clinical	CA42686		5.5	66.0	NA	NA	-	-	-	-	-	-	-	-	-	-	-	-	-	-	-	MV	-	-	-	-	-	-	-	-	-	-	-	-	-	-	-	-	-	-	I	-	-	-
60958	18369	B	PhenoSense	1285	Clinical	CA42886		200.0	200.0	NA	NA	-	-	-	-	-	-	-	-	-	-	-	-	-	-	-	-	-	-	-	R	-	-	-	-	-	-	-	-	-	-	-	-	-	-	-	-	-	-
61046	18413	B	PhenoSense	1285	Clinical	CA42974		42.0	81.0	NA	NA	-	-	-	-	-	-	-	-	-	-	-	-	-	-	-	-	-	-	-	R	-	-	-	-	-	-	-	-	-	-	-	-	-	-	M	-	-	-
61090	18435	B	PhenoSense	1285	Clinical	SR178746		13.0	200.0	NA	NA	-	-	-	-	-	D	-	-	-	-	-	-	-	-	-	-	-	-	-	-	-	-	-	-	-	-	-	-	-	-	-	-	-	-	-	-	-	-
61092	18436	B	PhenoSense	1285	Clinical	SR175406		9.5	138.0	NA	NA	PT	-	-	-	-	-	-	-	-	-	-	-	-	-	-	-	-	-	-	-	I	-	-	-	-	-	-	-	-	-	-	-	-	-	-	-	-	-
61094	18437	B	PhenoSense	1285	Clinical	SR188922		0.6	0.7	NA	NA	-	-	-	-	-	-	-	-	-	-	-	-	-	-	-	-	-	-	-	-	-	-	-	-	-	-	-	-	-	-	-	-	-	-	-	-	-	-
61096	18438	B	PhenoSense	1285	Clinical	SR218761		123.0	200.0	NA	NA	-	-	-	-	-	D	-	-	-	-	-	-	-	-	-	-	-	-	-	-	-	-	-	-	-	-	-	-	-	-	-	-	-	-	-	-	-	-
61098	18439	B	PhenoSense	1285	Clinical	SR192444		10.0	32.0	NA	NA	-	-	-	-	-	-	-	-	-	-	-	-	-	-	-	-	-	-	-	-	-	-	-	-	-	-	-	-	-	-	-	-	-	-	-	-	-	-
61100	18440	B	PhenoSense	1285	Clinical	SR207311		1.2	1.5	NA	NA	-	-	-	-	-	-	-	-	-	-	KR	-	-	-	-	-	-	-	-	-	-	-	QR	-	-	-	-	-	-	-	-	-	-	-	-	-	-	-
61102	18441	B	PhenoSense	1285	Clinical	SR174394		0.7	0.6	NA	NA	-	-	-	-	-	-	-	-	-	-	-	-	-	-	-	-	-	-	-	-	-	-	-	-	-	-	-	-	-	-	-	-	-	-	-	-	-	-
61104	18442	B	PhenoSense	1285	Clinical	SR204571		0.9	0.7	NA	NA	-	-	-	-	-	-	-	-	-	-	-	-	-	-	-	-	-	-	-	-	-	-	-	-	-	-	-	-	-	-	-	-	-	-	-	-	-	-
61106	18443	B	PhenoSense	1285	Clinical	SR219005		171.0	200.0	NA	NA	-	-	-	-	-	-	-	-	-	-	-	-	-	-	-	-	-	-	-	-	-	-	-	-	-	-	-	-	-	-	-	-	-	-	-	-	-	-
61108	18444	B	PhenoSense	1285	Clinical	SR204572		12.0	30.0	NA	NA	-	-	-	-	-	-	-	-	-	-	-	-	-	-	-	-	-	-	-	R	-	-	-	-	-	-	-	-	-	-	-	-	-	-	VI	-	-	-
61110	18445	B	PhenoSense	1285	Clinical	SR217136		0.5	0.7	NA	NA	-	-	-	-	-	D	-	-	-	-	-	-	-	-	-	-	-	-	-	-	-	-	-	-	-	-	-	-	-	-	-	-	-	-	-	-	-	-
61112	18446	B	PhenoSense	1285	Clinical	SR200432		1.0	106.0	NA	NA	-	-	-	-	-	-	-	-	-	-	-	-	-	-	-	-	-	-	-	-	-	-	-	-	-	-	-	-	-	-	-	-	-	-	I	-	-	-
61114	18447	B	PhenoSense	1285	Clinical	SR167484		13.0	47.0	NA	NA	-	-	-	-	-	-	-	-	-	-	R	-	-	-	-	-	-	-	-	R	-	-	-	-	-	-	-	-	-	-	-	-	-	-	I	-	-	-
61116	18448	B	PhenoSense	1285	Clinical	SR201325		46.0	200.0	NA	NA	-	-	-	-	-	K	-	-	-	-	-	-	-	-	-	-	-	-	-	-	-	-	-	-	-	-	-	-	-	-	-	-	-	-	M	-	-	-
61118	18449	B	PhenoSense	1285	Clinical	SR193596		1.1	1.2	NA	NA	-	-	-	-	-	-	-	-	-	-	-	-	-	-	-	-	-	-	-	-	-	-	-	-	-	-	-	-	-	-	-	-	-	-	-	-	-	-
61120	18450	B	PhenoSense	1285	Clinical	SR148161		1.0	1.2	NA	NA	-	-	-	-	-	D	-	-	-	-	-	-	-	-	-	-	-	-	-	-	-	-	-	-	-	-	-	-	-	-	-	-	-	-	-	-	-	-
61122	18451	B	PhenoSense	1285	Clinical	SR208661		200.0	200.0	NA	NA	-	-	-	-	-	-	-	-	-	-	-	-	-	-	-	-	-	-	-	-	-	-	-	-	-	-	-	-	-	-	-	-	-	-	-	-	-	-
61124	18452	B	PhenoSense	1285	Clinical	SR196827		1.1	0.7	NA	NA	-	-	-	-	-	-	-	-	-	-	-	-	-	-	-	-	-	-	-	-	-	-	-	-	-	-	-	-	-	-	-	-	-	-	M	-	-	-
61126	18453	B	PhenoSense	1285	Clinical	SR218754		1.3	1.7	NA	NA	-	-	-	-	-	-	-	-	-	-	-	-	-	-	-	-	-	-	-	-	-	-	-	-	-	-	-	-	-	-	-	-	-	-	-	-	-	-
61128	18454	B	PhenoSense	1285	Clinical	SR189596		0.9	0.7	NA	NA	-	-	-	-	-	-	-	-	-	-	-	-	-	-	-	-	-	-	-	-	-	-	-	-	-	-	-	-	-	-	-	-	-	-	-	-	-	-
61130	18455	B	PhenoSense	1285	Clinical	SR191111		200.0	67.0	NA	NA	-	V	-	-	-	-	-	-	-	-	-	-	-	-	-	-	-	-	-	-	-	-	-	-	-	-	-	-	-	-	-	-	-	-	L	-	-	-
61132	18456	B	PhenoSense	1285	Clinical	SR219018		30.0	50.0	NA	NA	-	-	-	-	-	-	-	-	-	-	-	-	-	-	-	-	-	-	-	-	-	-	-	-	-	-	-	-	-	-	-	-	-	-	-	-	-	-
61134	18457	B	PhenoSense	1285	Clinical	SR143535		1.2	1.6	NA	NA	-	-	-	-	-	-	-	-	-	-	-	-	-	PS	-	-	-	-	-	R	-	-	-	-	-	-	-	-	-	-	-	-	-	-	-	-	-	-
61136	18458	B	PhenoSense	1285	Clinical	SR191114		21.0	107.0	NA	NA	-	-	-	-	-	ED	-	-	-	-	-	-	-	-	-	-	-	-	-	R	-	-	-	-	-	-	-	-	-	-	-	-	-	-	-	-	-	-
61138	18459	B	PhenoSense	1285	Clinical	SR193581		200.0	47.0	NA	NA	-	-	-	-	-	-	-	-	-	-	-	-	-	-	-	-	-	-	-	R	-	-	-	-	-	-	-	-	K	-	-	-	-	-	-	-	-	-
61140	18460	B	PhenoSense	1285	Clinical	SR196077		11.0	35.0	NA	NA	-	-	-	-	-	-	-	-	-	-	-	-	-	-	-	-	-	-	-	-	-	-	-	-	-	-	-	-	-	-	-	-	-	-	-	-	-	-
61142	18461	B	PhenoSense	1285	Clinical	SR191116		100.0	115.0	NA	NA	-	-	-	-	-	-	-	-	-	-	-	-	-	-	GE	-	-	-	-	-	-	-	-	-	-	-	-	-	-	-	-	-	-	-	-	-	-	-
61144	18462	B	PhenoSense	1285	Clinical	SR191117		7.0	14.0	NA	NA	-	-	-	-	-	-	-	-	-	-	-	-	-	-	-	-	-	-	-	-	-	-	-	-	-	-	-	-	-	-	-	-	-	-	-	-	-	-
61146	18463	B	PhenoSense	1285	Clinical	SR205851		0.5	0.5	NA	NA	-	-	-	-	-	-	-	-	-	-	-	-	-	-	-	-	-	-	-	R	-	-	-	-	-	-	-	-	-	-	-	-	-	-	-	-	-	-
61148	18464	B	PhenoSense	1285	Clinical	SR193585		2.0	1.6	NA	NA	-	-	-	-	-	-	-	-	-	-	-	-	-	-	-	-	-	-	-	-	-	-	-	-	-	-	-	-	-	-	-	-	-	-	L	-	-	-
61150	18465	B	PhenoSense	1285	Clinical	SR197701		0.6	39.0	NA	NA	-	-	-	-	-	-	-	-	-	-	-	-	-	-	-	-	-	-	-	-	-	-	-	-	-	-	-	-	-	-	-	-	-	-	-	-	-	-
61152	18466	B	PhenoSense	1285	Clinical	SR193588		7.2	103.0	NA	NA	-	-	-	-	-	-	-	-	-	-	R	-	-	-	-	-	-	-	-	-	I	-	-	-	-	-	-	-	-	-	-	-	-	-	-	-	-	-
61154	18467	B	PhenoSense	1285	Clinical	SR149695		0.7	0.7	NA	NA	-	-	-	-	-	-	-	-	-	-	-	-	-	-	-	-	-	-	-	-	-	-	-	-	-	-	-	-	-	-	-	-	-	-	-	-	-	-
61156	18468	B	PhenoSense	1285	Clinical	SR193589		1.2	1.2	NA	NA	-	-	-	-	-	D	-	-	-	-	-	-	-	-	-	-	-	-	-	-	-	-	-	-	-	-	-	-	-	-	-	-	-	-	I	-	-	-
61158	18469	B	PhenoSense	1285	Clinical	SR140797		0.8	1.0	NA	NA	-	-	-	-	-	-	-	-	-	-	-	-	-	-	-	-	-	-	-	-	-	-	-	-	-	-	-	-	-	-	-	-	-	-	-	-	-	-
61160	18470	B	PhenoSense	1285	Clinical	SR140798		19.0	48.0	NA	NA	-	-	-	-	-	-	-	-	-	-	-	-	-	-	-	-	-	-	-	-	-	-	-	-	-	-	-	-	-	-	-	-	-	-	-	-	-	-
61162	18471	B	PhenoSense	1285	Clinical	SR178744		1.1	1.6	NA	NA	-	-	-	-	-	-	-	-	-	-	-	-	-	-	-	-	-	-	-	-	-	-	-	-	-	-	-	-	-	-	-	-	-	-	-	-	-	-
66497	21056	B	PhenoSense	1285	Clinical	CA48426		0.2	0.2	NA	NA	-	-	-	-	-	-	-	-	-	-	-	-	-	-	-	-	-	-	-	-	-	-	-	-	-	-	-	-	-	-	-	-	-	-	-	D	-	-
68130	21657	B	PhenoSense	1285	Clinical	WCS_pat97		0.5	1.3	NA	NA	-	-	-	-	-	-	-	-	-	-	-	-	-	-	-	-	-	-	-	-	-	-	-	-	-	-	-	-	-	-	-	-	-	-	-	-	-	-
68134	21659	B	PhenoSense	1285	Clinical	WCS_pat9		0.8	0.6	NA	NA	-	-	-	-	-	-	-	-	-	-	-	-	-	-	-	-	-	-	-	-	-	-	-	-	-	-	-	-	-	-	-	-	-	-	-	-	-	-
68136	21660	B	PhenoSense	1285	Clinical	WCS_pat315		163.0	200.0	NA	NA	-	-	-	-	-	K	-	-	-	-	-	-	-	-	-	-	-	-	-	R	-	-	-	-	-	-	-	-	-	-	-	N	-	-	I	-	-	-
68138	21661	B	PhenoSense	1285	Clinical	WCS_pat728		1.2	1.1	NA	NA	-	-	-	-	-	-	-	-	-	-	-	-	-	-	-	-	-	-	-	-	-	-	-	-	-	-	-	-	-	-	-	-	-	-	-	-	-	-
68140	21662	B	PhenoSense	1285	Clinical	WCS_pat8		0.6	61.0	NA	NA	-	-	-	-	-	-	-	-	-	-	-	-	-	-	-	-	-	-	-	-	-	-	-	-	-	-	-	-	-	-	-	-	-	-	-	-	-	-
68979	4303	B	PhenoSense	1285	Clinical	CA50893		0.4	0.4	NA	NA	-	-	-	-	-	-	-	-	-	-	-	-	-	-	-	-	-	-	-	R	-	-	-	-	-	-	-	-	-	-	-	-	-	-	-	-	-	-
68993	8331	B	PhenoSense	1285	Clinical	CA50907		0.4	0.5	NA	NA	-	-	-	-	-	-	-	-	-	-	-	-	-	-	-	-	-	-	-	-	-	-	-	-	-	-	-	-	-	-	-	-	-	-	-	-	-	-
69029	14258	B	PhenoSense	1285	Clinical	CA50943		0.2	0.3	NA	NA	-	-	-	-	-	-	-	-	-	-	-	-	-	-	-	-	-	-	-	R	-	-	-	-	-	-	-	-	-	-	-	-	-	-	-	-	-	-
69479	9839	B	PhenoSense	1285	Clinical	71361-2		200.0	200.0	NA	NA	.	.	.	.	.	.	.	.	.	.	.	.	.	.	.	.	.	.	.	.	.	.	-	-	-	-	-	-	-	-	-	-	-	-	T	-	-	-
69480	9828	B	PhenoSense	1285	Clinical	72540-1		200.0	46.0	NA	NA	.	.	.	.	.	.	.	.	.	.	.	.	.	.	.	.	.	.	.	.	.	.	-	-	-	-	-	-	-	-	-	-	-	-	-	-	-	-
69481	16362	B	PhenoSense	1285	Clinical	9540-2		0.3	0.5	NA	NA	.	.	.	.	.	.	.	.	.	.	.	.	.	.	.	.	.	.	.	.	.	.	-	-	-	-	-	-	-	-	-	-	-	-	-	-	-	-
73474	23880	B	PhenoSense	1285	Clinical	CA55388		13.0	28.0	NA	NA	-	-	-	-	-	-	-	-	-	-	-	-	-	-	-	-	-	-	-	-	-	-	-	-	-	-	-	-	-	-	-	-	-	-	IT	-	-	-
73533	23910	B	PhenoSense	1285	Clinical	VS_1		1.2	1.8	NA	NA	-	-	-	-	-	-	-	-	-	-	-	-	-	-	-	-	-	-	-	-	-	-	-	-	-	-	-	-	-	-	-	-	-	-	-	-	-	-
73535	23911	B	PhenoSense	1285	Clinical	VS_2		200.0	200.0	NA	NA	-	-	-	-	-	-	-	-	-	-	-	-	-	-	-	-	-	-	-	-	-	-	-	-	-	-	S	-	-	-	-	-	-	-	-	-	-	-
73537	23912	B	PhenoSense	1285	Clinical	VS_3		7.3	9.0	NA	NA	-	-	-	-	-	-	-	-	-	-	-	-	-	-	-	-	-	-	-	-	-	-	-	-	-	-	-	-	-	-	-	-	-	-	T	-	-	-
73539	23913	B	PhenoSense	1285	Clinical	VS_4a		0.4	0.3	NA	NA	-	-	-	-	-	-	-	-	-	-	-	-	-	-	-	-	-	-	-	-	-	-	-	-	-	-	-	-	-	-	-	-	-	-	-	-	-	-
73541	23913	B	PhenoSense	1285	Clinical	VS_4b		0.4	0.4	NA	NA	-	-	-	-	-	-	-	-	-	-	-	-	-	-	-	-	-	-	-	-	-	-	-	-	-	-	-	-	-	-	-	-	-	-	-	-	-	-
73543	23914	B	PhenoSense	1285	Clinical	VS_5a		0.5	0.5	NA	NA	-	-	-	-	-	D	-	-	-	-	-	-	-	-	-	-	-	-	-	-	-	-	-	-	-	-	-	-	-	-	-	-	-	-	-	-	-	-
73545	23914	B	PhenoSense	1285	Clinical	VS_5b		0.8	0.5	NA	NA	-	-	-	-	-	D	-	I	-	-	-	-	-	-	-	-	-	-	-	-	-	-	-	-	-	-	-	-	-	-	-	-	-	-	-	-	-	-
73547	23915	B	PhenoSense	1285	Clinical	VS_6a		1.4	3.7	NA	NA	-	-	-	S	-	-	-	-	-	-	-	-	-	-	-	-	-	-	-	-	-	-	-	-	-	-	-	-	-	-	-	-	-	-	-	-	-	-
73549	23915	B	PhenoSense	1285	Clinical	VS_6b		1.4	7.3	NA	NA	-	-	-	S	-	-	-	-	-	-	-	-	-	-	-	-	-	-	-	-	-	-	-	-	-	-	-	-	-	-	-	-	-	-	-	-	-	-
73551	23916	B	PhenoSense	1285	Clinical	VS_7a		0.9	0.9	NA	NA	L	-	-	-	-	-	-	-	-	-	-	-	-	-	-	-	-	-	-	-	-	-	-	-	-	-	-	-	-	-	-	-	-	-	-	-	-	-
73553	23916	B	PhenoSense	1285	Clinical	VS_7b		200.0	200.0	NA	NA	-	-	-	-	-	-	-	-	-	-	-	-	-	-	-	-	-	-	-	-	-	-	-	-	-	-	-	-	-	-	-	-	-	-	-	-	-	-
73555	23917	B	PhenoSense	1285	Clinical	VS_8		43.0	124.0	NA	NA	-	-	-	-	-	-	-	-	-	-	-	-	-	-	-	-	-	-	-	-	-	-	-	-	-	-	-	-	-	-	-	-	-	-	-	-	-	-
73557	23918	B	PhenoSense	1285	Clinical	VS_9		0.5	200.0	NA	NA	-	-	-	-	-	-	-	-	-	-	-	-	-	-	-	-	-	-	-	R	-	-	-	-	-	-	-	-	-	-	-	-	-	-	M	-	-	-
73559	23919	B	PhenoSense	1285	Clinical	VS_10		11.0	200.0	NA	NA	-	-	-	S	-	D	-	-	-	-	-	-	-	-	-	-	-	-	-	-	-	-	-	-	-	-	-	-	-	-	-	-	-	-	-	-	-	-
73561	23920	B	PhenoSense	1285	Clinical	VS_11		7.3	200.0	NA	NA	-	-	-	-	-	-	-	-	-	-	-	-	-	-	-	-	-	-	-	R	-	-	-	-	-	-	-	-	-	-	-	-	-	-	-	-	-	-
73563	23921	B	PhenoSense	1285	Clinical	VS_12		20.0	55.0	NA	NA	-	-	-	-	S	-	-	-	-	-	-	-	-	-	-	-	-	-	-	R	-	-	-	-	-	-	-	K	-	-	-	E	-	-	R	-	-	-
73565	23922	B	PhenoSense	1285	Clinical	VS_13		28.0	76.0	NA	NA	-	-	-	-	-	-	-	-	-	-	-	-	-	-	-	-	-	-	-	R	-	-	-	-	-	-	-	K	-	-	-	E	-	-	R	-	-	-
73567	23923	B	PhenoSense	1285	Clinical	VS_14		0.2	0.1	NA	NA	-	-	-	-	-	-	-	-	-	-	-	-	-	-	-	-	-	-	-	R	-	-	-	-	-	-	-	-	-	-	-	E	-	-	-	-	-	-
73569	23924	B	PhenoSense	1285	Clinical	VS_15a		6.0	200.0	NA	NA	-	V	-	-	-	-	-	-	-	-	-	-	-	-	-	-	-	-	-	R	-	-	-	-	-	-	-	-	-	-	-	-	-	-	I	-	-	-
73571	23924	B	PhenoSense	1285	Clinical	VS_15b		13.0	200.0	NA	NA	-	V	-	-	-	-	-	-	-	-	-	-	-	-	-	-	-	-	-	R	-	-	-	G	-	-	-	-	-	-	-	-	-	-	I	-	-	-
75717	4900	B	PhenoSense	1285	Clinical	CA57630		0.3	0.3	NA	NA	-	-	-	-	-	-	-	-	-	-	-	-	-	-	-	-	-	-	-	-	-	-	-	-	-	-	-	-	-	-	-	-	-	-	-	-	-	-
75719	5695	B	PhenoSense	1285	Clinical	CA57632		200.0	200.0	NA	NA	-	-	-	-	-	-	-	-	-	-	-	-	-	-	-	-	-	-	-	-	-	-	-	-	-	-	-	-	-	-	-	-	-	-	-	-	-	-
75739	1169	B	PhenoSense	1285	Clinical	CA57652		0.6	37.0	NA	NA	-	-	-	-	-	-	-	-	-	-	-	-	-	-	-	-	-	-	-	-	-	-	-	-	-	-	-	-	-	-	-	-	-	-	-	-	-	-
76231	25049	B	PhenoSense	1285	Clinical	CA58144		32.0	76.0	NA	NA	-	-	-	-	-	D	-	-	-	-	-	-	-	-	-	-	-	-	-	-	-	-	-	-	-	-	-	-	-	-	-	-	-	-	-	-	-	-
77322	1456	B	PhenoSense	1285	Clinical	CA59237		33.0	200.0	NA	NA	-	-	-	-	-	-	-	-	-	-	-	-	-	-	-	-	-	-	-	-	-	-	-	-	-	-	-	-	-	-	-	-	-	-	I	-	-	-
77372	1443	B	PhenoSense	1285	Clinical	CA59287		0.2	0.2	NA	NA	-	-	-	-	-	-	-	-	-	-	-	-	-	-	-	-	-	-	-	-	-	-	-	-	-	-	-	-	-	-	-	-	-	-	-	-	-	-
77418	18404	B	PhenoSense	1285	Clinical	CA59333		57.0	170.0	NA	NA	-	-	-	-	-	-	-	-	-	-	-	-	-	-	-	-	-	-	-	-	-	-	-	-	-	-	-	-	-	-	-	-	-	-	I	-	-	-
78857	5630	B	PhenoSense	1285	Clinical	CA60774		27.0	200.0	NA	NA	-	-	-	-	-	-	-	-	-	-	-	-	-	-	-	-	-	-	-	-	-	-	-	-	-	-	-	-	-	-	-	-	-	-	-	-	-	-
79041	26252	B	PhenoSense	1285	Clinical	CA60958		1.0	1.0	NA	NA	-	-	-	-	-	-	-	-	-	-	-	-	-	-	-	-	-	-	-	-	-	-	-	-	-	-	-	-	-	-	-	-	-	-	-	-	-	-
79459	6361	B	PhenoSense	1285	Clinical	CA59609		0.4	0.5	NA	NA	-	-	-	-	-	DN	-	-	-	-	-	-	-	-	-	-	-	-	-	R	-	-	-	-	-	-	-	-	-	-	-	-	-	-	-	-	-	-
81794	27688	B	PhenoSense	1285	Clinical	NY052		0.8	0.8	NA	NA	-	-	-	-	-	-	-	-	-	-	-	-	-	-	-	-	-	-	-	-	-	-	-	-	-	-	-	-	-	-	-	-	-	-	I	-	-	-
81796	27689	B	PhenoSense	1285	Clinical	NY053		200.0	200.0	NA	NA	-	-	-	-	-	-	-	-	-	-	-	-	-	-	-	-	-	-	-	R	-	-	-	-	-	-	-	-	-	-	-	-	-	-	-	-	-	-
81798	27690	B	PhenoSense	1285	Clinical	NY054		68.0	94.0	NA	NA	-	-	-	-	-	-	-	-	-	-	-	-	-	-	-	-	-	-	-	-	-	-	-	-	-	-	-	-	-	-	-	-	-	-	I	-	-	-
81800	27691	B	PhenoSense	1285	Clinical	NY055		0.2	0.2	NA	NA	-	-	-	-	-	-	-	-	-	-	R	-	-	-	-	-	-	-	-	R	-	-	-	-	-	-	-	-	-	-	-	-	-	-	-	-	-	-
81802	27692	B	PhenoSense	1285	Clinical	CA060001		8.7	25.0	NA	NA	-	-	-	-	-	-	-	-	-	-	-	-	-	-	-	-	-	-	-	-	-	-	-	-	-	-	-	-	-	-	-	-	-	-	-	-	-	-
81804	27693	B	PhenoSense	1285	Clinical	CA060002		200.0	200.0	NA	NA	-	-	-	-	-	-	-	-	-	-	-	-	-	-	-	-	-	-	-	-	-	-	-	-	-	-	-	-	-	-	-	-	-	-	-	-	-	-
81806	27694	B	PhenoSense	1285	Clinical	CA060003		0.3	0.2	NA	NA	-	-	-	-	-	-	-	-	-	-	-	-	-	-	-	-	-	-	-	R	-	-	-	-	-	-	-	K	-	-	-	E	-	-	-	-	-	-
81808	27692	B	PhenoSense	1285	Clinical	CA060004		23.0	85.0	NA	NA	-	-	-	-	-	-	-	-	-	-	-	-	-	-	-	-	-	-	-	-	-	-	-	-	-	-	-	-	-	-	-	-	-	-	-	-	-	-
81810	27696	B	PhenoSense	1285	Clinical	CA060005		0.5	0.3	NA	NA	L	-	-	-	-	-	-	-	-	-	-	-	-	-	-	-	-	-	-	-	-	-	-	-	-	-	-	-	-	-	-	-	-	-	I	-	-	-
81812	27692	B	PhenoSense	1285	Clinical	CA060006		13.0	40.0	NA	NA	-	-	-	-	-	-	-	-	-	-	-	-	-	-	-	-	-	-	-	-	-	-	-	-	-	-	-	-	-	-	-	-	-	-	-	-	-	-
81814	27698	B	PhenoSense	1285	Clinical	CA060007		21.0	200.0	NA	NA	-	-	-	S	-	-	-	-	-	-	-	-	-	-	-	-	-	-	-	-	-	-	-	-	-	-	-	-	-	-	-	-	-	-	I	-	-	-
81816	27699	B	PhenoSense	1285	Clinical	CA060008		200.0	200.0	NA	NA	-	-	-	-	-	-	-	-	-	-	R	-	-	-	-	-	-	-	-	-	-	-	-	-	-	-	-	K	-	-	-	E	-	-	-	-	-	-
81818	27700	B	PhenoSense	1285	Clinical	CA060009		2.1	2.9	NA	NA	-	-	-	-	-	-	-	-	-	-	-	-	-	-	-	-	-	-	-	-	-	-	-	-	-	-	-	-	-	-	-	-	-	-	-	-	-	-
81820	27701	B	PhenoSense	1285	Clinical	CA060010		42.0	200.0	NA	NA	-	-	-	-	-	-	-	-	-	-	-	-	-	-	-	-	-	-	-	R	-	-	-	-	-	-	-	-	-	-	-	-	-	-	L	-	-	-
81822	27702	B	PhenoSense	1285	Clinical	CA060011		4.9	2.9	NA	NA	-	-	-	-	-	-	-	-	-	-	-	-	-	-	-	-	-	-	-	-	-	-	-	-	-	-	-	-	-	-	-	-	-	-	-	-	-	-
81824	27703	B	PhenoSense	1285	Clinical	CA060012		0.3	0.3	NA	NA	-	-	-	-	-	-	-	-	-	-	-	-	-	-	-	-	-	-	-	-	-	-	-	-	-	-	-	-	-	-	-	-	-	-	-	-	-	-
81826	27704	B	PhenoSense	1285	Clinical	NYC0510		200.0	200.0	NA	NA	-	-	-	-	-	-	-	-	-	-	-	-	-	-	-	-	-	-	-	-	-	-	-	-	-	-	-	-	-	-	-	-	-	-	-	-	-	-
81832	27707	B	PhenoSense	1285	Clinical	NY0513		1.4	1.2	NA	NA	-	-	-	-	-	-	-	-	-	-	-	-	-	-	-	-	-	-	-	-	-	-	-	-	-	-	-	-	-	-	-	-	-	-	I	-	-	-
81834	27708	B	PhenoSense	1285	Clinical	NY0514		200.0	200.0	NA	NA	-	-	N	-	-	-	-	-	-	-	-	-	-	-	-	-	-	-	-	-	A	-	-	-	-	-	-	A	-	-	-	-	-	-	-	-	-	-
81836	27709	B	PhenoSense	1285	Clinical	NY0515		0.8	0.8	NA	NA	-	-	-	-	-	-	-	-	-	-	-	-	-	-	-	-	-	-	-	-	-	-	-	-	-	-	-	-	-	-	-	-	-	-	I	-	-	-
81840	27711	B	PhenoSense	1285	Clinical	NY0518		2.5	150.0	NA	NA	-	-	-	-	-	-	-	-	-	-	-	-	-	-	-	-	-	-	-	-	-	-	-	-	-	-	-	-	-	-	-	-	-	-	-	-	-	-
81842	27712	B	PhenoSense	1285	Clinical	NY0519		1.0	1.0	NA	NA	-	-	-	-	-	-	-	-	-	-	-	-	-	-	-	-	-	-	-	-	-	-	-	-	-	-	-	-	-	-	-	-	-	-	-	-	-	-
81844	27713	B	PhenoSense	1285	Clinical	NY0520		0.3	0.6	NA	NA	-	-	-	-	-	-	-	-	-	-	-	-	-	-	-	-	-	-	-	-	-	-	-	-	-	-	-	-	-	-	-	-	-	-	-	-	-	-
81848	27717	B	PhenoSense	1285	Clinical	NY0522		200.0	200.0	NA	NA	-	-	-	-	-	-	-	-	-	-	-	-	-	-	-	-	-	-	-	-	-	-	-	-	-	-	S	-	-	-	-	-	-	-	I	-	-	-
81850	27718	B	PhenoSense	1285	Clinical	NY0523		0.2	0.2	NA	NA	-	-	-	-	-	-	-	-	-	-	-	-	-	-	-	-	-	-	-	R	-	-	-	-	-	-	-	-	-	-	-	-	-	-	-	-	-	-
81852	27719	B	PhenoSense	1285	Clinical	NY0524		0.7	0.8	NA	NA	-	-	-	-	-	-	-	-	-	-	-	-	-	-	-	-	-	-	-	-	-	-	-	-	-	-	-	-	-	-	-	-	-	-	I	-	-	-
81854	27720	B	PhenoSense	1285	Clinical	NY0525		1.9	1.8	NA	NA	-	-	-	-	-	-	-	-	-	-	-	-	-	-	-	-	-	-	-	-	-	-	-	-	-	-	-	-	-	-	-	-	-	-	-	-	-	-
81856	27721	B	PhenoSense	1285	Clinical	NY0526		200.0	200.0	NA	NA	-	-	-	-	-	-	-	-	-	-	-	-	-	-	-	-	-	-	S	-	-	-	-	-	-	-	-	-	-	-	-	-	-	-	-	-	-	-
81858	27722	B	PhenoSense	1285	Clinical	NY0527		13.0	200.0	NA	NA	-	-	-	-	-	-	-	-	-	-	-	-	-	-	-	-	-	-	-	-	-	-	-	-	-	-	-	-	-	-	-	R	-	-	E	-	-	-
81860	27723	B	PhenoSense	1285	Clinical	NY0528		200.0	200.0	NA	NA	-	-	-	-	-	-	-	-	-	-	-	-	-	-	-	-	-	-	-	-	-	-	-	-	-	-	-	-	-	-	-	-	-	-	-	-	-	-
81862	27724	B	PhenoSense	1285	Clinical	NY0529		1.1	110.0	NA	NA	-	-	-	-	-	K	-	-	-	-	-	-	-	-	-	-	-	-	-	-	-	-	-	-	-	-	-	-	-	-	-	-	-	-	I	-	-	-
81864	27725	B	PhenoSense	1285	Clinical	NY0530		12.0	25.0	NA	NA	-	-	-	-	-	-	-	-	-	-	-	-	-	-	-	-	-	-	-	-	-	-	-	-	-	-	-	-	-	-	-	-	-	-	-	-	-	-
81866	27726	B	PhenoSense	1285	Clinical	NY056		3.6	6.2	NA	NA	-	-	-	-	-	-	-	-	-	-	-	-	-	-	-	-	-	-	-	-	-	-	-	-	-	-	-	-	-	-	-	-	-	-	-	-	-	-
81868	27727	B	PhenoSense	1285	Clinical	NY057		0.2	0.2	NA	NA	-	-	-	-	-	K	-	-	-	-	-	-	-	-	-	-	-	-	-	R	-	-	-	-	-	-	-	-	-	-	-	-	-	-	M	-	-	-
81870	27728	B	PhenoSense	1285	Clinical	NY058		1.4	1.6	NA	NA	-	-	-	-	-	-	-	-	-	-	-	-	-	-	-	-	-	-	-	T	-	-	-	-	-	-	-	-	-	-	-	-	-	-	-	-	-	-
81874	9985	B	PhenoSense	1285	Clinical	CA63792		1.3	0.8	NA	NA	-	-	-	-	-	-	-	-	-	-	-	-	-	-	-	-	-	-	-	R	-	-	-	-	-	-	-	-	-	-	-	-	-	-	I	-	-	-
81876	8437	B	PhenoSense	1285	Clinical	CA63794		200.0	200.0	NA	NA	-	-	-	-	-	-	-	-	-	-	-	-	-	-	-	-	-	-	-	-	-	-	-	-	-	-	-	-	-	-	-	-	-	-	-	-	-	-
81878	4323	B	PhenoSense	1285	Clinical	CA63796		84.0	19.0	NA	NA	-	-	-	-	-	EK	-	-	-	-	-	-	-	-	-	-	-	-	-	-	-	-	-	-	-	-	-	-	-	-	-	-	-	-	VIM	EQK	-	-
81882	6799	B	PhenoSense	1285	Clinical	CA63800		200.0	200.0	NA	NA	-	-	-	-	-	-	-	-	-	-	-	-	-	-	-	-	-	-	-	-	-	-	-	-	-	-	-	-	-	-	-	-	-	-	-	-	-	-
81886	23784	B	PhenoSense	1285	Clinical	CA63804		0.7	0.5	NA	NA	-	-	-	-	-	K	-	-	-	VA	R	-	-	-	-	-	-	-	-	-	-	-	-	-	-	-	-	-	-	-	-	-	-	-	-	-	-	-
81888	8042	B	PhenoSense	1285	Clinical	CA63806		200.0	200.0	NA	NA	-	-	-	-	-	-	-	-	-	-	-	-	-	-	-	-	-	-	-	-	-	-	-	-	-	-	-	-	-	-	-	-	-	-	I	-	-	-
81890	17605	B	PhenoSense	1285	Clinical	CA63808		1.3	1.6	NA	NA	-	-	-	-	-	-	-	-	-	-	-	-	-	-	-	-	-	-	-	-	-	-	-	-	-	-	-	-	-	-	-	-	-	-	-	-	-	-
81892	5321	B	PhenoSense	1285	Clinical	CA63810		23.0	200.0	NA	NA	-	-	-	-	-	-	-	-	-	-	-	-	-	-	-	-	-	-	-	R	-	-	-	-	-	-	-	-	-	-	-	-	-	-	-	-	-	-
81896	1850	B	PhenoSense	1285	Clinical	CA63814		4.9	12.0	NA	NA	-	-	-	-	-	D	P	-	-	-	-	-	-	-	-	-	-	-	-	-	-	-	-	-	-	-	-	-	-	-	-	-	-	-	-	-	-	-
81900	14395	B	PhenoSense	1285	Clinical	CA63818		200.0	200.0	NA	NA	-	-	-	-	-	-	-	-	-	-	-	-	-	-	-	-	-	-	-	-	-	-	-	-	-	-	-	-	-	-	-	-	-	-	-	-	-	-
81902	23793	B	PhenoSense	1285	Clinical	CA63820		200.0	200.0	NA	NA	H	-	-	S	-	-	-	-	-	-	-	-	-	-	-	-	-	-	-	-	-	-	-	WG	-	-	-	-	-	-	-	-	-	-	-	-	-	-
81904	8334	B	PhenoSense	1285	Clinical	CA63822		45.0	120.0	NA	NA	-	-	-	-	-	-	-	-	-	-	-	-	-	-	-	-	-	-	-	-	-	-	-	-	-	-	-	-	-	-	-	-	-	-	-	-	-	-
81906	9961	B	PhenoSense	1285	Clinical	CA63824		0.6	0.9	NA	NA	-	-	-	-	-	D	-	-	-	-	KR	-	-	-	-	-	-	-	-	-	-	-	-	-	-	-	-	-	-	-	-	-	-	-	-	-	-	-
81908	22194	B	PhenoSense	1285	Clinical	CA63826		0.6	1.0	NA	NA	-	-	-	-	-	-	-	-	-	-	-	-	-	-	-	-	-	-	-	-	-	-	-	-	-	-	-	-	-	-	-	KR	-	-	I	-	-	-
81910	4518	B	PhenoSense	1285	Clinical	CA63828		2.8	110.0	NA	NA	-	-	-	-	-	-	-	-	-	-	-	-	-	-	-	-	-	-	-	-	-	-	-	-	-	-	-	-	-	-	-	-	-	-	-	-	-	-
81912	5617	B	PhenoSense	1285	Clinical	CA63830		0.2	0.2	NA	NA	-	-	-	-	-	K	-	-	-	-	-	-	-	-	-	-	-	-	-	KR	-	-	-	-	-	-	-	-	-	-	-	-	-	-	-	-	-	-
81914	14383	B	PhenoSense	1285	Clinical	CA63832		20.0	200.0	NA	NA	-	-	-	-	-	-	-	-	-	-	-	-	-	-	-	-	-	-	-	-	-	-	-	-	-	-	-	-	-	-	-	-	-	-	-	-	-	-
81916	16219	B	PhenoSense	1285	Clinical	CA63834		0.4	0.3	NA	NA	-	-	-	-	-	-	-	-	-	-	-	-	-	-	-	-	-	-	-	-	-	-	-	-	-	-	-	-	-	-	-	-	-	-	VI	-	-	-
81918	5481	B	PhenoSense	1285	Clinical	CA63836		0.2	0.4	NA	NA	-	-	-	-	-	-	-	-	-	-	-	-	-	-	-	-	-	-	-	-	-	-	-	-	-	-	-	-	-	-	-	-	-	-	-	-	-	-
81922	4303	B	PhenoSense	1285	Clinical	CA63840		1.0	0.7	NA	NA	-	-	-	-	-	-	-	-	-	-	-	-	-	-	-	-	-	-	-	-	-	-	-	-	-	-	-	-	-	-	-	-	-	-	-	-	-	-
81924	14394	B	PhenoSense	1285	Clinical	CA63842		1.6	1.7	NA	NA	-	-	-	-	-	ED	-	-	-	-	-	-	-	-	-	-	-	-	-	-	-	-	-	-	-	-	-	-	-	-	-	-	-	-	-	-	-	-
81926	1468	B	PhenoSense	1285	Clinical	CA63844		0.7	150.0	NA	NA	L	-	-	-	-	-	-	-	-	-	-	-	-	-	-	-	-	-	-	-	-	-	-	-	-	-	-	-	-	-	-	-	-	-	VI	-	-	-
81928	4153	B	PhenoSense	1285	Clinical	CA63846		13.0	22.0	NA	NA	-	-	-	-	-	-	-	-	-	-	-	-	-	-	-	-	-	-	-	KR	-	-	-	-	-	-	-	-	-	-	-	-	-	-	-	-	-	-
81932	27730	B	PhenoSense	1285	Clinical	CA63850		58.0	200.0	NA	NA	-	-	-	-	-	-	-	-	-	-	-	-	-	-	-	-	-	-	-	-	-	-	-	-	-	-	-	-	-	-	-	-	-	-	-	-	-	-
81934	27732	B	PhenoSense	1285	Clinical	CA63852		4.6	200.0	NA	NA	-	-	-	T	-	K	-	-	-	-	-	-	-	-	-	-	-	-	-	-	-	-	-	-	-	-	-	-	-	-	-	-	-	-	VIL	-	-	-
81938	27734	B	PhenoSense	1285	Clinical	CA63856		0.6	2.2	NA	NA	-	-	-	-	-	-	-	-	-	-	-	-	-	-	-	-	-	-	-	R	-	-	-	-	-	-	-	-	-	-	-	-	-	-	-	-	-	-
81940	27735	B	PhenoSense	1285	Clinical	CA63858		200.0	200.0	NA	NA	-	-	-	-	-	-	-	-	-	-	Q	-	-	-	-	-	-	-	-	R	-	-	-	-	-	-	-	-	-	-	-	-	-	-	T	-	-	-
81942	27736	B	PhenoSense	1285	Clinical	CA63860		40.0	200.0	NA	NA	-	-	SC	-	-	-	-	-	-	-	-	-	-	-	-	-	-	-	-	R	-	-	-	-	-	-	-	-	-	-	-	-	-	-	I	-	-	-
81944	27737	B	PhenoSense	1285	Clinical	CA63862		20.0	200.0	NA	NA	-	-	-	-	-	-	-	-	-	-	-	-	-	-	-	-	-	-	-	-	-	-	-	-	-	-	-	-	-	-	-	-	-	-	-	-	-	-
81946	27737	B	PhenoSense	1285	Clinical	CA63864		66.0	200.0	NA	NA	-	-	-	-	-	-	-	-	-	-	-	-	-	-	-	-	-	-	-	-	-	-	-	-	-	-	-	-	-	-	-	-	-	-	-	-	-	-
81948	21663	B	PhenoSense	1285	Clinical	WCS_patX		200.0	69.0	NA	NA	-	-	-	-	-	-	-	-	-	-	-	-	-	-	-	-	-	-	-	R	-	-	-	-	-	-	-	-	-	-	-	-	-	-	L	-	-	-
91554	32414	B	Antivirogram	1485	Clinical	4070-30226		424.0	69.3	NA	NA	.	.	.	.	.	.	.	.	.	.	.	.	.	.	.	.	.	.	.	.	.	.	.	.	.	.	.	.	.	.	.	.	.	.	.	.	.	-
91560	32417	B	Antivirogram	1485	Clinical	4009-30129		30.3	53.2	NA	NA	.	.	.	.	.	.	.	.	.	.	.	.	.	.	.	.	.	.	.	.	.	.	.	.	.	.	.	.	.	.	.	.	.	.	.	.	.	-
91564	32419	B	Antivirogram	1485	Clinical	2412-30812		1.5	9.8	NA	NA	.	.	.	.	.	.	.	.	.	.	.	.	.	.	.	.	.	.	.	.	.	.	.	.	.	.	.	.	.	.	.	.	.	.	.	.	.	-
91566	32419	B	Antivirogram	1485	Clinical	2412-31119		0.5	5.3	NA	NA	-	-	-	Q	-	-	-	-	-	-	-	-	-	-	-	-	-	-	-	-	-	-	-	-	-	-	-	K	-	-	-	E	-	-	M	-	-	-
91570	32421	B	Antivirogram	1485	Clinical	1001-30227		1.2	1.0	NA	NA	.	.	.	.	.	.	.	.	.	.	.	.	.	.	.	.	.	.	.	.	.	.	.	.	.	.	.	.	.	.	.	.	.	.	.	.	.	-
91622	32445	B	Antivirogram	1485	Clinical	1741-30515		285.1	61.0	NA	NA	.	.	.	.	.	.	.	.	.	.	.	.	.	.	.	.	.	.	.	.	.	.	.	.	.	.	.	.	.	.	.	.	.	.	.	.	.	-
91636	32452	B	Antivirogram	1485	Clinical	2177-30627		55.7	174.2	NA	NA	.	.	.	.	.	.	.	.	.	.	.	.	.	.	.	.	.	.	.	.	.	.	.	.	.	.	.	.	.	.	.	.	.	.	.	.	.	-
91646	32457	B	Antivirogram	1485	Clinical	1281-30424		30.1	93.1	NA	NA	.	.	.	.	.	.	.	.	.	.	.	.	.	.	.	.	.	.	.	.	.	.	.	.	.	.	.	.	.	.	.	.	.	.	.	.	.	-
91648	32458	B	Antivirogram	1485	Clinical	2168-30804		14.4	35.7	NA	NA	.	.	.	.	.	.	.	.	.	.	.	.	.	.	.	.	.	.	.	.	.	.	.	.	.	.	.	.	.	.	.	.	.	.	.	.	.	-
91672	32470	B	Antivirogram	1485	Clinical	2005-30630		285.1	61.0	NA	NA	.	.	.	.	.	.	.	.	.	.	.	.	.	.	.	.	.	.	.	.	.	.	.	.	.	.	.	.	.	.	.	.	.	.	.	.	.	-
91674	32471	B	Antivirogram	1485	Clinical	2137-30723		285.1	61.0	NA	NA	.	.	.	.	.	.	.	.	.	.	.	.	.	.	.	.	.	.	.	.	.	.	.	.	.	.	.	.	.	.	.	.	.	.	.	.	.	-
91676	32471	B	Antivirogram	1485	Clinical	2137-31022		460.9	79.7	NA	NA	-	-	-	-	-	-	-	-	-	-	-	-	-	-	-	-	-	-	-	-	-	-	-	-	-	-	-	-	-	-	-	-	-	-	-	-	-	-
91678	32471	B	Antivirogram	1485	Clinical	2137-40728		NA	79.7	NA	NA	-	-	-	-	-	-	-	-	-	-	-	-	-	-	-	-	-	-	-	-	-	-	-	-	-	-	-	-	-	-	-	-	-	-	-	-	-	-
91690	32477	B	Antivirogram	1485	Clinical	2251-30730		1.3	1.1	NA	NA	.	.	.	.	.	.	.	.	.	.	.	.	.	.	.	.	.	.	.	.	.	.	.	.	.	.	.	.	.	.	.	.	.	.	.	.	.	-
91694	32479	B	Antivirogram	1485	Clinical	1915-30714		24.2	61.0	NA	NA	.	.	.	.	.	.	.	.	.	.	.	.	.	.	.	.	.	.	.	.	.	.	.	.	.	.	.	.	.	.	.	.	.	.	.	.	.	-
91706	32485	B	Antivirogram	1485	Clinical	1428-30313		6.6	93.1	NA	NA	.	.	.	.	.	.	.	.	.	.	.	.	.	.	.	.	.	.	.	.	.	.	.	.	.	.	.	.	.	.	.	.	.	.	.	.	.	-
91720	32492	B	Antivirogram	1485	Clinical	1127-30310		9.2	93.1	NA	NA	.	.	.	.	.	.	.	.	.	.	.	.	.	.	.	.	.	.	.	.	.	.	.	.	.	.	.	.	.	.	.	.	.	.	.	.	.	-
91730	32497	B	Antivirogram	1485	Clinical	2275-30725		47.8	69.6	NA	NA	.	.	.	.	.	.	.	.	.	.	.	.	.	.	.	.	.	.	.	.	.	.	.	.	.	.	.	.	.	.	.	.	.	.	.	.	.	-
91762	32511	B	Antivirogram	1485	Clinical	2436-30822		499.2	93.1	NA	NA	.	.	.	.	.	.	.	.	.	.	.	.	.	.	.	.	.	.	.	.	.	.	.	.	.	.	.	.	.	.	.	.	.	.	.	.	.	-
91764	32511	B	Antivirogram	1485	Clinical	2436-31120		460.9	79.7	NA	NA	-	-	-	-	-	D	-	-	-	-	-	-	-	-	-	V	-	-	-	-	-	-	-	-	-	-	-	-	-	-	-	-	-	-	-	-	-	-
91766	32511	B	Antivirogram	1485	Clinical	2436-40706		460.9	79.7	NA	NA	-	-	-	-	-	D	-	-	-	-	-	-	-	-	-	V	-	-	-	-	-	-	-	-	-	-	-	-	-	-	-	-	-	-	-	-	-	-
91772	32514	B	Antivirogram	1485	Clinical	1488-30320		613.9	174.2	NA	NA	.	.	.	.	.	.	.	.	.	.	.	.	.	.	.	.	.	.	.	.	.	.	.	.	.	.	.	.	.	.	.	.	.	.	.	.	.	-
91776	32516	B	Antivirogram	1485	Clinical	1764-30424		3.7	80.5	NA	NA	.	.	.	.	.	.	.	.	.	.	.	.	.	.	.	.	.	.	.	.	.	.	.	.	.	.	.	.	.	.	.	.	.	.	.	.	.	-
91778	32516	B	Antivirogram	1485	Clinical	1764-31113		12.8	71.7	NA	NA	-	-	-	-	-	-	-	-	-	-	-	-	-	-	-	-	-	-	-	-	-	-	-	-	-	-	-	-	-	-	-	-	-	-	-	-	-	-
91780	32516	B	Antivirogram	1485	Clinical	1764-40624		34.7	79.7	NA	NA	-	-	-	-	-	-	-	-	-	-	-	-	-	-	-	-	-	-	-	-	-	-	-	-	-	-	-	-	-	-	-	-	-	-	VI	-	-	-
91784	32518	B	Antivirogram	1485	Clinical	2236-30725		285.1	61.0	NA	NA	.	.	.	.	.	.	.	.	.	.	.	.	.	.	.	.	.	.	.	.	.	.	.	.	.	.	.	.	.	.	.	.	.	.	.	.	.	-
91786	32519	B	Antivirogram	1485	Clinical	2299-30818		797.2	113.6	NA	NA	.	.	.	.	.	.	.	.	.	.	.	.	.	.	.	.	.	.	.	.	.	.	.	.	.	.	.	.	.	.	.	.	.	.	.	.	.	-
91788	32520	B	Antivirogram	1485	Clinical	1945-30521		63.3	61.0	NA	NA	.	.	.	.	.	.	.	.	.	.	.	.	.	.	.	.	.	.	.	.	.	.	.	.	.	.	.	.	.	.	.	.	.	.	.	.	.	-
91798	32525	B	Antivirogram	1485	Clinical	1159-30501		18.8	113.6	NA	NA	.	.	.	.	.	.	.	.	.	.	.	.	.	.	.	.	.	.	.	.	.	.	.	.	.	.	.	.	.	.	.	.	.	.	.	.	.	-
91800	32525	B	Antivirogram	1485	Clinical	1159-31223		8.5	79.7	NA	NA	-	-	-	-	-	-	-	-	-	-	-	-	-	-	-	-	-	-	-	-	-	-	-	-	-	-	-	-	-	-	-	-	-	-	T	-	-	-
91810	32530	B	Antivirogram	1485	Clinical	1176-30519		17.3	93.1	NA	NA	.	.	.	.	.	.	.	.	.	.	.	.	.	.	.	.	.	.	.	.	.	.	.	.	.	.	.	.	.	.	.	.	.	.	.	.	.	-
91834	32542	B	Antivirogram	1485	Clinical	1570-30313		1.9	57.9	NA	NA	.	.	.	.	.	.	.	.	.	.	.	.	.	.	.	.	.	.	.	.	.	.	.	.	.	.	.	.	.	.	.	.	.	.	.	.	.	-
91840	32545	B	Antivirogram	1485	Clinical	1243-30312		0.4	2.2	NA	NA	.	.	.	.	.	.	.	.	.	.	.	.	.	.	.	.	.	.	.	.	.	.	.	.	.	.	.	.	.	.	.	.	.	.	.	.	.	-
91856	32553	B	Antivirogram	1485	Clinical	1816-30513		12.3	25.8	NA	NA	.	.	.	.	.	.	.	.	.	.	.	.	.	.	.	.	.	.	.	.	.	.	.	.	.	.	.	.	.	.	.	.	.	.	.	.	.	-
91882	32565	B	Antivirogram	1485	Clinical	3059-30414		12.0	51.5	NA	NA	.	.	.	.	.	.	.	.	.	.	.	.	.	.	.	.	.	.	.	.	.	.	.	.	.	.	.	.	.	.	.	.	.	.	.	.	.	-
91888	32568	B	Antivirogram	1485	Clinical	3003-30219		0.7	2.8	NA	NA	.	.	.	.	.	.	.	.	.	.	.	.	.	.	.	.	.	.	.	.	.	.	.	.	.	.	.	.	.	.	.	.	.	.	.	.	.	-
91898	32573	B	Antivirogram	1485	Clinical	3127-30514		742.4	95.8	NA	NA	.	.	.	.	.	.	.	.	.	.	.	.	.	.	.	.	.	.	.	.	.	.	.	.	.	.	.	.	.	.	.	.	.	.	.	.	.	-
91900	32574	B	Antivirogram	1485	Clinical	3073-30814		15.3	56.9	NA	NA	.	.	.	.	.	.	.	.	.	.	.	.	.	.	.	.	.	.	.	.	.	.	.	.	.	.	.	.	.	.	.	.	.	.	.	.	.	-
91910	32578	B	Antivirogram	1485	Clinical	3064-30327		0.5	NA	NA	NA	.	.	.	.	.	.	.	.	.	.	.	.	.	.	.	.	.	.	.	.	.	.	.	.	.	.	.	.	.	.	.	.	.	.	.	.	.	-
91938	32591	B	Antivirogram	1485	Clinical	4071-30227		707.0	53.2	NA	NA	.	.	.	.	.	.	.	.	.	.	.	.	.	.	.	.	.	.	.	.	.	.	.	.	.	.	.	.	.	.	.	.	.	.	.	.	.	-
91948	32596	B	Antivirogram	1485	Clinical	4076-30311		0.7	0.3	NA	NA	.	.	.	.	.	.	.	.	.	.	.	.	.	.	.	.	.	.	.	.	.	.	.	.	.	.	.	.	.	.	.	.	.	.	.	.	.	-
91956	32600	B	Antivirogram	1485	Clinical	4093-30424		532.4	118.2	NA	NA	.	.	.	.	.	.	.	.	.	.	.	.	.	.	.	.	.	.	.	.	.	.	.	.	.	.	.	.	.	.	.	.	.	.	.	.	.	-
91958	32601	B	Antivirogram	1485	Clinical	4094-30505		0.4	0.9	NA	NA	.	.	.	.	.	.	.	.	.	.	.	.	.	.	.	.	.	.	.	.	.	.	.	.	.	.	.	.	.	.	.	.	.	.	.	.	.	-
91964	32604	B	Antivirogram	1485	Clinical	4039-30516		424.0	69.3	NA	NA	.	.	.	.	.	.	.	.	.	.	.	.	.	.	.	.	.	.	.	.	.	.	.	.	.	.	.	.	.	.	.	.	.	.	.	.	.	-
91966	32605	B	Antivirogram	1485	Clinical	4022-30527		16.8	69.3	NA	NA	.	.	.	.	.	.	.	.	.	.	.	.	.	.	.	.	.	.	.	.	.	.	.	.	.	.	.	.	.	.	.	.	.	.	.	.	.	-
91980	32612	B	Antivirogram	1485	Clinical	4031-30219		13.1	66.9	NA	NA	.	.	.	.	.	.	.	.	.	.	.	.	.	.	.	.	.	.	.	.	.	.	.	.	.	.	.	.	.	.	.	.	.	.	.	.	.	-
92002	32622	B	Antivirogram	1485	Clinical	4049-30724		0.4	2.3	NA	NA	.	.	.	.	.	.	.	.	.	.	.	.	.	.	.	.	.	.	.	.	.	.	.	.	.	.	.	.	.	.	.	.	.	.	.	.	.	-
92004	32623	B	Antivirogram	1485	Clinical	4050-30820		8.5	83.3	NA	NA	.	.	.	.	.	.	.	.	.	.	.	.	.	.	.	.	.	.	.	.	.	.	.	.	.	.	.	.	.	.	.	.	.	.	.	.	.	-
92012	32627	B	Antivirogram	1485	Clinical	4003-30128		1.1	1.8	NA	NA	.	.	.	.	.	.	.	.	.	.	.	.	.	.	.	.	.	.	.	.	.	.	.	.	.	.	.	.	.	.	.	.	.	.	.	.	.	-
92014	32628	B	Antivirogram	1485	Clinical	4004-30128		48.0	69.3	NA	NA	.	.	.	.	.	.	.	.	.	.	.	.	.	.	.	.	.	.	.	.	.	.	.	.	.	.	.	.	.	.	.	.	.	.	.	.	.	-
92028	32635	B	Antivirogram	1485	Clinical	4012-30130		NA	0.3	NA	NA	.	.	.	.	.	.	.	.	.	.	.	.	.	.	.	.	.	.	.	.	.	.	.	.	.	.	.	.	.	.	.	.	.	.	.	.	.	-
92030	32636	B	Antivirogram	1485	Clinical	4013-30203		707.0	53.2	NA	NA	.	.	.	.	.	.	.	.	.	.	.	.	.	.	.	.	.	.	.	.	.	.	.	.	.	.	.	.	.	.	.	.	.	.	.	.	.	-
92034	32637	B	Antivirogram	1485	Clinical	4055-30218		20.7	174.2	NA	NA	.	.	.	.	.	.	.	.	.	.	.	.	.	.	.	.	.	.	.	.	.	.	.	.	.	.	.	.	.	.	.	.	.	.	.	.	.	-
92054	32646	B	Antivirogram	1485	Clinical	4085-30305		0.5	0.9	NA	NA	.	.	.	.	.	.	.	.	.	.	.	.	.	.	.	.	.	.	.	.	.	.	.	.	.	.	.	.	.	.	.	.	.	.	.	.	.	-
92056	32646	B	Antivirogram	1485	Clinical	4085-40420		666.3	171.5	NA	NA	-	-	-	-	-	-	-	-	-	-	-	-	-	-	-	-	-	-	-	-	-	-	-	-	-	-	-	-	-	-	-	-	-	-	M	-	-	-
92060	32648	B	Antivirogram	1485	Clinical	4090-30513		494.5	90.0	NA	NA	.	.	.	.	.	.	.	.	.	.	.	.	.	.	.	.	.	.	.	.	.	.	.	.	.	.	.	.	.	.	.	.	.	.	.	.	.	-
92062	32648	B	Antivirogram	1485	Clinical	4090-30930		460.9	79.7	NA	NA	-	-	-	-	-	D	-	-	-	-	-	-	-	-	-	-	-	-	-	-	-	-	-	-	-	-	-	-	-	-	-	-	-	-	-	-	-	-
92064	32648	B	Antivirogram	1485	Clinical	4090-40706		460.9	79.7	NA	NA	-	-	-	-	-	D	-	-	-	-	-	-	-	-	-	-	-	-	-	-	-	-	-	-	-	-	-	-	-	-	-	-	-	-	-	-	-	-
92080	32656	B	Antivirogram	1485	Clinical	1479-30731		374.7	51.5	NA	NA	.	.	.	.	.	.	.	.	.	.	.	.	.	.	.	.	.	.	.	.	.	.	.	.	.	.	.	.	.	.	.	.	.	.	.	.	.	-
92082	32657	B	Antivirogram	1485	Clinical	1478-30731		0.4	0.5	NA	NA	.	.	.	.	.	.	.	.	.	.	.	.	.	.	.	.	.	.	.	.	.	.	.	.	.	.	.	.	.	.	.	.	.	.	.	.	.	-
92100	32666	B	Antivirogram	1485	Clinical	1647-30421		499.2	88.2	NA	NA	.	.	.	.	.	.	.	.	.	.	.	.	.	.	.	.	.	.	.	.	.	.	.	.	.	.	.	.	.	.	.	.	.	.	.	.	.	-
92110	32671	B	Antivirogram	1485	Clinical	1774-30708		35.2	61.0	NA	NA	.	.	.	.	.	.	.	.	.	.	.	.	.	.	.	.	.	.	.	.	.	.	.	.	.	.	.	.	.	.	.	.	.	.	.	.	.	-
92118	32675	B	Antivirogram	1485	Clinical	1302-30711		3.9	56.9	NA	NA	.	.	.	.	.	.	.	.	.	.	.	.	.	.	.	.	.	.	.	.	.	.	.	.	.	.	.	.	.	.	.	.	.	.	.	.	.	-
92122	32677	B	Antivirogram	1485	Clinical	1305-30717		499.2	93.1	NA	NA	.	.	.	.	.	.	.	.	.	.	.	.	.	.	.	.	.	.	.	.	.	.	.	.	.	.	.	.	.	.	.	.	.	.	.	.	.	-
92128	32680	B	Antivirogram	1485	Clinical	2170-30813		92.0	56.9	NA	NA	.	.	.	.	.	.	.	.	.	.	.	.	.	.	.	.	.	.	.	.	.	.	.	.	.	.	.	.	.	.	.	.	.	.	.	.	.	-
92138	32685	B	Antivirogram	1485	Clinical	2396-30804		499.2	93.1	NA	NA	.	.	.	.	.	.	.	.	.	.	.	.	.	.	.	.	.	.	.	.	.	.	.	.	.	.	.	.	.	.	.	.	.	.	.	.	.	-
92146	32689	B	Antivirogram	1485	Clinical	1308-30408		80.0	174.2	NA	NA	.	.	.	.	.	.	.	.	.	.	.	.	.	.	.	.	.	.	.	.	.	.	.	.	.	.	.	.	.	.	.	.	.	.	.	.	.	-
92154	32693	B	Antivirogram	1485	Clinical	1312-30605		0.6	93.1	NA	NA	.	.	.	.	.	.	.	.	.	.	.	.	.	.	.	.	.	.	.	.	.	.	.	.	.	.	.	.	.	.	.	.	.	.	.	.	.	-
92160	32696	B	Antivirogram	1485	Clinical	1013-30228		499.2	93.1	NA	NA	.	.	.	.	.	.	.	.	.	.	.	.	.	.	.	.	.	.	.	.	.	.	.	.	.	.	.	.	.	.	.	.	.	.	.	.	.	-
92164	32697	B	Antivirogram	1485	Clinical	1015-30418		0.7	0.9	NA	NA	.	.	.	.	.	.	.	.	.	.	.	.	.	.	.	.	.	.	.	.	.	.	.	.	.	.	.	.	.	.	.	.	.	.	.	.	.	-
92166	32697	B	Antivirogram	1485	Clinical	1015-40121		4.0	46.9	NA	NA	-	-	-	-	-	-	-	-	-	-	-	-	-	-	-	-	-	-	-	-	-	-	-	-	-	-	-	-	-	-	-	-	-	-	-	-	-	-
92192	32710	B	Antivirogram	1485	Clinical	2083-30609		1.3	93.1	NA	NA	.	.	.	.	.	.	.	.	.	.	.	.	.	.	.	.	.	.	.	.	.	.	.	.	.	.	.	.	.	.	.	.	.	.	.	.	.	-
92220	32724	B	Antivirogram	1485	Clinical	1021-30317		0.7	3.4	NA	NA	.	.	.	.	.	.	.	.	.	.	.	.	.	.	.	.	.	.	.	.	.	.	.	.	.	.	.	.	.	.	.	.	.	.	.	.	.	-
92222	32724	B	Antivirogram	1485	Clinical	1021-30930		103.9	68.9	NA	NA	-	-	-	-	-	-	-	-	-	-	-	-	-	-	-	-	-	-	-	-	-	-	-	-	-	-	-	-	-	-	-	-	-	-	-	-	-	-
92224	32724	B	Antivirogram	1485	Clinical	1021-40701		0.5	NA	NA	NA	-	-	-	-	-	-	-	-	-	-	-	-	-	-	-	-	-	-	-	-	-	-	-	-	-	-	-	EK	-	-	-	-	-	-	-	-	-	-
92232	32728	B	Antivirogram	1485	Clinical	1674-30327		562.1	108.6	NA	NA	.	.	.	.	.	.	.	.	.	.	.	.	.	.	.	.	.	.	.	.	.	.	.	.	.	.	.	.	.	.	.	.	.	.	.	.	.	-
92234	32729	B	Antivirogram	1485	Clinical	1672-30327		305.2	50.6	NA	NA	.	.	.	.	.	.	.	.	.	.	.	.	.	.	.	.	.	.	.	.	.	.	.	.	.	.	.	.	.	.	.	.	.	.	.	.	.	-
92248	32736	B	Antivirogram	1485	Clinical	1728-30409		285.1	61.0	NA	NA	.	.	.	.	.	.	.	.	.	.	.	.	.	.	.	.	.	.	.	.	.	.	.	.	.	.	.	.	.	.	.	.	.	.	.	.	.	-
92256	32739	B	Antivirogram	1485	Clinical	1898-30512		38.5	61.0	NA	NA	.	.	.	.	.	.	.	.	.	.	.	.	.	.	.	.	.	.	.	.	.	.	.	.	.	.	.	.	.	.	.	.	.	.	.	.	.	-
92264	32743	B	Antivirogram	1485	Clinical	1902-30609		1.0	0.8	NA	NA	.	.	.	.	.	.	.	.	.	.	.	.	.	.	.	.	.	.	.	.	.	.	.	.	.	.	.	.	.	.	.	.	.	.	.	.	.	-
92296	32759	B	Antivirogram	1485	Clinical	1806-30624		11.8	56.9	NA	NA	.	.	.	.	.	.	.	.	.	.	.	.	.	.	.	.	.	.	.	.	.	.	.	.	.	.	.	.	.	.	.	.	.	.	.	.	.	-
92304	32763	B	Antivirogram	1485	Clinical	1032-30313		61.9	88.4	NA	NA	.	.	.	.	.	.	.	.	.	.	.	.	.	.	.	.	.	.	.	.	.	.	.	.	.	.	.	.	.	.	.	.	.	.	.	.	.	-
92318	32770	B	Antivirogram	1485	Clinical	1050-30305		NA	93.1	NA	NA	.	.	.	.	.	.	.	.	.	.	.	.	.	.	.	.	.	.	.	.	.	.	.	.	.	.	.	.	.	.	.	.	.	.	.	.	.	-
92374	32798	B	Antivirogram	1485	Clinical	2280-30819		3.5	61.0	NA	NA	.	.	.	.	.	.	.	.	.	.	.	.	.	.	.	.	.	.	.	.	.	.	.	.	.	.	.	.	.	.	.	.	.	.	.	.	.	-
92394	32808	B	Antivirogram	1485	Clinical	2373-30804		0.5	0.7	NA	NA	.	.	.	.	.	.	.	.	.	.	.	.	.	.	.	.	.	.	.	.	.	.	.	.	.	.	.	.	.	.	.	.	.	.	.	.	.	-
92400	32811	B	Antivirogram	1485	Clinical	2376-30821		503.2	56.9	NA	NA	.	.	.	.	.	.	.	.	.	.	.	.	.	.	.	.	.	.	.	.	.	.	.	.	.	.	.	.	.	.	.	.	.	.	.	.	.	-
92404	32813	B	Antivirogram	1485	Clinical	2163-30717		7.0	56.9	NA	NA	.	.	.	.	.	.	.	.	.	.	.	.	.	.	.	.	.	.	.	.	.	.	.	.	.	.	.	.	.	.	.	.	.	.	.	.	.	-
92406	32814	B	Antivirogram	1485	Clinical	2164-30724		0.5	0.2	NA	NA	.	.	.	.	.	.	.	.	.	.	.	.	.	.	.	.	.	.	.	.	.	.	.	.	.	.	.	.	.	.	.	.	.	.	.	.	.	-
92414	32818	B	Antivirogram	1485	Clinical	2033-30618		502.9	56.9	NA	NA	.	.	.	.	.	.	.	.	.	.	.	.	.	.	.	.	.	.	.	.	.	.	.	.	.	.	.	.	.	.	.	.	.	.	.	.	.	-
92418	32820	B	Antivirogram	1485	Clinical	2035-30625		503.2	56.9	NA	NA	.	.	.	.	.	.	.	.	.	.	.	.	.	.	.	.	.	.	.	.	.	.	.	.	.	.	.	.	.	.	.	.	.	.	.	.	.	-
92420	32821	B	Antivirogram	1485	Clinical	2037-30702		495.2	88.4	NA	NA	.	.	.	.	.	.	.	.	.	.	.	.	.	.	.	.	.	.	.	.	.	.	.	.	.	.	.	.	.	.	.	.	.	.	.	.	.	-
92428	32825	B	Antivirogram	1485	Clinical	2266-30812		0.5	0.6	NA	NA	.	.	.	.	.	.	.	.	.	.	.	.	.	.	.	.	.	.	.	.	.	.	.	.	.	.	.	.	.	.	.	.	.	.	.	.	.	-
92442	32832	B	Antivirogram	1485	Clinical	1060-30429		1.0	0.9	NA	NA	.	.	.	.	.	.	.	.	.	.	.	.	.	.	.	.	.	.	.	.	.	.	.	.	.	.	.	.	.	.	.	.	.	.	.	.	.	-
92444	32832	B	Antivirogram	1485	Clinical	1060-40114		1.1	1.8	NA	NA	-	-	-	-	-	-	-	-	-	-	-	-	-	-	-	-	-	-	-	-	-	-	-	-	-	-	-	-	-	-	-	-	-	-	M	-	-	-
92468	32844	B	Antivirogram	1485	Clinical	1658-30527		374.7	51.5	NA	NA	.	.	.	.	.	.	.	.	.	.	.	.	.	.	.	.	.	.	.	.	.	.	.	.	.	.	.	.	.	.	.	.	.	.	.	.	.	-
92470	32845	B	Antivirogram	1485	Clinical	1656-30527		2.5	51.5	NA	NA	.	.	.	.	.	.	.	.	.	.	.	.	.	.	.	.	.	.	.	.	.	.	.	.	.	.	.	.	.	.	.	.	.	.	.	.	.	-
92472	32845	B	Antivirogram	1485	Clinical	1656-40525		6.6	79.7	NA	NA	-	-	-	-	-	-	-	-	-	-	-	-	-	-	-	-	-	-	-	-	-	-	-	-	-	-	-	-	-	-	-	-	-	-	-	-	-	-
92478	32848	B	Antivirogram	1485	Clinical	1827-30528		503.2	56.9	NA	NA	.	.	.	.	.	.	.	.	.	.	.	.	.	.	.	.	.	.	.	.	.	.	.	.	.	.	.	.	.	.	.	.	.	.	.	.	.	-
92508	32863	B	Antivirogram	1485	Clinical	1077-30404		562.1	108.6	NA	NA	.	.	.	.	.	.	.	.	.	.	.	.	.	.	.	.	.	.	.	.	.	.	.	.	.	.	.	.	.	.	.	.	.	.	.	.	.	-
92528	32873	B	Antivirogram	1485	Clinical	2089-30630		7.2	61.0	NA	NA	.	.	.	.	.	.	.	.	.	.	.	.	.	.	.	.	.	.	.	.	.	.	.	.	.	.	.	.	.	.	.	.	.	.	.	.	.	-
92548	32883	B	Antivirogram	1485	Clinical	1080-30414		499.2	93.1	NA	NA	.	.	.	.	.	.	.	.	.	.	.	.	.	.	.	.	.	.	.	.	.	.	.	.	.	.	.	.	.	.	.	.	.	.	.	.	.	-
92558	32888	B	Antivirogram	1485	Clinical	1930-30507		12.2	61.0	NA	NA	.	.	.	.	.	.	.	.	.	.	.	.	.	.	.	.	.	.	.	.	.	.	.	.	.	.	.	.	.	.	.	.	.	.	.	.	.	-
92560	32889	B	Antivirogram	1485	Clinical	1931-30508		0.3	0.2	NA	NA	.	.	.	.	.	.	.	.	.	.	.	.	.	.	.	.	.	.	.	.	.	.	.	.	.	.	.	.	.	.	.	.	.	.	.	.	.	-
92572	32895	B	Antivirogram	1485	Clinical	2104-30619		1.5	61.0	NA	NA	.	.	.	.	.	.	.	.	.	.	.	.	.	.	.	.	.	.	.	.	.	.	.	.	.	.	.	.	.	.	.	.	.	.	.	.	.	-
92574	32896	B	Antivirogram	1485	Clinical	2105-30624		285.1	61.0	NA	NA	.	.	.	.	.	.	.	.	.	.	.	.	.	.	.	.	.	.	.	.	.	.	.	.	.	.	.	.	.	.	.	.	.	.	.	.	.	-
92590	32904	B	Antivirogram	1485	Clinical	1224-30514		5.3	57.9	NA	NA	.	.	.	.	.	.	.	.	.	.	.	.	.	.	.	.	.	.	.	.	.	.	.	.	.	.	.	.	.	.	.	.	.	.	.	.	.	-
92626	32922	B	Antivirogram	1485	Clinical	2217-30730		0.3	1.0	NA	NA	.	.	.	.	.	.	.	.	.	.	.	.	.	.	.	.	.	.	.	.	.	.	.	.	.	.	.	.	.	.	.	.	.	.	.	.	.	-
92640	32929	B	Antivirogram	1485	Clinical	1346-30502		3.3	16.7	NA	NA	.	.	.	.	.	.	.	.	.	.	.	.	.	.	.	.	.	.	.	.	.	.	.	.	.	.	.	.	.	.	.	.	.	.	.	.	.	-
92642	32929	B	Antivirogram	1485	Clinical	1346-40426		8.9	79.7	NA	NA	-	-	-	-	-	K	-	-	-	-	-	-	-	-	-	-	-	-	-	-	-	-	-	-	-	-	-	-	-	-	-	R	-	-	R	-	-	-
92660	32938	B	Antivirogram	1485	Clinical	2182-30627		54.8	95.8	NA	NA	.	.	.	.	.	.	.	.	.	.	.	.	.	.	.	.	.	.	.	.	.	.	.	.	.	.	.	.	.	.	.	.	.	.	.	.	.	-
92662	32938	B	Antivirogram	1485	Clinical	2182-31016		40.7	79.7	NA	NA	-	-	-	-	-	-	-	-	-	-	-	-	-	-	-	-	-	-	-	-	-	-	-	-	-	-	-	-	-	-	-	-	-	-	-	-	-	-
92686	32949	B	Antivirogram	1485	Clinical	2167-30702		147.8	56.9	NA	NA	.	.	.	.	.	.	.	.	.	.	.	.	.	.	.	.	.	.	.	.	.	.	.	.	.	.	.	.	.	.	.	.	.	.	.	.	.	-
92690	32951	B	Antivirogram	1485	Clinical	1351-30516		78.3	93.1	NA	NA	.	.	.	.	.	.	.	.	.	.	.	.	.	.	.	.	.	.	.	.	.	.	.	.	.	.	.	.	.	.	.	.	.	.	.	.	.	-
92706	32959	B	Antivirogram	1485	Clinical	1356-30530		16.5	61.0	NA	NA	.	.	.	.	.	.	.	.	.	.	.	.	.	.	.	.	.	.	.	.	.	.	.	.	.	.	.	.	.	.	.	.	.	.	.	.	.	-
92730	32971	B	Antivirogram	1485	Clinical	1369-30717		19.4	51.5	NA	NA	.	.	.	.	.	.	.	.	.	.	.	.	.	.	.	.	.	.	.	.	.	.	.	.	.	.	.	.	.	.	.	.	.	.	.	.	.	-
92734	32973	B	Antivirogram	1485	Clinical	1094-30224		22.0	98.5	NA	NA	.	.	.	.	.	.	.	.	.	.	.	.	.	.	.	.	.	.	.	.	.	.	.	.	.	.	.	.	.	.	.	.	.	.	.	.	.	-
92736	32973	B	Antivirogram	1485	Clinical	1094-30519		5.8	79.7	NA	NA	-	-	-	-	-	-	-	-	-	-	-	-	-	-	-	-	-	-	-	-	-	-	-	-	-	-	-	-	-	-	-	-	-	-	-	-	-	-
92738	32973	B	Antivirogram	1485	Clinical	1094-40614		23.2	79.7	NA	NA	-	-	-	-	-	-	-	-	-	-	-	-	-	-	-	-	-	-	-	-	-	-	-	-	-	-	-	-	-	-	-	-	-	-	-	-	-	-
92740	32974	B	Antivirogram	1485	Clinical	1096-30224		5.0	3.1	NA	NA	.	.	.	.	.	.	.	.	.	.	.	.	.	.	.	.	.	.	.	.	.	.	.	.	.	.	.	.	.	.	.	.	.	.	.	.	.	-
92744	32976	B	Antivirogram	1485	Clinical	1100-30305		36.2	93.1	NA	NA	.	.	.	.	.	.	.	.	.	.	.	.	.	.	.	.	.	.	.	.	.	.	.	.	.	.	.	.	.	.	.	.	.	.	.	.	.	-
92760	32984	B	Antivirogram	1485	Clinical	1630-30417		12.8	93.1	NA	NA	.	.	.	.	.	.	.	.	.	.	.	.	.	.	.	.	.	.	.	.	.	.	.	.	.	.	.	.	.	.	.	.	.	.	.	.	.	-
92762	32985	B	Antivirogram	1485	Clinical	1629-30416		43.9	93.1	NA	NA	.	.	.	.	.	.	.	.	.	.	.	.	.	.	.	.	.	.	.	.	.	.	.	.	.	.	.	.	.	.	.	.	.	.	.	.	.	-
92772	32990	B	Antivirogram	1485	Clinical	1695-30429		10.1	61.0	NA	NA	.	.	.	.	.	.	.	.	.	.	.	.	.	.	.	.	.	.	.	.	.	.	.	.	.	.	.	.	.	.	.	.	.	.	.	.	.	-
92790	32999	B	Antivirogram	1485	Clinical	1878-30604		17.5	54.2	NA	NA	.	.	.	.	.	.	.	.	.	.	.	.	.	.	.	.	.	.	.	.	.	.	.	.	.	.	.	.	.	.	.	.	.	.	.	.	.	-
92808	33008	B	Antivirogram	1485	Clinical	2140-30818		0.4	0.5	NA	NA	.	.	.	.	.	.	.	.	.	.	.	.	.	.	.	.	.	.	.	.	.	.	.	.	.	.	.	.	.	.	.	.	.	.	.	.	.	-
92812	33010	B	Antivirogram	1485	Clinical	1373-30617		0.8	2.3	NA	NA	.	.	.	.	.	.	.	.	.	.	.	.	.	.	.	.	.	.	.	.	.	.	.	.	.	.	.	.	.	.	.	.	.	.	.	.	.	-
92832	33020	B	Antivirogram	1485	Clinical	1104-30610		499.2	93.1	NA	NA	.	.	.	.	.	.	.	.	.	.	.	.	.	.	.	.	.	.	.	.	.	.	.	.	.	.	.	.	.	.	.	.	.	.	.	.	.	-
92836	33022	B	Antivirogram	1485	Clinical	1108-30624		0.5	NA	NA	NA	.	.	.	.	.	.	.	.	.	.	.	.	.	.	.	.	.	.	.	.	.	.	.	.	.	.	.	.	.	.	.	.	.	.	.	.	.	-
92844	33026	B	Antivirogram	1485	Clinical	1386-30512		39.4	93.1	NA	NA	.	.	.	.	.	.	.	.	.	.	.	.	.	.	.	.	.	.	.	.	.	.	.	.	.	.	.	.	.	.	.	.	.	.	.	.	.	-
92846	33027	B	Antivirogram	1485	Clinical	1385-30512		0.5	1.6	NA	NA	.	.	.	.	.	.	.	.	.	.	.	.	.	.	.	.	.	.	.	.	.	.	.	.	.	.	.	.	.	.	.	.	.	.	.	.	.	-
92856	33032	B	Antivirogram	1485	Clinical	2048-30819		2.8	61.0	NA	NA	.	.	.	.	.	.	.	.	.	.	.	.	.	.	.	.	.	.	.	.	.	.	.	.	.	.	.	.	.	.	.	.	.	.	.	.	.	-
92874	33041	B	Antivirogram	1485	Clinical	1891-30619		285.1	61.0	NA	NA	.	.	.	.	.	.	.	.	.	.	.	.	.	.	.	.	.	.	.	.	.	.	.	.	.	.	.	.	.	.	.	.	.	.	.	.	.	-
92878	33043	B	Antivirogram	1485	Clinical	2272-30804		285.1	61.0	NA	NA	.	.	.	.	.	.	.	.	.	.	.	.	.	.	.	.	.	.	.	.	.	.	.	.	.	.	.	.	.	.	.	.	.	.	.	.	.	-
92884	33046	B	Antivirogram	1485	Clinical	1418-30820		94.4	93.1	NA	NA	.	.	.	.	.	.	.	.	.	.	.	.	.	.	.	.	.	.	.	.	.	.	.	.	.	.	.	.	.	.	.	.	.	.	.	.	.	-
92886	33047	B	Antivirogram	1485	Clinical	2081-30617		3.6	7.5	NA	NA	.	.	.	.	.	.	.	.	.	.	.	.	.	.	.	.	.	.	.	.	.	.	.	.	.	.	.	.	.	.	.	.	.	.	.	.	.	-
92892	33050	B	Antivirogram	1485	Clinical	1835-30710		0.5	1.8	NA	NA	.	.	.	.	.	.	.	.	.	.	.	.	.	.	.	.	.	.	.	.	.	.	.	.	.	.	.	.	.	.	.	.	.	.	.	.	.	-
92894	33051	B	Antivirogram	1485	Clinical	1837-30715		0.3	1.1	NA	NA	.	.	.	.	.	.	.	.	.	.	.	.	.	.	.	.	.	.	.	.	.	.	.	.	.	.	.	.	.	.	.	.	.	.	.	.	.	-
92926	33067	B	Antivirogram	1485	Clinical	2103-30708		0.5	0.5	NA	NA	.	.	.	.	.	.	.	.	.	.	.	.	.	.	.	.	.	.	.	.	.	.	.	.	.	.	.	.	.	.	.	.	.	.	.	.	.	-
92930	33069	B	Antivirogram	1485	Clinical	2232-30715		319.0	132.6	NA	NA	.	.	.	.	.	.	.	.	.	.	.	.	.	.	.	.	.	.	.	.	.	.	.	.	.	.	.	.	.	.	.	.	.	.	.	.	.	-
92934	33071	B	Antivirogram	1485	Clinical	2391-30813		0.6	0.4	NA	NA	.	.	.	.	.	.	.	.	.	.	.	.	.	.	.	.	.	.	.	.	.	.	.	.	.	.	.	.	.	.	.	.	.	.	.	.	.	-
92958	33083	B	Antivirogram	1485	Clinical	2234-30722		0.5	1.0	NA	NA	.	.	.	.	.	.	.	.	.	.	.	.	.	.	.	.	.	.	.	.	.	.	.	.	.	.	.	.	.	.	.	.	.	.	.	.	.	-
92960	33083	B	Antivirogram	1485	Clinical	2234-31205		19.1	71.2	NA	NA	-	-	-	-	-	-	-	-	-	-	-	-	-	-	-	-	-	-	-	-	-	-	-	-	-	-	-	-	-	-	-	-	-	-	-	-	-	-
92976	33091	B	Antivirogram	1485	Clinical	2181-30722		0.3	0.2	NA	NA	.	.	.	.	.	.	.	.	.	.	.	.	.	.	.	.	.	.	.	.	.	.	.	.	.	.	.	.	.	.	.	.	.	.	.	.	.	-
92988	33097	B	Antivirogram	1485	Clinical	2108-30619		613.9	132.6	NA	NA	.	.	.	.	.	.	.	.	.	.	.	.	.	.	.	.	.	.	.	.	.	.	.	.	.	.	.	.	.	.	.	.	.	.	.	.	.	-
92994	33100	B	Antivirogram	1485	Clinical	2113-30819		495.2	88.4	NA	NA	.	.	.	.	.	.	.	.	.	.	.	.	.	.	.	.	.	.	.	.	.	.	.	.	.	.	.	.	.	.	.	.	.	.	.	.	.	-
92998	33102	B	Antivirogram	1485	Clinical	2497-30822		1.2	2.5	NA	NA	.	.	.	.	.	.	.	.	.	.	.	.	.	.	.	.	.	.	.	.	.	.	.	.	.	.	.	.	.	.	.	.	.	.	.	.	.	-
93004	33105	B	Antivirogram	1485	Clinical	1636-30319		0.8	NA	NA	NA	.	.	.	.	.	.	.	.	.	.	.	.	.	.	.	.	.	.	.	.	.	.	.	.	.	.	.	.	.	.	.	.	.	.	.	.	.	-
93014	33110	B	Antivirogram	1485	Clinical	2416-30819		1.4	1.4	NA	NA	.	.	.	.	.	.	.	.	.	.	.	.	.	.	.	.	.	.	.	.	.	.	.	.	.	.	.	.	.	.	.	.	.	.	.	.	.	-
93024	33115	B	Antivirogram	1485	Clinical	2207-30715		0.4	0.4	NA	NA	.	.	.	.	.	.	.	.	.	.	.	.	.	.	.	.	.	.	.	.	.	.	.	.	.	.	.	.	.	.	.	.	.	.	.	.	.	-
93036	33121	B	Antivirogram	1485	Clinical	1233-30409		32.0	83.2	NA	NA	.	.	.	.	.	.	.	.	.	.	.	.	.	.	.	.	.	.	.	.	.	.	.	.	.	.	.	.	.	.	.	.	.	.	.	.	.	-
93038	33122	B	Antivirogram	1485	Clinical	2069-30701		0.5	1.7	NA	NA	.	.	.	.	.	.	.	.	.	.	.	.	.	.	.	.	.	.	.	.	.	.	.	.	.	.	.	.	.	.	.	.	.	.	.	.	.	-
93044	33125	B	Antivirogram	1485	Clinical	2464-30819		430.4	57.9	NA	NA	.	.	.	.	.	.	.	.	.	.	.	.	.	.	.	.	.	.	.	.	.	.	.	.	.	.	.	.	.	.	.	.	.	.	.	.	.	-
93062	33134	B	Antivirogram	1485	Clinical	2175-30730		0.8	3.5	NA	NA	.	.	.	.	.	.	.	.	.	.	.	.	.	.	.	.	.	.	.	.	.	.	.	.	.	.	.	.	.	.	.	.	.	.	.	.	.	-
93068	33137	B	Antivirogram	1485	Clinical	1998-30701		285.1	61.0	NA	NA	.	.	.	.	.	.	.	.	.	.	.	.	.	.	.	.	.	.	.	.	.	.	.	.	.	.	.	.	.	.	.	.	.	.	.	.	.	-
93070	33137	B	Antivirogram	1485	Clinical	1998-40316		460.9	79.7	NA	NA	-	-	-	S	-	-	-	-	-	-	-	-	-	-	-	-	-	-	-	R	-	-	-	-	-	-	-	-	-	-	-	-	-	-	-	-	-	-
93080	33142	B	Antivirogram	1485	Clinical	2150-30818		5.6	61.0	NA	NA	.	.	.	.	.	.	.	.	.	.	.	.	.	.	.	.	.	.	.	.	.	.	.	.	.	.	.	.	.	.	.	.	.	.	.	.	.	-
93118	33161	D	Antivirogram	1485	Clinical	2258-30721		503.2	56.9	NA	NA	.	.	.	.	.	.	.	.	.	.	.	.	.	.	.	.	.	.	.	.	.	.	.	.	.	.	.	.	.	.	.	.	.	.	.	.	.	-
93140	33172	B	Antivirogram	1485	Clinical	2063-30625		15.8	61.0	NA	NA	.	.	.	.	.	.	.	.	.	.	.	.	.	.	.	.	.	.	.	.	.	.	.	.	.	.	.	.	.	.	.	.	.	.	.	.	.	-
93152	33178	B	Antivirogram	1485	Clinical	2193-30821		3.9	61.0	NA	NA	.	.	.	.	.	.	.	.	.	.	.	.	.	.	.	.	.	.	.	.	.	.	.	.	.	.	.	.	.	.	.	.	.	.	.	.	.	-
93166	33185	B	Antivirogram	1485	Clinical	3119-30417		0.4	3.0	NA	NA	.	.	.	.	.	.	.	.	.	.	.	.	.	.	.	.	.	.	.	.	.	.	.	.	.	.	.	.	.	.	.	.	.	.	.	.	.	-
93168	33185	B	Antivirogram	1485	Clinical	3119-30710		1.0	6.6	NA	NA	-	-	-	-	-	-	-	-	-	-	-	-	-	-	-	-	-	-	-	-	-	-	-	-	-	-	-	-	-	-	-	-	-	-	X	-	-	-
93170	33185	B	Antivirogram	1485	Clinical	3119-40623		0.5	0.3	NA	NA	-	-	-	-	-	-	-	-	-	-	-	-	-	-	-	-	-	-	-	-	-	-	-	-	-	-	-	-	-	-	-	-	-	-	K	-	-	-
93176	33188	B	Antivirogram	1485	Clinical	3203-30808		3.5	113.6	NA	NA	.	.	.	.	.	.	.	.	.	.	.	.	.	.	.	.	.	.	.	.	.	.	.	.	.	.	.	.	.	.	.	.	.	.	.	.	.	-
93194	33195	B	Antivirogram	1485	Clinical	2131-30813		4.8	84.8	NA	NA	.	.	.	.	.	.	.	.	.	.	.	.	.	.	.	.	.	.	.	.	.	.	.	.	.	.	.	.	.	.	.	.	.	.	.	.	.	-
93212	33204	B	Antivirogram	1485	Clinical	2425-30820		13.4	132.6	NA	NA	.	.	.	.	.	.	.	.	.	.	.	.	.	.	.	.	.	.	.	.	.	.	.	.	.	.	.	.	.	.	.	.	.	.	.	.	.	-
93242	33219	B	Antivirogram	1485	Clinical	1398-30623		21.1	56.9	NA	NA	.	.	.	.	.	.	.	.	.	.	.	.	.	.	.	.	.	.	.	.	.	.	.	.	.	.	.	.	.	.	.	.	.	.	.	.	.	-
93244	33219	B	Antivirogram	1485	Clinical	1398-31001		460.9	79.7	NA	NA	-	-	-	-	-	-	-	-	-	-	-	-	-	-	-	-	-	-	-	R	-	-	-	-	-	-	-	-	-	-	-	-	-	-	L	-	-	-
93246	33219	B	Antivirogram	1485	Clinical	1398-40712		460.9	79.7	NA	NA	-	-	-	-	-	-	-	-	-	-	-	-	-	-	-	-	-	-	-	R	-	-	-	-	-	-	-	-	-	-	-	-	-	-	L	-	-	-
93248	33220	B	Antivirogram	1485	Clinical	1399-30625		23.9	51.5	NA	NA	.	.	.	.	.	.	.	.	.	.	.	.	.	.	.	.	.	.	.	.	.	.	.	.	.	.	.	.	.	.	.	.	.	.	.	.	.	-
93266	33229	B	Antivirogram	1485	Clinical	1125-30328		2.8	93.1	NA	NA	.	.	.	.	.	.	.	.	.	.	.	.	.	.	.	.	.	.	.	.	.	.	.	.	.	.	.	.	.	.	.	.	.	.	.	.	.	-
93272	33231	B	Antivirogram	1485	Clinical	1775-30509		285.1	61.0	NA	NA	.	.	.	.	.	.	.	.	.	.	.	.	.	.	.	.	.	.	.	.	.	.	.	.	.	.	.	.	.	.	.	.	.	.	.	.	.	-
93276	33233	B	Antivirogram	1485	Clinical	1777-30602		285.1	61.0	NA	NA	.	.	.	.	.	.	.	.	.	.	.	.	.	.	.	.	.	.	.	.	.	.	.	.	.	.	.	.	.	.	.	.	.	.	.	.	.	-
93294	33241	B	Antivirogram	1485	Clinical	1405-30501		43.3	50.6	NA	NA	.	.	.	.	.	.	.	.	.	.	.	.	.	.	.	.	.	.	.	.	.	.	.	.	.	.	.	.	.	.	.	.	.	.	.	.	.	-
93300	33244	B	Antivirogram	1485	Clinical	1889-30515		31.8	61.0	NA	NA	.	.	.	.	.	.	.	.	.	.	.	.	.	.	.	.	.	.	.	.	.	.	.	.	.	.	.	.	.	.	.	.	.	.	.	.	.	-
93302	33245	B	Antivirogram	1485	Clinical	1890-30603		35.4	61.0	NA	NA	.	.	.	.	.	.	.	.	.	.	.	.	.	.	.	.	.	.	.	.	.	.	.	.	.	.	.	.	.	.	.	.	.	.	.	.	.	-
93304	33246	B	Antivirogram	1485	Clinical	1886-30716		0.5	2.0	NA	NA	.	.	.	.	.	.	.	.	.	.	.	.	.	.	.	.	.	.	.	.	.	.	.	.	.	.	.	.	.	.	.	.	.	.	.	.	.	-
93306	33247	B	Antivirogram	1485	Clinical	1410-30821		0.5	NA	NA	NA	.	.	.	.	.	.	.	.	.	.	.	.	.	.	.	.	.	.	.	.	.	.	.	.	.	.	.	.	.	.	.	.	.	.	.	.	.	-
93314	33251	B	Antivirogram	1485	Clinical	1415-30512		5.9	93.1	NA	NA	.	.	.	.	.	.	.	.	.	.	.	.	.	.	.	.	.	.	.	.	.	.	.	.	.	.	.	.	.	.	.	.	.	.	.	.	.	-
93320	33254	B	Antivirogram	1485	Clinical	1430-30317		695.5	113.6	NA	NA	.	.	.	.	.	.	.	.	.	.	.	.	.	.	.	.	.	.	.	.	.	.	.	.	.	.	.	.	.	.	.	.	.	.	.	.	.	-
93324	33256	B	Antivirogram	1485	Clinical	1432-30318		1.2	1.2	NA	NA	.	.	.	.	.	.	.	.	.	.	.	.	.	.	.	.	.	.	.	.	.	.	.	.	.	.	.	.	.	.	.	.	.	.	.	.	.	-
93336	33262	B	Antivirogram	1485	Clinical	1710-30403		0.3	0.7	NA	NA	.	.	.	.	.	.	.	.	.	.	.	.	.	.	.	.	.	.	.	.	.	.	.	.	.	.	.	.	.	.	.	.	.	.	.	.	.	-
93344	33266	B	Antivirogram	1485	Clinical	1880-30512		487.3	118.2	NA	NA	.	.	.	.	.	.	.	.	.	.	.	.	.	.	.	.	.	.	.	.	.	.	.	.	.	.	.	.	.	.	.	.	.	.	.	.	.	-
93348	33267	B	Antivirogram	1485	Clinical	1881-30520		32.4	61.0	NA	NA	.	.	.	.	.	.	.	.	.	.	.	.	.	.	.	.	.	.	.	.	.	.	.	.	.	.	.	.	.	.	.	.	.	.	.	.	.	-
93352	33269	B	Antivirogram	1485	Clinical	1884-30604		1.3	4.9	NA	NA	.	.	.	.	.	.	.	.	.	.	.	.	.	.	.	.	.	.	.	.	.	.	.	.	.	.	.	.	.	.	.	.	.	.	.	.	.	-
93366	33276	B	Antivirogram	1485	Clinical	2080-30616		6.9	61.0	NA	NA	.	.	.	.	.	.	.	.	.	.	.	.	.	.	.	.	.	.	.	.	.	.	.	.	.	.	.	.	.	.	.	.	.	.	.	.	.	-
93382	33284	B	Antivirogram	1485	Clinical	1137-30528		2.6	0.7	NA	NA	.	.	.	.	.	.	.	.	.	.	.	.	.	.	.	.	.	.	.	.	.	.	.	.	.	.	.	.	.	.	.	.	.	.	.	.	.	-
93424	33305	B	Antivirogram	1485	Clinical	1149-30407		568.8	113.6	NA	NA	.	.	.	.	.	.	.	.	.	.	.	.	.	.	.	.	.	.	.	.	.	.	.	.	.	.	.	.	.	.	.	.	.	.	.	.	.	-
93434	33310	B	Antivirogram	1485	Clinical	1791-30528		30.1	61.0	NA	NA	.	.	.	.	.	.	.	.	.	.	.	.	.	.	.	.	.	.	.	.	.	.	.	.	.	.	.	.	.	.	.	.	.	.	.	.	.	-
93440	33313	B	Antivirogram	1485	Clinical	1794-30714		797.2	113.6	NA	NA	.	.	.	.	.	.	.	.	.	.	.	.	.	.	.	.	.	.	.	.	.	.	.	.	.	.	.	.	.	.	.	.	.	.	.	.	.	-
93446	33316	B	Antivirogram	1485	Clinical	1466-30606		14.0	57.9	NA	NA	.	.	.	.	.	.	.	.	.	.	.	.	.	.	.	.	.	.	.	.	.	.	.	.	.	.	.	.	.	.	.	.	.	.	.	.	.	-
93448	33316	B	Antivirogram	1485	Clinical	1466-31229		38.2	79.7	NA	NA	-	-	-	-	-	-	-	-	-	-	-	-	-	-	-	-	-	-	-	R	-	-	-	-	-	-	-	-	-	-	-	-	-	-	-	-	-	-
93464	33324	B	Antivirogram	1485	Clinical	1758-30710		0.5	0.7	NA	NA	.	.	.	.	.	.	.	.	.	.	.	.	.	.	.	.	.	.	.	.	.	.	.	.	.	.	.	.	.	.	.	.	.	.	.	.	.	-
93466	33325	B	Antivirogram	1485	Clinical	1759-30716		285.1	61.0	NA	NA	.	.	.	.	.	.	.	.	.	.	.	.	.	.	.	.	.	.	.	.	.	.	.	.	.	.	.	.	.	.	.	.	.	.	.	.	.	-
93488	33336	B	Antivirogram	1485	Clinical	1490-30327		562.1	108.6	NA	NA	.	.	.	.	.	.	.	.	.	.	.	.	.	.	.	.	.	.	.	.	.	.	.	.	.	.	.	.	.	.	.	.	.	.	.	.	.	-
93496	33340	B	Antivirogram	1485	Clinical	1847-30429		285.1	61.0	NA	NA	.	.	.	.	.	.	.	.	.	.	.	.	.	.	.	.	.	.	.	.	.	.	.	.	.	.	.	.	.	.	.	.	.	.	.	.	.	-
93514	33349	B	Antivirogram	1485	Clinical	1499-30506		0.8	0.5	NA	NA	.	.	.	.	.	.	.	.	.	.	.	.	.	.	.	.	.	.	.	.	.	.	.	.	.	.	.	.	.	.	.	.	.	.	.	.	.	-
93536	33360	B	Antivirogram	1485	Clinical	1917-30519		1.0	61.0	NA	NA	.	.	.	.	.	.	.	.	.	.	.	.	.	.	.	.	.	.	.	.	.	.	.	.	.	.	.	.	.	.	.	.	.	.	.	.	.	-
93552	33368	B	Antivirogram	1485	Clinical	2040-30603		253.3	61.0	NA	NA	.	.	.	.	.	.	.	.	.	.	.	.	.	.	.	.	.	.	.	.	.	.	.	.	.	.	.	.	.	.	.	.	.	.	.	.	.	-
93570	33377	B	Antivirogram	1485	Clinical	2178-30709		285.1	61.0	NA	NA	.	.	.	.	.	.	.	.	.	.	.	.	.	.	.	.	.	.	.	.	.	.	.	.	.	.	.	.	.	.	.	.	.	.	.	.	.	-
93578	33381	B	Antivirogram	1485	Clinical	1161-30529		499.2	93.1	NA	NA	.	.	.	.	.	.	.	.	.	.	.	.	.	.	.	.	.	.	.	.	.	.	.	.	.	.	.	.	.	.	.	.	.	.	.	.	.	-
93584	33384	B	Antivirogram	1485	Clinical	1163-30306		49.0	93.1	NA	NA	.	.	.	.	.	.	.	.	.	.	.	.	.	.	.	.	.	.	.	.	.	.	.	.	.	.	.	.	.	.	.	.	.	.	.	.	.	-
93604	33394	B	Antivirogram	1485	Clinical	1170-30305		797.2	113.6	NA	NA	.	.	.	.	.	.	.	.	.	.	.	.	.	.	.	.	.	.	.	.	.	.	.	.	.	.	.	.	.	.	.	.	.	.	.	.	.	-
93616	33400	B	Antivirogram	1485	Clinical	1180-30611		3.0	4.1	NA	NA	.	.	.	.	.	.	.	.	.	.	.	.	.	.	.	.	.	.	.	.	.	.	.	.	.	.	.	.	.	.	.	.	.	.	.	.	.	-
93630	33407	B	Antivirogram	1485	Clinical	1197-30303		0.8	1.4	NA	NA	.	.	.	.	.	.	.	.	.	.	.	.	.	.	.	.	.	.	.	.	.	.	.	.	.	.	.	.	.	.	.	.	.	.	.	.	.	-
93632	33408	B	Antivirogram	1485	Clinical	1195-30303		0.3	0.7	NA	NA	.	.	.	.	.	.	.	.	.	.	.	.	.	.	.	.	.	.	.	.	.	.	.	.	.	.	.	.	.	.	.	.	.	.	.	.	.	-
93644	33414	B	Antivirogram	1485	Clinical	1196-30306		499.2	93.1	NA	NA	.	.	.	.	.	.	.	.	.	.	.	.	.	.	.	.	.	.	.	.	.	.	.	.	.	.	.	.	.	.	.	.	.	.	.	.	.	-
93646	33414	B	Antivirogram	1485	Clinical	1196-30912		208.7	79.7	NA	NA	-	-	-	-	-	-	-	-	-	-	-	-	-	-	-	-	-	-	-	-	-	-	-	-	-	-	-	-	-	-	-	-	V	-	-	-	-	-
93654	33418	B	Antivirogram	1485	Clinical	1638-30311		81.6	86.0	NA	NA	.	.	.	.	.	.	.	.	.	.	.	.	.	.	.	.	.	.	.	.	.	.	.	.	.	.	.	.	.	.	.	.	.	.	.	.	.	-
93656	33419	B	Antivirogram	1485	Clinical	1633-30313		6.3	110.3	NA	NA	.	.	.	.	.	.	.	.	.	.	.	.	.	.	.	.	.	.	.	.	.	.	.	.	.	.	.	.	.	.	.	.	.	.	.	.	.	-
93666	33424	B	Antivirogram	1485	Clinical	1687-30415		22.6	95.8	NA	NA	.	.	.	.	.	.	.	.	.	.	.	.	.	.	.	.	.	.	.	.	.	.	.	.	.	.	.	.	.	.	.	.	.	.	.	.	.	-
93670	33426	B	Antivirogram	1485	Clinical	1188-30421		1.2	0.6	NA	NA	.	.	.	.	.	.	.	.	.	.	.	.	.	.	.	.	.	.	.	.	.	.	.	.	.	.	.	.	.	.	.	.	.	.	.	.	.	-
93674	33428	B	Antivirogram	1485	Clinical	1690-30501		285.1	61.0	NA	NA	.	.	.	.	.	.	.	.	.	.	.	.	.	.	.	.	.	.	.	.	.	.	.	.	.	.	.	.	.	.	.	.	.	.	.	.	.	-
93680	33431	B	Antivirogram	1485	Clinical	2123-30725		244.5	61.0	NA	NA	.	.	.	.	.	.	.	.	.	.	.	.	.	.	.	.	.	.	.	.	.	.	.	.	.	.	.	.	.	.	.	.	.	.	.	.	.	-
93688	33435	B	Antivirogram	1485	Clinical	1749-30408		1.2	5.3	NA	NA	.	.	.	.	.	.	.	.	.	.	.	.	.	.	.	.	.	.	.	.	.	.	.	.	.	.	.	.	.	.	.	.	.	.	.	.	.	-
93690	33436	B	Antivirogram	1485	Clinical	1750-30418		26.7	132.6	NA	NA	.	.	.	.	.	.	.	.	.	.	.	.	.	.	.	.	.	.	.	.	.	.	.	.	.	.	.	.	.	.	.	.	.	.	.	.	.	-
93696	33439	B	Antivirogram	1485	Clinical	1753-30506		613.9	132.6	NA	NA	.	.	.	.	.	.	.	.	.	.	.	.	.	.	.	.	.	.	.	.	.	.	.	.	.	.	.	.	.	.	.	.	.	.	.	.	.	-
93720	33450	B	Antivirogram	1485	Clinical	1214-30630		9.8	19.4	NA	NA	.	.	.	.	.	.	.	.	.	.	.	.	.	.	.	.	.	.	.	.	.	.	.	.	.	.	.	.	.	.	.	.	.	.	.	.	.	-
93728	33454	B	Antivirogram	1485	Clinical	1537-30611		NA	1.8	NA	NA	.	.	.	.	.	.	.	.	.	.	.	.	.	.	.	.	.	.	.	.	.	.	.	.	.	.	.	.	.	.	.	.	.	.	.	.	.	-
93744	33462	B	Antivirogram	1485	Clinical	1225-30604		3.5	42.2	NA	NA	.	.	.	.	.	.	.	.	.	.	.	.	.	.	.	.	.	.	.	.	.	.	.	.	.	.	.	.	.	.	.	.	.	.	.	.	.	-
93760	33470	B	Antivirogram	1485	Clinical	1798-30611		613.9	132.6	NA	NA	.	.	.	.	.	.	.	.	.	.	.	.	.	.	.	.	.	.	.	.	.	.	.	.	.	.	.	.	.	.	.	.	.	.	.	.	.	-
93768	33474	B	Antivirogram	1485	Clinical	1238-30512		144.2	57.9	NA	NA	.	.	.	.	.	.	.	.	.	.	.	.	.	.	.	.	.	.	.	.	.	.	.	.	.	.	.	.	.	.	.	.	.	.	.	.	.	-
93784	33482	B	Antivirogram	1485	Clinical	1984-30602		0.5	61.0	NA	NA	.	.	.	.	.	.	.	.	.	.	.	.	.	.	.	.	.	.	.	.	.	.	.	.	.	.	.	.	.	.	.	.	.	.	.	.	.	-
93810	33495	B	Antivirogram	1485	Clinical	2476-30820		0.4	0.5	NA	NA	.	.	.	.	.	.	.	.	.	.	.	.	.	.	.	.	.	.	.	.	.	.	.	.	.	.	.	.	.	.	.	.	.	.	.	.	.	-
93826	33503	B	Antivirogram	1485	Clinical	2052-30630		21.2	61.0	NA	NA	.	.	.	.	.	.	.	.	.	.	.	.	.	.	.	.	.	.	.	.	.	.	.	.	.	.	.	.	.	.	.	.	.	.	.	.	.	-
93834	33507	B	Antivirogram	1485	Clinical	1550-30811		66.4	83.2	NA	NA	.	.	.	.	.	.	.	.	.	.	.	.	.	.	.	.	.	.	.	.	.	.	.	.	.	.	.	.	.	.	.	.	.	.	.	.	.	-
93840	33510	B	Antivirogram	1485	Clinical	1555-30625		2.4	1.5	NA	NA	.	.	.	.	.	.	.	.	.	.	.	.	.	.	.	.	.	.	.	.	.	.	.	.	.	.	.	.	.	.	.	.	.	.	.	.	.	-
93864	33522	B	Antivirogram	1485	Clinical	1571-30317		12.1	117.7	NA	NA	.	.	.	.	.	.	.	.	.	.	.	.	.	.	.	.	.	.	.	.	.	.	.	.	.	.	.	.	.	.	.	.	.	.	.	.	.	-
93866	33522	B	Antivirogram	1485	Clinical	1571-30820		7.4	79.7	NA	NA	-	-	-	-	-	-	-	-	-	-	-	-	-	-	-	-	-	-	-	-	-	-	-	-	-	-	-	-	-	-	-	-	-	-	-	-	-	-
93868	33522	B	Antivirogram	1485	Clinical	1571-40421		4.9	46.9	NA	NA	-	-	-	-	-	-	-	-	-	-	-	-	-	-	-	-	-	-	-	-	-	-	-	-	-	-	-	-	-	-	-	-	-	-	-	-	-	-
93876	33526	B	Antivirogram	1485	Clinical	1766-30521		20.0	132.6	NA	NA	.	.	.	.	.	.	.	.	.	.	.	.	.	.	.	.	.	.	.	.	.	.	.	.	.	.	.	.	.	.	.	.	.	.	.	.	.	-
93878	33526	B	Antivirogram	1485	Clinical	1766-31009		3.6	79.7	NA	NA	-	-	-	-	-	-	-	-	-	-	-	-	-	-	-	-	-	-	-	-	-	-	-	-	-	-	-	-	-	-	-	-	-	-	-	-	-	-
93888	33531	B	Antivirogram	1485	Clinical	2147-30702		188.1	56.9	NA	NA	.	.	.	.	.	.	.	.	.	.	.	.	.	.	.	.	.	.	.	.	.	.	.	.	.	.	.	.	.	.	.	.	.	.	.	.	.	-
93900	33537	B	Antivirogram	1485	Clinical	1245-30318		297.9	56.7	NA	NA	.	.	.	.	.	.	.	.	.	.	.	.	.	.	.	.	.	.	.	.	.	.	.	.	.	.	.	.	.	.	.	.	.	.	.	.	.	-
93904	33539	B	Antivirogram	1485	Clinical	1650-30324		177.9	83.2	NA	NA	.	.	.	.	.	.	.	.	.	.	.	.	.	.	.	.	.	.	.	.	.	.	.	.	.	.	.	.	.	.	.	.	.	.	.	.	.	-
93908	33541	B	Antivirogram	1485	Clinical	1654-30407		1.6	56.7	NA	NA	.	.	.	.	.	.	.	.	.	.	.	.	.	.	.	.	.	.	.	.	.	.	.	.	.	.	.	.	.	.	.	.	.	.	.	.	.	-
93932	33553	B	Antivirogram	1485	Clinical	1894-30613		285.1	61.0	NA	NA	.	.	.	.	.	.	.	.	.	.	.	.	.	.	.	.	.	.	.	.	.	.	.	.	.	.	.	.	.	.	.	.	.	.	.	.	.	-
93934	33553	B	Antivirogram	1485	Clinical	1894-30925		12.4	16.8	NA	NA	-	-	-	-	-	-	-	-	-	-	-	-	-	-	-	-	-	-	-	R	-	-	-	-	-	-	-	-	-	-	-	-	-	-	M	-	-	-
93936	33553	B	Antivirogram	1485	Clinical	1894-40825		2.4	5.4	NA	NA	-	-	-	-	-	EK	-	-	-	-	-	-	-	-	-	-	-	-	-	R	-	-	-	-	-	-	-	-	-	-	-	-	-	-	M	-	-	-
93938	33554	B	Antivirogram	1485	Clinical	1897-30707		0.6	0.2	NA	NA	.	.	.	.	.	.	.	.	.	.	.	.	.	.	.	.	.	.	.	.	.	.	.	.	.	.	.	.	.	.	.	.	.	.	.	.	.	-
93946	33558	B	Antivirogram	1485	Clinical	1591-30618		430.4	57.9	NA	NA	.	.	.	.	.	.	.	.	.	.	.	.	.	.	.	.	.	.	.	.	.	.	.	.	.	.	.	.	.	.	.	.	.	.	.	.	.	-
93972	33571	B	Antivirogram	1485	Clinical	1600-30702		7.5	61.0	NA	NA	.	.	.	.	.	.	.	.	.	.	.	.	.	.	.	.	.	.	.	.	.	.	.	.	.	.	.	.	.	.	.	.	.	.	.	.	.	-
93982	33576	B	Antivirogram	1485	Clinical	2045-30702		285.1	61.0	NA	NA	.	.	.	.	.	.	.	.	.	.	.	.	.	.	.	.	.	.	.	.	.	.	.	.	.	.	.	.	.	.	.	.	.	.	.	.	.	-
93992	33580	B	Antivirogram	1485	Clinical	1260-30318		60.4	117.7	NA	NA	.	.	.	.	.	.	.	.	.	.	.	.	.	.	.	.	.	.	.	.	.	.	.	.	.	.	.	.	.	.	.	.	.	.	.	.	.	-
93998	33583	B	Antivirogram	1485	Clinical	1603-30724		1.4	2.0	NA	NA	.	.	.	.	.	.	.	.	.	.	.	.	.	.	.	.	.	.	.	.	.	.	.	.	.	.	.	.	.	.	.	.	.	.	.	.	.	-
94012	33590	B	Antivirogram	1485	Clinical	1735-30502		285.1	107.6	NA	NA	.	.	.	.	.	.	.	.	.	.	.	.	.	.	.	.	.	.	.	.	.	.	.	.	.	.	.	.	.	.	.	.	.	.	.	.	.	-
94024	33596	B	Antivirogram	1485	Clinical	1297-30602		69.0	57.9	NA	NA	.	.	.	.	.	.	.	.	.	.	.	.	.	.	.	.	.	.	.	.	.	.	.	.	.	.	.	.	.	.	.	.	.	.	.	.	.	-
94030	33599	B	Antivirogram	1485	Clinical	1613-30714		NA	51.5	NA	NA	.	.	.	.	.	.	.	.	.	.	.	.	.	.	.	.	.	.	.	.	.	.	.	.	.	.	.	.	.	.	.	.	.	.	.	.	.	-
94046	33607	B	Antivirogram	1485	Clinical	3083-30613		374.7	51.5	NA	NA	.	.	.	.	.	.	.	.	.	.	.	.	.	.	.	.	.	.	.	.	.	.	.	.	.	.	.	.	.	.	.	.	.	.	.	.	.	-
94048	33607	B	Antivirogram	1485	Clinical	3083-40114		460.9	79.7	NA	NA	-	-	-	-	-	-	-	-	-	-	-	-	-	-	-	-	-	-	-	-	-	-	-	-	-	-	-	-	-	-	-	-	-	-	-	-	-	-
94056	33611	B	Antivirogram	1485	Clinical	3150-30610		75.0	51.5	NA	NA	.	.	.	.	.	.	.	.	.	.	.	.	.	.	.	.	.	.	.	.	.	.	.	.	.	.	.	.	.	.	.	.	.	.	.	.	.	-
94068	33617	B	Antivirogram	1485	Clinical	3117-30416		374.7	51.5	NA	NA	.	.	.	.	.	.	.	.	.	.	.	.	.	.	.	.	.	.	.	.	.	.	.	.	.	.	.	.	.	.	.	.	.	.	.	.	.	-
94076	33621	B	Antivirogram	1485	Clinical	3122-30423		0.4	NA	NA	NA	.	.	.	.	.	.	.	.	.	.	.	.	.	.	.	.	.	.	.	.	.	.	.	.	.	.	.	.	.	.	.	.	.	.	.	.	.	-
94082	33624	B	Antivirogram	1485	Clinical	3126-30508		374.7	51.5	NA	NA	.	.	.	.	.	.	.	.	.	.	.	.	.	.	.	.	.	.	.	.	.	.	.	.	.	.	.	.	.	.	.	.	.	.	.	.	.	-
94138	33650	B	Antivirogram	1485	Clinical	3209-30728		797.2	113.6	NA	NA	.	.	.	.	.	.	.	.	.	.	.	.	.	.	.	.	.	.	.	.	.	.	.	.	.	.	.	.	.	.	.	.	.	.	.	.	.	-
94140	33650	B	Antivirogram	1485	Clinical	3209-31023		460.9	79.7	NA	NA	-	-	-	-	-	-	-	-	-	-	-	-	-	-	-	-	-	-	-	-	-	-	-	-	-	-	-	-	-	-	-	-	-	-	-	-	-	-
94142	33650	B	Antivirogram	1485	Clinical	3209-40727		460.9	79.7	NA	NA	-	-	-	-	-	-	-	-	-	-	-	-	-	-	-	-	-	-	-	-	-	-	-	-	-	-	-	-	-	-	-	-	-	-	-	-	-	-
94148	33653	B	Antivirogram	1485	Clinical	3173-30812		0.3	0.3	NA	NA	.	.	.	.	.	.	.	.	.	.	.	.	.	.	.	.	.	.	.	.	.	.	.	.	.	.	.	.	.	.	.	.	.	.	.	.	.	-
94158	33658	B	Antivirogram	1485	Clinical	3068-30414		285.1	61.0	NA	NA	.	.	.	.	.	.	.	.	.	.	.	.	.	.	.	.	.	.	.	.	.	.	.	.	.	.	.	.	.	.	.	.	.	.	.	.	.	-
94164	33660	B	Antivirogram	1485	Clinical	3071-30514		113.0	174.2	NA	NA	.	.	.	.	.	.	.	.	.	.	.	.	.	.	.	.	.	.	.	.	.	.	.	.	.	.	.	.	.	.	.	.	.	.	.	.	.	-
94166	33660	B	Antivirogram	1485	Clinical	3071-31002		173.6	79.7	NA	NA	-	-	-	-	-	-	-	-	-	-	-	-	-	-	-	-	-	-	-	-	-	-	-	-	-	-	-	-	-	-	-	-	-	-	-	-	-	-
94180	33665	B	Antivirogram	1485	Clinical	3034-30306		285.1	61.0	NA	NA	.	.	.	.	.	.	.	.	.	.	.	.	.	.	.	.	.	.	.	.	.	.	.	.	.	.	.	.	.	.	.	.	.	.	.	.	.	-
94194	33672	B	Antivirogram	1485	Clinical	3044-30318		1.5	6.7	NA	NA	.	.	.	.	.	.	.	.	.	.	.	.	.	.	.	.	.	.	.	.	.	.	.	.	.	.	.	.	.	.	.	.	.	.	.	.	.	-
94200	33675	B	Antivirogram	1485	Clinical	3063-30325		125.5	56.9	NA	NA	.	.	.	.	.	.	.	.	.	.	.	.	.	.	.	.	.	.	.	.	.	.	.	.	.	.	.	.	.	.	.	.	.	.	.	.	.	-
94224	33687	B	Antivirogram	1485	Clinical	3025-30306		285.1	61.0	NA	NA	.	.	.	.	.	.	.	.	.	.	.	.	.	.	.	.	.	.	.	.	.	.	.	.	.	.	.	.	.	.	.	.	.	.	.	.	.	-
94246	33697	B	Antivirogram	1485	Clinical	3097-30423		30.3	61.0	NA	NA	.	.	.	.	.	.	.	.	.	.	.	.	.	.	.	.	.	.	.	.	.	.	.	.	.	.	.	.	.	.	.	.	.	.	.	.	.	-
94262	33705	B	Antivirogram	1485	Clinical	3163-30708		0.6	0.7	NA	NA	.	.	.	.	.	.	.	.	.	.	.	.	.	.	.	.	.	.	.	.	.	.	.	.	.	.	.	.	.	.	.	.	.	.	.	.	.	-
94264	33706	B	Antivirogram	1485	Clinical	1607-30519		59.8	57.9	NA	NA	.	.	.	.	.	.	.	.	.	.	.	.	.	.	.	.	.	.	.	.	.	.	.	.	.	.	.	.	.	.	.	.	.	.	.	.	.	-
94266	33706	B	Antivirogram	1485	Clinical	1607-31006		460.9	79.7	NA	NA	-	-	-	-	-	-	-	-	-	-	-	-	-	-	-	-	-	-	-	-	-	-	-	-	-	-	S	-	-	-	-	-	-	-	T	-	-	-
94268	33706	B	Antivirogram	1485	Clinical	1607-40518		460.9	79.7	NA	NA	-	-	-	-	-	-	-	-	-	-	-	-	-	-	-	-	-	-	-	-	-	-	-	-	-	-	S	-	EK	-	-	-	-	-	T	-	-	-
94282	33713	CRF12_BF	Antivirogram	1485	Clinical	1079-30701		506.5	64.5	NA	NA	.	.	.	.	.	.	.	.	.	.	.	.	.	.	.	.	.	.	.	.	.	.	.	.	.	.	.	.	.	.	.	.	.	.	.	.	.	-
94290	33717	B	Antivirogram	1485	Clinical	1096-30729		1.2	0.6	NA	NA	.	.	.	.	.	.	.	.	.	.	.	.	.	.	.	.	.	.	.	.	.	.	.	.	.	.	.	.	.	.	.	.	.	.	.	.	.	-
94302	33723	B	Antivirogram	1485	Clinical	1030-30714		506.5	64.5	NA	NA	.	.	.	.	.	.	.	.	.	.	.	.	.	.	.	.	.	.	.	.	.	.	.	.	.	.	.	.	.	.	.	.	.	.	.	.	.	-
94310	33727	B	Antivirogram	1485	Clinical	1137-30729		506.5	64.5	NA	NA	.	.	.	.	.	.	.	.	.	.	.	.	.	.	.	.	.	.	.	.	.	.	.	.	.	.	.	.	.	.	.	.	.	.	.	.	.	-
94314	33729	B	Antivirogram	1485	Clinical	1023-30623		13.5	41.7	NA	NA	.	.	.	.	.	.	.	.	.	.	.	.	.	.	.	.	.	.	.	.	.	.	.	.	.	.	.	.	.	.	.	.	.	.	.	.	.	-
94330	33736	B	Antivirogram	1485	Clinical	1005-30609		4.2	61.0	NA	NA	.	.	.	.	.	.	.	.	.	.	.	.	.	.	.	.	.	.	.	.	.	.	.	.	.	.	.	.	.	.	.	.	.	.	.	.	.	-
94334	33736	B	Antivirogram	1485	Clinical	1005-40615		NA	79.7	NA	NA	-	-	-	-	-	-	-	-	-	-	-	-	-	-	-	-	-	-	-	-	-	-	-	-	-	-	-	-	-	-	-	-	-	-	M	-	-	-
94340	33739	CRF12_BF	Antivirogram	1485	Clinical	1007-30609		NA	51.5	NA	NA	.	.	.	.	.	.	.	.	.	.	.	.	.	.	.	.	.	.	.	.	.	.	.	.	.	.	.	.	.	.	.	.	.	.	.	.	.	-
94352	33745	B	Antivirogram	1485	Clinical	1010-30611		424.0	69.3	NA	NA	.	.	.	.	.	.	.	.	.	.	.	.	.	.	.	.	.	.	.	.	.	.	.	.	.	.	.	.	.	.	.	.	.	.	.	.	.	-
94360	33749	CRF12_BF	Antivirogram	1485	Clinical	1016-30617		424.0	69.3	NA	NA	.	.	.	.	.	.	.	.	.	.	.	.	.	.	.	.	.	.	.	.	.	.	.	.	.	.	.	.	.	.	.	.	.	.	.	.	.	-
94362	33750	CRF12_BF	Antivirogram	1485	Clinical	1009-30618		0.7	0.9	NA	NA	.	.	.	.	.	.	.	.	.	.	.	.	.	.	.	.	.	.	.	.	.	.	.	.	.	.	.	.	.	.	.	.	.	.	.	.	.	-
94380	33757	CRF12_BF	Antivirogram	1485	Clinical	1008-30625		2.5	69.3	NA	NA	.	.	.	.	.	.	.	.	.	.	.	.	.	.	.	.	.	.	.	.	.	.	.	.	.	.	.	.	.	.	.	.	.	.	.	.	.	-
94396	33764	B	Antivirogram	1485	Clinical	1083-30708		0.5	0.4	NA	NA	.	.	.	.	.	.	.	.	.	.	.	.	.	.	.	.	.	.	.	.	.	.	.	.	.	.	.	.	.	.	.	.	.	.	.	.	.	-
94414	33773	B	Antivirogram	1485	Clinical	1098-30730		1.5	51.5	NA	NA	.	.	.	.	.	.	.	.	.	.	.	.	.	.	.	.	.	.	.	.	.	.	.	.	.	.	.	.	.	.	.	.	.	.	.	.	.	-
94416	33774	B	Antivirogram	1485	Clinical	1099-30730		506.5	64.5	NA	NA	.	.	.	.	.	.	.	.	.	.	.	.	.	.	.	.	.	.	.	.	.	.	.	.	.	.	.	.	.	.	.	.	.	.	.	.	.	-
94446	33789	B	Antivirogram	1485	Clinical	1044-30617		503.2	56.9	NA	NA	.	.	.	.	.	.	.	.	.	.	.	.	.	.	.	.	.	.	.	.	.	.	.	.	.	.	.	.	.	.	.	.	.	.	.	.	.	-
94484	33808	B	Antivirogram	1485	Clinical	1029-30623		0.7	0.8	NA	NA	.	.	.	.	.	.	.	.	.	.	.	.	.	.	.	.	.	.	.	.	.	.	.	.	.	.	.	.	.	.	.	.	.	.	.	.	.	-
94496	33813	B	Antivirogram	1485	Clinical	1037-30619		8.4	48.8	NA	NA	.	.	.	.	.	.	.	.	.	.	.	.	.	.	.	.	.	.	.	.	.	.	.	.	.	.	.	.	.	.	.	.	.	.	.	.	.	-
94502	33816	B	Antivirogram	1485	Clinical	1106-30625		0.9	0.8	NA	NA	.	.	.	.	.	.	.	.	.	.	.	.	.	.	.	.	.	.	.	.	.	.	.	.	.	.	.	.	.	.	.	.	.	.	.	.	.	-
94522	33826	B	Antivirogram	1485	Clinical	1104-30630		2.3	2.5	NA	NA	.	.	.	.	.	.	.	.	.	.	.	.	.	.	.	.	.	.	.	.	.	.	.	.	.	.	.	.	.	.	.	.	.	.	.	.	.	-
94538	33833	B	Antivirogram	1485	Clinical	1122-30729		506.5	64.5	NA	NA	.	.	.	.	.	.	.	.	.	.	.	.	.	.	.	.	.	.	.	.	.	.	.	.	.	.	.	.	.	.	.	.	.	.	.	.	.	-
94554	33841	B	Antivirogram	1485	Clinical	1057-30729		21.1	174.2	NA	NA	.	.	.	.	.	.	.	.	.	.	.	.	.	.	.	.	.	.	.	.	.	.	.	.	.	.	.	.	.	.	.	.	.	.	.	.	.	-
94660	33894	B	Antivirogram	1485	Clinical	1203-30703		0.8	76.3	NA	NA	-	-	-	-	-	-	-	-	-	-	-	-	-	-	-	-	-	-	-	-	-	-	-	-	-	-	-	-	-	-	-	-	-	-	-	-	-	-
94683	33905	CRF02_AG	Antivirogram	1485	Clinical	1226-30417		691.4	98.9	NA	NA	-	-	-	Q	-	-	-	-	-	-	-	-	-	-	-	-	-	-	-	R	-	-	-	-	-	-	-	-	-	-	-	-	-	-	T	-	-	-
94707	33916	B	Antivirogram	1485	Clinical	1247-30610		2.8	4.7	NA	NA	-	-	-	-	-	-	-	-	-	-	-	-	-	-	-	-	-	-	-	R	I	-	-	-	-	-	S	-	-	-	-	-	-	-	-	-	-	-
94713	33919	D	Antivirogram	1485	Clinical	1250-30522		1.1	2.6	NA	NA	-	-	-	T	-	-	-	-	-	-	-	-	-	-	-	-	-	-	-	-	-	-	-	-	-	-	-	-	-	-	-	-	-	-	T	-	-	-
94715	33919	D	Antivirogram	1485	Clinical	1250-31215		17.0	36.0	NA	NA	-	-	-	T	-	-	-	-	-	-	-	-	-	-	-	-	-	-	-	-	-	-	-	-	-	-	-	-	-	-	-	-	-	-	T	-	-	-
94717	33919	D	Antivirogram	1485	Clinical	1250-40809		46.2	169.6	NA	NA	-	-	-	T	-	-	-	-	-	-	-	-	-	-	-	-	-	-	-	-	-	-	-	-	-	-	-	-	-	-	-	-	-	-	T	-	-	-
94737	33928	B	Antivirogram	1485	Clinical	1259-30616		725.1	255.6	NA	NA	-	-	-	-	-	-	-	-	-	-	-	-	-	-	-	-	-	-	-	-	-	-	-	-	-	-	-	-	-	-	-	-	-	-	-	-	-	-
94739	33928	B	Antivirogram	1485	Clinical	1259-31208		412.3	169.6	NA	NA	-	-	-	-	-	-	-	-	-	-	-	-	-	-	-	-	-	-	-	-	-	-	-	-	-	-	-	-	-	-	-	-	-	-	-	-	-	-
94741	33928	B	Antivirogram	1485	Clinical	1259-40720		412.3	169.6	NA	NA	-	-	-	-	-	-	-	-	-	-	-	-	-	-	-	-	-	-	-	-	-	-	-	-	-	-	-	-	-	-	-	-	-	-	-	-	-	-
94759	33936	B	Antivirogram	1485	Clinical	1402-30224		494.5	90.0	NA	NA	-	-	-	-	-	-	-	-	-	-	-	-	-	-	-	-	-	-	-	-	-	-	-	-	-	-	-	-	-	-	-	-	-	-	-	-	-	-
94773	33941	C	Antivirogram	1485	Clinical	1407-30410		494.5	90.0	NA	NA	-	-	-	-	-	K	-	-	-	-	-	-	-	-	-	-	-	-	-	-	-	-	-	-	-	-	-	-	-	-	-	-	-	-	M	-	-	-
94787	33948	B	Antivirogram	1485	Clinical	1421-30304		94.1	76.3	NA	NA	-	-	SC	PT	-	-	-	-	-	-	-	-	-	-	-	-	-	-	-	-	-	-	-	-	-	-	-	-	-	-	-	-	-	-	R	-	-	-
94811	33959	D	Antivirogram	1485	Clinical	1432-30818		79.4	174.2	NA	NA	-	-	-	-	-	-	-	-	-	-	-	-	-	LS	-	-	-	-	-	-	-	-	-	-	-	-	-	-	-	-	-	-	-	-	T	-	-	-
94817	33962	B	Antivirogram	1485	Clinical	1436-30319		725.1	255.6	NA	NA	-	-	-	-	-	-	-	-	-	-	-	-	-	-	-	-	-	-	-	-	-	-	-	-	-	-	-	-	-	-	-	-	-	-	-	-	-	-
94843	33975	B	Antivirogram	1485	Clinical	2004-30424		0.7	9.4	NA	NA	-	-	-	-	-	-	-	-	-	-	-	-	-	-	-	-	-	-	-	-	-	-	-	-	-	-	-	-	-	-	-	-	-	-	T	-	-	-
94847	33977	B	Antivirogram	1485	Clinical	2006-30423		532.4	118.9	NA	NA	-	-	-	-	-	-	-	-	PS	-	-	-	-	-	-	-	-	-	-	R	-	-	-	-	-	-	-	-	-	-	-	-	-	-	-	-	-	-
94855	33981	B	Antivirogram	1485	Clinical	2013-30324		0.5	0.5	NA	NA	-	-	-	-	-	-	-	-	-	-	-	-	-	-	-	-	-	-	-	R	-	-	-	-	-	-	-	-	-	-	-	-	-	-	-	-	-	-
94861	33984	B	Antivirogram	1485	Clinical	2018-30514		0.4	0.6	NA	NA	-	-	-	-	-	-	-	-	-	-	-	-	-	-	-	-	-	-	-	-	-	-	-	-	-	-	-	-	-	-	-	-	-	-	-	-	-	-
94863	33985	B	Antivirogram	1485	Clinical	2019-30630		1.2	9.1	NA	NA	-	-	-	-	-	-	-	-	-	-	-	-	-	-	-	-	-	-	-	-	-	-	-	-	-	-	-	-	-	-	-	-	-	-	L	-	-	-
94867	33987	B	Antivirogram	1485	Clinical	2021-30507		725.1	255.6	NA	NA	-	-	-	-	-	-	-	-	-	-	-	-	-	-	-	-	-	-	-	-	-	-	-	-	-	-	-	-	-	-	-	-	-	-	T	-	-	-
94883	33995	B	Antivirogram	1485	Clinical	2206-30409		1.3	18.3	NA	NA	-	-	-	-	-	D	-	-	-	-	-	-	-	-	-	-	-	-	-	-	-	-	-	-	-	-	-	-	-	-	L	-	-	-	-	-	-	-
94891	33999	B	Antivirogram	1485	Clinical	2210-30526		562.1	108.6	NA	NA	-	-	-	-	-	-	-	-	-	-	-	-	-	-	-	-	-	-	-	-	-	-	-	-	-	-	-	-	-	-	-	-	-	-	-	-	-	-
94917	34012	B	Antivirogram	1485	Clinical	2237-30624		1.6	5.4	NA	NA	-	-	-	-	-	D	-	-	-	-	-	-	-	-	-	-	-	-	-	-	-	-	-	-	-	-	-	-	-	-	-	-	-	-	-	-	-	-
94943	34025	B	Antivirogram	1485	Clinical	2401-30807		603.3	122.0	NA	NA	-	-	-	S	-	-	-	-	-	-	-	-	-	-	-	-	-	-	-	-	-	-	-	-	-	-	-	-	-	-	-	-	-	-	VIM	-	-	-
94961	34034	B	Antivirogram	1485	Clinical	2606-30623		0.6	174.2	NA	NA	-	-	-	-	-	-	-	-	-	-	-	-	-	-	-	-	-	-	-	R	-	-	-	-	-	-	-	-	-	-	-	-	-	-	-	-	-	-
94965	34036	B	Antivirogram	1485	Clinical	2609-30326		0.7	0.5	NA	NA	-	-	-	-	-	-	-	-	-	-	-	-	-	-	-	-	-	-	-	-	-	-	-	-	-	-	-	-	-	-	-	-	-	-	-	-	-	-
94987	34047	J	Antivirogram	1485	Clinical	3001-30225		691.4	98.9	NA	NA	-	-	A	-	-	-	-	-	-	-	-	-	-	-	-	-	-	-	-	-	-	-	-	-	-	-	-	-	-	-	-	-	-	-	M	-	-	-
94989	34048	B	Antivirogram	1485	Clinical	3002-30225		725.1	255.6	NA	NA	-	-	-	-	-	-	-	-	-	-	-	-	-	-	-	-	-	-	-	-	-	-	-	-	-	-	-	-	-	-	-	-	-	-	-	-	-	-
94991	34049	B	Antivirogram	1485	Clinical	3003-30225		603.3	122.0	NA	NA	-	-	-	-	-	-	-	-	-	-	-	-	-	-	-	-	-	-	-	-	-	-	-	-	-	-	-	-	-	-	-	-	-	-	-	-	-	-
94999	34053	B	Antivirogram	1485	Clinical	3007-30303		41.9	87.9	NA	NA	-	-	-	-	-	-	-	-	-	-	-	-	-	-	-	-	-	-	-	-	-	-	-	-	-	-	-	-	-	-	-	-	-	-	L	-	-	-
95009	34058	B	Antivirogram	1485	Clinical	3012-30305		107.0	87.9	NA	NA	-	-	-	-	-	-	-	-	-	-	-	-	-	-	-	-	-	-	-	-	-	-	-	-	-	-	-	-	-	-	-	-	-	-	M	-	-	-
95013	34060	B	Antivirogram	1485	Clinical	3014-30331		511.3	98.9	NA	NA	-	-	-	-	-	EK	-	-	-	-	-	-	-	-	-	-	-	-	-	-	-	-	-	-	-	-	-	-	-	-	-	-	-	-	-	-	-	-
95033	34070	B	Antivirogram	1485	Clinical	3024-30303		494.5	90.0	NA	NA	-	-	-	-	-	D	-	-	-	-	-	-	-	-	-	-	-	-	-	-	-	-	-	-	-	-	-	-	-	-	-	-	-	-	-	-	-	-
95035	34070	B	Antivirogram	1485	Clinical	3024-40430		572.3	75.4	NA	NA	-	-	-	-	-	D	-	-	-	-	-	-	-	-	-	-	-	-	-	-	-	-	-	-	-	-	-	-	-	-	-	-	-	-	-	-	-	-
95053	34079	G + Unknown	Antivirogram	1485	Clinical	3033-30227		603.3	122.0	NA	NA	-	-	-	-	-	-	-	-	-	-	-	-	-	-	-	-	-	-	-	-	I	-	-	-	-	-	-	-	-	-	-	-	-	-	T	-	-	-
95067	34086	B	Antivirogram	1485	Clinical	3040-30304		688.3	76.3	NA	NA	-	-	-	-	-	K	-	-	-	-	-	-	-	-	-	-	-	-	-	-	-	-	-	-	-	-	-	-	-	-	-	-	-	-	VI	-	-	-
95069	34087	B	Antivirogram	1485	Clinical	3041-30304		10.3	98.9	NA	NA	-	-	-	-	-	-	-	-	-	-	-	-	-	-	-	-	-	-	-	-	-	-	-	-	-	-	-	-	-	-	-	-	-	-	IL	-	-	-
95071	34087	B	Antivirogram	1485	Clinical	3041-40503		2.2	75.4	NA	NA	-	-	-	-	-	-	-	-	-	-	-	-	-	-	-	-	-	-	-	-	-	-	-	-	-	-	-	-	-	-	-	-	-	-	-	-	-	-
95075	34089	F	Antivirogram	1485	Clinical	3043-30305		391.6	88.4	NA	NA	-	-	-	-	-	-	-	-	-	-	-	-	-	-	-	-	-	-	-	R	-	-	-	-	-	-	-	-	-	-	-	-	-	-	T	-	-	-
95083	34093	B	Antivirogram	1485	Clinical	3048-30319		1.5	6.5	NA	NA	-	-	-	-	-	-	-	-	-	-	-	-	-	-	-	-	-	-	-	-	-	-	-	-	-	-	-	-	-	-	-	-	-	-	-	-	-	-
95089	34096	B	Antivirogram	1485	Clinical	3051-30326		9.7	255.6	NA	NA	-	-	-	-	-	-	-	-	-	-	-	-	-	-	-	-	-	-	-	-	-	-	-	-	-	-	-	-	-	-	-	-	-	-	-	-	-	-
95091	34097	B	Antivirogram	1485	Clinical	3052-30326		0.7	1.8	NA	NA	-	-	-	-	-	-	-	-	-	-	-	-	-	-	-	-	-	-	-	-	-	-	-	-	-	-	-	-	-	-	-	-	-	-	VI	-	-	-
95097	34100	B	Antivirogram	1485	Clinical	3055-30414		0.7	1.8	NA	NA	-	-	-	-	-	-	-	-	-	-	-	-	-	-	-	-	-	-	-	R	-	-	-	-	-	-	-	-	-	-	-	-	-	-	I	-	-	-
95099	34100	B	Antivirogram	1485	Clinical	3055-40212		166.6	169.6	NA	NA	-	-	-	-	-	-	-	-	-	-	-	-	-	-	-	-	-	-	-	R	-	-	-	-	-	-	-	-	-	-	-	-	-	-	I	-	-	-
95101	34101	D	Antivirogram	1485	Clinical	3056-30318		1.1	0.4	NA	NA	-	-	-	-	-	-	-	-	-	-	-	-	-	-	-	-	-	-	-	-	-	-	-	-	-	-	-	-	-	-	-	R	-	-	T	-	-	-
95119	34110	B	Antivirogram	1485	Clinical	3068-30307		31.8	98.9	NA	NA	-	-	-	-	-	-	-	-	-	-	-	-	-	-	-	-	-	-	-	-	-	-	-	-	-	-	-	-	-	-	-	-	-	-	-	-	-	-
95121	34110	B	Antivirogram	1485	Clinical	3068-40826		61.9	75.4	NA	NA	-	-	-	-	-	-	-	-	-	-	-	-	-	-	-	-	-	-	-	-	-	-	-	-	-	-	-	-	-	-	-	-	-	-	-	-	-	-
95141	34120	B	Antivirogram	1485	Clinical	3079-30520		688.3	76.3	NA	NA	-	-	-	-	-	-	-	-	-	-	-	-	-	-	-	-	-	-	-	-	-	-	-	-	-	-	-	-	-	-	-	-	-	-	-	-	-	-
95143	34121	B	Antivirogram	1485	Clinical	3080-30311		NA	116.9	NA	NA	-	-	-	S	-	D	-	-	-	-	-	-	-	-	-	-	-	-	-	-	-	-	-	-	-	-	-	-	-	-	-	-	-	-	I	-	-	-
95147	34123	B	Antivirogram	1485	Clinical	3082-30311		603.3	122.0	NA	NA	-	-	-	-	-	-	-	-	-	-	-	-	-	-	-	-	-	-	-	-	-	-	-	-	-	-	-	-	-	-	-	-	-	-	I	-	-	-
95171	34135	B	Antivirogram	1485	Clinical	3096-30415		0.7	1.8	NA	NA	-	-	-	PT	-	-	-	-	-	-	-	-	-	-	-	-	-	-	-	R	-	-	-	-	-	-	-	-	-	-	-	-	-	-	I	-	-	-
95179	34139	B	Antivirogram	1485	Clinical	3100-30320		45.4	88.4	NA	NA	-	-	-	-	-	-	-	-	-	-	Q	-	-	-	-	-	-	-	-	-	-	-	-	-	-	-	-	K	-	-	-	E	-	-	-	-	-	-
95181	34140	B	Antivirogram	1485	Clinical	3101-30312		725.1	255.6	NA	NA	-	-	-	-	-	-	-	-	-	-	-	-	-	-	-	-	-	-	-	-	-	-	-	-	-	-	-	-	-	-	-	-	-	-	I	-	-	-
95193	34146	B	Antivirogram	1485	Clinical	3108-30402		532.4	118.9	NA	NA	-	-	-	-	-	-	-	-	-	-	-	-	-	-	-	-	-	-	-	-	-	-	-	-	-	-	-	-	-	-	-	-	-	-	-	-	-	-
95195	34146	B	Antivirogram	1485	Clinical	3108-30903		572.3	75.4	NA	NA	-	-	-	-	-	-	-	-	-	-	-	-	-	-	-	-	-	-	-	-	I	-	-	-	-	-	-	-	-	-	-	-	-	-	-	-	-	-
95197	34146	B	Antivirogram	1485	Clinical	3108-40524		0.8	1.0	NA	NA	-	-	-	-	-	-	-	-	-	-	-	-	-	-	-	-	-	-	-	-	-	-	-	-	-	-	-	-	-	-	-	-	-	-	-	-	-	-
95199	34147	B	Antivirogram	1485	Clinical	3109-30528		0.8	1.0	NA	NA	-	-	-	-	-	-	-	-	-	-	-	-	-	-	-	-	-	-	-	-	-	-	-	-	-	-	-	-	-	-	-	-	-	-	-	-	-	-
95216	34155	B	Antivirogram	1485	Clinical	3117-30325		0.7	0.5	NA	NA	-	-	-	-	-	EK	-	-	-	-	-	-	-	-	-	-	-	-	-	-	-	-	-	-	-	-	-	-	-	-	-	-	-	-	M	-	-	-
95220	34157	CRF02_AG	Antivirogram	1485	Clinical	3119-30326		0.7	1.1	NA	NA	-	-	-	-	-	-	-	-	-	-	-	-	-	-	-	-	-	-	-	-	-	-	-	-	-	-	-	-	-	-	-	-	-	-	T	D	-	-
95222	34158	B	Antivirogram	1485	Clinical	3120-30331		691.4	98.9	NA	NA	-	-	-	-	-	EK	-	-	-	-	-	-	-	-	-	-	-	-	-	-	-	-	-	-	-	-	-	-	-	-	-	-	-	-	IM	-	-	-
95228	34161	B	Antivirogram	1485	Clinical	3123-30526		8.7	118.9	NA	NA	-	-	-	S	-	-	-	-	-	-	-	-	-	-	-	-	-	-	-	-	-	-	-	-	-	-	-	-	-	-	-	-	-	-	-	-	-	-
95230	34162	B	Antivirogram	1485	Clinical	3124-30407		22.4	98.9	NA	NA	-	-	-	-	-	-	-	-	-	-	R	-	-	-	-	-	-	-	-	R	-	-	-	-	-	-	-	EK	-	-	-	-	-	-	-	-	-	-
95238	34166	B	Antivirogram	1485	Clinical	3128-30415		626.3	105.1	NA	NA	.	-	-	-	-	-	-	-	-	-	-	-	-	-	-	-	-	-	-	-	-	-	-	-	-	-	-	-	-	-	-	-	-	-	I	-	-	-
95240	34166	B	Antivirogram	1485	Clinical	3128-31125		412.3	168.2	NA	NA	L	-	-	-	-	-	-	-	-	-	-	-	-	-	-	-	-	-	-	-	-	-	-	-	-	-	-	-	-	-	-	-	-	-	I	-	-	-
95242	34166	B	Antivirogram	1485	Clinical	3128-40708		572.3	75.4	NA	NA	.	-	-	-	-	-	-	-	-	-	-	-	-	-	-	-	-	-	-	-	-	-	-	-	-	-	-	-	-	-	-	-	-	-	I	-	-	-
95244	34167	B	Antivirogram	1485	Clinical	3129-30401		0.5	0.4	NA	NA	-	-	-	-	-	-	-	-	-	-	-	-	-	-	-	-	-	-	-	-	-	-	-	-	-	-	-	-	-	-	-	-	-	-	-	-	-	-
95246	34167	B	Antivirogram	1485	Clinical	3129-30626		0.5	4.5	NA	NA	-	-	-	-	-	-	-	-	-	-	-	-	-	-	-	-	-	-	-	-	-	-	-	-	-	-	-	-	-	-	-	-	-	-	-	-	-	-
95250	34169	B	Antivirogram	1485	Clinical	3131-30408		67.9	90.0	NA	NA	-	-	-	-	-	-	-	-	-	-	-	-	-	-	-	-	-	-	-	-	-	-	-	-	-	-	-	-	-	-	-	-	-	-	-	-	-	-
95270	34179	B	Antivirogram	1485	Clinical	3141-30422		NA	108.6	NA	NA	-	-	-	-	-	-	-	-	-	-	-	-	-	-	-	-	-	-	-	-	-	-	-	-	-	-	-	-	-	-	-	-	-	-	VI	-	-	-
95278	34183	B	Antivirogram	1485	Clinical	3145-30429		725.1	255.6	NA	NA	-	-	-	-	-	-	-	-	-	-	-	-	-	-	-	-	-	-	-	-	-	-	-	-	-	-	S	-	-	-	-	-	-	-	T	-	-	-
95290	34189	B	Antivirogram	1485	Clinical	3151-30416		0.8	1.8	NA	NA	-	-	-	-	-	-	-	-	-	-	-	-	-	-	-	-	-	-	-	R	-	-	-	-	-	-	TS	-	-	-	-	-	-	-	I	-	-	-
95312	34200	B	Antivirogram	1485	Clinical	3164-30425		532.4	118.9	NA	NA	-	-	-	S	-	-	P	-	S	-	-	-	-	-	-	-	-	-	-	-	-	-	-	-	-	-	-	-	-	-	-	-	-	-	K	-	-	-
95332	34210	B	Antivirogram	1485	Clinical	3174-30414		0.7	1.1	NA	NA	-	-	-	-	-	-	-	-	-	-	-	-	-	-	-	-	-	-	-	-	-	-	-	-	-	-	-	-	-	-	-	-	-	-	-	-	-	-
95346	34217	B	Antivirogram	1485	Clinical	3182-30618		0.7	1.1	NA	NA	-	-	-	-	-	-	-	-	-	-	-	-	-	-	-	-	-	-	-	-	-	-	-	-	-	-	-	-	-	-	-	-	-	-	-	-	-	-
95352	34220	B	Antivirogram	1485	Clinical	3185-30429		613.9	174.2	NA	NA	-	-	-	-	-	-	-	-	-	-	-	-	-	-	-	-	-	-	-	-	-	-	-	-	-	-	-	-	-	-	-	-	-	-	I	-	-	-
95354	34221	G	Antivirogram	1485	Clinical	3186-30506		691.4	98.9	NA	NA	-	-	-	-	-	-	-	-	-	-	-	-	-	-	-	-	-	-	-	-	-	-	-	-	-	-	-	-	-	-	-	-	-	-	T	-	-	-
95360	34224	B	Antivirogram	1485	Clinical	3189-30506		603.3	122.0	NA	NA	-	-	-	-	-	K	-	-	-	-	-	-	-	-	-	-	-	-	-	-	-	-	-	-	-	-	-	-	-	-	-	-	-	-	-	-	-	-
95362	34224	B	Antivirogram	1485	Clinical	3189-40401		572.3	75.4	NA	NA	-	-	-	-	-	K	-	-	-	-	-	-	-	-	-	-	-	-	-	-	-	-	-	-	-	-	-	-	-	-	-	-	-	-	-	-	-	-
95370	34227	B	Antivirogram	1485	Clinical	3192-30527		0.8	1.3	NA	NA	-	-	-	-	-	-	-	-	-	-	-	-	-	-	-	-	-	-	-	-	-	-	-	-	-	-	-	-	-	-	-	-	-	-	-	-	-	-
95374	34229	B	Antivirogram	1485	Clinical	3194-30512		NA	98.9	NA	NA	-	-	-	-	-	-	-	-	-	-	-	-	-	-	-	-	-	-	-	-	-	-	-	-	-	-	-	-	-	-	-	-	-	-	-	-	-	-
95396	34240	B	Antivirogram	1485	Clinical	3205-30612		59.0	98.9	NA	NA	-	-	-	-	-	-	-	-	-	-	-	-	-	-	-	-	-	-	-	-	-	-	-	-	-	-	-	-	-	-	-	-	-	-	M	-	-	-
95400	34242	B	Antivirogram	1485	Clinical	3207-30515		29.5	255.6	NA	NA	-	-	-	-	-	-	-	-	-	-	-	-	-	-	-	-	-	-	-	-	-	-	-	-	-	-	-	-	-	-	-	-	-	-	-	-	-	-
95404	34244	B	Antivirogram	1485	Clinical	3209-30519		0.9	2.4	NA	NA	-	-	-	-	-	D	-	-	-	-	-	-	-	-	-	-	-	-	-	-	-	-	-	-	-	-	-	-	-	-	-	-	-	-	-	-	-	-
95420	34252	B	Antivirogram	1485	Clinical	3220-30519		751.2	95.8	NA	NA	-	-	-	-	-	-	-	-	-	-	-	-	-	-	-	-	-	-	-	-	-	-	-	-	-	-	-	-	-	-	-	-	-	-	-	-	-	-
95424	34254	B	Antivirogram	1485	Clinical	3222-30605		27.1	122.0	NA	NA	-	-	-	-	-	-	-	-	-	-	-	-	-	-	-	-	-	-	-	-	-	-	-	-	-	-	-	-	-	-	-	-	-	-	-	-	-	-
95436	34260	B	Antivirogram	1485	Clinical	3228-30523		688.3	76.3	NA	NA	.	-	-	-	-	-	-	-	-	-	-	-	-	-	-	-	-	-	-	-	-	-	-	-	-	-	-	-	-	-	-	-	-	-	T	-	-	-
95456	34270	B	Antivirogram	1485	Clinical	3238-30521		32.7	118.9	NA	NA	-	-	-	-	-	-	-	-	-	-	-	-	-	-	-	-	-	-	-	-	-	-	-	-	-	-	-	-	-	-	-	-	-	-	I	-	-	-
95460	34272	B	Antivirogram	1485	Clinical	3240-30603		691.4	98.9	NA	NA	-	-	-	-	-	-	-	-	-	-	-	-	-	-	-	-	-	-	-	R	-	-	-	-	-	-	-	-	-	-	-	Q	-	-	M	-	-	-
95464	34274	B	Antivirogram	1485	Clinical	3242-30610		19.0	87.2	NA	NA	-	-	-	-	-	-	-	-	-	-	-	-	-	-	-	-	-	-	-	-	-	-	-	-	-	-	-	-	-	-	-	-	-	-	-	-	-	-
95486	34285	B	Antivirogram	1485	Clinical	3256-30702		1.6	51.7	NA	NA	-	-	-	-	-	-	-	-	-	-	-	-	-	-	-	-	-	-	-	R	-	-	-	-	-	-	-	-	-	-	-	-	-	-	-	-	-	-
95494	34289	B	Antivirogram	1485	Clinical	3260-30630		0.9	3.4	NA	NA	-	-	-	-	IV	-	-	-	-	-	-	-	-	-	-	-	-	-	-	-	-	-	-	-	-	-	-	-	-	-	-	-	-	-	-	-	-	-
95500	34292	B	Antivirogram	1485	Clinical	3263-30728		1.1	0.5	NA	NA	-	-	-	-	-	-	-	-	-	-	-	-	-	-	-	-	-	-	-	-	-	-	-	-	-	-	-	-	-	-	-	-	-	-	-	-	-	-
95502	34293	CRF45_cpx	Antivirogram	1485	Clinical	3264-30703		1.0	0.5	NA	NA	-	-	-	-	-	K	-	-	-	-	-	-	-	-	-	-	-	-	-	-	-	-	-	-	-	-	-	-	-	-	-	-	-	-	T	-	-	-
95504	34293	CRF45_cpx	Antivirogram	1485	Clinical	3264-40322		12.6	75.4	NA	NA	-	-	-	-	-	K	-	-	-	-	-	-	-	-	-	-	-	-	-	-	-	-	-	-	-	-	-	-	-	-	-	-	-	-	T	-	-	-
95520	34301	B	Antivirogram	1485	Clinical	3272-30729		11.5	255.6	NA	NA	-	-	-	-	-	D	-	-	-	-	-	-	-	-	-	-	-	-	-	-	-	-	-	-	-	-	-	-	-	-	-	-	-	-	-	-	-	-
95526	34304	B	Antivirogram	1485	Clinical	3275-30730		391.6	88.4	NA	NA	-	-	-	-	-	-	-	-	-	-	-	-	-	-	-	-	-	-	-	R	-	-	-	-	-	-	-	-	-	-	-	-	G	-	-	-	-	-
95528	34304	B	Antivirogram	1485	Clinical	3275-40223		572.3	75.4	NA	NA	-	-	-	-	-	-	-	-	-	-	-	-	-	-	-	-	-	-	-	R	-	-	-	-	-	-	-	-	-	-	-	-	G	-	-	-	-	-
95530	34304	B	Antivirogram	1485	Clinical	3275-40728		412.3	169.6	NA	NA	-	-	-	-	-	-	-	-	-	-	-	-	-	-	-	-	-	-	-	R	-	-	-	-	-	-	-	-	-	-	-	-	G	-	-	-	-	-
95534	34306	B	Antivirogram	1485	Clinical	3277-30731		688.3	76.3	NA	NA	-	-	-	PS	-	-	TP	-	-	-	-	-	-	-	-	-	-	-	-	-	-	-	-	-	-	-	-	-	-	-	-	-	-	-	-	-	-	-
95548	34313	B	Antivirogram	1485	Clinical	3284-30707		1.0	1.0	NA	NA	-	-	-	-	-	-	-	-	-	-	-	-	-	-	-	-	-	-	-	R	-	-	-	-	-	-	-	-	-	-	-	-	-	-	-	-	-	-
95550	34314	B	Antivirogram	1485	Clinical	3286-30707		456.2	87.9	NA	NA	-	-	-	-	-	-	A	-	-	-	-	-	-	-	-	-	-	-	-	-	-	-	-	-	-	-	-	-	-	-	-	-	-	-	T	-	-	-
95568	34323	B	Antivirogram	1485	Clinical	3296-30728		688.3	76.3	NA	NA	-	-	-	PT	IV	-	-	-	-	-	-	-	-	-	-	-	-	-	-	-	-	-	-	-	-	-	-	-	-	-	-	-	-	-	VI	-	-	-
95570	34323	B	Antivirogram	1485	Clinical	3296-40226		572.3	75.4	NA	NA	-	-	-	-	-	-	-	-	-	-	-	-	-	-	-	-	-	-	-	-	-	-	-	-	-	-	-	-	-	-	-	-	-	-	I	-	-	-
95584	34330	B	Antivirogram	1485	Clinical	3305-30801		391.6	88.4	NA	NA	-	-	-	-	-	-	-	-	-	-	-	-	-	-	-	-	-	-	-	-	-	-	-	-	-	-	-	-	-	-	-	-	-	-	-	-	-	-
95634	34354	B	Antivirogram	1485	Clinical	4001-30311		541.5	76.3	NA	NA	-	-	-	-	-	-	-	-	-	-	-	-	-	-	-	-	-	-	-	-	-	-	-	-	-	-	-	-	-	-	-	-	-	-	-	-	-	-
95646	34359	C	Antivirogram	1485	Clinical	4006-30326		0.7	0.3	NA	NA	-	-	-	S	-	-	-	-	-	-	KQ	-	-	-	-	-	-	-	-	-	-	-	-	-	-	-	-	-	-	-	-	-	-	-	T	EA	-	-
95648	34360	B	Antivirogram	1485	Clinical	4007-30327		691.4	98.9	NA	NA	-	-	-	-	-	-	-	-	-	-	-	-	-	-	-	-	-	-	-	-	-	-	-	-	-	-	-	-	-	-	-	-	-	-	T	-	-	-
95652	34362	B	Antivirogram	1485	Clinical	4009-30415		1.0	90.0	NA	NA	-	-	-	-	-	-	-	-	-	-	-	-	-	-	-	-	-	-	-	-	I	-	-	-	-	-	-	-	-	-	-	-	-	-	VI	-	-	-
95654	34362	B	Antivirogram	1485	Clinical	4009-30714		0.4	139.0	NA	NA	-	-	-	-	-	-	-	-	-	-	-	-	-	-	-	-	-	-	-	-	I	-	-	-	-	-	-	-	-	-	-	-	-	-	I	-	-	-
95656	34362	B	Antivirogram	1485	Clinical	4009-40802		1.7	67.2	NA	NA	-	-	-	-	-	-	-	-	-	-	-	-	-	-	-	-	-	-	-	-	I	-	-	-	-	-	-	-	-	-	-	-	-	-	I	-	-	-
95666	34367	B	Antivirogram	1485	Clinical	4014-30408		6.2	118.5	NA	NA	-	-	-	-	-	D	-	-	-	-	-	-	-	-	-	-	-	-	-	R	I	-	-	-	-	-	-	-	-	-	-	-	-	-	-	-	-	-
95670	34369	A	Antivirogram	1485	Clinical	4018-30227		688.3	76.3	NA	NA	-	-	-	-	-	-	-	-	-	-	T	-	-	-	-	V	-	-	-	R	-	-	-	-	-	-	-	-	-	-	-	-	-	-	T	-	-	-
95720	34394	B	Antivirogram	1485	Clinical	4045-30402		5.2	64.3	NA	NA	-	-	-	-	-	-	-	-	-	-	R	-	-	-	-	-	-	-	-	-	-	-	-	-	-	-	-	-	-	-	-	-	-	-	VI	-	-	-
95722	34395	B	Antivirogram	1485	Clinical	4046-30408		236.2	118.9	NA	NA	-	-	-	-	-	-	-	-	-	-	-	-	-	-	-	-	-	-	-	-	-	-	-	-	-	-	-	-	-	-	-	-	-	-	T	-	-	-
95728	34397	B	Antivirogram	1485	Clinical	4048-30217		0.6	3.1	NA	NA	-	-	-	-	-	-	-	-	-	-	-	-	-	-	-	-	-	-	-	-	-	-	-	-	-	-	-	-	-	-	-	-	-	-	L	-	-	-
95740	34403	B	Antivirogram	1485	Clinical	4055-30303		26.5	122.0	NA	NA	-	-	-	-	-	-	-	-	-	-	-	-	-	-	-	-	-	-	-	-	-	-	-	-	-	-	-	-	-	-	-	-	-	-	M	-	-	-
95758	34412	B	Antivirogram	1485	Clinical	4067-30402		0.7	0.6	NA	NA	-	-	-	-	-	-	-	-	-	-	-	-	-	-	-	-	-	-	-	-	-	-	-	-	-	-	-	-	-	-	-	-	-	-	L	-	-	-
95772	34419	B	Antivirogram	1485	Clinical	4075-30220		13.9	88.4	NA	NA	-	-	-	-	-	-	-	-	-	-	-	-	-	-	-	-	-	-	-	R	-	-	-	-	-	-	-	-	-	-	-	-	-	-	E	-	-	-
95786	34426	B	Antivirogram	1485	Clinical	4082-30306		603.3	122.0	NA	NA	-	-	-	-	-	-	-	-	-	-	-	-	-	-	-	-	-	-	-	-	-	-	-	-	-	-	-	-	-	-	-	-	-	-	-	-	-	-
95794	34429	B	Antivirogram	1485	Clinical	4085-30702		0.6	2.4	NA	NA	-	-	-	-	-	D	-	-	-	-	-	-	-	-	-	-	-	-	-	-	-	-	-	-	-	-	-	-	-	-	-	-	-	-	-	-	-	-
95808	34436	CRF06_cpx	Antivirogram	1485	Clinical	4092-30318		688.3	76.3	NA	NA	-	-	-	-	-	-	-	-	-	-	-	-	-	-	-	-	-	-	-	-	-	-	-	-	-	-	-	K	-	-	-	E	-	-	T	-	-	-
95812	34438	B	Antivirogram	1485	Clinical	4094-30410		0.6	4.2	NA	NA	-	-	-	-	-	-	-	-	-	-	-	-	-	-	-	-	-	-	-	-	-	-	-	-	-	-	-	-	-	-	-	-	-	-	-	-	-	-
95816	34440	B	Antivirogram	1485	Clinical	4096-30422		0.7	3.0	NA	NA	-	-	-	-	-	K	-	-	-	-	-	-	-	-	-	-	-	-	-	-	-	-	-	-	-	-	-	-	-	-	-	-	-	-	-	-	-	-
95824	34444	B	Antivirogram	1485	Clinical	4100-30224		73.3	76.3	NA	NA	-	-	-	-	-	-	-	-	-	-	-	-	-	-	-	-	-	-	-	-	-	-	-	-	-	-	-	-	-	-	-	-	-	-	LM	-	-	-
95830	34447	B	Antivirogram	1485	Clinical	4103-30224		166.4	117.7	NA	NA	-	-	-	-	-	-	-	-	-	-	-	-	-	-	-	-	-	-	-	KR	-	-	-	-	-	-	-	K	-	-	-	E	-	-	I	-	-	-
95844	34454	B	Antivirogram	1485	Clinical	4110-30311		104.8	76.3	NA	NA	-	-	-	-	-	-	-	-	-	-	-	-	-	-	-	-	-	-	-	-	-	-	-	-	-	-	-	-	-	-	-	-	-	-	-	-	-	-
95874	34468	B	Antivirogram	1485	Clinical	4124-30318		603.3	122.0	NA	NA	-	-	-	-	-	-	-	-	-	-	-	-	-	-	-	V	-	-	-	-	-	-	-	-	-	-	-	-	-	-	-	-	-	-	M	-	-	-
95902	34481	B	Antivirogram	1485	Clinical	4138-30319		10.7	118.9	NA	NA	-	-	-	-	-	-	-	-	-	-	-	-	-	-	-	-	-	-	-	R	-	-	-	-	-	-	-	-	-	-	-	-	-	-	M	-	-	-
95932	34495	B	Antivirogram	1485	Clinical	4152-30327		0.4	88.4	NA	NA	-	-	-	-	-	-	-	-	-	-	-	-	-	-	-	-	-	-	-	-	-	-	-	-	-	-	-	-	-	-	-	-	-	-	-	-	-	-
95934	34495	B	Antivirogram	1485	Clinical	4152-30626		0.7	169.6	NA	NA	-	-	-	-	-	-	-	-	-	-	-	-	-	-	-	-	-	-	-	-	-	-	-	-	-	-	-	-	-	-	-	-	-	-	-	-	-	-
95962	34508	B	Antivirogram	1485	Clinical	4166-30414		603.3	122.0	NA	NA	-	-	-	-	-	-	-	-	-	-	-	-	-	-	-	-	-	-	-	-	-	-	-	-	-	-	-	-	-	-	-	-	-	-	-	-	-	-
95964	34509	CRF02_AG	Antivirogram	1485	Clinical	4167-30423		0.4	0.5	NA	NA	-	-	-	-	-	-	-	-	-	-	-	-	-	-	-	-	-	-	-	-	-	-	-	-	-	-	-	-	-	-	-	-	-	-	T	-	-	-
95966	34509	CRF02_AG	Antivirogram	1485	Clinical	4167-40203		0.4	0.7	NA	NA	-	-	-	-	-	-	-	-	-	-	-	-	-	-	-	-	-	-	-	-	-	-	-	-	-	-	-	-	-	-	-	-	-	-	T	-	-	-
95986	34519	B	Antivirogram	1485	Clinical	4177-30507		688.3	76.3	NA	NA	-	-	-	-	-	EK	-	-	-	-	-	-	-	-	-	-	-	-	-	R	-	-	-	-	-	-	-	-	-	-	-	-	-	-	-	-	-	-
95992	34522	B	Antivirogram	1485	Clinical	4180-30611		271.7	88.4	NA	NA	-	-	-	-	-	-	-	-	-	-	-	-	-	-	-	-	-	-	-	-	-	-	-	-	-	-	-	-	-	-	-	-	-	-	T	-	-	-
95998	34525	B	Antivirogram	1485	Clinical	4183-30403		0.9	1.6	NA	NA	-	-	-	-	-	-	-	-	-	-	-	-	-	-	-	-	-	-	-	-	-	-	-	-	-	-	-	-	-	-	-	-	-	-	-	-	-	-
96002	34527	B	Antivirogram	1485	Clinical	4185-30407		15.6	90.0	NA	NA	-	-	-	-	-	-	-	-	-	-	-	-	-	-	-	-	-	-	-	KR	-	-	-	-	-	-	-	-	-	-	-	-	-	-	VI	-	-	-
96004	34528	A	Antivirogram	1485	Clinical	4186-30408		1.6	2.4	NA	NA	-	-	-	-	-	-	-	-	-	-	-	-	-	-	-	-	-	-	-	-	-	-	-	-	-	-	-	-	-	-	-	-	-	-	T	-	-	-
96008	34530	B	Antivirogram	1485	Clinical	4188-30403		725.1	255.6	NA	NA	-	-	-	-	-	-	-	-	-	-	-	-	-	-	-	-	-	-	-	-	-	-	-	-	-	-	-	-	-	-	-	-	-	-	I	-	-	-
96038	34544	B	Antivirogram	1485	Clinical	4205-30414		103.4	122.0	NA	NA	-	-	-	-	-	-	-	-	-	-	-	-	-	-	-	-	-	-	-	R	-	-	-	-	-	-	-	-	-	-	-	-	-	-	M	-	-	-
96040	34544	B	Antivirogram	1485	Clinical	4205-40304		NA	169.6	NA	NA	-	-	-	-	-	EK	-	-	-	-	-	-	-	-	-	-	-	-	-	R	-	-	-	-	-	-	-	-	-	-	-	-	-	-	M	-	-	-
96046	34547	B	Antivirogram	1485	Clinical	4208-30423		176.7	122.0	NA	NA	-	-	-	PH	-	-	-	-	-	-	-	-	-	-	-	-	-	-	-	R	-	-	-	-	-	-	-	-	-	-	-	-	-	-	-	-	-	-
96072	34559	B	Antivirogram	1485	Clinical	4220-30423		688.3	76.3	NA	NA	-	-	-	-	-	-	-	-	-	-	-	-	-	-	-	-	-	-	-	R	-	-	-	-	-	-	-	-	-	-	-	-	-	-	M	-	-	-
96074	34559	B	Antivirogram	1485	Clinical	4220-40504		2.1	169.6	NA	NA	-	-	-	-	-	-	-	-	-	-	-	-	-	-	-	-	-	-	-	R	-	-	-	-	-	-	-	-	-	-	-	-	-	-	-	-	-	-
96096	34570	B	Antivirogram	1485	Clinical	4234-30429		688.3	76.3	NA	NA	-	-	-	-	-	-	-	-	-	-	-	-	-	-	-	-	-	-	-	R	-	-	-	-	-	-	-	-	-	-	-	-	-	-	L	-	-	-
96100	34572	B	Antivirogram	1485	Clinical	4237-30508		494.5	90.0	NA	NA	-	-	-	-	-	K	-	-	-	-	-	-	-	-	-	-	-	-	-	-	-	-	-	-	-	-	-	-	-	-	-	-	-	-	-	-	-	-
96108	34576	B	Antivirogram	1485	Clinical	4241-30523		391.6	88.4	NA	NA	-	-	-	-	-	-	-	-	-	-	-	-	-	-	-	-	-	-	-	-	-	-	-	-	-	-	-	KR	-	-	-	-	-	-	M	-	-	-
96110	34576	B	Antivirogram	1485	Clinical	4241-31126		31.5	169.6	NA	NA	-	-	-	-	-	-	-	-	-	VI	-	-	-	-	-	-	-	-	-	-	-	-	-	-	-	-	-	R	-	-	-	-	-	-	M	-	-	-
96112	34576	B	Antivirogram	1485	Clinical	4241-40707		412.3	169.6	NA	NA	.	-	-	-	-	-	-	-	-	-	-	-	-	-	-	-	-	-	-	-	-	-	-	-	-	-	-	R	-	-	-	-	-	-	M	-	-	-
96118	34579	B	Antivirogram	1485	Clinical	4246-30708		71.5	76.3	NA	NA	-	-	-	-	-	D	-	-	-	-	-	-	-	-	-	-	-	-	-	-	-	-	-	-	-	-	-	-	-	-	-	-	-	-	-	-	-	-
96120	34579	B	Antivirogram	1485	Clinical	4246-31119		62.3	87.1	NA	NA	-	-	-	-	-	D	-	-	-	-	-	-	-	-	-	-	-	-	-	-	-	-	-	-	-	-	-	-	-	-	-	-	-	-	-	-	-	-
96122	34579	B	Antivirogram	1485	Clinical	4246-40630		41.6	169.6	NA	NA	-	-	-	-	-	D	-	-	-	-	-	-	-	-	-	-	-	-	-	KR	-	-	-	-	-	-	-	-	-	-	-	-	-	-	-	-	-	-
96136	34586	B	Antivirogram	1485	Clinical	4253-30602		603.3	122.0	NA	NA	-	-	-	-	-	-	-	-	-	-	-	-	-	-	-	-	-	-	-	-	-	-	-	-	-	-	-	-	-	-	-	-	-	-	-	-	-	-
96140	34588	B	Antivirogram	1485	Clinical	4256-30715		688.3	76.3	NA	NA	-	-	SC	-	-	-	P	-	-	-	-	-	-	-	-	-	-	-	-	-	-	-	-	-	-	-	-	K	-	-	-	E	-	-	-	-	-	-
96156	34596	B	Antivirogram	1485	Clinical	4264-30616		1.3	9.1	NA	NA	-	-	-	-	-	-	-	-	-	-	-	-	-	-	-	-	-	-	-	R	-	-	-	-	-	-	-	-	-	-	-	-	-	-	-	-	-	-
96162	34599	B	Antivirogram	1485	Clinical	4267-30624		603.3	122.0	NA	NA	-	-	-	-	-	N	-	-	-	-	-	-	-	-	-	-	-	-	-	-	-	-	-	-	-	-	-	-	-	-	-	-	-	-	I	-	-	-
96164	34599	B	Antivirogram	1485	Clinical	4267-40518		373.2	46.9	NA	NA	-	-	-	-	-	N	-	-	-	-	-	-	-	-	-	-	-	-	-	-	-	-	-	-	-	-	-	-	-	-	-	-	-	-	I	-	-	-
96174	34604	B	Antivirogram	1485	Clinical	4282-30731		494.5	90.0	NA	NA	-	-	-	-	-	-	-	-	-	-	-	-	-	-	-	-	-	-	-	-	-	-	-	-	-	-	-	-	-	-	-	-	-	-	IL	-	-	-
96188	34611	B	Antivirogram	1485	Clinical	4290-30717		0.5	0.4	NA	NA	-	-	-	-	-	-	-	-	-	-	-	-	-	-	-	-	-	-	-	R	I	-	-	-	-	-	-	-	-	-	-	-	-	-	IM	-	-	-
96190	34612	B	Antivirogram	1485	Clinical	4291-30730		66.3	174.2	NA	NA	-	-	-	-	-	D	-	-	-	-	-	-	-	-	-	-	-	-	-	R	-	-	-	-	-	-	-	-	-	-	-	-	-	-	-	-	-	-
96208	34621	B	Antivirogram	1485	Clinical	4307-30811		3.2	5.1	NA	NA	-	-	-	-	-	-	-	-	-	-	-	-	-	-	-	-	-	-	-	-	-	-	-	-	-	-	-	-	-	-	-	-	-	-	-	-	-	-
96244	34639	B	Antivirogram	1485	Clinical	5007-30626		73.3	98.9	NA	NA	-	-	-	PS	-	-	-	-	-	-	-	-	-	-	-	-	-	-	-	-	-	-	-	-	-	-	TS	-	-	-	-	-	-	-	-	-	-	-
96246	34640	B	Antivirogram	1485	Clinical	5008-30627		603.3	122.0	NA	NA	-	-	-	-	-	-	-	-	-	-	-	-	-	-	-	-	-	-	-	-	-	-	-	-	-	-	-	-	-	-	-	-	-	-	-	-	-	-
96252	34643	B	Antivirogram	1485	Clinical	5011-30509		330.9	108.6	NA	NA	-	-	-	-	-	-	-	-	-	-	-	-	-	-	-	-	-	-	-	-	-	-	-	-	-	-	-	-	-	-	-	-	-	-	-	-	-	-
96256	34643	B	Antivirogram	1485	Clinical	5011-40722		341.9	169.6	NA	NA	-	-	-	-	-	-	-	-	-	-	-	-	-	-	-	-	-	-	-	-	-	-	-	-	-	-	-	-	-	-	-	-	-	-	-	-	-	-
96260	34645	B	Antivirogram	1485	Clinical	5013-30513		691.4	98.9	NA	NA	-	-	-	-	-	-	-	-	-	-	-	-	-	-	-	-	-	-	-	-	-	-	-	-	-	-	-	-	-	-	-	-	-	-	VL	-	-	-
96262	34646	D	Antivirogram	1485	Clinical	5014-30514		0.6	2.4	NA	NA	-	-	-	-	-	-	-	-	-	-	KR	-	-	-	-	-	-	-	-	-	-	-	-	-	-	-	-	-	-	-	-	-	-	-	T	-	-	-
96268	34649	B	Antivirogram	1485	Clinical	5017-30530		55.0	255.6	NA	NA	-	-	-	-	-	-	-	-	-	-	-	-	-	-	-	-	-	-	-	R	-	-	-	-	-	-	-	-	-	-	-	-	-	-	-	-	-	-
96283	34656	B	Antivirogram	1485	Clinical	5033-30421		725.1	255.6	NA	NA	-	-	-	-	-	-	-	-	-	-	-	-	-	-	-	-	-	-	-	R	-	-	-	-	-	-	-	-	-	-	-	-	-	-	M	-	-	-
96321	34675	B	Antivirogram	1485	Clinical	5061-30512		22.9	255.6	NA	NA	-	-	-	-	-	K	-	-	-	-	-	-	-	-	-	-	-	-	-	-	-	-	-	-	-	-	-	-	-	-	-	-	-	-	M	-	-	-
96378	34703	B	Antivirogram	1485	Clinical	6010-30303		456.2	87.9	NA	NA	-	-	-	-	-	-	-	-	-	-	-	-	-	-	-	-	-	-	-	-	-	-	-	-	-	-	-	-	-	-	-	-	-	-	I	-	-	-
96388	34708	B	Antivirogram	1485	Clinical	6015-30317		725.1	255.6	NA	NA	-	-	-	-	-	-	-	-	-	-	-	-	-	-	-	-	-	-	-	-	-	-	-	-	-	-	-	A	-	-	-	-	-	-	-	-	-	-
96390	34708	B	Antivirogram	1485	Clinical	6015-30904		412.3	169.6	NA	NA	-	-	-	-	-	-	-	-	-	-	-	-	-	-	-	-	-	-	-	-	-	-	-	-	-	-	-	A	-	-	-	-	-	-	-	-	-	-
96392	34708	B	Antivirogram	1485	Clinical	6015-40805		412.3	169.6	NA	NA	-	-	-	-	-	-	-	-	-	-	-	-	-	-	-	-	-	-	-	-	-	-	-	-	-	-	-	A	-	-	-	-	-	-	-	-	-	-
96394	34709	B	Antivirogram	1485	Clinical	6016-30320		30.2	76.3	NA	NA	-	-	-	-	-	-	-	-	-	-	-	-	-	-	-	-	-	-	-	-	-	-	-	-	-	-	-	-	-	-	-	-	-	-	I	-	-	-
96396	34710	B	Antivirogram	1485	Clinical	6017-30320		391.6	88.4	NA	NA	-	-	-	-	-	-	-	-	-	-	-	-	-	-	-	-	-	-	-	-	-	-	-	-	-	-	-	-	-	-	-	-	-	-	I	-	-	-
96409	34716	F	Antivirogram	1485	Clinical	6023-30403		32.8	98.9	NA	NA	-	-	-	-	-	-	-	-	-	-	-	-	-	-	-	-	-	-	-	R	-	-	-	-	-	-	-	-	-	-	-	-	-	-	T	-	-	-
96429	34726	B	Antivirogram	1485	Clinical	6033-30423		603.3	122.0	NA	NA	-	-	-	-	-	-	-	-	-	-	-	-	-	-	-	-	-	-	-	R	-	-	-	-	-	-	-	-	-	-	-	-	-	-	M	-	-	-
96449	34736	B	Antivirogram	1485	Clinical	6043-30505		NA	98.9	NA	NA	-	-	-	-	-	-	-	-	-	-	-	-	-	-	-	-	-	-	-	R	-	-	-	-	-	-	-	-	-	-	-	-	-	-	I	-	-	-
96453	34738	B	Antivirogram	1485	Clinical	6045-30515		0.4	0.7	NA	NA	-	-	-	-	-	-	-	-	-	-	-	-	-	-	-	-	-	-	-	-	-	-	-	-	-	-	-	-	-	-	-	-	-	-	-	-	-	-
96465	34744	B	Antivirogram	1485	Clinical	6051-30529		0.8	0.9	NA	NA	-	-	-	-	-	-	-	-	-	-	-	-	-	-	-	-	-	-	-	R	-	-	-	-	-	-	-	-	-	-	-	-	-	-	I	-	-	-
96469	34746	B	Antivirogram	1485	Clinical	6053-30606		1.2	2.2	NA	NA	-	-	-	-	-	-	-	-	-	-	-	-	-	-	-	-	-	-	-	-	-	-	-	-	-	-	-	-	-	-	-	-	-	-	M	EK	-	-
96481	34752	B	Antivirogram	1485	Clinical	6060-30717		27.0	90.0	NA	NA	-	-	-	-	-	-	-	-	-	-	-	-	-	-	-	-	-	-	-	R	-	-	-	-	-	-	-	-	-	-	-	-	-	-	I	-	-	-
96483	34753	B	Antivirogram	1485	Clinical	6061-30723		511.3	76.3	NA	NA	-	-	-	-	-	-	-	-	-	-	-	-	-	-	-	-	-	-	-	-	-	-	-	-	-	-	-	-	-	-	-	-	-	-	-	-	-	-
96487	34755	B	Antivirogram	1485	Clinical	6063-30728		21.2	36.7	NA	NA	-	-	SC	-	-	-	-	-	-	-	-	-	-	-	-	-	-	-	-	-	-	-	-	-	-	-	-	-	-	-	-	-	-	-	L	-	-	-
96506	34764	B	Antivirogram	1485	Clinical	6072-30611		0.7	0.7	NA	NA	-	-	-	-	-	-	-	-	-	-	-	-	-	-	-	-	-	-	-	-	-	-	-	-	-	-	-	-	-	-	-	-	-	-	-	-	-	-
96508	34765	B	Antivirogram	1485	Clinical	6073-30709		0.7	0.9	NA	NA	-	-	-	-	-	-	-	-	-	-	-	-	-	-	-	-	-	-	-	-	-	-	-	-	-	-	S	-	-	-	-	-	-	-	I	-	-	-
96510	34765	B	Antivirogram	1485	Clinical	6073-40108		3.4	1.1	NA	NA	-	-	-	-	-	-	-	-	-	-	-	-	-	-	-	-	-	-	-	-	-	-	-	-	-	-	S	-	-	-	-	-	-	-	I	-	-	-
96526	34773	B	Antivirogram	1485	Clinical	6085-30526		17.6	122.0	NA	NA	-	-	-	-	-	-	-	-	-	-	-	-	-	-	-	-	-	-	-	-	-	-	-	-	-	-	-	-	-	-	-	-	-	-	-	-	-	-
96528	34774	B	Antivirogram	1485	Clinical	6086-30528		1.0	0.3	NA	NA	-	-	-	-	-	-	-	-	-	-	-	-	-	-	-	-	-	-	-	-	-	-	-	-	-	-	-	-	-	-	-	-	-	-	-	-	-	-
96530	34775	B	Antivirogram	1485	Clinical	6087-30528		2.3	7.0	NA	NA	-	-	-	-	-	-	-	-	-	-	R	-	-	-	-	-	-	-	-	-	-	-	-	-	-	-	-	-	-	-	-	-	-	-	-	-	-	-
96536	34778	B	Antivirogram	1485	Clinical	6090-30619		32.6	76.3	NA	NA	-	-	-	-	-	-	-	-	-	-	-	-	-	-	-	-	-	-	-	R	-	-	-	-	-	-	-	-	-	-	-	-	-	-	-	-	-	-
96538	34779	B	Antivirogram	1485	Clinical	6091-30626		26.0	90.0	NA	NA	-	-	-	-	-	-	-	-	-	-	-	-	-	-	-	-	-	-	-	-	-	-	-	-	-	-	-	-	-	-	-	-	-	-	-	-	-	-
96552	34786	B	Antivirogram	1485	Clinical	6098-30611		688.3	76.3	NA	NA	L	-	-	-	-	-	-	-	-	-	-	-	-	-	-	-	-	-	-	-	-	-	-	-	-	-	-	-	-	-	-	-	-	-	I	-	-	-
96592	34806	B	Antivirogram	1485	Clinical	6131-30624		603.3	122.0	NA	NA	-	-	-	-	-	-	-	-	-	-	-	-	-	-	-	-	-	-	-	-	-	-	-	-	-	-	-	-	-	-	-	-	-	-	-	-	-	-
96594	34807	B	Antivirogram	1485	Clinical	6132-30624		337.8	110.3	NA	NA	-	-	-	-	-	-	-	-	-	-	-	-	-	-	-	-	-	-	-	-	-	-	-	-	-	-	-	-	-	-	-	-	-	-	I	-	-	-
96596	34808	B	Antivirogram	1485	Clinical	6133-30701		0.9	11.4	NA	NA	-	-	-	T	-	-	-	-	-	-	-	-	-	-	-	-	-	-	-	R	-	-	-	-	-	-	-	-	-	-	-	-	-	-	VI	-	-	-
96602	34811	B	Antivirogram	1485	Clinical	6137-30610		448.2	122.0	NA	NA	-	-	-	-	-	-	-	-	-	-	-	-	-	-	-	-	-	-	-	R	I	-	-	-	-	-	-	-	-	-	-	-	-	-	-	-	-	-
96604	34812	B	Antivirogram	1485	Clinical	6138-30626		437.1	118.5	NA	NA	-	-	-	-	-	-	-	-	-	-	-	-	-	-	-	-	-	-	-	R	-	-	-	-	-	-	-	-	-	-	-	-	-	-	-	-	-	-
96636	34828	B	Antivirogram	1485	Clinical	6159-30710		0.6	11.6	NA	NA	-	-	-	-	-	-	-	-	-	-	-	-	-	-	-	-	-	-	-	KQR	-	-	-	-	-	-	-	-	-	-	-	-	-	-	-	-	-	-
96644	34832	B	Antivirogram	1485	Clinical	6163-30729		16.0	174.2	NA	NA	-	-	-	-	-	-	-	-	-	-	-	-	-	-	-	-	-	-	-	-	-	-	-	-	-	-	-	-	-	-	-	-	-	-	-	-	-	-
96682	34851	B	Antivirogram	1485	Clinical	6186-30723		85.7	76.3	NA	NA	-	-	-	-	-	-	-	-	-	-	-	-	-	-	-	-	-	-	-	R	-	-	-	-	-	-	-	-	-	-	-	-	-	-	L	-	-	-
96714	34867	B	Antivirogram	1485	Clinical	6202-30729		0.7	2.7	NA	NA	-	-	-	-	-	-	-	-	-	-	-	-	-	-	-	-	-	-	-	R	-	-	-	-	-	-	-	-	-	-	-	-	-	-	-	-	-	-
96716	34867	B	Antivirogram	1485	Clinical	6202-40421		262.2	169.6	NA	NA	-	-	-	-	-	-	-	-	-	-	-	-	-	-	-	-	-	-	-	R	-	-	-	-	-	-	-	-	-	-	-	-	-	-	T	-	-	-
96728	34873	B	Antivirogram	1485	Clinical	6208-30715		437.1	118.5	NA	NA	-	-	-	-	-	-	-	-	-	-	-	-	-	-	-	-	-	-	-	-	-	-	-	-	-	-	-	-	-	-	-	-	-	-	-	-	-	-
96764	34891	B	Antivirogram	1485	Clinical	6237-30729		69.0	255.6	NA	NA	-	-	-	-	-	-	-	-	-	-	-	-	-	-	-	-	-	-	-	-	-	-	-	-	-	-	-	K	-	-	-	E	-	-	I	-	-	-
96768	34893	B	Antivirogram	1485	Clinical	6239-30729		26.7	50.6	NA	NA	-	-	-	-	-	-	-	-	-	-	-	-	-	-	-	-	-	-	-	R	-	-	-	-	-	-	-	-	-	-	-	-	-	-	-	-	-	-
96945	34980	B	Antivirogram	1485	Clinical	7001-30512		0.7	5.3	NA	NA	-	-	-	-	-	-	-	-	-	-	-	-	-	-	-	-	-	-	-	-	-	-	-	-	-	-	-	-	-	-	-	-	-	-	M	-	-	-
96959	34986	B	Antivirogram	1485	Clinical	7014-30715		391.6	88.4	NA	NA	-	-	-	-	-	-	-	-	-	-	-	-	-	-	-	-	-	-	-	-	-	-	-	-	-	-	-	-	-	-	-	-	-	-	-	-	-	-
96961	34987	B	Antivirogram	1485	Clinical	7015-30715		32.3	122.0	NA	NA	-	-	-	-	-	-	-	-	-	-	-	-	-	-	-	-	-	-	-	-	-	-	-	-	-	-	-	K	-	-	-	KE	-	-	-	-	-	-
96969	34990	B	Antivirogram	1485	Clinical	7018-30724		0.7	0.7	NA	NA	-	-	-	-	-	-	-	-	-	-	-	-	-	-	-	-	-	-	-	-	-	-	-	-	-	-	-	-	-	-	-	-	-	-	I	-	-	-
96971	34991	B	Antivirogram	1485	Clinical	7019-30724		0.4	0.5	NA	NA	-	-	-	-	-	-	-	-	-	-	-	-	-	-	-	-	-	-	-	-	-	-	-	-	-	-	-	-	-	-	-	-	-	-	-	-	-	-
97007	35007	B	Antivirogram	1485	Clinical	7049-30429		5.9	84.7	NA	NA	-	-	-	-	-	-	-	-	-	-	-	-	-	-	-	-	-	-	-	-	-	-	-	-	-	-	-	-	-	-	-	-	-	-	-	-	-	-
97017	35012	B	Antivirogram	1485	Clinical	7054-30603		7.5	76.3	NA	NA	-	-	-	S	-	D	-	-	-	-	-	-	-	-	-	-	-	-	-	-	-	-	-	-	-	-	-	-	-	-	-	-	-	-	-	-	-	-
97021	35014	B	Antivirogram	1485	Clinical	7056-30715		19.3	88.4	NA	NA	-	-	-	-	-	-	-	-	-	-	-	-	-	-	-	-	-	-	-	-	-	-	-	-	-	-	-	-	-	-	-	-	-	-	T	-	-	-
97023	35015	B	Antivirogram	1485	Clinical	7057-30728		44.1	122.0	NA	NA	-	-	-	-	-	-	-	-	-	-	-	-	-	-	-	-	-	-	-	R	-	-	-	-	-	-	-	-	-	-	-	-	-	-	-	-	-	-
97035	35021	B	Antivirogram	1485	Clinical	7073-30610		0.5	0.4	NA	NA	-	-	-	-	-	-	-	-	-	-	-	-	-	-	-	-	-	-	-	-	-	-	-	-	-	-	-	-	-	-	-	-	-	-	-	-	-	-
97045	35026	B	Antivirogram	1485	Clinical	7085-30612		0.7	2.2	NA	NA	-	-	-	-	-	-	-	-	-	-	-	-	-	-	-	-	-	-	-	-	-	-	-	-	-	-	-	-	-	-	-	-	-	-	-	-	-	-
97075	35041	C	Antivirogram	1485	Clinical	7101-30723		35.2	79.1	NA	NA	-	-	-	-	-	-	-	-	-	-	-	-	-	-	-	-	-	-	-	-	-	-	-	-	-	-	-	-	-	-	-	-	-	-	I	-	-	-
97077	35042	B	Antivirogram	1485	Clinical	7102-30728		23.6	88.4	NA	NA	-	-	-	-	-	-	-	-	-	-	-	-	-	-	-	-	-	-	-	-	-	-	-	-	-	-	S	-	-	-	-	-	-	-	-	-	-	-
97079	35042	B	Antivirogram	1485	Clinical	7102-40225		24.8	46.9	NA	NA	-	-	-	T	-	-	-	-	-	-	-	-	-	-	-	-	-	-	-	-	-	-	-	-	-	-	TS	-	-	-	-	R	-	-	-	-	-	-
97109	35057	B	Antivirogram	1485	Clinical	7133-30722		688.3	76.3	NA	NA	-	-	-	-	-	-	-	-	-	-	-	-	-	-	-	-	-	-	-	-	-	-	-	-	-	-	-	K	-	-	-	E	-	-	I	-	-	-
97165	35085	B	Antivirogram	1485	Clinical	7161-30609		1.1	1.4	NA	NA	-	-	-	-	-	-	-	-	-	-	-	-	-	-	-	-	-	-	-	-	-	-	-	-	-	-	-	-	-	-	-	-	-	-	I	-	-	-
97179	35092	B	Antivirogram	1485	Clinical	7169-30617		83.6	98.9	NA	NA	-	-	-	PL	-	-	-	-	-	-	-	-	-	-	-	-	-	-	-	-	-	-	-	-	-	-	-	-	-	-	-	-	-	-	I	-	-	-
97211	35108	B	Antivirogram	1485	Clinical	7195-30729		1.8	10.3	NA	NA	-	-	-	-	-	-	-	-	-	-	-	-	-	-	-	-	-	-	-	-	-	-	-	-	-	-	-	-	-	-	-	-	-	-	-	-	-	-
97851	35428	B	Antivirogram	1485	Clinical	8001-30410		6.4	88.4	NA	NA	-	-	-	-	-	-	-	-	-	-	-	-	-	-	-	-	-	-	-	-	-	-	-	-	-	-	-	-	-	-	-	-	-	-	-	-	-	-
97857	35431	G	Antivirogram	1485	Clinical	8004-30514		7.1	98.9	NA	NA	-	-	-	-	-	-	-	-	-	-	-	-	-	-	-	-	-	-	-	-	-	-	-	-	-	-	-	K	-	-	-	E	-	-	-	-	-	-
97861	35433	B	Antivirogram	1485	Clinical	8006-30527		0.7	6.7	NA	NA	-	-	-	-	-	-	-	-	-	-	-	-	-	-	-	-	-	-	-	-	-	-	-	-	-	-	-	-	-	-	-	-	-	-	-	-	-	-
97877	35441	B	Antivirogram	1485	Clinical	8014-30818		1.9	3.4	NA	NA	-	-	-	-	-	-	-	-	-	-	-	-	-	-	-	-	-	-	-	-	-	-	-	-	-	-	-	-	-	-	-	-	-	-	-	-	-	-
97893	35449	B	Antivirogram	1485	Clinical	8029-30509		0.7	10.3	NA	NA	-	-	-	-	-	-	-	-	-	-	-	-	-	-	-	-	-	-	-	-	-	-	-	-	-	-	-	-	-	-	-	-	-	-	M	-	-	-
97899	35452	C	Antivirogram	1485	Clinical	8032-30707		4.8	98.9	NA	NA	-	-	-	-	-	-	-	-	-	-	-	-	-	-	-	-	-	-	-	-	-	-	-	-	-	-	-	-	-	-	-	-	-	-	T	-	-	-
97903	35454	B	Antivirogram	1485	Clinical	8034-30619		130.5	88.4	NA	NA	-	-	-	-	-	-	-	-	-	-	-	-	-	-	-	-	-	-	-	KR	-	-	-	-	-	-	-	-	-	-	-	-	-	-	-	-	-	-
112374	40432	B	PhenoSense	1485	Clinical	52-1001		0.8	1.2	NA	NA	.	.	.	.	.	.	.	.	.	.	.	.	.	.	.	.	.	.	.	.	.	.	.	.	.	.	.	.	.	.	.	.	.	.	.	.	.	-
112376	40433	B	PhenoSense	1485	Clinical	52-1008		200.0	175.4	NA	NA	.	.	.	.	.	.	.	.	.	.	.	.	.	.	.	.	.	.	.	.	.	.	.	.	.	.	.	.	.	.	.	.	.	.	.	.	.	-
112378	40434	B	PhenoSense	1485	Clinical	52-1026		0.4	0.6	NA	NA	.	.	.	.	.	.	.	.	.	.	.	.	.	.	.	.	.	.	.	.	.	.	.	.	.	.	.	.	.	.	.	.	.	.	.	.	.	.
112380	40435	B	PhenoSense	1485	Clinical	52-1028		116.0	177.2	NA	NA	.	.	.	.	.	.	.	.	.	.	.	.	.	.	.	.	.	.	.	.	.	.	.	.	.	.	.	.	.	.	.	.	.	.	.	.	.	-
112382	40436	B	PhenoSense	1485	Clinical	52-1031		29.0	77.0	NA	NA	.	.	.	.	.	.	.	.	.	.	.	.	.	.	.	.	.	.	.	.	.	.	.	.	.	.	.	.	.	.	.	.	.	.	.	.	.	-
112384	40437	B	PhenoSense	1485	Clinical	52-1034		0.8	0.7	NA	NA	.	.	.	.	.	.	.	.	.	.	.	.	.	.	.	.	.	.	.	.	.	.	.	.	.	.	.	.	.	.	.	.	.	.	.	.	.	CF
112386	40438	B	PhenoSense	1485	Clinical	52-1043		10.0	200.0	NA	NA	.	.	.	.	.	.	.	.	.	.	.	.	.	.	.	.	.	.	.	.	.	.	.	.	.	.	.	.	.	.	.	.	.	.	.	.	.	-
112388	40439	B	PhenoSense	1485	Clinical	52-1044		0.1	0.2	NA	NA	.	.	.	.	.	.	.	.	.	.	.	.	.	.	.	.	.	.	.	.	.	.	.	.	.	.	.	.	.	.	.	.	.	.	.	.	.	-
112390	40440	B	PhenoSense	1485	Clinical	52-1051		1.1	1.1	NA	NA	.	.	.	.	.	.	.	.	.	.	.	.	.	.	.	.	.	.	.	.	.	.	.	.	.	.	.	.	.	.	.	.	.	.	.	.	.	-
112392	40441	B	PhenoSense	1485	Clinical	52-1053		200.0	181.4	NA	NA	.	.	.	.	.	.	.	.	.	.	.	.	.	.	.	.	.	.	.	.	.	.	.	.	.	.	.	.	.	.	.	.	.	.	.	.	.	-
112394	40441	B	PhenoSense	1485	Clinical	52-1053a		200.0	200.0	NA	NA	.	.	.	.	.	.	.	.	.	.	.	.	.	.	.	.	.	.	.	.	.	.	.	.	.	.	.	.	.	.	.	.	.	.	.	.	.	-
112396	40442	B	PhenoSense	1485	Clinical	52-1054		25.0	200.0	NA	NA	.	.	.	.	.	.	.	.	.	.	.	.	.	.	.	.	.	.	.	.	.	.	.	.	.	.	.	.	.	.	.	.	.	.	.	.	.	-
112398	40443	B	PhenoSense	1485	Clinical	52-1056		0.4	0.5	NA	NA	.	.	.	.	.	.	.	.	.	.	.	.	.	.	.	.	.	.	.	.	.	.	.	.	.	.	.	.	.	.	.	.	.	.	.	.	.	-
112400	40444	B	PhenoSense	1485	Clinical	52-1061		200.0	200.0	NA	NA	.	.	.	.	.	.	.	.	.	.	.	.	.	.	.	.	.	.	.	.	.	.	.	.	.	.	.	.	.	.	.	.	.	.	.	.	.	-
112402	40445	B	PhenoSense	1485	Clinical	52-1239		200.0	26.0	NA	NA	.	.	.	.	.	.	.	.	.	.	.	.	.	.	.	.	.	.	.	.	.	.	.	.	.	.	.	.	.	.	.	.	.	.	.	.	.	-
112404	40446	B	PhenoSense	1485	Clinical	52-1240		44.0	131.0	NA	NA	.	.	.	.	.	.	.	.	.	.	.	.	.	.	.	.	.	.	.	.	.	.	.	.	.	.	.	.	.	.	.	.	.	.	.	.	.	.
112406	40447	B	PhenoSense	1485	Clinical	52-1241		6.9	14.0	NA	NA	.	.	.	.	.	.	.	.	.	.	.	.	.	.	.	.	.	.	.	.	.	.	.	.	.	.	.	.	.	.	.	.	.	.	.	.	.	-
112408	40448	B	PhenoSense	1485	Clinical	52-1243		20.0	50.0	NA	NA	.	.	.	.	.	.	.	.	.	.	.	.	.	.	.	.	.	.	.	.	.	.	.	.	.	.	.	.	.	.	.	.	.	.	.	.	.	-
[truncated: 2,591 more rows]
[truncated: 523 more columns]

## Sheet: NNRTI-test-only
SeqID	PtID	Subtype	Method	RefID	Type	IsolateName	SeqType	EFV	NVP	ETR	RPV	P1	P2	P3	P4	P5	P6	P7	P8	P9	P10	P11	P12	P13	P14	P15	P16	P17	P18	P19	P20	P21	P22	P23	P24	P25	P26	P27	P28	P29	P30	P31	P32	P33	P34	P35	P36	P37	P38
612595	296583	A	PhenoSense	3010	Clinical	ATLAS1_VF	PartialMutationList	NA	NA	NA	2.4	-	-	-	-	-	-	-	-	-	-	-	-	-	-	-	-	-	-	-	-	-	-	-	-	-	-	-	-	-	-	-	-	-	-	-	-	-	-
612599	296584	A + G	PhenoSense	3010	Clinical	ATLAS2_VF	PartialMutationList	NA	NA	NA	3.7	-	-	-	-	-	-	-	-	-	-	-	-	-	-	-	-	-	-	-	-	-	-	-	-	-	-	-	-	-	-	-	-	-	-	-	-	-	-
612603	296585	A	PhenoSense	3010	Clinical	ATLAS3_VF	PartialMutationList	NA	NA	NA	6.5	-	-	-	-	-	-	-	-	-	-	-	-	-	-	-	-	-	-	-	-	-	-	-	-	-	-	-	-	-	-	-	-	-	-	-	-	-	-
612607	296586	A	PhenoSense	3010	Clinical	FLAIR1_VF	PartialMutationList	NA	NA	NA	7.1	-	-	-	-	-	-	-	-	-	-	-	-	-	-	-	-	-	-	-	-	-	-	-	-	-	-	-	-	-	-	-	-	-	-	-	-	-	-
612611	296587	A	PhenoSense	3010	Clinical	FLAIR2_VF	PartialMutationList	NA	NA	NA	2.6	-	-	-	-	-	-	-	-	-	-	-	-	-	-	-	-	-	-	-	-	-	-	-	-	-	-	-	-	-	-	-	-	-	-	-	-	-	-
612615	296588	A	PhenoSense	3010	Clinical	FLAIR3_VF	PartialMutationList	NA	NA	NA	1.0	-	-	-	-	-	-	-	-	-	-	-	-	-	-	-	-	-	-	-	-	-	-	-	-	-	-	-	-	-	-	-	-	-	-	-	-	-	-
614055	297385	NA	PhenoSense	3029	Clinical	Pt5_W88	PartialMutationList	NA	NA	NA	1.6	-	-	-	-	-	-	-	-	-	-	-	-	-	-	-	-	-	-	-	-	-	-	-	-	-	-	-	-	-	-	-	-	-	-	-	-	-	-
614057	297386	NA	PhenoSense	3029	Clinical	Pt6_W88	PartialMutationList	NA	NA	NA	5.2	-	-	-	-	-	-	-	-	-	-	-	-	-	-	-	-	-	-	-	-	-	-	-	-	-	-	-	-	-	-	-	-	-	-	-	-	-	-
614060	297387	NA	PhenoSense	3029	Clinical	Pt7_W100	PartialMutationList	NA	NA	NA	31.0	-	-	-	-	-	-	-	-	-	-	-	-	-	-	-	-	-	-	-	-	-	-	-	-	-	-	-	-	-	-	-	-	-	-	-	-	-	-
614068	297389	NA	PhenoSense	3029	Clinical	Pt9_W112	PartialMutationList	NA	NA	NA	2.0	-	-	-	-	-	-	-	-	-	-	-	-	-	-	-	-	-	-	-	-	-	-	-	-	-	-	-	-	-	-	-	-	-	-	-	-	-	-
614070	297390	NA	PhenoSense	3029	Clinical	Pt11_W136	PartialMutationList	NA	NA	NA	4.1	-	-	-	-	-	-	-	-	-	-	-	-	-	-	-	-	-	-	-	-	-	-	-	-	-	-	-	-	-	-	-	-	-	-	-	-	-	-
614451	297595	B	PhenoSense	3033	Clinical	1_-60		0.6	48.0	1.1	NA	-	-	-	-	-	-	-	-	-	-	-	-	-	-	-	-	-	-	-	R	-	-	-	-	-	-	S	-	-	-	-	-	-	-	-	-	-	-
614453	297596	B	PhenoSense	3033	Clinical	2_-43		1.1	2.0	0.8	NA	-	-	-	-	-	-	-	-	-	-	-	-	-	-	-	-	-	-	-	-	-	-	-	-	-	-	-	-	-	-	-	-	-	-	-	-	-	-
614455	297596	B	PhenoSense	3033	Clinical	2_433		10.0	39.0	1.1	NA	-	-	-	-	-	-	-	-	-	-	-	-	-	-	-	-	-	-	-	-	-	-	-	-	-	-	-	-	-	-	IV	-	-	-	-	-	-	-
614457	297597	B	PhenoSense	3033	Clinical	3_-77		121.4	158.6	9.6	NA	-	-	-	-	-	-	-	-	-	-	-	-	-	-	-	-	-	-	-	R	-	-	-	-	-	-	-	-	-	-	-	-	-	-	-	-	-	-
614459	297598	B	PhenoSense	3033	Clinical	4_-44		0.5	0.4	0.3	NA	-	-	-	-	-	ED	-	-	-	-	-	-	-	-	-	-	-	-	-	KR	-	-	-	-	-	-	-	-	-	-	-	-	-	-	-	-	-	-
614461	297598	B	PhenoSense	3033	Clinical	4_679		1.8	59.0	2.6	NA	-	-	-	-	-	D	-	-	-	-	-	-	-	-	-	-	-	-	-	-	-	-	-	-	-	-	-	-	-	-	-	-	-	-	-	-	-	-
614463	297599	B	PhenoSense	3033	Clinical	5_-83		8.3	23.0	0.3	NA	-	-	-	-	-	-	-	VI	-	-	-	-	-	-	-	-	-	-	-	-	-	-	-	-	-	-	-	-	-	-	-	R	-	-	-	-	-	-
614465	297600	B	PhenoSense	3033	Clinical	6_-49		8.0	161.6	6.6	NA	-	-	-	-	-	-	-	-	-	-	-	-	-	-	-	-	-	-	-	-	-	-	-	-	-	-	-	-	-	-	-	-	-	-	-	-	-	-
614467	297600	B	PhenoSense	3033	Clinical	6_112		6.3	187.7	5.7	NA	-	-	-	-	-	-	-	-	-	-	-	-	-	-	-	-	-	-	-	-	-	-	-	-	-	-	-	-	-	-	-	-	-	-	-	-	-	-
614469	297600	B	PhenoSense	3033	Clinical	6_147		8.8	176.2	6.5	NA	-	-	-	-	-	-	-	-	-	-	-	-	-	-	-	-	-	-	-	-	-	-	-	-	-	-	-	-	-	-	-	-	-	-	-	-	-	-
614471	297601	B	PhenoSense	3033	Clinical	7_-50		0.5	0.5	0.3	NA	-	-	-	-	-	-	-	-	-	-	-	-	-	-	-	-	-	-	-	-	-	-	-	-	-	-	-	-	-	-	-	-	G	-	L	-	-	-
614473	297602	B	PhenoSense	3033	Clinical	8_-40		0.6	0.5	0.8	NA	-	-	-	-	-	-	-	-	-	-	-	-	-	-	-	-	-	-	-	-	-	-	-	-	-	-	-	-	-	-	-	-	-	-	-	-	-	-
614475	297603	B	PhenoSense	3033	Clinical	9_-71		1.9	164.9	111.0	NA	-	-	-	-	-	-	-	-	-	-	-	-	-	-	-	-	-	-	-	-	-	-	-	-	-	-	-	-	-	-	-	-	-	-	-	-	-	-
614477	297603	B	PhenoSense	3033	Clinical	9_350		5.0	19.0	0.4	NA	-	-	-	-	-	-	-	-	-	-	-	-	-	-	-	-	-	-	-	-	-	-	-	-	-	-	-	-	-	-	-	-	-	-	-	-	-	-
614479	297604	B	PhenoSense	3033	Clinical	10_-85		25.0	164.0	0.3	NA	-	-	-	-	-	-	-	-	-	-	-	-	-	-	-	-	-	-	-	-	-	-	-	-	-	-	-	-	-	-	-	-	-	-	-	-	-	-
614481	297605	B	PhenoSense	3033	Clinical	11_-81		5.7	156.5	3.3	NA	-	-	-	-	-	-	-	-	-	-	-	-	-	-	-	-	-	-	-	-	-	-	-	-	-	-	-	-	-	-	-	-	-	-	-	-	-	-
614483	297605	B	PhenoSense	3033	Clinical	11_84		12.0	176.2	1.6	NA	-	-	-	-	-	-	-	-	-	-	-	-	-	-	-	-	-	-	-	-	-	-	-	-	-	-	-	-	-	-	-	-	-	-	-	-	-	-
614485	297606	B	PhenoSense	3033	Clinical	12_-77		31.0	181.2	0.8	NA	-	-	-	-	-	-	-	-	-	-	-	-	-	-	-	-	-	-	-	R	-	-	-	-	-	-	-	-	-	-	-	-	-	-	VI	-	-	-
614487	297606	B	PhenoSense	3033	Clinical	12_742		37.0	187.7	1.0	NA	-	-	-	-	-	-	-	-	-	-	-	-	-	-	-	-	-	-	-	R	-	-	-	-	-	-	-	-	-	-	-	-	-	-	VI	-	-	-
614489	297607	B	PhenoSense	3033	Clinical	13_-57		2.7	8.1	0.4	NA	-	-	-	-	-	-	-	-	-	-	-	-	-	-	-	-	-	-	-	-	-	-	-	-	-	-	-	-	-	-	-	-	-	-	I	-	-	-
614491	297608	B	PhenoSense	3033	Clinical	14_-58		3.0	6.6	4.0	NA	-	-	-	-	-	-	-	-	-	-	-	-	-	-	-	-	-	-	-	-	-	-	-	-	-	-	-	-	-	-	-	-	-	-	M	-	-	-
614493	297608	B	PhenoSense	3033	Clinical	14_97		1.9	6.9	5.4	NA	-	-	-	-	-	-	-	-	-	-	-	-	-	-	-	-	-	-	-	-	-	-	-	-	-	-	-	-	-	-	-	-	-	-	M	-	-	-
614495	297609	B	PhenoSense	3033	Clinical	15_-89		3.0	186.8	74.0	NA	-	-	-	-	-	-	-	-	-	-	-	-	-	-	-	-	-	-	-	-	-	-	-	-	-	-	-	-	-	-	-	-	-	-	-	-	-	-
614497	297609	B	PhenoSense	3033	Clinical	15_106		3.5	208.4	147.0	NA	-	-	-	-	-	-	-	-	-	-	-	-	-	-	-	-	-	-	-	-	-	-	-	-	-	-	-	-	-	-	-	-	-	-	-	-	-	-
614499	297610	B	PhenoSense	3033	Clinical	16_-84		35.0	198.7	1.5	NA	-	-	-	-	V	-	-	-	-	-	-	-	-	-	-	-	-	-	-	-	-	-	-	-	-	-	-	-	-	-	-	-	-	-	-	-	-	-
614501	297611	B	PhenoSense	3033	Clinical	17_-50		38.0	201.4	1.2	NA	-	-	-	-	-	-	-	-	-	-	KR	-	-	-	-	-	-	-	-	-	-	-	-	-	-	-	-	-	-	-	-	-	-	-	-	-	-	-
614503	297612	B	PhenoSense	3033	Clinical	18_-69		1.6	8.2	1.2	NA	-	-	-	-	-	-	-	-	-	-	-	-	-	-	-	-	-	-	-	-	-	-	-	-	-	-	-	-	-	-	IR	-	-	-	-	-	-	-
614505	297613	B	PhenoSense	3033	Clinical	19_-49		46.0	178.8	1.8	NA	-	-	-	-	-	-	-	-	-	-	-	-	-	-	-	-	-	-	-	KR	-	-	-	-	-	-	-	-	-	-	-	-	-	-	-	-	-	-
614507	297613	B	PhenoSense	3033	Clinical	19_684		20.0	123.0	1.6	NA	-	-	-	-	-	-	-	-	-	-	-	-	-	-	-	-	-	-	-	R	-	-	-	-	-	-	-	-	-	-	-	-	-	-	VI	-	-	-
614509	297614	B	PhenoSense	3033	Clinical	20_-68		0.8	1.7	0.8	NA	-	-	-	-	-	-	-	-	-	-	-	-	-	-	-	-	-	-	-	-	-	-	-	-	-	-	-	-	-	-	-	-	-	-	-	-	-	-
614511	297615	B	PhenoSense	3033	Clinical	21_-56		0.7	96.0	1.2	NA	-	-	-	S	-	D	-	-	-	-	-	-	-	-	-	-	-	GD	-	KR	-	-	-	-	-	-	-	-	-	-	-	-	-	-	-	-	-	-
614513	297616	B	PhenoSense	3033	Clinical	22_-69		9.3	62.0	0.7	NA	-	-	-	-	-	-	-	-	-	-	-	-	-	-	-	-	-	-	-	-	-	-	-	-	-	-	-	-	-	-	-	-	-	-	IT	-	-	-
614515	297616	B	PhenoSense	3033	Clinical	22_197		1.1	2.7	0.5	NA	-	-	-	-	-	-	-	VI	-	-	-	-	-	-	-	-	-	-	-	-	-	-	-	-	-	-	-	-	-	-	-	-	-	-	IT	-	-	-
614517	297617	B	PhenoSense	3033	Clinical	23_-68		94.0	143.2	4.2	NA	-	-	-	S	-	-	-	-	-	-	-	-	-	-	-	-	-	-	-	-	-	-	-	-	-	-	-	-	-	-	-	-	-	-	VI	-	-	-
614519	297617	B	PhenoSense	3033	Clinical	23_57		93.0	193.9	5.0	NA	-	-	-	S	-	-	-	-	-	-	-	-	-	-	-	-	-	-	-	-	-	-	-	-	-	-	-	-	-	-	-	-	-	-	-	-	-	-
614521	297618	B	PhenoSense	3033	Clinical	24_-63		10.0	56.0	1.1	NA	-	-	-	-	-	-	-	-	-	-	-	-	-	-	-	-	-	-	-	-	-	-	-	-	-	-	-	-	-	-	-	-	-	-	-	-	-	-
614523	297618	B	PhenoSense	3033	Clinical	24_99		2.1	3.0	1.5	NA	-	-	-	-	-	-	-	-	-	-	-	-	-	-	-	-	-	-	-	KR	-	-	-	-	-	-	-	-	-	-	-	-	-	-	X	-	-	-
614525	297619	B	PhenoSense	3033	Clinical	25_-30		101.0	150.3	0.9	NA	-	-	-	-	-	-	-	-	-	-	-	-	-	-	-	-	-	-	-	-	-	-	-	-	-	-	-	-	-	-	-	-	-	-	-	-	-	-
614527	297620	B	PhenoSense	3033	Clinical	26_-63		0.5	0.5	0.4	NA	-	-	-	-	-	-	P	-	-	-	-	-	-	A	-	-	-	-	-	-	-	-	-	-	-	-	-	-	-	-	-	-	-	-	I	-	-	-
614529	297621	B	PhenoSense	3033	Clinical	27_-69		29.0	164.5	11.0	NA	-	-	-	-	-	D	-	-	-	-	-	-	-	-	-	-	-	-	-	R	-	-	-	-	-	-	-	-	-	-	-	-	-	-	KR	-	-	-
614531	297621	B	PhenoSense	3033	Clinical	27_84		91.0	152.6	46.0	NA	-	-	-	-	-	D	-	-	-	-	-	-	-	-	-	-	-	-	-	R	-	-	-	-	-	-	-	-	-	-	-	-	-	-	KR	-	-	-
614533	297622	B	PhenoSense	3033	Clinical	28_-57		12.0	47.0	1.2	NA	-	-	-	-	-	-	-	-	-	-	-	-	-	-	-	-	-	-	-	-	-	-	-	-	-	-	-	-	-	-	-	-	-	-	I	-	-	-
614535	297623	B	PhenoSense	3033	Clinical	29_-63		1.8	2.6	1.4	NA	-	-	-	-	-	-	-	-	-	-	-	-	-	-	-	-	-	-	-	-	-	-	-	-	-	-	-	-	-	-	-	-	-	-	VA	-	-	-
614537	297624	B	PhenoSense	3033	Clinical	30_-84		0.3	0.3	0.2	NA	-	-	-	-	-	-	-	-	-	-	-	-	-	-	-	-	-	-	-	R	I	-	-	-	-	-	-	-	-	-	-	-	-	-	T	-	-	-
614539	297625	B	PhenoSense	3033	Clinical	31_-54		17.0	152.9	0.4	NA	-	-	-	-	-	-	-	-	-	-	-	-	-	AS	-	-	-	-	-	-	-	-	-	-	-	-	-	-	-	-	-	-	-	-	-	-	-	-
614541	297626	B	PhenoSense	3033	Clinical	32_-83		2.7	6.4	0.1	NA	-	-	-	S	-	-	-	-	-	-	-	-	-	-	-	-	-	-	-	-	-	-	-	-	-	-	S	-	-	-	-	-	-	-	-	-	-	-
614543	297627	B	PhenoSense	3033	Clinical	33_-75		103.8	123.4	1.8	NA	-	-	-	-	-	-	-	-	-	-	-	-	-	-	-	-	-	-	-	-	-	-	-	-	-	-	-	-	-	-	-	-	-	-	I	-	-	-
614545	297627	B	PhenoSense	3033	Clinical	33_393		108.3	229.2	3.0	NA	-	-	-	-	-	-	-	-	-	-	-	-	-	-	-	-	-	-	-	-	-	-	-	-	-	-	-	-	-	-	-	-	-	-	I	-	-	-
614547	297628	B	PhenoSense	3033	Clinical	34_-105		103.0	19.0	2.0	NA	-	-	-	PS	-	-	-	-	-	-	-	-	-	-	-	-	-	-	-	R	-	-	-	-	-	-	-	-	-	-	-	-	-	-	-	-	-	-
614549	297629	B	PhenoSense	3033	Clinical	35_-63		2.3	3.7	0.8	NA	-	-	-	-	-	-	-	-	-	VI	KR	-	-	-	-	-	-	-	-	KR	-	-	-	-	-	-	-	-	-	-	-	-	-	-	VIM	-	IT	-
614551	297630	B	PhenoSense	3033	Clinical	36_-51		11.0	5.9	0.4	NA	-	-	-	-	-	D	-	-	-	-	KR	-	-	-	-	-	-	-	-	-	-	-	-	-	-	-	-	K	-	-	-	E	-	-	-	-	-	-
614553	297631	B	PhenoSense	3033	Clinical	37_-54		19.0	162.9	0.3	NA	-	-	-	-	-	-	-	-	-	-	-	-	-	-	-	-	-	-	-	-	-	-	-	-	-	-	-	-	-	-	-	-	-	-	T	-	-	-
614555	297632	B	PhenoSense	3033	Clinical	38_434		9.7	159.4	32.0	NA	-	-	-	-	-	-	-	-	-	-	-	-	-	-	-	-	-	-	-	-	-	-	-	-	-	-	-	-	-	-	-	-	-	-	-	-	-	-
614557	297632	B	PhenoSense	3033	Clinical	38_681		1.2	1.4	1.4	NA	-	-	-	-	-	-	-	-	-	-	-	-	-	-	-	-	-	-	-	-	-	-	-	-	-	-	-	-	-	-	-	-	-	-	-	-	-	-
614559	297633	B	PhenoSense	3033	Clinical	39_-77		19.0	155.3	1.3	NA	-	-	-	-	-	-	-	-	-	-	-	-	-	-	-	-	-	-	-	-	-	-	-	-	-	-	-	-	-	-	-	-	-	-	-	-	-	-
614561	297634	B	PhenoSense	3033	Clinical	40_-61		137.4	148.3	1.5	NA	-	-	-	-	-	-	-	-	-	-	-	-	-	-	-	-	-	-	-	-	-	-	-	-	-	-	-	-	-	-	-	-	-	-	M	-	-	-
614563	297635	B	PhenoSense	3033	Clinical	41_-49		0.9	0.8	1.0	NA	-	-	-	-	-	-	-	-	-	-	-	-	-	-	-	-	-	-	-	-	-	-	-	-	-	-	-	-	-	-	-	-	-	-	VI	-	-	-
614565	297636	B	PhenoSense	3033	Clinical	42_-75		2.4	130.3	5.7	NA	-	-	-	-	-	-	-	-	-	-	-	-	-	-	-	-	-	-	-	-	-	-	-	-	-	-	-	-	-	-	-	-	-	-	-	-	-	-
614567	297637	B	PhenoSense	3033	Clinical	43_-60		0.8	1.0	0.5	NA	-	-	-	-	-	-	-	-	-	-	-	-	-	-	-	-	-	-	-	-	-	-	-	-	-	-	-	-	-	-	-	-	-	-	-	-	-	-
614569	297638	B	PhenoSense	3033	Clinical	44_-43		0.4	0.4	0.4	NA	-	-	-	-	-	-	TP	-	-	-	-	-	-	-	-	-	-	-	-	-	-	-	-	-	-	-	-	-	-	-	-	-	-	-	-	-	-	-
614571	297639	B	PhenoSense	3033	Clinical	45_-84		0.2	0.2	0.1	NA	-	-	-	-	-	-	-	-	-	-	-	-	-	-	-	-	-	-	-	-	I	-	-	-	-	-	-	-	-	-	-	-	-	-	I	-	-	-
614573	297640	B	PhenoSense	3033	Clinical	46_-78		80.5	200.9	25.0	NA	-	-	-	-	-	-	-	-	-	-	-	-	-	-	-	-	-	-	-	-	-	-	-	-	-	-	-	-	-	-	-	-	-	-	-	-	-	-
614575	297641	B	PhenoSense	3033	Clinical	47_-62		4.2	11.0	0.3	NA	-	-	-	-	-	-	-	-	-	-	-	-	-	-	-	-	-	-	-	R	-	-	-	-	-	-	-	-	-	-	-	-	-	-	T	-	-	-
614577	297642	B	PhenoSense	3033	Clinical	48_-58		0.8	2.5	0.3	NA	-	-	-	-	-	-	-	-	-	-	-	-	-	-	-	-	-	-	-	-	-	-	-	-	-	-	-	KR	-	-	-	E	-	-	-	-	-	-
614579	297642	B	PhenoSense	3033	Clinical	48_216		155.4	220.4	9.4	NA	-	-	-	-	-	-	-	-	-	-	-	-	-	-	-	-	-	-	-	-	-	-	-	-	-	-	-	KR	-	-	-	E	-	-	-	-	-	-
614581	297643	B	PhenoSense	3033	Clinical	49_-61		0.2	0.1	0.2	NA	L	-	-	-	-	-	-	-	-	-	-	-	-	-	-	-	-	-	-	-	-	-	-	-	-	-	-	-	-	-	-	-	-	-	-	-	-	-
614583	297644	B	PhenoSense	3033	Clinical	50_-54		0.6	0.6	0.2	NA	-	-	-	-	-	-	-	-	-	-	-	-	-	-	-	-	-	-	-	KR	-	-	-	-	-	-	-	EA	-	-	-	KT	-	-	T	-	-	-
614585	297645	B	PhenoSense	3033	Clinical	51_-67		0.9	1.4	0.8	NA	-	-	-	-	-	-	-	-	-	-	-	-	-	-	-	-	-	-	-	-	-	-	-	-	-	-	-	-	-	-	-	-	-	-	-	-	-	-
614587	297645	B	PhenoSense	3033	Clinical	51_113		0.9	1.7	0.8	NA	-	-	-	-	-	-	-	-	-	-	-	-	-	-	-	-	-	-	-	-	-	-	-	-	-	-	-	-	-	-	-	-	-	-	-	-	-	-
614589	297646	B	PhenoSense	3033	Clinical	52_-56		0.4	0.6	0.4	NA	-	-	-	-	-	EK	-	-	-	-	-	-	-	-	-	-	-	-	-	-	-	-	-	-	-	-	-	-	-	-	-	-	-	-	-	-	-	-
614591	297647	B	PhenoSense	3033	Clinical	53_-63		0.5	1.0	0.2	NA	-	-	-	-	-	-	-	VI	-	-	-	-	-	-	-	-	-	-	-	R	-	-	-	-	-	-	-	-	-	-	-	-	-	-	-	-	-	-
614593	297647	B	PhenoSense	3033	Clinical	53_367		122.0	185.2	10.0	NA	-	-	-	-	-	-	-	-	-	-	-	-	-	-	-	-	-	-	-	R	-	-	-	-	-	-	-	-	-	-	L	-	-	-	-	-	-	-
614595	297648	B	PhenoSense	3033	Clinical	54_-76		11.0	179.0	0.9	NA	-	-	-	-	-	-	-	-	-	-	-	-	-	-	-	-	-	-	-	R	-	-	-	-	-	-	-	-	-	-	-	-	-	-	-	-	-	-
614597	297649	B	PhenoSense	3033	Clinical	55_-40		0.8	1.0	0.7	NA	-	-	-	-	-	-	-	-	-	-	-	-	-	-	-	-	-	-	-	R	-	-	-	-	-	-	-	-	-	-	-	-	-	-	-	-	-	-
614599	297649	B	PhenoSense	3033	Clinical	55_104		1.0	1.4	0.8	NA	-	-	-	-	-	-	-	-	-	-	-	-	-	-	-	-	-	-	-	R	-	-	-	-	-	-	-	-	-	-	-	-	-	-	-	-	-	-
614601	297650	B	PhenoSense	3033	Clinical	56_-56		0.7	0.3	0.6	NA	-	-	-	-	-	-	-	-	-	-	-	-	-	-	-	-	-	-	-	R	-	-	-	-	-	-	-	-	-	-	-	-	-	-	-	-	-	-
614603	297651	B	PhenoSense	3033	Clinical	57_-57		6.8	30.0	0.3	NA	L	-	-	-	-	-	-	-	-	-	-	-	-	-	-	-	-	-	-	R	-	-	-	-	-	-	-	K	-	-	-	-	-	-	-	-	-	-
614605	297651	B	PhenoSense	3033	Clinical	57_83		7.4	30.0	0.4	NA	L	-	-	-	-	-	-	-	-	-	-	-	-	-	-	-	-	-	-	R	-	-	-	-	-	-	-	K	-	-	-	-	-	-	-	-	-	-
614607	297652	B	PhenoSense	3033	Clinical	58_-63		36.0	161.8	0.5	NA	-	-	-	-	-	-	-	-	-	-	-	-	-	-	-	-	-	-	-	R	-	-	-	-	-	-	-	-	-	-	-	-	-	-	-	-	-	-
614609	297653	B	PhenoSense	3033	Clinical	59_288		0.7	0.7	0.9	NA	-	-	-	-	-	-	-	-	-	-	-	-	-	-	-	-	-	-	-	-	-	-	-	-	-	-	-	-	-	-	-	-	-	-	VI	-	-	-
614611	297654	B	PhenoSense	3033	Clinical	60_-39		56.0	123.0	1.2	NA	-	-	-	-	-	-	-	-	-	-	-	-	-	-	-	-	-	-	-	-	-	-	-	-	-	-	-	-	-	-	-	-	-	-	-	-	-	-
614613	297655	B	PhenoSense	3033	Clinical	61_-51		4.1	7.4	0.3	NA	-	-	-	-	-	-	-	-	-	-	-	-	-	-	-	-	-	-	-	-	-	-	-	-	-	-	S	-	-	-	-	-	-	-	VI	-	-	-
614615	297656	B	PhenoSense	3033	Clinical	62_-63		145.0	213.6	24.0	NA	-	-	-	-	-	-	-	-	-	-	R	-	-	-	-	-	-	-	-	-	-	-	-	-	-	-	-	KQR	-	-	-	KN	-	-	-	ED	-	-
614617	297657	B	PhenoSense	3033	Clinical	63_-76		1.6	181.2	60.0	NA	-	-	-	-	-	-	-	-	-	-	-	-	-	-	-	-	-	-	-	R	-	-	-	-	-	-	-	-	-	-	-	-	-	-	A	-	-	-
614619	297657	B	PhenoSense	3033	Clinical	63_-47		3.0	205.4	68.0	NA	-	-	-	-	-	EK	-	-	-	-	-	-	-	-	GE	-	-	-	-	R	-	-	-	-	-	-	-	-	-	-	-	-	-	-	A	-	-	-
614621	297658	CRF02_AG	PhenoSense	3033	Clinical	64_-57		18.0	56.0	1.2	NA	-	-	-	-	-	-	-	-	KQR	-	T	-	-	-	-	-	-	-	-	-	-	R	-	-	-	-	-	-	-	-	-	-	-	-	T	-	-	-
614623	297658	CRF02_AG	PhenoSense	3033	Clinical	64_218		13.0	203.7	13.0	NA	-	-	-	-	-	-	-	-	R	-	T	-	-	-	-	-	-	-	-	KR	VI	R	-	-	-	-	-	-	-	-	-	-	-	-	T	-	-	-
614625	297659	B	PhenoSense	3033	Clinical	65_-59		5.9	211.9	33.0	NA	-	-	-	-	-	-	-	-	-	-	-	-	-	-	-	-	-	-	-	R	-	-	-	-	-	-	-	-	-	-	-	-	-	-	T	-	-	-
614627	297660	B	PhenoSense	3033	Clinical	66_-77		0.2	0.4	0.1	NA	-	-	-	-	-	-	-	-	-	-	-	-	-	-	-	-	-	-	-	R	I	-	-	-	-	-	-	-	-	-	-	-	-	-	-	-	-	-
614629	297661	B	PhenoSense	3033	Clinical	67_-40		0.6	0.9	0.4	NA	-	-	-	-	-	-	-	-	-	-	KR	-	-	-	-	-	-	-	-	-	-	-	-	-	-	-	-	-	-	-	-	-	-	-	-	-	-	-
614631	297662	B	PhenoSense	3033	Clinical	68_-84		3.0	15.0	0.8	NA	-	-	-	-	-	-	-	-	-	-	-	-	-	-	-	-	-	-	-	-	-	-	-	-	-	-	-	-	-	-	-	-	-	-	M	-	-	-
614633	297663	B	PhenoSense	3033	Clinical	69_-84		1.0	3.1	0.4	NA	-	-	SC	-	-	-	-	-	-	-	-	-	-	-	-	-	-	-	-	-	-	-	-	-	-	-	-	-	-	-	-	-	-	-	-	-	-	-
614635	297664	B	PhenoSense	3033	Clinical	70_-83		123.0	175.9	4.1	NA	-	-	-	-	-	EK	-	-	-	-	-	-	-	-	-	-	-	-	-	KR	-	-	-	-	-	-	-	-	-	-	-	-	-	-	R	-	-	-
614637	297665	B	PhenoSense	3033	Clinical	71_-68		103.4	40.0	1.7	NA	-	-	-	-	-	-	-	-	-	-	-	-	-	-	-	-	-	-	-	-	-	-	-	-	-	-	-	-	-	-	-	-	-	-	I	-	-	-
614639	297666	B	PhenoSense	3033	Clinical	72_-50		14.0	52.0	1.1	NA	-	-	-	-	-	-	-	-	-	-	-	-	-	-	-	-	-	-	-	-	-	-	-	-	-	-	-	-	-	-	-	-	-	-	VI	-	-	-
614641	297667	B	PhenoSense	3033	Clinical	73_-70		133.3	27.0	1.4	NA	-	-	-	-	-	-	-	-	-	-	-	-	-	-	-	-	-	-	-	R	-	-	-	-	-	-	-	-	-	-	-	-	-	-	M	-	-	-
614643	297668	B	PhenoSense	3033	Clinical	74_-66		140.6	175.0	3.8	NA	-	-	-	-	-	-	-	-	-	-	-	-	-	-	-	-	-	-	-	R	-	-	-	-	-	-	-	-	-	-	-	-	-	-	-	-	-	-
614645	297669	B	PhenoSense	3033	Clinical	75_-86		0.8	2.6	0.8	NA	-	-	-	-	-	-	-	-	-	-	-	-	-	-	-	-	-	-	-	-	-	-	-	-	-	-	-	-	-	-	-	-	-	-	-	-	-	-
614647	297670	B	PhenoSense	3033	Clinical	76_-33		14.0	53.0	1.0	NA	-	-	-	-	-	-	-	-	-	-	-	-	-	-	-	-	-	-	-	-	-	-	-	-	-	-	-	K	-	-	-	E	-	-	L	-	-	-
614649	297670	B	PhenoSense	3033	Clinical	76_124		18.0	91.0	1.1	NA	-	-	-	-	-	-	-	-	-	-	-	-	-	-	-	-	-	-	-	-	-	-	-	-	-	-	-	K	-	-	-	E	-	-	L	-	-	-
614651	297671	B	PhenoSense	3033	Clinical	77_-57		13.0	217.5	0.4	NA	-	-	-	T	-	-	-	-	-	-	-	-	-	-	-	-	-	-	-	KR	-	-	-	-	-	-	-	-	-	-	-	-	-	-	I	-	-	-
614653	297672	B	PhenoSense	3033	Clinical	78_-77		52.0	198.3	2.7	NA	-	-	-	-	-	-	-	-	-	-	-	-	-	-	-	-	-	-	-	-	-	-	-	-	-	-	-	-	-	-	-	-	-	-	-	-	-	-
614655	297672	B	PhenoSense	3033	Clinical	78_132		49.0	187.4	2.1	NA	-	-	-	-	-	-	-	-	-	-	-	-	-	-	-	-	-	-	-	-	-	-	-	-	-	-	-	-	-	-	-	-	-	-	-	-	-	-
614657	297673	B	PhenoSense	3033	Clinical	79_-95		7.9	45.0	0.3	NA	-	-	-	-	-	-	-	-	-	-	-	-	-	-	-	-	-	-	-	KR	-	-	-	-	-	-	-	-	-	-	-	-	-	-	-	-	-	-
614659	297674	B	PhenoSense	3033	Clinical	80_-54		1.1	1.6	1.1	NA	-	-	-	-	-	-	-	-	-	-	-	-	-	-	-	-	-	-	-	-	-	-	-	-	-	-	-	-	-	-	-	-	-	-	VI	-	-	-
614661	297675	B	PhenoSense	3033	Clinical	81_-73		1.0	1.0	0.9	NA	-	-	-	-	-	-	-	-	-	-	-	-	-	-	-	-	-	-	-	-	-	-	-	-	-	-	-	-	-	-	-	-	-	-	-	-	-	-
614663	297676	B	PhenoSense	3033	Clinical	82_-64		0.4	0.3	0.2	NA	L	-	-	-	IV	D	-	-	-	-	-	-	-	-	-	-	-	GA	-	-	-	-	-	-	-	-	-	-	-	-	-	-	-	-	I	-	-	-
614665	297676	B	PhenoSense	3033	Clinical	82_176		156.2	188.4	24.0	NA	L	-	-	-	-	D	-	-	-	-	-	-	-	-	-	-	-	-	-	-	-	-	-	-	-	-	-	-	-	-	-	-	-	-	I	-	-	-
614667	297677	B	PhenoSense	3033	Clinical	83_-50		0.7	0.8	0.6	NA	-	-	-	-	-	-	-	-	-	-	-	-	-	-	-	-	-	-	-	-	-	-	-	-	-	-	-	-	-	-	-	-	-	-	-	-	-	-
614669	297678	B	PhenoSense	3033	Clinical	84_-90		6.0	138.0	0.1	NA	-	-	C	-	-	-	-	-	-	-	-	-	-	-	-	-	-	-	-	-	-	-	-	-	-	-	-	-	-	-	-	-	-	-	IT	-	-	-
614671	297679	B	PhenoSense	3033	Clinical	85_-47		8.2	21.0	0.9	NA	-	-	-	-	-	D	-	-	-	-	-	-	-	-	-	-	-	-	-	KR	-	-	-	-	-	-	-	-	-	-	-	-	-	-	-	-	-	-
614673	297679	B	PhenoSense	3033	Clinical	85_680		2.1	80.0	7.6	NA	-	-	-	-	-	D	-	-	-	-	-	-	-	-	-	-	-	-	-	KR	-	-	-	-	-	-	-	-	-	-	-	-	-	-	-	-	-	-
614675	297680	B	PhenoSense	3033	Clinical	86_-21		0.6	0.4	0.6	NA	-	-	-	-	-	-	-	-	-	-	-	-	-	-	-	-	-	-	-	-	-	-	-	-	-	-	-	-	-	-	-	-	-	-	-	-	-	-
614677	297681	B	PhenoSense	3033	Clinical	87_-58		0.2	0.2	0.1	NA	-	-	-	-	-	-	-	-	-	-	-	-	-	-	-	-	-	-	-	-	-	-	-	-	-	-	-	-	-	-	-	-	-	-	I	-	-	-
614679	297682	B	PhenoSense	3033	Clinical	88_-43		0.7	0.7	0.7	NA	-	-	-	-	-	-	-	-	-	-	-	-	-	-	-	-	-	-	-	-	-	-	-	-	-	-	-	-	-	-	-	-	-	-	M	-	-	-
614681	297682	B	PhenoSense	3033	Clinical	88_353		0.6	0.6	0.7	NA	-	-	-	-	-	-	-	-	-	-	-	-	-	-	-	-	-	-	-	-	-	-	-	-	-	-	-	-	-	-	-	KN	-	-	M	-	-	-
614683	297683	B	PhenoSense	3033	Clinical	89_-58		41.0	175.5	1.0	NA	-	-	-	-	-	-	-	-	-	-	-	-	-	-	-	-	-	-	-	-	-	-	-	-	-	-	-	-	-	-	-	-	-	-	VI	-	-	-
614685	297684	B	PhenoSense	3033	Clinical	90_-39		7.8	30.0	0.7	NA	-	-	-	-	-	-	-	-	-	-	-	-	-	-	-	-	-	-	-	-	-	-	-	-	-	-	-	-	-	-	-	-	-	-	M	-	-	-
614687	297685	B	PhenoSense	3033	Clinical	91_-46		99.6	188.0	47.0	NA	-	-	-	-	-	-	-	-	-	-	-	-	-	-	-	-	-	-	-	-	-	-	-	-	-	-	-	-	-	-	-	-	-	-	I	-	-	-
614689	297686	B	PhenoSense	3033	Clinical	92_-67		1.2	1.3	1.2	NA	-	-	-	-	-	-	-	-	-	-	-	-	-	-	-	-	-	-	-	KR	-	-	-	-	-	-	-	-	-	-	-	-	-	-	-	-	-	-
614691	297686	B	PhenoSense	3033	Clinical	92_675		1.2	1.6	1.4	NA	-	-	-	-	-	-	-	-	-	-	-	-	-	-	-	-	-	-	-	-	-	-	-	-	-	-	-	-	-	-	-	-	-	-	-	-	-	-
614693	297687	B	PhenoSense	3033	Clinical	93_-49		1.6	183.7	2.4	NA	-	-	-	-	-	-	-	-	-	-	-	-	-	-	-	-	-	-	-	R	-	-	-	-	-	-	-	-	-	-	-	-	-	-	-	-	-	-
614695	297688	B	PhenoSense	3033	Clinical	94_-49		128.7	189.5	1.7	NA	-	-	-	-	-	-	-	-	-	-	-	-	-	-	-	-	-	-	-	-	-	-	-	-	-	-	-	-	-	-	-	-	-	-	I	-	-	-
614697	297689	B	PhenoSense	3033	Clinical	95_-64		0.3	0.2	0.3	NA	L	-	-	-	-	-	-	-	-	-	-	-	-	-	-	-	-	-	-	R	-	-	-	-	-	-	-	-	-	-	-	-	-	-	I	-	-	-
614699	297690	B	PhenoSense	3033	Clinical	96_-61		0.7	1.4	0.4	NA	-	-	-	-	-	-	-	-	-	-	-	-	-	-	-	-	-	-	-	R	-	-	-	-	-	-	-	-	-	-	-	-	-	-	VA	-	-	-
614701	297691	B	PhenoSense	3033	Clinical	97_-75		0.3	0.3	0.4	NA	-	-	-	-	-	-	-	-	-	-	-	-	-	-	-	-	-	-	-	-	-	-	-	-	-	-	-	-	-	-	-	-	-	-	-	-	-	-
614703	297692	B	PhenoSense	3033	Clinical	98_-73		92.0	188.3	0.9	NA	-	-	-	-	-	-	-	-	-	-	-	-	-	-	-	-	-	-	-	-	-	-	-	-	-	-	-	-	-	-	-	-	-	-	VIM	-	-	-
614705	297692	B	PhenoSense	3033	Clinical	98_158		108.3	229.2	0.9	NA	-	-	-	-	-	-	-	-	-	-	-	-	-	-	-	-	-	-	-	-	-	-	-	-	-	-	-	-	-	-	-	-	-	-	M	-	-	-
614707	297693	B	PhenoSense	3033	Clinical	99_-61		4.0	13.0	1.6	NA	-	-	-	-	-	-	-	-	-	-	-	-	-	-	-	-	-	-	-	-	-	-	-	-	-	-	-	-	-	-	-	-	-	-	IR	-	-	-
614709	297693	B	PhenoSense	3033	Clinical	99_60		6.2	62.0	2.2	NA	-	-	-	-	-	-	-	-	-	-	-	-	-	-	-	-	-	-	-	-	-	-	-	-	-	-	-	-	-	-	-	-	-	-	I	-	-	-
614711	297694	B	PhenoSense	3033	Clinical	100_-66		3.9	14.0	0.2	NA	-	-	-	-	-	-	-	-	-	-	-	-	-	-	-	-	-	-	-	KR	-	-	-	-	-	-	-	-	-	-	-	-	-	-	I	-	-	-
614713	297695	B	PhenoSense	3033	Clinical	101_-86		21.0	191.3	0.6	NA	-	-	C	-	-	-	-	-	-	-	-	-	-	-	-	-	-	-	-	-	-	-	-	-	-	-	-	K	-	-	-	-	-	-	T	-	-	-
614715	297696	B	PhenoSense	3033	Clinical	102_-54		0.5	0.5	0.5	NA	-	-	-	-	-	-	-	-	-	-	-	-	-	-	-	-	-	-	-	R	-	-	-	-	-	-	TS	-	-	-	-	-	-	-	-	-	-	-
614717	297697	B	PhenoSense	3033	Clinical	103_-53		4.3	22.0	1.2	NA	-	-	-	-	-	-	-	-	-	-	-	-	-	-	-	-	-	-	-	R	-	-	-	-	-	-	-	K	-	-	-	KE	-	-	I	-	-	-
614719	297697	B	PhenoSense	3033	Clinical	103_185		3.4	22.0	1.3	NA	-	-	-	-	-	-	-	-	-	-	-	-	-	-	-	-	-	-	-	R	-	-	-	-	-	-	-	K	-	-	-	KE	-	-	I	-	-	-
614721	297698	B	PhenoSense	3033	Clinical	104_-49		11.0	202.5	4.1	NA	-	-	-	-	-	-	-	-	-	-	-	-	-	-	-	-	-	-	-	-	-	-	-	-	-	-	-	-	-	-	-	-	-	-	T	-	-	-
614723	297698	B	PhenoSense	3033	Clinical	104_135		12.0	190.0	21.0	NA	-	-	-	-	-	EK	TA	-	-	-	-	-	-	-	-	-	-	-	-	-	-	-	-	-	-	-	-	-	-	-	-	-	-	-	T	-	-	-
614725	297699	B	PhenoSense	3033	Clinical	105_-50		0.3	0.4	0.2	NA	-	-	-	-	-	D	-	-	-	-	-	-	-	-	-	-	-	-	-	-	-	-	-	-	-	-	-	-	-	-	-	-	-	-	-	-	-	-
614727	297700	B	PhenoSense	3033	Clinical	106_-57		134.7	141.1	51.0	NA	-	-	-	-	-	-	P	-	-	-	-	-	-	-	-	-	-	-	-	R	-	-	-	-	-	-	-	-	-	-	-	-	-	-	T	-	-	-
614729	297701	B	PhenoSense	3033	Clinical	107_-57		5.2	13.0	0.2	NA	-	-	-	-	-	-	-	-	-	-	-	-	-	-	-	-	-	-	-	-	-	-	-	-	-	-	-	-	-	-	-	-	-	-	-	-	-	-
614731	297702	B	PhenoSense	3033	Clinical	108_-82		43.0	183.1	1.5	NA	-	-	-	-	-	-	-	-	-	-	-	-	-	-	-	-	-	-	-	-	-	-	-	-	-	-	-	-	-	-	-	-	-	-	-	-	-	-
614733	297702	B	PhenoSense	3033	Clinical	108_351		17.0	106.0	1.5	NA	-	-	-	-	-	-	-	-	-	-	-	-	-	-	-	-	-	-	-	-	-	-	-	-	-	-	-	-	-	-	-	-	-	-	-	-	-	-
614735	297703	B	PhenoSense	3033	Clinical	109_-60		3.1	146.0	1.7	NA	-	-	-	T	-	-	-	-	-	-	-	-	-	-	-	-	-	-	-	-	-	-	-	-	-	-	-	-	-	-	-	-	-	-	-	-	-	-
614737	297703	B	PhenoSense	3033	Clinical	109_280		3.5	164.1	3.4	NA	-	-	-	-	-	-	-	-	-	-	-	-	-	-	-	-	-	-	-	-	-	-	-	-	-	-	-	-	-	-	-	-	-	-	-	-	-	-
614739	297704	B	PhenoSense	3033	Clinical	110_-67		0.3	0.5	0.2	NA	-	-	-	-	-	-	-	-	-	-	-	-	-	-	-	-	-	-	-	-	-	-	-	-	-	-	-	-	-	-	-	-	-	-	-	-	-	-
614741	297705	B	PhenoSense	3033	Clinical	111_-65		6.5	2.4	0.1	NA	L	-	-	-	-	-	-	-	-	-	-	-	-	-	-	-	-	-	-	-	-	-	-	-	-	-	-	-	-	-	-	-	-	-	VI	-	-	-
614743	297706	B	PhenoSense	3033	Clinical	112_-71		1.4	23.0	0.3	NA	-	-	-	-	-	-	-	-	-	-	-	-	-	-	-	-	-	-	-	-	-	-	-	-	-	-	-	-	-	-	-	-	-	-	-	-	-	-
614745	297706	B	PhenoSense	3033	Clinical	112_105		7.5	189.2	0.9	NA	-	-	-	-	-	-	-	-	-	-	-	-	-	-	-	-	-	-	-	-	-	-	-	-	-	-	-	-	-	-	-	-	-	-	-	-	-	-
614747	297707	B	PhenoSense	3033	Clinical	113_-86		1.2	163.0	6.4	NA	-	-	-	-	-	-	-	-	-	-	-	-	-	-	-	-	-	-	-	KR	-	-	-	-	-	-	-	-	-	-	-	-	-	-	M	-	-	-
614749	297707	B	PhenoSense	3033	Clinical	113_371		1.3	142.7	11.0	NA	-	-	-	-	-	-	-	-	-	-	-	-	-	-	-	-	-	-	-	R	-	-	-	-	-	-	-	-	-	-	-	-	-	-	M	-	-	-
614751	297708	B	PhenoSense	3033	Clinical	114_-63		1.9	2.4	1.5	NA	-	-	-	-	-	EA	-	-	-	-	-	-	-	-	-	-	-	-	-	-	-	-	-	-	-	-	-	-	-	-	-	-	-	-	-	-	-	-
614753	297708	B	PhenoSense	3033	Clinical	114_530		1.4	1.8	1.1	NA	-	-	-	-	-	EA	-	VI	-	-	-	-	-	-	-	-	-	-	-	-	-	-	-	-	-	-	-	-	-	-	-	-	-	-	-	-	-	-
614755	297709	B	PhenoSense	3033	Clinical	115_-56		0.2	0.2	0.3	NA	-	IV	-	-	-	-	-	-	-	-	-	-	-	-	-	-	-	-	-	-	-	-	-	-	-	-	-	-	-	-	-	-	-	-	T	-	-	-
614757	297710	B	PhenoSense	3033	Clinical	116_-59		0.6	0.6	0.4	NA	-	-	-	-	-	-	-	-	-	-	-	-	-	-	-	-	-	-	-	R	-	-	-	-	-	-	-	-	-	-	-	-	-	-	T	-	-	-
614759	297710	B	PhenoSense	3033	Clinical	116_448		1.4	2.0	1.1	NA	-	-	-	-	-	-	-	-	-	-	-	-	-	-	-	-	-	-	-	KR	-	-	-	-	-	-	-	-	-	-	-	-	-	-	X	-	-	-
614761	297711	B	PhenoSense	3033	Clinical	117_-63		25.0	137.1	9.2	NA	-	-	-	-	-	-	-	-	-	-	-	-	-	-	-	-	-	-	-	-	-	-	-	-	-	-	-	-	-	-	-	-	-	-	R	-	-	-
614763	297712	B	PhenoSense	3033	Clinical	118_-86		0.8	1.9	0.9	NA	L	-	-	-	-	-	-	-	-	-	-	-	-	-	-	-	-	-	-	R	-	-	-	-	-	-	-	-	-	-	-	-	-	-	-	-	-	-
614765	297713	B	PhenoSense	3033	Clinical	119_-70		1.3	1.6	1.1	NA	-	-	-	-	-	-	-	-	-	-	-	-	-	-	-	-	-	-	-	-	-	-	-	-	-	-	S	-	-	-	-	-	-	-	IM	-	-	-
614767	297714	B	PhenoSense	3033	Clinical	120_-69		134.6	168.6	1.0	NA	-	-	-	-	-	-	-	-	-	-	-	-	-	-	-	-	-	-	-	-	-	-	-	-	-	-	-	-	-	-	-	-	-	-	I	-	-	-
614769	297715	B	PhenoSense	3033	Clinical	121_-46		0.5	0.5	0.3	NA	-	-	-	-	-	-	-	-	-	-	-	-	-	-	-	-	-	-	-	R	-	-	-	-	-	-	-	-	-	-	-	-	-	-	VI	-	-	-
614771	297716	B	PhenoSense	3033	Clinical	122_-49		31.0	131.0	1.8	NA	-	-	-	-	-	-	-	-	-	-	-	-	-	-	-	-	-	-	-	KR	-	-	-	-	-	-	-	-	-	-	-	-	-	-	M	-	-	-
614773	297716	B	PhenoSense	3033	Clinical	122_336		25.0	150.0	1.4	NA	-	-	-	-	-	-	-	-	-	-	-	-	-	-	-	-	-	-	-	-	-	-	-	-	-	-	-	-	-	-	-	-	-	-	MT	-	-	-
614775	297717	B	PhenoSense	3033	Clinical	123_-73		0.5	0.4	0.4	NA	-	-	-	-	-	-	-	-	-	-	-	-	-	-	-	-	-	-	-	R	-	-	-	-	-	-	-	EG	-	-	-	-	-	-	-	-	-	-
614777	297717	B	PhenoSense	3033	Clinical	123_98		2.5	8.1	1.1	NA	-	-	-	-	-	-	-	-	-	-	-	-	-	-	-	-	-	-	-	R	-	-	-	-	-	-	-	-	-	-	-	-	-	-	-	-	-	-
614779	297718	B	PhenoSense	3033	Clinical	124_-62		0.3	0.4	0.2	NA	-	-	-	-	-	-	-	-	-	-	-	-	-	-	-	-	-	-	-	KR	-	-	-	-	-	-	-	-	-	-	-	-	-	-	-	-	-	-
614781	297719	B	PhenoSense	3033	Clinical	125_437		1.0	1.0	0.5	NA	-	-	-	-	-	-	-	-	-	-	-	-	-	-	-	-	-	-	-	-	-	-	-	-	-	-	-	-	-	-	-	-	-	-	-	-	-	-
614783	297720	B	PhenoSense	3033	Clinical	126_-54		195.3	90.0	2.4	NA	-	-	-	-	-	-	-	-	-	-	-	-	-	-	-	-	-	-	-	-	I	-	-	-	-	-	-	-	-	-	-	-	-	-	VI	-	-	-
614785	297721	B	PhenoSense	3033	Clinical	127_-82		0.1	0.2	0.1	NA	-	-	-	-	-	-	-	-	-	-	-	-	-	-	-	-	-	-	-	-	-	-	-	-	-	-	-	-	-	-	-	-	-	-	I	-	-	-
614787	297722	B	PhenoSense	3033	Clinical	128_-57		0.9	1.0	0.8	NA	-	-	-	-	-	-	-	-	-	-	-	-	-	-	-	-	-	-	-	-	-	-	-	-	-	-	-	-	-	-	-	-	-	-	I	-	-	-
614789	297723	B	PhenoSense	3033	Clinical	129_-69		0.5	0.5	0.3	NA	-	-	-	-	-	-	-	-	-	-	-	-	-	-	-	-	-	-	-	R	-	-	-	-	-	-	-	-	-	-	-	-	-	-	-	-	-	-
614791	297724	B	PhenoSense	3033	Clinical	130_-60		0.6	3.2	0.3	NA	-	-	-	-	-	-	-	-	-	-	-	-	-	-	-	-	-	-	-	-	-	-	-	-	-	-	-	-	-	-	-	-	-	-	VI	-	-	-
614793	297725	B	PhenoSense	3033	Clinical	131_-70		1.1	0.8	1.0	NA	-	-	-	-	-	-	-	-	-	-	-	-	-	-	-	-	-	-	-	-	-	-	-	-	-	-	-	-	-	-	-	-	-	-	-	-	-	-
614795	297726	B	PhenoSense	3033	Clinical	132_-69		1.6	2.9	0.9	NA	-	-	-	-	-	-	-	-	-	-	-	-	-	-	-	-	-	-	-	-	-	-	-	-	-	-	-	-	-	-	-	-	-	-	M	-	-	-
614797	297727	B	PhenoSense	3033	Clinical	133_-85		3.5	191.2	25.0	NA	-	-	-	-	-	D	-	-	-	-	-	-	-	-	-	-	-	-	-	-	-	-	-	-	-	-	-	-	-	-	-	-	-	-	-	-	-	-
614799	297728	B	PhenoSense	3033	Clinical	134_-57		1.1	1.4	1.0	NA	-	-	-	-	-	-	-	-	-	-	-	-	-	-	-	-	-	-	-	-	-	-	-	-	-	-	-	-	-	-	-	-	-	-	-	-	-	-
614801	297729	B	PhenoSense	3033	Clinical	135_-56		4.2	28.0	0.2	NA	-	-	-	-	-	-	-	-	-	-	-	-	-	-	-	-	-	-	-	-	-	-	-	-	-	-	-	-	-	-	-	-	-	-	-	-	-	-
614803	297730	B	PhenoSense	3033	Clinical	136_-39		32.0	167.2	0.4	NA	-	-	-	-	-	-	-	-	-	-	-	-	-	-	-	-	-	-	-	-	-	-	-	-	PL	-	-	-	-	-	-	-	-	-	I	-	-	-
614805	297731	B	PhenoSense	3033	Clinical	137_-70		44.0	199.0	1.5	NA	-	-	-	-	-	-	-	-	-	-	-	-	-	-	-	-	-	-	-	-	-	-	-	-	-	-	-	-	-	-	-	-	-	-	M	-	-	-
614807	297732	B	PhenoSense	3033	Clinical	138_-77		0.1	0.1	0.1	NA	-	-	-	-	-	-	-	-	-	-	-	-	-	-	-	-	-	-	-	R	-	-	-	-	-	-	-	-	-	-	-	-	-	-	-	-	-	-
614809	297733	A	PhenoSense	3033	Clinical	139_-49		0.5	0.3	0.5	NA	-	-	-	-	-	-	-	-	-	-	T	-	-	-	-	-	-	-	-	-	-	-	-	-	-	-	-	A	-	-	-	-	-	-	T	-	-	-
614811	297734	B	PhenoSense	3033	Clinical	140_-58		0.5	0.2	0.5	NA	-	-	-	-	-	-	-	-	-	-	-	-	-	-	-	-	-	-	-	-	-	-	-	-	-	-	-	-	-	-	-	-	-	-	M	-	-	-
614813	297734	B	PhenoSense	3033	Clinical	140_307		0.7	0.5	0.6	NA	-	-	-	-	-	-	-	-	-	-	-	-	-	-	-	-	-	-	-	-	-	-	-	-	-	-	-	-	-	-	-	-	-	-	M	-	-	-
614815	297735	A	PhenoSense	3033	Clinical	141_-86		0.3	0.2	0.2	NA	-	-	-	H	-	-	-	-	-	-	T	-	-	-	-	-	-	-	-	R	VI	-	-	-	-	-	-	-	-	-	-	-	-	-	T	-	-	-
614817	297735	B	PhenoSense	3033	Clinical	141_96		0.6	55.0	1.7	NA	-	-	-	-	-	-	-	-	-	-	-	-	-	-	-	-	-	-	-	-	-	-	-	-	-	-	-	-	-	-	-	-	-	-	-	-	-	-
614819	297736	B	PhenoSense	3033	Clinical	142_-78		4.3	11.0	0.8	NA	-	-	-	-	-	-	-	-	-	-	-	-	-	-	-	-	-	-	-	KQR	-	-	-	-	-	-	-	-	-	-	-	-	-	-	-	-	-	-
614821	297737	B	PhenoSense	3033	Clinical	143_-55		3.2	8.3	0.1	NA	-	-	-	-	-	-	-	-	-	-	-	-	-	-	-	-	-	-	-	KR	-	-	-	-	-	-	-	EK	-	-	-	E	-	-	-	-	-	-
614823	297738	B	PhenoSense	3033	Clinical	144_-57		2.4	148.7	3.8	NA	-	-	-	-	-	-	-	-	-	-	-	-	-	-	-	-	-	-	-	-	-	-	-	-	-	-	-	-	-	-	-	-	-	-	-	-	-	-
614825	297739	B	PhenoSense	3033	Clinical	145_-63		124.0	165.2	0.9	NA	-	-	C	-	-	K	-	-	-	-	-	-	-	-	-	-	-	-	-	-	-	-	-	-	-	-	-	G	-	-	-	-	-	-	M	-	-	-
614827	297739	B	PhenoSense	3033	Clinical	145_532		0.8	0.7	0.5	NA	-	-	-	-	-	EK	-	-	-	-	-	-	-	-	-	-	-	-	-	-	-	-	-	-	-	-	-	-	-	-	-	-	-	-	M	-	-	-
614829	297740	B	PhenoSense	3033	Clinical	146_-71		6.4	17.0	0.2	NA	-	-	-	-	-	K	-	-	-	-	-	-	-	-	-	-	-	-	-	-	-	-	-	-	-	-	-	-	-	-	-	-	-	-	I	-	-	-
614831	297741	B	PhenoSense	3033	Clinical	147_-64		1.2	1.2	1.1	NA	-	-	-	-	-	D	-	-	-	-	-	-	-	-	-	-	-	-	-	-	-	-	-	-	-	-	-	-	-	-	-	-	-	-	-	-	-	-
614833	297741	B	PhenoSense	3033	Clinical	147_82		1.5	2.0	1.2	NA	-	-	-	-	-	D	-	-	-	-	-	-	-	-	-	-	-	-	-	-	-	-	-	-	-	-	-	-	-	-	-	-	-	-	-	-	-	-
614835	297742	B	PhenoSense	3033	Clinical	148_-78		129.7	217.5	4.4	NA	-	-	-	-	-	-	-	-	-	-	-	-	-	-	-	-	-	-	-	-	-	-	-	-	-	-	-	-	-	-	-	-	-	-	L	-	-	-
614837	297742	B	PhenoSense	3033	Clinical	148_196		109.8	144.0	22.0	NA	-	-	-	-	-	-	-	-	-	-	-	-	-	-	-	-	-	-	-	KR	-	-	-	-	-	-	-	-	-	-	-	-	-	-	L	-	-	-
614839	297743	B	PhenoSense	3033	Clinical	149_-71		13.0	43.0	0.9	NA	-	-	-	-	-	-	-	-	-	-	-	-	-	-	-	-	-	-	-	-	-	-	-	-	-	-	-	EK	-	-	-	KE	-	-	VI	-	-	-
614841	297743	B	PhenoSense	3033	Clinical	149_272		14.0	63.0	1.2	NA	-	-	-	-	-	-	-	-	-	-	-	-	-	-	-	-	-	-	-	-	-	-	-	-	-	-	-	-	-	-	-	-	-	-	VI	-	-	-
614843	297744	B	PhenoSense	3033	Clinical	150_-46		0.4	0.5	0.4	NA	-	-	-	-	-	-	-	-	-	-	-	-	-	-	-	-	-	-	-	-	-	-	-	-	-	-	-	-	-	-	-	-	-	-	-	-	-	-
614845	297745	B	PhenoSense	3033	Clinical	151_-48		126.0	159.5	3.5	NA	-	-	-	-	-	-	-	-	-	-	-	-	-	-	-	-	-	-	-	-	-	-	-	-	-	-	-	-	-	-	-	-	-	-	M	-	-	-
614847	297746	B	PhenoSense	3033	Clinical	152_-76		128.2	170.4	4.4	NA	-	-	-	-	-	-	-	-	-	-	-	-	-	-	-	-	-	-	-	R	-	-	-	-	-	-	-	K	-	-	-	-	-	-	-	-	-	-
614849	297747	B	PhenoSense	3033	Clinical	153_-98		1.1	1.3	1.0	NA	-	-	-	-	-	-	-	-	-	-	KR	-	-	-	-	-	-	-	-	-	-	-	-	-	-	-	-	-	-	-	-	-	-	-	-	-	-	-
614851	297748	B	PhenoSense	3033	Clinical	154_-71		134.5	156.8	1.6	NA	-	-	-	-	-	-	-	-	-	-	-	-	-	-	-	-	-	-	-	R	-	-	-	-	-	-	-	-	-	-	-	-	-	-	IT	-	-	-
614853	297749	B	PhenoSense	3033	Clinical	155_-69		0.6	0.3	0.6	NA	-	-	-	-	-	-	-	-	-	-	-	-	-	-	-	-	-	-	-	-	-	-	-	-	-	-	-	EA	-	-	-	-	-	-	-	-	-	-
614855	297749	B	PhenoSense	3033	Clinical	155_265		0.7	0.4	0.9	NA	-	-	-	-	-	-	-	-	-	-	-	-	-	-	-	-	-	-	-	-	-	-	-	-	-	-	-	EA	-	-	-	-	-	-	-	-	-	-
614857	297750	B	PhenoSense	3033	Clinical	156_-57		0.8	0.6	0.7	NA	-	-	-	-	-	-	-	-	-	-	-	-	-	-	-	-	-	-	-	-	-	-	-	-	-	-	-	-	-	-	-	-	-	-	T	-	-	-
614859	297750	B	PhenoSense	3033	Clinical	156_496		0.9	2.4	0.8	NA	-	-	-	-	-	-	-	-	-	-	-	-	-	-	-	-	-	-	-	-	-	-	-	-	-	-	-	-	-	-	-	-	-	-	T	-	-	-
614861	297751	B	PhenoSense	3033	Clinical	157_-64		0.8	0.6	0.7	NA	-	-	-	-	-	-	-	-	-	-	-	-	-	-	-	-	-	-	-	-	-	-	-	-	-	-	-	-	-	-	-	-	-	-	VM	-	-	-
614863	297752	B	PhenoSense	3033	Clinical	158_-50		0.2	0.3	0.3	NA	-	-	-	-	-	-	-	-	-	-	-	-	-	-	-	-	-	-	-	-	-	-	-	-	-	-	-	-	-	-	-	-	-	-	-	-	-	-
614865	297753	B	PhenoSense	3033	Clinical	159_-80		35.0	166.8	0.2	NA	-	-	-	-	-	-	-	-	-	-	-	-	-	-	-	-	-	-	-	-	-	-	-	-	-	-	-	-	-	-	-	-	-	-	-	-	-	-
614867	297754	B	PhenoSense	3033	Clinical	160_-43		0.7	0.6	0.8	NA	-	-	-	-	-	-	-	-	-	-	-	-	-	-	-	-	-	-	-	-	-	-	-	-	-	-	-	-	-	-	-	-	-	-	-	-	-	-
614869	297754	B	PhenoSense	3033	Clinical	160_290		0.7	0.7	0.7	NA	-	-	-	-	-	-	-	-	-	-	-	-	-	-	-	-	-	-	-	-	-	-	-	-	-	-	-	-	-	-	-	-	-	-	-	-	-	-
614871	297755	B	PhenoSense	3033	Clinical	161_-67		5.7	11.0	0.9	NA	-	-	-	-	-	-	-	-	-	-	-	-	-	-	-	-	-	-	-	R	-	-	-	-	-	-	-	-	-	-	-	-	-	-	-	-	-	-
614873	297755	B	PhenoSense	3033	Clinical	161_646		1.2	0.9	1.0	NA	-	-	-	-	-	-	-	-	-	-	-	-	-	-	-	-	-	-	-	R	-	-	-	-	-	-	-	-	-	-	-	-	-	-	-	-	-	-
614875	297756	B	PhenoSense	3033	Clinical	162_-51		4.7	16.0	0.2	NA	-	-	-	-	-	-	-	-	-	-	-	-	-	-	-	-	-	-	-	-	-	-	-	-	-	-	-	-	-	-	-	-	-	-	K	-	-	-
614877	297757	B	PhenoSense	3033	Clinical	163_-64		115.6	190.0	0.7	NA	-	-	-	-	-	-	-	-	-	-	-	-	-	-	-	-	-	-	-	-	-	-	-	-	-	-	-	-	-	-	-	-	-	-	T	-	-	-
614879	297758	B	PhenoSense	3033	Clinical	164_-57		10.0	25.0	0.9	NA	-	-	-	-	-	-	-	-	-	-	-	-	-	-	-	-	-	-	-	-	-	-	-	-	-	-	-	-	-	-	-	-	-	-	I	-	-	-
614881	297759	B	PhenoSense	3033	Clinical	165_-44		0.2	0.2	0.2	NA	-	-	-	-	-	-	TA	VI	-	-	-	-	-	-	-	-	-	-	-	KR	-	-	-	-	-	-	-	-	-	-	-	-	-	-	-	-	-	-
614883	297760	B	PhenoSense	3033	Clinical	166_-68		17.0	87.0	0.4	NA	-	-	-	-	-	-	-	-	-	-	-	-	-	-	-	-	-	-	-	-	-	-	-	-	-	-	-	-	-	-	L	Q	-	-	-	-	-	-
614885	297761	B	PhenoSense	3033	Clinical	167_-63		51.0	139.0	0.8	NA	-	-	-	-	-	-	-	-	-	-	KR	-	-	-	-	-	-	-	-	-	-	-	-	-	-	-	-	-	-	-	-	-	-	-	T	-	-	-
614887	297761	B	PhenoSense	3033	Clinical	167_105		109.0	222.6	1.0	NA	-	-	-	-	-	-	-	-	-	-	-	-	-	-	-	-	-	-	-	-	-	-	-	-	-	-	-	-	-	-	-	-	-	-	T	-	-	-
614889	297762	B	PhenoSense	3033	Clinical	168_-55		74.0	175.4	0.8	NA	-	-	-	-	-	-	-	-	-	-	-	-	-	-	-	V	-	-	-	KR	-	-	-	-	-	-	-	-	-	-	-	-	-	-	-	-	-	-
614891	297763	B	PhenoSense	3033	Clinical	169_-83		0.9	0.8	1.1	NA	-	-	-	-	-	-	-	-	-	-	KT	-	-	-	-	-	-	-	-	KR	-	-	-	-	-	-	S	-	-	-	-	-	-	-	I	-	-	-
614893	297764	B	PhenoSense	3033	Clinical	170_-58		0.8	1.4	0.2	NA	-	-	-	-	-	-	-	-	-	-	-	-	-	-	-	-	-	-	-	R	-	-	-	-	-	-	-	-	-	-	-	-	-	-	T	-	-	-
614895	297765	B	PhenoSense	3033	Clinical	171_551		1.3	2.2	1.0	NA	-	-	-	-	-	-	-	-	-	-	-	-	-	-	-	-	-	-	-	-	-	-	-	-	-	-	-	-	-	-	-	-	-	-	-	-	-	-
614897	297766	B	PhenoSense	3033	Clinical	172_-36		0.6	0.4	0.7	NA	-	-	-	-	-	-	-	-	-	-	-	-	-	-	-	-	-	-	-	-	-	-	-	-	-	-	-	-	-	-	-	-	-	-	T	-	-	-
614899	297767	B	PhenoSense	3033	Clinical	173_-42		5.5	6.7	1.0	NA	-	-	-	S	-	-	-	-	-	-	-	-	-	-	-	-	-	-	-	-	-	-	-	-	-	-	-	-	-	-	-	-	-	-	-	-	-	-
614901	297768	B	PhenoSense	3033	Clinical	174_-52		0.2	0.4	0.1	NA	-	-	-	-	-	-	-	-	-	-	-	-	-	-	-	-	-	-	-	-	-	-	-	-	-	-	-	-	-	-	-	-	-	-	-	-	-	-
614903	297769	B	PhenoSense	3033	Clinical	175_-55		5.0	15.0	0.3	NA	-	-	-	-	-	ED	-	-	-	-	-	-	-	-	-	-	-	-	-	R	-	-	-	-	-	-	-	-	-	-	-	-	-	-	-	-	-	-
614905	297770	B	PhenoSense	3033	Clinical	176_-62		45.0	18.0	0.3	NA	-	-	-	-	-	-	-	-	-	-	-	-	-	-	-	-	-	-	-	KR	-	-	-	-	-	-	-	-	-	-	-	-	-	-	I	-	-	-
614907	297771	B	PhenoSense	3033	Clinical	177_-44		0.4	0.3	0.3	NA	-	-	-	-	-	-	-	-	-	-	-	-	-	-	-	-	-	-	-	-	-	-	-	-	-	-	-	-	-	-	-	KR	-	-	-	-	-	-
614909	297772	B	PhenoSense	3033	Clinical	178_-55		35.0	174.5	1.4	NA	-	-	-	-	-	-	-	-	-	-	-	-	-	-	-	-	-	-	-	-	-	-	-	-	-	-	-	-	-	-	-	-	-	-	-	-	-	-
614911	297772	B	PhenoSense	3033	Clinical	178_167		72.0	193.5	1.8	NA	-	-	-	-	-	-	-	-	-	-	-	-	-	-	-	-	-	-	-	-	-	-	-	-	-	-	-	-	-	-	-	-	-	-	-	-	-	-
614913	297773	C	PhenoSense	3033	Clinical	179_-55		141.2	179.7	6.0	NA	-	-	-	-	-	-	-	-	-	-	-	-	-	-	-	-	-	-	-	-	-	-	-	-	-	-	-	-	-	-	-	-	-	-	T	-	-	-
614915	297774	C	PhenoSense	3033	Clinical	180_-77		5.5	20.0	0.4	NA	-	-	-	-	-	-	-	-	-	-	-	-	-	-	-	-	-	-	-	-	-	-	-	-	-	-	-	A	-	-	-	-	-	-	T	-	-	-
614917	297774	C	PhenoSense	3033	Clinical	180_206		1.2	1.7	0.6	NA	-	-	-	-	-	-	-	-	-	-	-	-	-	-	-	-	-	-	-	-	-	-	-	-	-	-	-	A	-	-	-	-	-	-	T	-	-	-
614921	297775	B	PhenoSense	3033	Clinical	181_-28		121.4	193.2	30.0	NA	-	-	-	-	-	EK	-	-	-	-	-	-	-	-	-	-	-	-	-	KR	-	-	-	-	-	-	-	-	-	-	-	-	-	-	M	-	-	-
614923	297776	B	PhenoSense	3033	Clinical	182_-70		0.4	0.2	0.4	NA	-	-	-	-	-	-	-	-	-	-	-	-	-	-	-	-	-	-	-	-	-	-	-	-	-	-	-	-	-	-	-	-	-	-	I	-	-	-
614925	297777	B	PhenoSense	3033	Clinical	183_-64		90.0	143.8	0.3	NA	-	-	C	-	-	-	-	-	-	-	-	-	-	-	-	V	-	-	-	-	-	-	-	-	-	-	-	-	-	-	-	-	-	-	I	-	-	-
614927	297778	B	PhenoSense	3033	Clinical	184_-57		126.6	185.4	0.4	NA	-	-	-	-	-	-	-	-	-	-	-	-	-	-	-	-	-	-	-	-	-	KR	-	-	-	-	S	-	-	-	-	-	-	-	-	-	-	-
614929	297779	B	PhenoSense	3033	Clinical	185_-46		0.9	1.0	0.9	NA	-	-	-	PS	-	EQ	-	-	-	-	-	-	-	-	-	-	-	-	-	-	-	-	-	-	-	-	-	-	-	-	-	-	-	-	IMT	-	-	-
614931	297779	B	PhenoSense	3033	Clinical	185_194		1.1	1.2	1.0	NA	-	-	-	PS	-	EQ	-	-	-	-	-	-	-	-	-	-	-	-	-	-	-	-	-	-	-	-	-	-	-	-	-	-	-	-	IMT	-	-	-
614933	297780	B	PhenoSense	3033	Clinical	186_-64		0.9	1.1	0.9	NA	-	-	-	-	-	-	-	-	-	-	-	-	-	-	-	-	-	-	-	-	-	-	-	-	-	-	-	-	-	-	-	-	-	-	-	-	-	-
614935	297781	B	PhenoSense	3033	Clinical	187_-63		0.9	1.0	1.0	NA	-	-	-	-	-	-	-	-	-	-	-	-	-	-	-	-	-	-	-	-	-	-	-	-	-	-	-	-	-	-	-	-	-	-	-	-	-	-
614937	297781	B	PhenoSense	3033	Clinical	187_378		1.6	220.4	9.4	NA	-	-	-	-	-	-	-	-	-	-	-	-	-	-	-	-	-	-	-	-	-	-	-	-	-	-	-	-	-	-	-	-	-	-	-	-	-	-
614939	297782	B	PhenoSense	3033	Clinical	188_-64		0.3	0.1	0.2	NA	-	-	-	-	-	D	-	VI	-	-	-	-	-	-	-	-	-	-	-	-	-	-	-	-	-	-	-	-	-	-	-	-	-	-	-	-	-	-
614941	297783	B	PhenoSense	3033	Clinical	189_-71		11.0	38.0	0.9	NA	-	-	-	-	-	-	-	-	-	-	-	-	-	-	-	-	-	-	-	KR	-	-	-	-	-	-	-	-	-	-	-	-	-	-	VI	-	-	-
614943	297783	B	PhenoSense	3033	Clinical	189_490		13.0	183.5	9.0	NA	-	-	-	-	-	-	-	-	-	-	-	-	-	-	-	-	-	-	-	R	-	-	-	-	-	-	-	-	-	-	-	-	-	-	-	-	-	-
614945	297784	B	PhenoSense	3033	Clinical	190_-76		0.8	0.8	0.8	NA	-	-	-	-	-	D	-	-	-	-	-	-	-	-	-	-	-	-	-	-	-	-	-	-	-	-	-	-	-	-	-	-	-	-	I	-	-	-
614947	297784	B	PhenoSense	3033	Clinical	190_525		0.8	0.8	0.8	NA	-	-	-	-	-	D	-	-	-	-	-	-	-	-	-	-	-	-	-	-	-	-	-	-	-	-	-	-	-	-	-	-	-	-	I	-	-	-
614949	297785	B	PhenoSense	3033	Clinical	191_-60		7.6	19.0	0.4	NA	-	-	-	-	-	-	-	-	-	-	-	-	-	-	-	-	-	-	-	-	-	-	-	-	-	-	-	-	-	-	-	-	-	-	-	-	-	-
614951	297785	B	PhenoSense	3033	Clinical	191_136		8.1	24.0	0.7	NA	-	-	-	-	-	-	-	-	-	-	-	-	-	-	-	-	-	-	-	-	-	-	-	-	-	-	-	-	-	-	-	-	-	-	-	-	-	-
614953	297786	B	PhenoSense	3033	Clinical	192_-64		38.0	152.2	0.8	NA	-	-	-	-	-	-	-	-	-	-	-	-	-	-	-	-	-	-	-	-	-	-	-	-	-	-	-	-	-	-	-	-	-	-	VI	-	-	-
614955	297787	B	PhenoSense	3033	Clinical	193_-38		14.0	58.0	4.2	NA	-	-	-	-	-	-	-	-	-	-	-	-	-	-	-	-	-	-	-	KR	-	-	-	-	-	-	-	-	-	-	-	-	-	-	I	-	-	-
614957	297787	B	PhenoSense	3033	Clinical	193_66		119.9	193.5	25.0	NA	-	-	-	-	-	-	-	-	-	-	-	-	-	-	-	-	-	-	-	KR	-	-	-	-	-	-	-	-	-	-	-	-	-	-	VI	-	-	-
614959	297788	C	PhenoSense	3033	Clinical	194_-51		0.5	0.6	0.6	NA	-	-	-	-	-	-	-	-	-	-	-	-	-	-	-	-	-	-	-	-	-	-	-	-	-	-	-	-	-	-	-	-	-	-	T	A	-	-
614961	297789	B	PhenoSense	3033	Clinical	195_-61		121.8	153.7	16.0	NA	-	-	-	-	-	-	-	-	-	-	-	-	-	-	-	-	-	-	-	-	-	-	-	-	-	-	-	-	-	-	-	-	-	-	M	-	-	-
614963	297789	B	PhenoSense	3033	Clinical	195_120		110.5	186.2	17.0	NA	-	-	-	-	-	-	-	-	-	-	-	-	-	-	-	-	-	-	-	-	-	-	-	-	-	-	-	-	-	-	-	-	-	-	M	-	-	-
614965	297790	B	PhenoSense	3033	Clinical	196_-50		1.5	3.8	0.9	NA	-	-	-	-	-	-	-	-	-	-	-	-	-	-	-	-	-	-	-	-	-	-	-	-	-	-	-	-	-	-	-	-	-	-	VI	-	-	-
614967	297791	B	PhenoSense	3033	Clinical	197_-80		107.6	143.5	2.8	NA	-	-	-	-	-	-	-	-	-	-	-	-	-	-	-	-	-	-	-	-	-	-	-	-	-	-	-	-	-	-	-	-	-	-	-	-	-	-
614969	297792	B	PhenoSense	3033	Clinical	198_-57		140.7	158.7	4.3	NA	-	-	-	-	-	-	-	-	-	-	-	-	-	-	-	-	-	-	-	R	-	-	-	-	-	-	-	-	-	-	-	-	-	-	-	-	-	-
614971	297793	B	PhenoSense	3033	Clinical	199_-46		0.6	0.3	0.9	NA	-	-	-	-	-	-	-	-	-	-	-	-	-	-	-	MV	-	-	-	-	-	-	-	-	-	-	-	-	-	-	-	-	-	-	-	-	-	-
614973	297793	B	PhenoSense	3033	Clinical	199_175		116.0	186.7	49.0	NA	-	-	-	-	-	-	-	-	-	-	-	-	-	-	-	-	-	-	-	-	-	-	-	-	-	-	-	-	-	-	-	-	-	-	-	-	-	-
614975	297793	B	PhenoSense	3033	Clinical	199_187		85.0	172.3	26.0	NA	-	-	-	-	-	-	-	-	-	-	-	-	-	-	-	-	-	-	-	-	-	-	-	-	-	-	-	-	-	-	-	-	-	-	-	-	-	-
614977	297794	B	PhenoSense	3033	Clinical	200_-86		0.8	1.1	1.2	NA	-	-	-	-	-	-	-	-	-	-	-	-	-	-	-	-	-	-	-	-	-	-	-	-	-	-	-	-	-	KR	-	-	-	-	-	-	-	-
614979	297795	CRF02_AG	PhenoSense	3033	Clinical	201_-66		0.4	0.2	0.4	NA	-	-	-	-	-	-	-	-	-	-	-	-	-	-	-	-	-	-	-	-	-	-	-	-	-	-	-	-	-	-	-	-	-	-	T	-	-	-
614981	297796	B	PhenoSense	3033	Clinical	202_-84		99.0	100.0	5.7	NA	-	-	-	-	-	-	-	-	-	-	-	-	-	-	-	-	-	-	-	-	-	R	-	-	-	-	-	-	-	-	-	-	-	-	IT	-	-	-
614983	297796	B	PhenoSense	3033	Clinical	202_124		118.0	221.2	33.0	NA	-	-	-	-	-	-	-	-	-	-	-	-	-	-	-	-	-	-	-	-	-	R	-	-	-	-	-	-	-	-	-	-	-	-	IT	-	-	-
614985	297797	B	PhenoSense	3033	Clinical	203_112		1.2	3.3	1.5	NA	-	-	-	-	-	-	-	-	-	-	-	-	-	-	-	-	-	-	-	-	-	-	-	-	-	-	-	-	-	-	-	-	-	-	I	-	-	-
614987	297798	B	PhenoSense	3033	Clinical	204_185		2.4	47.0	0.6	NA	-	-	-	-	-	-	-	-	-	-	-	-	-	-	-	-	-	-	-	R	-	-	-	-	-	-	-	-	-	-	-	-	-	-	-	-	-	-
614989	297799	B	PhenoSense	3033	Clinical	205_-62		29.0	191.9	22.0	NA	-	-	-	-	-	-	-	-	-	-	-	-	-	-	-	-	-	-	-	-	-	-	-	-	-	-	-	-	-	-	-	-	-	-	-	-	-	-
614991	297800	B	PhenoSense	3033	Clinical	206_-47		0.2	0.2	0.2	NA	-	-	-	-	-	-	-	-	-	-	-	-	-	-	-	-	-	-	-	-	-	-	-	-	-	-	-	EA	-	-	-	E	-	-	K	-	-	-
614993	297801	B	PhenoSense	3033	Clinical	207_-61		69.0	178.9	2.4	NA	-	-	-	-	-	-	-	-	-	-	-	-	-	-	-	-	-	-	-	R	-	-	-	-	-	-	-	-	-	-	-	-	-	-	I	-	-	-
614995	297802	B	PhenoSense	3033	Clinical	208_-50		74.0	173.7	1.0	NA	-	-	-	-	-	-	-	-	-	-	-	-	-	-	-	-	-	-	-	-	-	-	-	-	-	-	-	-	-	-	-	-	-	-	VI	-	-	-
614997	297803	B	PhenoSense	3033	Clinical	209_-73		0.4	0.4	0.3	NA	-	-	-	-	-	-	-	-	-	-	-	-	-	-	-	-	-	-	-	-	-	-	-	-	-	-	-	-	-	-	-	-	-	-	-	-	-	-
614999	297804	B	PhenoSense	3033	Clinical	210_-49		100.0	142.1	4.0	NA	-	-	-	-	-	-	-	-	-	-	-	-	-	-	-	-	-	-	-	-	-	-	-	-	-	-	-	-	-	-	-	-	-	-	-	-	-	-
615001	297805	B	PhenoSense	3033	Clinical	211_-56		0.4	0.2	0.3	NA	-	-	-	-	-	-	-	-	-	-	-	-	-	-	-	T	-	-	-	R	-	-	-	-	-	-	-	-	-	-	-	-	-	-	-	-	-	-
615003	297806	B	PhenoSense	3033	Clinical	212_-69		0.4	0.5	0.4	NA	-	-	-	-	-	-	-	-	-	-	-	-	-	-	-	-	-	-	-	-	-	-	-	-	-	-	-	-	-	-	-	-	-	-	M	-	-	-
615005	297807	B	PhenoSense	3033	Clinical	213_-54		3.9	7.3	0.4	NA	-	-	-	-	-	-	-	-	-	-	-	-	-	-	-	-	-	-	-	-	-	-	-	-	-	-	-	-	-	-	-	-	-	-	-	-	-	-
615007	297808	B	PhenoSense	3033	Clinical	214_-87		0.2	0.3	0.2	NA	-	-	-	-	-	-	-	-	-	-	-	-	-	-	-	-	-	-	-	R	-	-	-	-	-	-	-	-	-	-	-	-	-	-	-	-	-	-
615009	297809	B	PhenoSense	3033	Clinical	215_-37		25.0	147.0	0.4	NA	-	-	C	-	-	-	-	-	-	-	-	-	-	-	-	-	-	-	-	-	-	-	-	-	-	-	-	-	-	-	-	-	-	-	-	-	-	-
615011	297810	B	PhenoSense	3033	Clinical	216_-56		4.2	192.8	3.2	NA	-	-	-	-	-	-	-	-	-	-	-	-	-	-	-	-	-	-	-	R	I	-	-	-	-	-	-	-	-	-	-	-	-	-	-	-	-	-
615013	297810	B	PhenoSense	3033	Clinical	216_146		3.4	190.8	3.1	NA	-	-	-	-	-	-	-	-	-	-	-	-	-	-	-	-	-	-	-	R	I	-	-	-	-	-	-	-	-	-	-	-	-	-	-	-	-	-
615015	297811	B	PhenoSense	3033	Clinical	217_-70		0.8	0.7	0.8	NA	-	-	-	-	-	-	-	-	-	-	-	-	-	-	-	-	-	-	-	-	-	-	-	-	-	-	-	-	-	-	-	-	-	-	T	-	-	-
615017	297812	B	PhenoSense	3033	Clinical	218_-57		0.4	0.4	0.4	NA	-	-	-	-	-	D	-	-	-	-	-	-	-	-	-	-	-	-	-	-	-	-	-	-	-	-	-	-	-	-	-	-	-	-	-	-	-	-
615019	297813	B	PhenoSense	3033	Clinical	219_-69		0.5	0.4	0.6	NA	-	-	-	-	-	-	-	-	-	-	-	-	-	-	-	-	-	-	-	-	-	-	-	-	-	-	-	-	-	-	-	-	-	-	I	-	-	-
615021	297814	B	PhenoSense	3033	Clinical	220_-41		0.7	0.4	1.4	NA	-	-	-	-	-	-	-	-	-	-	-	-	-	-	-	-	-	-	-	R	-	-	-	-	-	-	-	-	-	-	-	-	-	-	-	-	-	-
615023	297815	B	PhenoSense	3033	Clinical	221_-65		0.2	0.3	0.2	NA	-	-	-	-	-	-	-	-	-	-	-	-	-	-	-	-	-	-	-	-	-	-	-	-	-	-	-	-	-	-	-	-	-	-	-	-	-	-
615025	297816	B	PhenoSense	3033	Clinical	222_-59		0.5	0.8	0.4	NA	-	-	-	-	-	-	-	-	-	-	-	-	-	-	-	-	-	-	-	-	-	-	-	-	-	-	-	-	-	-	-	-	-	-	T	-	-	-
615027	297817	B	PhenoSense	3033	Clinical	223_-60		7.1	58.0	0.7	NA	-	-	-	-	-	-	-	-	-	-	-	-	-	-	-	-	-	-	-	-	-	-	-	-	-	-	-	EK	-	-	-	KE	-	-	M	-	-	-
615029	297817	B	PhenoSense	3033	Clinical	223_502		7.0	29.0	2.1	NA	-	-	-	-	-	-	-	-	-	-	-	-	-	-	-	-	-	-	-	-	-	-	-	-	-	-	-	EK	-	-	-	KE	-	-	M	-	-	-
615031	297818	B	PhenoSense	3033	Clinical	224_-77		0.9	105.0	0.6	NA	-	-	-	-	-	-	-	-	-	-	-	-	-	-	-	-	-	-	-	R	-	-	-	-	-	-	-	-	-	-	-	-	-	-	-	-	-	-
615033	297819	B	PhenoSense	3033	Clinical	225_-57		57.0	198.3	3.8	NA	-	-	-	-	-	-	-	-	-	-	-	-	-	-	-	-	-	-	-	R	-	-	-	-	-	-	-	-	-	-	-	-	-	-	-	-	-	-
615035	297820	B	PhenoSense	3033	Clinical	226_-79		0.3	0.2	0.3	NA	-	-	-	-	-	-	-	-	-	-	-	-	-	-	-	-	-	-	-	-	-	-	-	-	-	-	-	-	-	-	-	-	-	-	I	-	-	-
615037	297821	B	PhenoSense	3033	Clinical	227_-66		127.7	205.0	15.0	NA	-	-	-	-	-	-	-	-	PS	-	-	-	-	-	-	-	-	-	-	R	-	-	-	-	-	-	-	-	-	-	-	KQ	-	-	-	-	-	-
615039	297821	B	PhenoSense	3033	Clinical	227_557		134.0	181.5	10.0	NA	-	-	-	-	-	-	-	-	-	-	-	-	-	-	-	-	-	-	-	R	-	-	-	-	-	-	-	-	-	-	-	-	-	-	-	-	-	-
615041	297822	B	PhenoSense	3033	Clinical	228_-68		86.0	165.3	0.8	NA	-	-	-	-	-	D	-	-	-	-	-	-	-	-	-	-	-	-	-	-	-	-	-	-	-	-	-	-	-	KQ	LV	-	-	-	-	-	-	-
615043	297823	B	PhenoSense	3033	Clinical	229_-62		134.1	223.9	19.0	NA	-	-	-	S	-	-	-	-	-	-	-	-	-	-	-	-	-	-	-	-	-	-	-	-	-	-	-	-	-	-	-	-	-	-	I	EK	-	-
615045	297824	B	PhenoSense	3033	Clinical	230_-98		2.3	8.7	0.1	NA	-	-	-	-	-	-	-	-	-	-	-	-	-	-	-	-	-	-	-	-	-	-	-	-	-	-	-	-	-	-	-	-	-	-	I	-	-	-
615047	297825	B	PhenoSense	3033	Clinical	231_-78		20.0	54.0	1.1	NA	-	-	-	-	-	-	-	-	-	-	-	-	-	-	-	-	-	-	-	-	-	-	-	-	-	-	-	-	-	-	-	-	-	-	-	-	-	-
615049	297826	B	PhenoSense	3033	Clinical	232_-69		123.9	200.0	2.3	NA	-	-	-	-	-	-	-	-	-	-	-	-	-	-	-	-	-	-	-	-	-	-	-	-	-	-	-	-	-	-	-	-	-	-	-	-	-	-
615051	297827	B	PhenoSense	3033	Clinical	233_-59		0.4	0.4	0.3	NA	-	-	-	-	-	-	-	-	-	-	-	-	-	-	-	-	-	-	-	-	-	-	-	-	-	-	-	-	-	-	-	-	-	-	-	-	-	-
615053	297828	B	PhenoSense	3033	Clinical	234_-39		32.0	182.8	2.6	NA	-	-	-	-	-	-	-	-	-	-	-	-	-	-	-	-	-	-	-	R	-	-	-	-	-	-	-	-	-	-	-	-	-	-	-	-	-	-
615055	297829	B	PhenoSense	3033	Clinical	235_-42		29.0	224.1	16.0	NA	-	-	-	-	-	-	A	-	-	-	-	-	-	-	-	-	-	-	-	R	-	-	-	-	-	-	-	-	-	-	-	-	-	-	-	-	-	-
615057	297830	B	PhenoSense	3033	Clinical	236_272		6.1	202.5	7.2	NA	-	-	-	-	-	-	-	-	-	-	-	-	-	-	-	-	-	-	-	-	-	-	-	-	-	-	-	-	-	-	IV	-	-	-	-	-	-	-
615059	297831	B	PhenoSense	3033	Clinical	237_-84		22.0	191.5	1.8	NA	-	-	-	-	-	K	-	-	-	-	-	-	-	-	-	-	-	-	-	R	-	-	-	-	-	-	-	-	-	-	-	-	-	-	T	-	-	-
615061	297832	B	PhenoSense	3033	Clinical	238_-85		3.7	10.0	0.2	NA	-	-	-	-	-	-	-	-	-	-	-	-	-	-	-	-	-	-	-	R	-	-	-	-	-	-	-	-	-	-	-	-	-	-	I	-	-	-
615063	297833	B	PhenoSense	3033	Clinical	239_-64		107.8	163.9	1.4	NA	-	-	-	-	-	-	-	-	-	-	-	-	-	-	-	-	-	-	-	-	-	-	-	-	-	-	-	-	-	-	-	-	-	-	I	-	-	-
615065	297833	B	PhenoSense	3033	Clinical	239_149		35.0	47.0	3.4	NA	-	-	-	-	-	-	-	-	-	-	-	-	-	-	-	-	-	-	-	-	-	-	-	-	-	-	-	-	-	-	-	-	-	-	I	-	-	-
615067	297834	B	PhenoSense	3033	Clinical	240_-69		0.4	0.3	0.4	NA	-	-	-	-	-	-	-	-	-	-	-	-	-	-	-	-	-	-	-	-	-	-	-	-	-	-	-	-	-	-	-	-	-	-	-	-	-	-
615069	297835	B	PhenoSense	3033	Clinical	241_-56		101.6	43.0	1.7	NA	-	-	-	S	-	-	-	-	-	-	-	-	-	-	-	-	-	-	-	R	-	-	-	-	-	-	-	-	-	-	-	-	-	-	-	-	-	-
615071	297836	B	PhenoSense	3033	Clinical	242_-54		76.0	162.9	1.2	NA	-	-	-	-	-	-	-	-	-	-	-	-	-	-	-	-	-	-	-	-	-	-	-	-	-	-	-	-	-	-	-	-	-	-	-	-	-	-
615073	297837	B	PhenoSense	3033	Clinical	243_-42		0.8	2.0	0.8	NA	-	-	-	-	-	-	-	-	-	-	-	-	-	-	-	-	-	-	-	-	-	-	-	-	-	-	-	-	-	-	-	-	-	-	-	-	-	-
615075	297838	B	PhenoSense	3033	Clinical	244_-125		2.5	4.0	0.8	NA	-	-	-	-	-	-	-	-	-	-	-	-	-	-	-	-	-	-	-	-	-	-	-	-	-	-	-	-	-	-	-	-	-	-	VI	-	-	-
615077	297838	B	PhenoSense	3033	Clinical	244_-74		1.1	2.0	0.5	NA	-	-	-	-	-	-	-	-	-	-	-	-	-	-	-	-	-	-	-	-	-	-	-	-	-	-	-	-	-	-	-	-	-	-	VI	-	-	-
615079	297838	B	PhenoSense	3033	Clinical	244_171		1.1	1.6	0.8	NA	-	-	-	-	-	-	-	-	-	-	-	-	-	-	-	-	-	-	-	-	-	-	-	-	-	-	-	-	-	-	-	-	-	-	VI	-	-	-
615081	297839	B	PhenoSense	3033	Clinical	245_-96		1.0	25.0	0.3	NA	-	-	-	-	-	-	-	-	-	-	-	-	-	-	-	-	-	-	-	-	-	-	-	-	-	-	-	-	-	-	-	-	-	-	-	-	-	-
615083	297840	B	PhenoSense	3033	Clinical	246_-49		115.1	173.0	10.0	NA	-	-	-	-	-	-	-	-	-	-	-	-	-	-	-	-	-	-	-	-	-	-	-	-	-	-	-	-	-	-	-	-	-	-	-	-	-	-
615085	297841	B	PhenoSense	3033	Clinical	247_-59		102.2	23.0	11.0	NA	-	-	-	-	-	-	-	-	-	-	-	-	-	-	-	-	-	-	-	R	-	-	-	-	-	-	-	-	-	-	-	-	-	-	K	-	-	-
615087	297842	B	PhenoSense	3033	Clinical	248_-46		0.4	1.1	0.3	NA	-	-	-	-	-	-	-	-	-	-	-	-	-	-	-	-	-	-	-	-	-	-	-	-	-	-	-	-	-	-	-	-	-	-	-	-	-	-
615089	297843	B	PhenoSense	3033	Clinical	249_-71		0.5	0.5	0.7	NA	-	-	-	-	-	-	-	-	-	-	-	-	-	-	-	-	-	-	-	-	-	-	-	-	-	-	-	-	-	-	-	-	-	-	I	-	-	-
615091	297843	B	PhenoSense	3033	Clinical	249_90		2.1	4.0	1.7	NA	-	-	-	-	-	-	-	-	-	-	-	-	-	-	-	-	-	-	-	-	-	-	-	-	-	-	-	-	-	-	-	-	-	-	I	-	-	-
615093	297844	B	PhenoSense	3033	Clinical	250_-57		0.2	0.2	0.2	NA	-	-	-	-	-	-	-	-	-	-	-	-	-	-	-	-	-	-	-	-	-	-	-	-	-	-	-	-	-	-	-	-	-	-	VI	-	-	-
615095	297845	B	PhenoSense	3033	Clinical	251_-62		0.2	0.1	0.2	NA	-	-	-	-	-	-	-	-	-	-	-	-	-	-	-	-	-	-	-	-	-	-	-	-	-	-	-	-	-	-	-	-	-	-	T	-	-	-
615097	297846	B	PhenoSense	3033	Clinical	252_-59		0.3	0.4	0.3	NA	-	-	-	-	-	-	-	-	-	-	-	-	-	-	-	V	-	-	-	-	-	-	-	-	-	-	-	-	-	-	-	-	-	-	M	-	-	-
615099	297846	B	PhenoSense	3033	Clinical	252_131		0.4	0.3	0.3	NA	-	-	-	-	-	-	-	-	-	-	-	-	-	-	-	V	-	-	-	-	VI	-	-	-	-	-	-	-	-	-	-	-	-	-	M	-	-	-
615101	297847	B	PhenoSense	3033	Clinical	253_-82		0.1	0.1	0.1	NA	-	-	C	-	-	-	-	-	-	-	-	-	-	-	-	-	-	-	-	R	I	-	-	-	-	-	-	-	-	-	-	-	-	-	-	-	-	-
615103	297848	B	PhenoSense	3033	Clinical	254_-68		6.3	13.0	1.1	NA	-	-	-	-	-	-	-	-	-	-	-	-	-	-	-	-	-	-	-	R	-	-	-	-	-	-	-	-	-	-	-	-	-	-	-	-	-	-
615105	297848	B	PhenoSense	3033	Clinical	254_150		9.9	24.0	1.3	NA	-	-	-	-	-	-	-	-	-	-	-	-	-	-	-	-	-	-	-	R	-	-	-	-	-	-	-	-	-	-	-	-	-	-	-	-	-	-
615107	297849	B	PhenoSense	3033	Clinical	255_-70		0.9	0.8	1.1	NA	-	-	-	-	-	-	-	-	-	-	-	-	-	-	-	-	-	-	-	-	-	-	-	-	-	-	-	-	-	-	-	-	-	-	-	-	-	-
615109	297849	B	PhenoSense	3033	Clinical	255_422		2.8	80.0	4.6	NA	-	-	-	-	-	-	-	-	-	-	-	-	-	-	-	-	-	-	-	R	-	-	-	-	-	-	-	-	-	-	-	-	-	-	-	-	-	-
615111	297850	B	PhenoSense	3033	Clinical	256_-56		2.3	1.3	1.3	NA	-	-	-	-	-	-	-	-	-	-	-	-	-	-	-	-	-	-	-	-	-	-	-	-	-	-	-	-	-	-	-	-	-	-	-	-	-	-
615113	297850	B	PhenoSense	3033	Clinical	256_138		3.0	147.0	25.0	NA	-	-	-	-	-	-	-	-	-	-	-	-	-	-	-	-	-	-	-	-	-	-	-	-	-	-	TI	-	-	-	-	-	-	-	-	-	-	-
615115	297851	B	PhenoSense	3033	Clinical	257_-58		32.0	91.0	3.5	NA	-	-	-	-	-	-	-	-	-	-	-	-	-	-	-	-	-	-	-	R	-	-	-	-	-	-	-	-	-	-	-	-	-	-	-	-	-	-
615117	297851	B	PhenoSense	3033	Clinical	257_-30		38.0	142.0	3.8	NA	-	-	-	-	-	-	-	-	-	-	-	-	-	-	-	-	-	-	-	R	-	-	-	-	-	-	-	-	-	-	-	-	-	-	-	-	-	-
615119	297851	B	PhenoSense	3033	Clinical	257_468		1.3	1.5	2.7	NA	-	-	-	-	-	-	-	-	-	-	-	-	-	-	-	-	-	-	-	R	-	-	-	-	-	-	-	-	-	-	-	-	-	-	-	-	-	-
615121	297852	B	PhenoSense	3033	Clinical	258_-49		31.0	150.8	0.2	NA	-	-	-	-	-	-	-	-	-	-	-	-	-	-	-	-	-	-	-	-	-	-	-	-	-	-	-	-	-	-	-	-	-	-	VI	-	-	-
615123	297853	B	PhenoSense	3033	Clinical	259_-64		11.0	161.0	1.7	NA	-	-	-	-	-	EA	-	-	-	-	-	-	-	-	-	-	-	-	-	-	-	-	-	-	-	-	-	-	-	-	-	-	-	-	-	-	-	-
615125	297854	B	PhenoSense	3033	Clinical	260_-49		6.6	19.0	1.1	NA	-	-	-	-	-	-	-	-	-	-	-	-	-	-	-	-	-	-	-	-	-	-	-	-	-	-	-	-	-	-	-	-	-	-	I	-	-	-
615127	297854	B	PhenoSense	3033	Clinical	260_126		1.4	1.9	0.8	NA	-	-	-	-	-	-	-	-	-	-	-	-	-	-	-	-	-	-	-	-	-	-	-	-	-	-	-	-	-	-	-	-	-	-	IT	-	-	-
615129	297854	B	PhenoSense	3033	Clinical	260_162		2.2	3.0	1.1	NA	-	-	-	-	-	-	-	-	-	-	-	-	-	-	-	-	-	-	-	-	-	-	-	-	-	-	-	-	-	-	-	-	-	-	I	-	-	-
615131	297855	B	PhenoSense	3033	Clinical	261_-62		155.5	149.0	2.8	NA	-	-	-	-	-	-	P	-	-	-	-	-	-	-	-	-	-	-	-	R	-	-	-	-	-	-	-	-	-	-	-	-	-	-	I	-	-	-
615133	297856	B	PhenoSense	3033	Clinical	262_-62		0.8	1.0	0.3	NA	-	-	-	-	-	-	-	-	-	-	-	-	-	-	-	-	-	-	-	-	-	-	-	-	-	-	-	-	-	-	-	-	-	-	-	-	-	-
615135	297857	B	PhenoSense	3033	Clinical	263_-64		2.0	5.9	0.8	NA	-	-	-	-	-	K	-	-	-	-	-	-	-	-	-	-	-	-	-	-	-	-	-	-	-	-	-	-	-	-	-	-	-	-	M	-	-	-
615137	297858	B	PhenoSense	3033	Clinical	264_-51		1.1	121.0	1.3	NA	-	-	-	-	-	-	-	-	-	-	-	-	-	-	-	-	-	-	-	-	-	-	-	-	-	-	-	K	-	-	-	E	-	-	T	-	-	-
615139	297859	B	PhenoSense	3033	Clinical	265_-54		132.2	137.0	6.3	NA	-	-	-	-	-	-	-	-	-	-	-	-	-	-	-	-	-	-	-	-	-	-	-	-	-	-	-	-	-	-	-	-	-	-	L	-	-	-
615141	297859	B	PhenoSense	3033	Clinical	265_203		83.2	155.0	10.0	NA	-	-	-	-	-	-	-	-	-	-	-	-	-	-	-	-	-	-	-	-	-	-	-	-	-	-	-	-	-	-	-	-	-	-	L	-	-	-
615143	297860	B	PhenoSense	3033	Clinical	266_-61		2.0	74.0	1.7	NA	-	-	-	-	-	-	-	-	-	-	-	-	-	-	-	-	-	-	-	-	VI	-	-	-	-	-	-	-	-	-	-	-	-	-	IM	-	-	-
615145	297860	B	PhenoSense	3033	Clinical	266_149		2.3	193.3	1.8	NA	-	-	-	-	-	-	-	-	-	-	-	-	-	-	-	-	-	-	-	-	VI	-	-	-	-	-	-	-	-	-	-	-	-	-	IM	-	-	-
615147	297861	B	PhenoSense	3033	Clinical	267_-71		107.6	174.7	64.0	NA	-	-	-	-	-	-	-	-	-	-	-	-	-	-	-	-	-	-	-	-	-	-	-	-	-	-	-	-	-	-	-	-	-	-	-	-	-	-
615149	297862	B	PhenoSense	3033	Clinical	268_-80		0.3	14.0	1.0	NA	-	-	-	-	-	-	-	-	-	-	-	-	-	-	-	-	-	-	-	-	-	-	-	-	-	-	-	-	-	-	-	-	-	-	-	-	-	-
615151	297863	B	PhenoSense	3033	Clinical	269_-84		0.7	0.8	0.9	NA	-	-	-	-	-	-	-	-	-	-	-	-	-	-	-	-	-	-	-	-	-	-	-	-	-	-	-	-	-	-	-	-	-	-	I	-	-	-
615153	297863	B	PhenoSense	3033	Clinical	269_175		0.8	0.8	0.9	NA	-	-	-	-	-	-	-	-	-	-	-	-	-	-	-	-	-	-	-	-	-	-	-	-	-	-	-	-	-	-	-	-	-	-	I	-	-	-
615155	297864	B	PhenoSense	3033	Clinical	270_-66		0.6	205.4	47.0	NA	-	V	-	-	-	-	-	-	-	-	-	-	-	-	-	-	-	-	-	-	-	-	-	-	-	-	-	-	-	-	-	-	-	-	-	-	-	-
615159	297865	B	PhenoSense	3033	Clinical	271_-64		0.2	0.2	0.2	NA	-	-	-	-	-	-	-	-	-	-	-	-	-	-	-	-	-	-	-	-	-	-	-	-	-	-	-	-	-	-	-	-	-	-	-	-	-	-
615161	297866	B	PhenoSense	3033	Clinical	272_-70		0.8	0.7	0.9	NA	-	-	-	-	-	-	-	-	-	-	-	-	-	-	-	-	-	-	-	-	-	-	-	-	-	-	-	-	-	-	IV	-	-	-	-	-	-	-
615163	297866	B	PhenoSense	3033	Clinical	272_203		5.6	27.0	4.9	NA	-	-	-	-	-	-	-	-	-	-	-	-	-	-	-	-	-	-	-	-	-	-	-	-	-	-	-	-	-	-	-	-	-	-	-	-	-	-
615165	297867	B	PhenoSense	3033	Clinical	273_-84		1.8	11.0	0.3	NA	-	-	-	-	-	-	-	-	-	-	-	-	-	-	-	-	-	-	-	-	-	-	-	-	-	-	S	-	-	-	-	-	-	-	-	-	-	-
615167	297868	B	PhenoSense	3033	Clinical	274_-51		1.1	1.5	1.8	NA	-	-	-	-	-	-	-	-	-	-	-	-	-	-	-	-	-	-	-	-	-	-	-	-	-	-	-	-	-	-	-	-	-	-	-	-	-	-
615169	297868	B	PhenoSense	3033	Clinical	274_163		1.8	8.4	3.1	NA	-	-	-	-	-	-	-	-	-	-	KN	-	-	-	-	-	-	-	-	-	-	-	-	-	-	-	-	-	-	-	-	-	-	-	-	-	-	-
615171	297869	B	PhenoSense	3033	Clinical	275_-40		9.1	40.0	0.5	NA	-	-	-	-	-	-	-	-	-	-	-	-	-	-	-	-	-	-	-	R	-	-	-	-	-	-	-	-	-	-	-	-	-	-	I	-	-	-
615173	297870	B	PhenoSense	3033	Clinical	276_-63		0.1	0.1	0.1	NA	-	-	-	-	-	D	-	-	-	-	-	-	-	-	-	-	-	-	-	-	-	-	-	-	-	-	-	-	-	-	-	-	-	-	-	-	-	-
615175	297871	B	PhenoSense	3033	Clinical	277_-76		4.1	9.9	0.2	NA	-	-	-	-	-	-	-	-	-	-	-	-	-	-	-	-	-	-	-	-	-	-	-	-	-	-	-	-	-	-	-	-	-	-	R	-	-	-
615177	297872	B	PhenoSense	3033	Clinical	278_-74		13.0	153.7	4.4	NA	-	-	-	-	-	-	-	-	-	-	-	-	-	-	-	-	-	-	-	R	-	-	-	-	-	-	-	-	-	-	-	-	-	-	-	-	-	-
615179	297873	B	PhenoSense	3033	Clinical	279_-57		129.9	45.0	8.2	NA	-	-	-	-	-	EK	-	-	-	-	-	-	-	-	-	-	-	-	-	-	-	-	-	-	-	-	-	-	-	-	-	-	-	-	-	-	-	-
615181	297874	B	PhenoSense	3033	Clinical	280_-70		0.3	0.3	0.2	NA	-	-	-	-	-	D	-	-	-	-	-	-	-	-	-	-	-	-	-	-	-	-	-	-	-	-	-	-	-	-	-	-	-	-	-	-	-	-
615183	297875	B	PhenoSense	3033	Clinical	281_-82		0.2	0.2	0.2	NA	-	-	-	-	-	-	-	-	-	-	-	-	-	-	-	-	-	-	-	-	-	-	-	-	-	-	-	-	-	-	-	-	-	-	-	-	-	-
615185	297876	B	PhenoSense	3033	Clinical	282_-65		9.3	34.0	0.6	NA	-	-	-	-	-	-	-	-	-	-	-	-	-	-	-	-	-	-	-	-	-	-	-	-	-	-	-	-	-	-	-	-	-	-	-	-	-	-
615187	297877	B	PhenoSense	3033	Clinical	283_-50		141.2	32.0	2.5	NA	-	-	-	-	-	-	-	-	-	-	-	-	-	-	-	-	-	-	-	-	-	-	-	-	-	-	-	-	-	-	-	-	-	-	I	-	-	-
615189	297878	B	PhenoSense	3033	Clinical	284_-62		2.2	6.4	0.1	NA	-	-	-	-	-	-	-	-	-	-	-	-	-	-	-	-	-	-	-	-	-	-	-	-	-	-	-	-	-	-	-	-	-	-	VI	-	-	-
615191	297879	B	PhenoSense	3033	Clinical	285_-84		0.8	0.7	0.8	NA	-	-	-	-	-	-	-	-	-	-	-	-	-	-	-	-	-	-	-	-	-	-	-	-	-	-	-	-	-	-	-	-	-	-	T	-	-	-
615193	297880	B	PhenoSense	3033	Clinical	286_-58		21.0	192.2	1.5	NA	-	-	-	-	-	-	-	-	-	-	-	-	-	-	-	-	-	-	-	-	-	-	-	-	-	-	-	-	-	-	-	-	-	-	-	-	-	-
615195	297881	B	PhenoSense	3033	Clinical	287_-67		1.1	1.3	1.0	NA	-	-	-	-	-	-	-	-	-	-	-	-	-	-	-	-	-	-	-	-	-	-	-	-	-	-	-	-	-	-	-	-	-	-	T	-	-	-
615197	297881	B	PhenoSense	3033	Clinical	287_147		3.2	5.9	2.6	NA	-	-	-	-	-	-	-	-	-	-	-	-	-	-	-	-	-	-	-	-	-	-	-	-	-	-	-	-	-	-	IL	-	AV	-	T	-	-	-
615199	297882	B	PhenoSense	3033	Clinical	288_-48		24.0	168.6	0.7	NA	-	-	-	-	-	-	-	-	-	-	-	-	-	-	-	-	-	-	-	-	-	-	-	-	-	-	-	-	-	-	-	-	-	-	-	-	-	-
615201	297883	B	PhenoSense	3033	Clinical	289_-97		0.9	0.8	0.4	NA	-	-	-	-	-	-	-	-	-	-	-	-	-	-	-	-	-	-	-	-	-	-	-	-	-	-	-	-	-	-	-	-	-	-	M	-	-	-
615203	297884	B	PhenoSense	3033	Clinical	290_-63		3.1	6.7	0.1	NA	-	-	-	-	-	-	-	-	-	-	KR	-	-	-	-	-	-	-	-	R	-	-	-	-	-	-	-	-	-	-	-	-	-	-	-	-	-	-
615205	297885	B	PhenoSense	3033	Clinical	291_-63		1.4	2.5	0.2	NA	-	-	-	-	-	-	-	-	-	-	-	-	-	-	-	-	-	-	-	-	-	-	-	-	-	-	-	-	-	-	-	-	-	-	-	-	-	-
615207	297886	B	PhenoSense	3033	Clinical	292_-63		2.5	194.9	8.8	NA	-	-	-	-	-	-	-	-	-	-	-	-	-	-	-	-	-	-	-	-	-	-	-	-	-	-	-	-	-	-	-	-	-	-	M	-	-	-
615209	297886	B	PhenoSense	3033	Clinical	292_112		2.9	179.9	8.5	NA	-	-	-	-	-	-	-	-	-	-	-	-	-	-	-	-	-	-	-	-	-	-	-	-	-	-	-	-	-	-	-	-	-	-	M	-	-	-
615211	297887	B	PhenoSense	3033	Clinical	293_-76		25.0	159.5	0.6	NA	-	-	-	-	-	-	-	-	-	-	-	-	-	-	-	-	-	-	-	-	-	-	-	-	-	-	-	-	-	-	-	-	-	-	L	-	-	-
615213	297888	B	PhenoSense	3033	Clinical	294_-53		5.3	33.0	0.6	NA	-	-	-	-	-	-	-	-	-	-	-	-	-	-	-	-	-	-	-	-	-	-	-	-	-	-	-	-	-	-	-	-	-	-	KR	-	-	-
615215	297888	B	PhenoSense	3033	Clinical	294_98		8.6	40.0	0.6	NA	-	-	-	-	-	-	-	-	-	-	-	-	-	-	-	-	-	-	-	-	-	-	-	-	-	-	-	-	-	-	IM	-	-	-	K	-	-	-
615217	297889	B	PhenoSense	3033	Clinical	295_-45		7.8	23.0	0.4	NA	-	-	-	S	-	-	-	-	-	-	-	-	-	-	-	-	-	-	-	-	-	-	-	-	-	-	-	-	-	-	-	-	-	-	-	-	-	-
615219	297890	B	PhenoSense	3033	Clinical	296_-76		107.7	70.0	2.0	NA	-	-	C	-	-	-	-	-	-	-	-	-	-	-	-	-	-	-	-	-	-	-	-	-	-	-	-	-	-	-	-	-	-	-	-	-	-	-
615221	297891	B	PhenoSense	3033	Clinical	297_-48		28.0	164.0	1.5	NA	-	-	-	-	-	-	-	-	-	-	-	-	-	-	-	-	-	-	-	-	-	-	-	-	-	-	-	-	-	-	-	-	-	-	-	-	-	-
615223	297892	B	PhenoSense	3033	Clinical	298_-64		1.2	2.7	0.6	NA	-	-	-	-	-	-	-	-	-	-	-	-	-	-	-	-	-	-	-	-	-	-	-	-	-	-	-	-	-	-	-	-	-	-	-	-	-	-
615225	297892	B	PhenoSense	3033	Clinical	298_110		1.0	2.9	0.7	NA	-	-	-	-	-	-	-	-	-	-	-	-	-	-	-	-	-	-	-	-	-	-	-	-	-	-	-	-	-	-	-	-	-	-	-	-	-	-
615227	297893	B	PhenoSense	3033	Clinical	299_-51		0.2	0.1	0.2	NA	-	-	-	-	-	EK	-	-	-	-	-	-	-	-	-	-	-	-	-	-	-	-	-	-	-	-	-	-	-	-	V	-	-	-	M	-	-	-
615229	297894	B	PhenoSense	3033	Clinical	300_-76		1.2	1.3	1.1	NA	-	-	-	-	-	-	-	-	-	-	-	-	-	-	-	-	-	-	-	-	-	-	-	-	-	-	-	-	-	-	-	-	-	-	-	-	-	-
615231	297895	B	PhenoSense	3033	Clinical	301_-64		35.0	173.6	47.0	NA	-	-	-	-	-	-	-	-	-	-	-	-	-	-	-	-	-	-	-	-	-	-	-	-	-	-	-	-	-	-	-	-	-	-	-	-	-	-
615233	297895	B	PhenoSense	3033	Clinical	301_584		41.0	216.8	48.0	NA	-	-	-	-	-	-	-	-	-	-	-	-	-	-	-	-	-	-	-	-	-	-	-	-	-	-	-	-	-	-	-	-	-	-	-	-	-	-
615235	297896	B	PhenoSense	3033	Clinical	302_-49		140.7	158.7	0.7	NA	-	-	-	-	-	-	-	-	-	-	-	-	-	-	-	-	-	-	-	R	-	-	-	-	-	-	-	-	-	-	-	-	-	-	-	-	-	-
615237	297897	B	PhenoSense	3033	Clinical	303_-62		8.3	200.7	4.1	NA	-	-	-	-	-	K	-	-	-	-	-	-	-	-	-	-	-	-	-	R	-	-	-	-	-	-	-	-	-	-	-	-	-	-	-	-	-	-
615239	297897	B	PhenoSense	3033	Clinical	303_150		15.0	162.9	8.6	NA	-	-	-	-	-	K	-	-	-	-	-	-	-	-	-	-	-	-	-	R	-	-	-	-	-	-	-	-	-	-	-	-	-	-	-	-	-	-
615241	297898	B	PhenoSense	3033	Clinical	304_-45		115.0	81.0	3.9	NA	-	-	-	-	-	-	-	-	-	-	-	-	-	-	-	-	-	-	-	-	-	-	-	-	-	-	-	-	-	-	-	-	-	-	I	-	-	-
615243	297898	B	PhenoSense	3033	Clinical	304_75		101.3	99.0	3.9	NA	-	-	-	-	-	-	-	-	-	-	-	-	-	-	-	-	-	-	-	-	-	-	-	-	-	-	-	-	-	-	-	-	-	-	I	-	-	-
615245	297899	B	PhenoSense	3033	Clinical	305_-63		116.0	189.0	20.0	NA	-	-	-	-	-	-	-	-	-	-	-	-	-	-	-	-	-	-	-	R	-	-	-	-	-	-	-	-	-	-	-	-	-	-	-	-	-	-
615247	297900	B	PhenoSense	3033	Clinical	306_-63		0.8	0.6	0.9	NA	-	-	-	-	-	-	-	-	-	-	-	-	-	-	-	-	-	-	-	-	-	KR	-	-	-	-	-	-	-	-	-	-	-	-	VI	-	-	-
615249	297901	B	PhenoSense	3033	Clinical	307_-89		5.0	125.0	0.2	NA	-	-	-	-	-	-	-	-	-	-	-	-	-	-	-	-	-	-	-	KR	-	-	-	-	-	-	-	-	-	-	-	-	-	-	M	-	-	-
615251	297902	B	PhenoSense	3033	Clinical	308_-19		116.0	39.0	2.5	NA	-	-	-	-	-	EK	-	-	-	-	-	-	-	-	-	-	-	-	-	KR	-	-	-	-	-	-	-	-	-	-	-	-	-	-	-	-	-	-
615253	297903	B	PhenoSense	3033	Clinical	309_-68		141.3	102.0	1.8	NA	-	-	-	-	-	-	-	-	-	-	-	-	-	-	-	-	-	-	-	-	I	-	-	-	-	-	-	-	-	-	-	-	-	-	IT	-	-	-
615255	297904	B	PhenoSense	3033	Clinical	310_-33		1.7	7.5	1.3	NA	-	-	-	-	-	-	-	-	-	-	-	-	-	-	-	-	-	-	-	-	-	-	-	-	-	-	-	-	-	-	-	-	-	-	-	-	-	-
615257	297904	B	PhenoSense	3033	Clinical	310_445		1.8	6.9	1.2	NA	-	-	-	-	-	-	-	-	-	-	-	-	-	-	-	-	-	-	-	-	-	-	-	-	-	-	-	-	-	-	-	-	-	-	-	-	-	-
615259	297905	B	PhenoSense	3033	Clinical	311_337		4.0	8.1	0.7	NA	-	-	-	-	-	-	-	-	-	-	-	-	-	-	-	-	-	-	-	-	-	-	-	-	-	-	S	-	-	-	-	-	-	-	-	-	-	-
615261	297906	B	PhenoSense	3033	Clinical	312_-56		0.2	0.2	0.2	NA	-	-	-	-	-	-	-	-	-	-	-	-	-	-	-	-	-	-	-	R	-	-	-	-	-	-	-	-	-	-	-	-	-	-	-	-	-	-
615263	297907	B	PhenoSense	3033	Clinical	313_-62		135.2	160.7	219.1	NA	-	-	-	-	-	-	-	-	-	-	-	-	-	-	-	-	-	-	-	-	-	-	-	-	-	M	-	-	-	-	-	-	-	-	-	-	-	-
615265	297908	B	PhenoSense	3033	Clinical	314_-57		21.0	200.7	1.9	NA	-	-	-	PST	-	-	-	-	-	-	-	-	-	-	-	-	-	-	-	-	-	-	-	-	-	-	-	EA	-	-	-	-	-	-	-	-	-	-
615267	297909	B	PhenoSense	3033	Clinical	315_-87		94.0	167.9	1.1	NA	-	-	-	-	-	-	-	-	-	-	-	-	-	-	-	-	-	-	-	-	-	-	-	-	-	-	-	-	-	-	-	-	-	-	L	-	-	-
615269	297910	B	PhenoSense	3033	Clinical	316_-51		63.0	187.6	2.0	NA	-	-	-	-	-	-	-	-	-	-	-	-	-	-	-	-	-	-	-	-	-	-	-	-	-	-	-	-	-	-	-	-	-	-	-	-	-	-
615271	297910	B	PhenoSense	3033	Clinical	316_305		117.2	163.8	198.0	NA	-	-	-	-	-	-	-	-	-	-	-	-	-	-	-	-	-	-	-	-	-	-	-	-	-	-	-	-	-	-	-	-	-	-	-	-	-	-
615273	297911	B	PhenoSense	3033	Clinical	317_-55		150.6	131.0	2.2	NA	-	-	-	-	-	-	-	-	-	-	-	-	-	-	-	-	-	-	-	-	-	-	-	-	-	-	-	-	-	-	-	-	-	-	-	-	-	-
615275	297912	B	PhenoSense	3033	Clinical	318_-83		10.0	11.0	0.2	NA	-	-	-	-	-	-	-	-	-	-	-	-	-	-	-	-	-	-	-	R	-	-	-	-	-	-	-	-	-	-	-	-	-	-	VI	-	-	-
615277	297913	B	PhenoSense	3033	Clinical	319_-63		24.0	60.0	1.5	NA	-	-	-	-	-	-	-	-	-	-	-	-	-	-	-	-	-	-	-	KR	-	-	-	-	-	-	-	-	-	-	-	-	-	-	-	-	-	-
615279	297914	B	PhenoSense	3033	Clinical	320_-66		45.0	168.0	1.1	NA	-	-	-	-	-	-	-	-	-	-	-	-	-	-	-	-	-	-	-	R	-	-	-	-	-	-	-	-	-	-	-	-	-	-	-	-	-	-
615281	297915	B	PhenoSense	3033	Clinical	321_-42		33.0	171.0	0.5	NA	-	-	C	-	-	-	-	-	-	-	-	-	-	-	-	-	-	-	-	-	-	-	-	-	-	-	-	-	-	-	-	-	-	-	-	-	-	-
615283	297916	B	PhenoSense	3033	Clinical	322_-76		130.8	183.1	37.0	NA	-	-	-	-	-	-	-	-	-	-	-	-	-	-	-	-	-	-	-	-	-	-	-	-	-	-	-	EQ	-	-	-	-	-	-	I	-	-	-
615285	297917	B	PhenoSense	3033	Clinical	323_-84		9.9	44.0	0.2	NA	-	-	-	-	-	-	-	-	-	-	-	-	-	-	-	-	-	-	-	R	-	-	-	-	-	-	-	-	-	-	-	-	-	-	IM	-	-	-
615287	297918	B	PhenoSense	3033	Clinical	324_-56		3.5	14.0	2.6	NA	-	-	-	S	-	-	-	-	-	-	-	-	-	-	-	-	-	-	-	R	-	-	-	-	-	-	-	-	-	-	-	-	-	-	-	-	-	-
615289	297919	B	PhenoSense	3033	Clinical	325_-70		0.2	0.1	0.2	NA	-	-	-	-	-	-	-	-	-	-	-	-	-	-	-	-	-	-	-	-	-	-	-	-	-	-	-	-	-	-	-	-	-	-	-	-	-	-
615291	297920	B	PhenoSense	3033	Clinical	326_-70		1.6	21.0	0.5	NA	-	-	-	-	-	-	-	-	-	-	-	-	-	-	-	-	-	-	-	-	-	-	-	-	-	-	-	-	-	-	-	-	-	-	-	-	-	-
615293	297921	B	PhenoSense	3033	Clinical	327_-81		14.0	170.5	1.0	NA	-	-	-	PS	-	-	-	-	-	-	-	-	-	-	-	-	-	-	-	-	-	-	-	-	-	-	-	-	-	-	-	-	-	-	I	-	-	-
615295	297922	B + G	PhenoSense	3033	Clinical	328_-50		22.0	135.0	0.2	NA	-	-	-	-	-	-	-	-	-	-	T	-	-	-	-	-	-	-	-	-	-	-	-	-	-	-	-	-	-	-	-	-	-	-	I	-	-	-
615297	297923	B	PhenoSense	3033	Clinical	329_-62		55.0	166.6	2.0	NA	-	-	-	S	-	-	-	-	-	-	-	-	-	-	-	-	-	-	-	-	-	-	-	-	-	-	-	-	-	-	-	-	-	-	M	-	-	-
615299	297924	B	PhenoSense	3033	Clinical	330_-72		1.0	1.0	0.9	NA	-	-	-	-	-	ED	-	-	-	-	KQ	-	-	-	-	-	-	-	-	KR	-	-	-	-	-	-	-	-	-	-	-	-	-	-	-	-	-	-
615301	297924	B	PhenoSense	3033	Clinical	330_309		1.8	4.4	1.6	NA	-	-	-	-	-	D	-	-	-	-	Q	-	-	-	-	-	-	-	-	KR	-	-	-	-	-	-	-	-	-	-	-	-	-	-	-	-	-	-
615303	297925	B	PhenoSense	3033	Clinical	331_-42		7.9	160.7	2.2	NA	-	-	-	-	-	-	-	-	-	-	-	-	-	-	-	-	-	-	-	R	-	-	-	-	-	-	-	-	-	-	-	-	-	-	I	-	-	-
615305	297926	B	PhenoSense	3033	Clinical	332_-63		16.0	144.9	1.1	NA	-	-	-	-	-	-	-	-	-	-	-	-	-	-	-	-	-	-	-	-	-	-	-	-	-	-	-	-	-	-	-	-	-	-	I	-	-	-
615307	297927	B	PhenoSense	3033	Clinical	333_-56		0.9	0.9	0.9	NA	-	-	-	-	-	-	-	-	-	-	-	-	-	-	-	-	-	-	-	-	-	-	-	-	-	-	-	-	-	-	-	-	-	-	-	-	-	-
615309	297927	B	PhenoSense	3033	Clinical	333_28		1.0	0.9	1.0	NA	-	-	-	-	-	-	-	-	-	-	-	-	-	-	-	-	-	-	-	-	-	-	-	-	-	-	-	-	-	-	-	-	-	-	-	-	-	-
615311	297927	B	PhenoSense	3033	Clinical	333_113		1.1	1.0	1.1	NA	-	-	-	-	-	-	-	-	-	-	-	-	-	-	-	-	-	-	-	-	-	-	-	-	-	-	-	-	-	-	-	-	-	-	-	-	-	-
615313	297928	B	PhenoSense	3033	Clinical	334_-46		1.1	1.3	0.6	NA	-	-	-	-	-	K	-	-	-	-	-	-	-	-	-	-	-	-	-	-	-	-	-	-	-	-	-	-	-	-	-	-	-	-	-	-	-	-
615315	297928	B	PhenoSense	3033	Clinical	334_145		2.3	2.3	0.8	NA	-	-	-	-	-	K	-	-	-	-	-	-	-	-	-	-	-	-	-	-	-	-	-	-	-	-	-	-	-	-	-	-	-	-	-	-	-	-
615317	297929	B	PhenoSense	3033	Clinical	335_-38		22.0	184.7	13.0	NA	-	-	-	-	-	-	-	-	-	-	-	-	-	-	-	-	-	-	-	-	-	-	-	-	-	-	-	-	-	-	-	-	-	-	-	-	-	-
615319	297929	B	PhenoSense	3033	Clinical	335_259		46.0	221.4	31.0	NA	-	-	-	-	-	-	-	-	-	-	-	-	-	-	-	-	-	-	-	-	-	-	-	-	-	-	-	-	-	-	-	-	-	-	-	-	-	-
615321	297930	B	PhenoSense	3033	Clinical	336_-84		26.0	140.0	0.8	NA	-	IV	-	-	-	-	-	-	-	-	-	-	-	-	-	-	-	-	-	KR	-	-	-	-	-	-	-	-	-	-	-	-	-	-	VI	-	-	-
615323	297931	B	PhenoSense	3033	Clinical	337_-57		63.0	170.6	1.6	NA	-	-	-	-	-	-	-	-	-	-	-	-	-	-	-	-	-	-	-	-	-	-	-	-	-	-	-	-	-	-	-	-	-	-	I	-	-	-
615325	297932	B	PhenoSense	3033	Clinical	338_-60		115.0	23.0	22.0	NA	-	-	-	-	-	-	-	-	-	-	-	-	-	-	-	-	-	-	-	-	-	-	-	-	-	-	-	-	-	-	-	-	-	-	VI	-	-	-
615327	297932	B	PhenoSense	3033	Clinical	338_252		1.0	0.9	0.9	NA	-	-	-	-	-	-	-	-	-	-	-	-	-	-	-	-	-	-	-	-	-	-	-	-	-	-	-	-	-	-	-	-	-	-	-	-	-	-
615329	297933	B	PhenoSense	3033	Clinical	339_-54		0.2	0.2	0.1	NA	-	-	-	-	-	-	-	-	-	-	-	-	-	-	-	-	-	-	-	-	-	-	-	-	-	-	-	-	-	-	-	-	-	-	-	-	-	-
615331	297934	B	PhenoSense	3033	Clinical	340_-104		136.3	174.3	12.0	NA	-	-	-	-	-	-	-	-	-	-	-	-	-	-	-	-	-	-	-	-	-	-	-	-	-	-	-	-	-	-	-	-	-	-	-	-	-	-
615333	297934	B	PhenoSense	3033	Clinical	340_168		134.0	181.5	14.0	NA	-	-	-	-	-	-	-	-	-	-	-	-	-	-	-	-	-	-	-	-	-	-	-	-	-	-	-	-	-	-	-	-	-	-	-	-	-	-
615335	297935	B	PhenoSense	3033	Clinical	341_-89		0.3	0.4	0.3	NA	-	-	-	-	-	-	-	-	-	-	-	-	-	-	-	-	-	-	-	R	-	-	-	-	-	-	-	-	-	-	-	-	-	-	T	-	-	-
615337	297936	B	PhenoSense	3033	Clinical	342_-56		1.6	2.5	0.4	NA	-	-	-	-	-	-	-	-	-	-	-	-	-	-	-	-	-	-	-	-	-	-	-	-	-	-	-	-	-	-	-	-	-	-	-	-	-	-
615339	297936	B	PhenoSense	3033	Clinical	342_115		92.0	72.0	32.0	NA	-	-	-	-	-	-	-	-	-	-	-	-	-	-	-	-	-	-	-	-	-	-	-	-	-	-	-	-	-	-	-	-	-	-	-	-	-	-
615341	297937	B	PhenoSense	3033	Clinical	343_-43		1.2	1.3	1.0	NA	-	-	-	-	-	-	-	-	-	-	-	-	-	-	-	-	-	-	-	-	-	-	-	-	-	-	-	-	-	-	-	-	-	-	T	-	-	-
615343	297937	B	PhenoSense	3033	Clinical	343_131		1.3	1.8	1.0	NA	-	-	-	-	-	-	-	-	-	-	-	-	-	-	-	-	-	-	-	-	-	-	-	-	-	-	-	-	-	-	-	-	-	-	T	-	-	-
615345	297938	B	PhenoSense	3033	Clinical	344_-43		122.8	143.6	204.9	NA	-	-	-	-	-	-	P	-	-	-	-	-	-	-	-	-	-	-	-	R	-	-	-	-	-	-	-	-	-	-	-	-	-	-	E	-	-	-
615347	297939	B	PhenoSense	3033	Clinical	345_-59		112.8	176.6	17.0	NA	-	-	-	-	-	-	-	-	-	-	-	-	-	-	-	-	-	-	-	-	-	-	-	-	-	-	-	-	-	-	-	-	-	-	R	-	-	-
615349	297940	B	PhenoSense	3033	Clinical	346_-54		0.2	0.2	0.1	NA	L	V	-	-	-	-	-	-	-	-	-	-	-	-	-	-	-	-	-	-	I	-	-	-	-	-	-	-	-	-	-	-	-	-	-	-	-	-
615351	297941	B	PhenoSense	3033	Clinical	347_-78		38.0	162.9	6.9	NA	-	-	-	-	-	-	-	-	-	-	-	-	-	-	-	-	-	-	-	R	-	-	-	-	-	-	-	-	-	-	-	-	-	-	-	-	-	-
615353	297941	B	PhenoSense	3033	Clinical	347_440		17.0	197.2	14.0	NA	-	-	-	-	-	-	-	-	-	-	-	-	-	-	-	-	-	-	-	R	-	-	-	-	-	-	-	-	-	-	-	-	-	-	-	-	-	-
615355	297942	B	PhenoSense	3033	Clinical	348_-53		0.5	0.3	0.8	NA	-	-	-	-	-	-	-	-	-	-	-	-	-	-	-	-	-	-	-	-	-	-	-	-	-	-	-	-	-	-	-	-	-	-	L	-	-	-
615357	297942	B	PhenoSense	3033	Clinical	348_480		1.0	0.5	1.8	NA	-	-	-	-	-	EK	-	-	-	-	-	-	-	-	-	-	-	-	-	-	-	-	-	-	-	-	-	-	-	-	-	-	-	-	IL	-	-	-
615359	297943	B	PhenoSense	3033	Clinical	349_-62		0.3	0.4	0.2	NA	-	-	-	-	-	-	-	-	-	-	-	-	-	-	-	-	-	-	-	-	-	-	-	-	-	-	-	-	-	-	-	-	-	-	-	-	-	-
615361	297944	B	PhenoSense	3033	Clinical	350_-69		3.2	2.8	0.6	NA	-	-	-	-	-	-	TA	-	-	-	-	-	-	-	-	-	-	-	-	-	-	-	-	-	-	-	-	-	-	-	-	-	-	-	-	-	-	-
615363	297944	B	PhenoSense	3033	Clinical	350_106		2.1	2.3	0.6	NA	-	-	-	-	-	-	-	-	-	-	-	-	-	-	-	-	-	-	-	-	-	-	-	-	-	-	-	-	-	-	-	-	-	-	-	-	-	-
615365	297945	B	PhenoSense	3033	Clinical	351_-77		104.3	158.0	3.0	NA	-	-	-	PS	-	-	-	-	-	-	-	-	-	-	-	-	-	-	-	R	-	-	-	-	-	-	-	-	-	-	-	-	-	-	VI	-	-	-
615367	297946	B	PhenoSense	3033	Clinical	352_-55		12.0	199.0	0.4	NA	-	-	-	-	-	-	-	-	-	-	-	-	-	-	-	-	-	-	-	R	-	-	-	-	-	-	-	EK	-	-	-	KE	-	-	L	-	-	-
615369	297947	B	PhenoSense	3033	Clinical	353_-64		0.6	0.6	0.5	NA	-	-	-	-	-	K	-	-	-	-	-	-	-	-	-	-	-	-	-	R	-	-	-	-	-	-	-	-	-	-	-	-	-	-	I	-	-	-
615371	297948	B	PhenoSense	3033	Clinical	354_-60		17.0	124.0	1.0	NA	-	-	-	-	-	-	-	-	-	-	-	-	-	-	-	-	-	-	-	-	-	-	-	-	-	-	-	-	-	-	-	-	-	-	-	-	-	-
615373	297948	B	PhenoSense	3033	Clinical	354_274		116.0	212.4	84.0	NA	-	-	-	-	-	-	-	-	-	-	-	-	-	-	-	-	-	-	-	-	-	-	-	-	-	-	-	-	-	-	-	-	-	-	-	-	-	-
615375	297949	B	PhenoSense	3033	Clinical	355_-70		13.0	27.0	0.9	NA	-	-	-	-	-	-	-	VI	-	-	-	-	-	-	-	-	-	-	-	-	-	-	-	-	-	-	-	-	-	-	-	-	-	-	-	-	-	-
615377	297950	B	PhenoSense	3033	Clinical	356_-83		12.0	51.0	0.5	NA	-	-	-	-	-	-	-	-	-	-	-	-	-	-	-	-	-	-	-	-	-	-	-	-	-	-	-	-	-	-	-	-	-	-	-	-	-	-
615379	297951	B	PhenoSense	3033	Clinical	357_-50		124.7	166.2	1.3	NA	.	-	-	-	-	-	-	-	-	-	-	-	-	-	-	-	-	-	-	-	-	-	-	-	-	-	-	-	-	-	-	-	-	-	-	-	-	-
615381	297952	B	PhenoSense	3033	Clinical	358_-63		0.5	0.6	0.5	NA	-	-	-	-	-	-	-	-	-	-	-	-	-	-	-	-	-	-	-	-	-	-	-	-	-	-	-	-	-	-	-	-	-	-	-	-	-	-
615383	297952	B	PhenoSense	3033	Clinical	358_174		1.5	51.0	6.2	NA	-	-	-	-	-	-	-	-	-	-	-	-	-	-	-	-	-	-	-	-	-	-	-	-	-	-	-	-	-	-	-	-	-	-	-	-	-	-
615385	297952	B	PhenoSense	3033	Clinical	358_200		1.8	17.0	4.3	NA	-	-	-	-	-	-	-	-	-	-	-	-	-	-	-	-	-	-	-	-	-	-	-	-	-	-	-	-	-	-	-	-	-	-	-	-	-	-
615387	297953	B	PhenoSense	3033	Clinical	359_-65		0.8	0.6	0.9	NA	-	-	-	-	-	-	-	-	-	-	-	-	-	-	-	-	-	-	-	R	-	-	-	-	-	-	-	-	-	-	-	-	-	-	L	-	-	-
615389	297953	B	PhenoSense	3033	Clinical	359_112		0.9	0.6	0.9	NA	-	-	-	-	-	-	-	-	-	-	-	-	-	-	-	-	-	-	-	R	-	-	-	-	-	-	-	-	-	-	-	-	-	-	L	-	-	-
615391	297954	B	PhenoSense	3033	Clinical	360_-147		66.0	231.2	51.0	NA	-	-	-	S	-	-	-	-	PS	-	AT	-	-	-	-	-	-	-	-	-	-	-	-	-	-	-	-	EG	-	-	-	-	-	-	M	-	-	-
615393	297954	B	PhenoSense	3033	Clinical	360_-88		81.0	204.8	56.0	NA	-	-	-	S	-	-	-	-	PS	-	AT	-	-	-	-	-	-	-	-	-	-	-	-	-	-	-	-	EG	-	-	-	-	-	-	M	-	-	-
615395	297954	B	PhenoSense	3033	Clinical	360_115		81.0	194.2	48.0	NA	-	-	-	S	-	EA	-	-	PS	-	AT	-	-	-	-	-	-	-	-	KR	-	-	-	-	-	-	-	EG	-	-	-	-	-	-	M	-	-	-
615397	297955	B	PhenoSense	3033	Clinical	361_-73		18.0	65.0	0.6	NA	-	-	-	-	-	-	-	-	-	-	-	-	-	-	-	-	-	-	-	R	-	-	-	-	-	-	-	-	-	-	-	-	-	-	VI	-	-	-
615399	297955	B	PhenoSense	3033	Clinical	361_154		12.0	181.6	1.7	NA	-	-	-	-	-	-	-	-	-	-	-	-	-	-	-	-	-	-	-	R	-	-	-	-	-	-	-	-	-	-	-	-	-	-	-	-	-	-
615401	297956	B	PhenoSense	3033	Clinical	362_-53		0.4	0.4	0.4	NA	-	-	-	-	-	-	-	-	-	-	-	-	-	-	-	-	-	-	-	-	-	-	-	-	-	-	-	-	-	-	-	-	-	-	-	-	-	-
615403	297957	B	PhenoSense	3033	Clinical	363_-56		4.4	171.8	101.0	NA	-	-	-	-	-	-	-	-	-	-	-	-	-	-	-	-	-	-	-	R	-	-	-	-	-	-	-	-	-	-	-	-	-	-	-	-	-	-
615405	297957	B	PhenoSense	3033	Clinical	363_133		3.2	163.8	79.0	NA	-	-	-	-	-	-	-	-	-	-	-	-	-	-	-	-	-	-	-	R	-	-	-	-	-	-	-	-	-	-	-	-	-	-	-	-	-	-
615407	297958	B	PhenoSense	3033	Clinical	364_-73		2.3	5.2	0.1	NA	-	-	-	-	-	-	-	-	-	-	-	-	-	-	-	-	-	-	-	-	-	-	-	-	-	-	-	-	-	-	-	-	-	-	L	-	-	-
615409	297959	B	PhenoSense	3033	Clinical	365_-79		6.9	21.0	0.6	NA	-	-	-	-	-	-	-	-	-	-	-	-	-	-	-	-	-	-	-	-	-	-	-	-	-	-	-	-	-	-	-	-	-	-	IT	-	-	-
615411	297960	B	PhenoSense	3033	Clinical	366_-52		1.4	1.4	1.3	NA	-	-	-	-	-	-	-	-	-	-	-	-	-	-	-	-	-	-	-	-	-	-	-	-	-	-	-	-	-	-	-	-	-	-	-	-	-	-
615413	297961	B	PhenoSense	3033	Clinical	367_-68		0.4	0.3	0.6	NA	-	-	-	-	-	-	-	-	-	-	-	-	-	-	-	-	-	-	-	-	-	-	-	-	-	-	-	-	-	-	-	-	-	-	IT	-	-	-
615415	297961	B	PhenoSense	3033	Clinical	367_672		0.6	0.5	0.6	NA	-	-	-	-	-	-	-	-	-	-	-	-	-	-	-	-	-	-	-	-	-	-	-	-	-	-	-	-	-	-	-	-	-	-	A	-	-	-
615417	297962	B	PhenoSense	3033	Clinical	368_-58		2.1	150.8	0.7	NA	-	-	-	-	-	-	-	-	-	-	-	-	-	-	-	-	-	-	-	-	-	-	-	-	-	-	-	-	-	-	-	-	-	-	-	-	-	-
615419	297963	B	PhenoSense	3033	Clinical	369_-77		0.7	1.1	0.5	NA	-	-	-	-	-	-	-	-	-	-	-	-	-	-	-	-	-	-	-	-	-	-	-	-	-	-	-	-	-	-	-	-	-	-	I	-	-	-
615421	297963	B	PhenoSense	3033	Clinical	369_501		2.7	35.0	1.7	NA	-	-	-	-	-	-	-	-	-	-	-	-	-	-	-	-	-	-	-	-	-	-	-	-	-	-	-	-	-	-	-	-	-	-	I	-	-	-
615423	297964	B	PhenoSense	3033	Clinical	370_-42		0.2	0.2	0.2	NA	-	-	-	-	-	-	-	-	-	-	-	-	-	-	-	-	-	-	-	R	-	-	-	-	-	-	S	-	-	-	-	-	-	-	L	-	-	-
615425	297965	B	PhenoSense	3033	Clinical	371_-57		104.8	141.0	0.9	NA	-	-	-	-	-	-	-	-	-	-	-	-	-	-	-	-	-	-	-	-	-	-	-	-	-	M	-	-	-	-	-	-	-	-	I	-	-	-
615427	297966	B	PhenoSense	3033	Clinical	372_-63		154.6	82.0	3.8	NA	-	-	-	-	-	-	-	-	-	-	KRT	-	-	-	-	-	-	-	-	R	-	-	-	-	-	-	-	-	-	-	-	-	-	-	T	-	-	-
615429	297966	B	PhenoSense	3033	Clinical	372_686		18.0	41.0	1.5	NA	-	-	-	-	-	-	-	-	-	-	KQ	-	-	-	-	-	-	-	-	KR	-	-	-	-	-	-	-	-	-	-	-	-	-	-	X	-	-	-
615431	297967	B	PhenoSense	3033	Clinical	373_-57		31.0	198.0	18.0	NA	-	-	-	-	-	-	-	-	-	-	-	-	-	-	-	-	-	-	-	R	-	-	-	-	-	-	-	-	-	-	-	-	-	-	M	-	-	-
615433	297968	B	PhenoSense	3033	Clinical	374_-70		0.4	0.6	0.3	NA	-	-	-	-	-	-	-	-	-	-	-	-	-	-	-	-	-	-	-	-	-	-	-	-	-	-	-	-	-	-	-	-	-	-	-	-	-	-
615435	297968	B	PhenoSense	3033	Clinical	374_436		1.3	2.0	0.9	NA	-	-	-	-	-	-	-	-	-	-	-	-	-	-	-	-	-	-	-	-	-	-	-	-	-	-	-	-	-	-	-	-	-	-	-	-	-	-
615437	297969	B	PhenoSense	3033	Clinical	375_-64		12.0	25.0	1.5	NA	-	-	-	-	-	-	-	-	-	-	-	-	-	-	-	-	-	-	-	-	-	-	-	-	-	-	-	-	-	-	-	-	-	-	-	-	-	-
615439	297969	B	PhenoSense	3033	Clinical	375_110		10.0	16.0	1.2	NA	-	-	-	-	-	-	-	-	-	-	-	-	-	-	-	-	-	-	-	-	-	-	-	-	-	-	-	-	-	-	-	-	-	-	-	-	-	-
615441	297970	B	PhenoSense	3033	Clinical	376_-50		0.4	0.2	0.4	NA	-	-	-	-	-	-	-	-	-	-	-	-	-	-	-	-	-	-	-	KR	-	-	-	-	-	-	-	-	-	-	-	-	-	-	-	-	-	-
615443	297971	B	PhenoSense	3033	Clinical	377_-48		0.2	0.2	0.1	NA	-	-	-	S	-	-	-	-	-	-	-	-	-	-	-	-	-	-	-	-	-	-	-	-	-	-	-	-	-	-	-	-	-	-	-	-	-	-
615445	297972	B	PhenoSense	3033	Clinical	378_-58		0.1	0.1	0.1	NA	-	-	-	-	-	-	-	-	-	-	-	-	-	-	-	-	-	-	-	-	VI	-	-	-	-	-	-	-	-	-	-	-	-	-	-	-	-	-
615447	297973	B	PhenoSense	3033	Clinical	379_-79		1.0	0.7	1.0	NA	-	-	-	-	-	D	-	-	-	-	-	-	-	-	-	-	-	-	-	-	-	-	-	-	-	-	-	-	-	-	-	-	-	-	-	-	-	-
615449	297973	B	PhenoSense	3033	Clinical	379_125		0.8	0.7	0.9	NA	-	-	-	-	-	D	-	-	-	-	-	-	-	-	-	-	-	-	-	-	-	-	-	-	-	-	-	-	-	-	-	-	-	-	-	-	-	-
615451	297974	B	PhenoSense	3033	Clinical	380_-75		12.0	188.3	2.4	NA	-	-	-	-	-	-	-	-	-	-	-	-	-	-	-	-	-	-	-	-	I	-	-	-	-	-	-	-	-	-	-	-	-	-	-	-	-	-
615453	297974	B	PhenoSense	3033	Clinical	380_105		19.0	176.4	2.5	NA	-	-	-	-	-	-	-	-	-	-	-	-	-	-	-	-	-	-	-	-	I	-	-	-	-	-	-	-	-	-	-	-	-	-	-	-	-	-
615455	297975	B	PhenoSense	3033	Clinical	381_-46		104.0	219.6	0.6	NA	-	-	-	-	-	-	-	-	-	-	-	-	-	-	-	-	-	-	-	-	-	-	-	-	-	-	-	-	-	-	-	-	-	-	-	-	-	-
615457	297976	B	PhenoSense	3033	Clinical	382_-51		0.4	0.6	0.7	NA	-	-	-	-	-	-	-	-	-	-	-	-	-	-	-	-	-	-	-	-	-	-	-	-	-	-	-	-	-	-	-	-	-	-	T	-	-	-
615459	297977	B	PhenoSense	3033	Clinical	383_-76		0.3	0.3	0.2	NA	-	-	-	-	-	A	-	-	-	-	-	-	-	-	-	-	-	-	-	R	-	-	-	-	-	-	-	-	-	-	-	-	-	-	-	-	-	-
615463	297978	B	PhenoSense	3033	Clinical	384_-27		0.5	0.4	0.6	NA	-	-	-	-	-	-	-	-	-	-	-	-	-	-	-	-	-	-	-	-	-	-	-	-	-	-	-	-	-	-	-	-	-	-	T	-	-	-
615465	297979	B	PhenoSense	3033	Clinical	385_-66		0.3	0.2	0.2	NA	-	-	-	-	-	-	-	-	-	-	-	-	-	-	-	-	-	-	-	R	-	-	-	-	-	-	-	-	-	-	-	-	-	-	T	-	-	-
615467	297980	B	PhenoSense	3033	Clinical	386_-71		0.6	0.5	0.4	NA	-	-	-	-	-	-	-	-	-	-	-	-	-	-	-	-	-	-	-	-	-	-	-	-	-	-	-	-	-	-	-	-	-	-	-	-	-	-
615469	297980	B	PhenoSense	3033	Clinical	386_110		0.7	0.7	0.5	NA	-	-	-	-	-	-	-	-	-	-	-	-	-	-	-	-	-	-	-	-	-	-	-	-	-	-	-	-	-	-	-	-	-	-	-	-	-	-
615471	297981	B	PhenoSense	3033	Clinical	387_-50		0.8	0.9	0.6	NA	-	-	-	-	-	-	-	-	-	-	-	-	-	-	-	-	-	-	-	-	-	-	-	-	-	-	-	-	-	-	-	-	-	-	-	-	-	-
615473	297981	B	PhenoSense	3033	Clinical	387_249		0.8	0.9	0.9	NA	-	-	-	-	-	-	-	-	-	-	-	-	-	-	-	-	-	-	-	-	-	-	-	-	-	-	-	-	-	-	-	-	-	-	-	-	-	-
615475	297982	B	PhenoSense	3033	Clinical	388_-63		120.5	175.1	2.7	NA	-	-	-	-	-	-	-	-	-	-	-	-	-	-	-	-	-	-	-	-	-	-	-	-	-	-	-	-	-	-	-	-	-	-	-	-	-	-
615477	297983	B	PhenoSense	3033	Clinical	389_-55		0.3	0.2	0.2	NA	-	-	-	-	-	-	-	-	-	-	-	-	-	-	-	-	-	-	-	-	VI	-	-	-	-	-	-	-	-	-	-	-	-	-	-	-	-	-
615479	297984	B	PhenoSense	3033	Clinical	390_-88		114.5	162.9	172.0	NA	-	-	-	-	-	-	-	-	-	-	-	-	-	-	-	-	-	-	-	R	-	-	-	-	-	-	-	-	-	-	-	-	-	-	-	-	-	-
615481	297985	B	PhenoSense	3033	Clinical	391_-72		6.0	36.0	0.3	NA	-	-	-	-	-	-	-	-	-	-	-	-	-	-	-	-	-	-	-	R	-	-	-	-	-	-	-	-	-	-	-	-	-	-	-	-	-	-
615483	297986	B	PhenoSense	3033	Clinical	392_-64		0.6	1.1	0.4	NA	-	-	-	-	-	-	-	-	-	-	-	-	-	-	-	-	-	-	-	-	-	-	-	-	-	-	-	-	-	-	-	-	-	-	T	-	-	-
615485	297987	B	PhenoSense	3033	Clinical	393_-81		120.9	167.7	4.9	NA	-	-	-	-	-	-	-	-	-	-	-	-	-	A	-	-	-	-	-	-	-	-	-	-	-	-	-	-	-	-	-	-	-	-	VI	-	-	-
615487	297988	B	PhenoSense	3033	Clinical	394_-61		10.0	184.5	3.2	NA	-	-	-	-	-	EK	-	-	-	-	-	-	-	-	-	-	-	-	-	-	-	-	-	-	-	-	-	-	-	-	-	-	-	-	-	-	-	-
615489	297988	B	PhenoSense	3033	Clinical	394_57		6.4	193.3	3.0	NA	-	-	-	-	-	EK	-	-	-	-	-	-	-	-	-	-	-	-	-	-	-	-	-	-	-	-	-	-	-	-	-	-	-	-	-	-	-	-
615491	297989	B	PhenoSense	3033	Clinical	395_-66		93.0	168.6	3.5	NA	-	-	-	-	-	-	-	-	-	-	-	-	-	-	-	-	-	-	-	-	-	-	-	-	-	-	-	-	-	-	L	-	-	-	-	-	-	-
615493	297990	B	PhenoSense	3033	Clinical	396_-55		0.8	0.8	0.7	NA	-	-	-	-	-	-	-	-	-	-	-	-	-	-	-	-	-	-	-	-	-	-	-	-	-	-	-	-	-	-	-	-	-	-	-	-	-	-
615495	297990	B	PhenoSense	3033	Clinical	396_536		0.8	1.0	0.6	NA	-	-	-	-	-	-	-	-	-	-	-	-	-	-	-	-	-	-	-	-	-	-	-	-	-	-	-	-	-	-	-	-	-	-	-	ED	-	-
615497	297991	B	PhenoSense	3033	Clinical	397_-70		2.5	3.6	1.2	NA	-	-	-	-	-	-	-	-	-	-	-	-	-	-	-	-	-	-	-	-	-	-	-	-	-	-	-	-	-	-	-	-	-	-	-	-	-	-
615499	297991	B	PhenoSense	3033	Clinical	397_140		8.5	26.0	1.2	NA	-	-	-	-	-	-	-	-	-	-	-	-	-	-	-	-	-	-	-	-	-	-	-	-	-	-	-	-	-	-	-	-	-	-	-	-	-	-
615501	297992	B	PhenoSense	3033	Clinical	398_-48		30.0	13.0	0.7	NA	-	-	-	-	-	D	-	-	-	-	-	-	-	-	-	-	-	-	-	-	-	-	-	-	-	-	-	-	-	-	-	-	-	-	-	-	-	-
615503	297993	B	PhenoSense	3033	Clinical	399_-81		0.8	0.7	0.9	NA	-	-	-	-	-	-	-	-	-	-	-	-	-	-	-	-	-	-	-	-	-	-	-	-	-	-	S	-	-	-	-	-	-	-	I	-	-	-
615505	297993	B	PhenoSense	3033	Clinical	399_445		1.0	1.1	1.3	NA	-	-	-	-	-	-	-	-	-	-	-	-	-	-	-	-	-	-	-	-	-	-	-	-	-	-	S	-	-	-	-	-	-	-	VI	-	-	-
615507	297994	B	PhenoSense	3033	Clinical	400_-59		0.2	0.2	0.1	NA	-	-	-	-	-	-	-	-	-	-	-	-	-	-	-	-	-	-	-	-	-	-	-	-	-	-	S	-	-	-	-	-	-	-	-	-	-	-
615509	297995	B	PhenoSense	3033	Clinical	401_-56		17.0	169.7	0.8	NA	-	-	-	-	-	-	-	-	-	-	-	-	-	-	-	-	-	-	-	-	-	-	-	-	-	-	-	-	-	-	-	-	-	-	I	-	-	-
615511	297996	B	PhenoSense	3033	Clinical	402_-88		1.6	2.3	1.4	NA	-	-	-	-	-	-	-	-	-	-	-	-	-	-	-	-	-	-	-	-	-	-	-	-	-	-	-	-	-	-	-	-	-	-	-	-	-	-
615513	297996	B	PhenoSense	3033	Clinical	402_364		1.7	3.1	1.4	NA	-	-	-	-	-	-	-	-	-	-	-	-	-	-	-	-	-	-	-	-	-	-	-	-	-	-	-	-	-	-	-	-	-	-	-	-	-	-
615515	297997	B	PhenoSense	3033	Clinical	403_-42		0.2	0.2	0.1	NA	-	-	-	-	-	-	-	-	-	-	-	-	-	-	-	-	-	-	-	-	-	-	-	-	-	-	-	-	-	-	-	-	-	-	-	-	-	-
615517	297998	B	PhenoSense	3033	Clinical	404_-60		0.2	0.1	0.2	NA	-	-	-	-	-	-	-	-	-	-	-	-	-	-	-	-	-	-	-	R	-	-	-	-	-	-	-	-	-	-	-	-	-	-	I	-	-	-
615519	297999	B	PhenoSense	3033	Clinical	405_-49		124.3	193.2	3.0	NA	-	-	-	T	-	-	-	-	-	-	-	-	-	-	-	-	-	-	-	-	-	-	-	-	-	-	-	-	-	-	-	-	-	-	-	-	-	-
615521	298000	B	PhenoSense	3033	Clinical	406_-71		0.3	47.0	0.6	NA	-	-	-	-	-	-	-	-	-	-	-	-	-	-	-	-	-	-	-	-	-	-	-	-	-	-	-	-	-	-	-	-	-	-	-	-	-	-
615523	298001	B	PhenoSense	3033	Clinical	407_-57		0.6	0.4	0.7	NA	-	-	-	-	-	-	-	-	-	-	-	-	-	-	-	-	-	-	-	KR	-	-	-	-	-	-	-	-	-	-	-	-	-	-	IM	-	-	-
615525	298001	B	PhenoSense	3033	Clinical	407_119		0.7	0.4	0.8	NA	-	-	-	-	-	-	-	-	-	-	-	-	-	-	-	-	-	-	-	KR	-	-	-	-	-	-	-	-	-	-	-	-	-	-	IM	-	-	-
615527	298002	B	PhenoSense	3033	Clinical	408_-46		0.6	0.5	0.4	NA	-	-	-	-	-	-	-	-	-	-	-	-	-	-	-	-	-	-	-	-	-	-	-	-	-	-	-	-	-	-	-	-	-	-	T	-	-	-
615529	298002	B	PhenoSense	3033	Clinical	408_684		0.6	0.5	0.5	NA	-	-	-	-	-	-	-	-	-	-	-	-	-	-	-	-	-	-	-	-	-	-	-	-	-	-	-	-	-	-	-	-	-	-	T	-	-	-
615531	298003	B	PhenoSense	3033	Clinical	409_-97		127.8	190.8	3.0	NA	-	-	-	S	-	-	-	-	-	-	-	-	-	-	-	-	-	-	-	-	-	-	-	-	-	-	-	-	-	-	-	-	-	-	-	-	-	-
615533	298003	B	PhenoSense	3033	Clinical	409_105		115.0	150.2	11.0	NA	-	-	-	S	-	-	-	-	-	-	-	-	-	-	-	-	-	-	-	-	-	-	-	-	-	-	-	-	-	-	-	-	-	-	-	-	-	-
615535	298004	B	PhenoSense	3033	Clinical	410_-67		0.3	0.4	0.2	NA	-	-	-	-	-	-	-	-	-	-	-	-	-	-	-	-	-	-	-	-	-	-	-	-	-	-	-	-	-	-	-	N	-	-	-	-	-	-
615537	298005	B	PhenoSense	3033	Clinical	411_-70		18.0	143.5	2.1	NA	-	-	-	-	-	D	-	-	-	-	-	-	-	-	-	-	-	-	-	-	-	-	-	-	-	-	-	-	-	-	-	-	-	-	VI	-	-	-
615539	298006	B	PhenoSense	3033	Clinical	412_-60		0.3	0.1	0.3	NA	PL	-	-	-	-	-	-	-	-	-	-	-	-	-	-	-	-	-	-	-	-	-	-	-	-	-	-	-	-	-	-	-	-	-	T	-	-	-
[truncated: 523 more columns]

## Sheet: NNRTI-test-mutations-only
SeqID	PtID	Subtype	Method	RefID	Type	IsolateName	SeqType	EFV	NVP	ETR	RPV	CompMutList
614453	297596	B	PhenoSense	3033	Clinical	2_-43		1.1	2.0	0.8	NA	S48E, K49R, V90VI, K101KE, D123E, S162SN, G190GRS, I195IL, Q197QE, R211RK, T215TS, T286A, E291D, V292I, E297K
614515	297616	B	PhenoSense	3033	Clinical	22_197		1.1	2.7	0.5	NA	V8VI, V35IT, T39K, K43E, V60VI, S68G, T69TA, R83K, A98G, V118I, L210W, R211K, F214FL, T215Y, V245VE, A272P, K277R, A288S, E297A
614659	297674	B	PhenoSense	3033	Clinical	80_-54		1.1	1.6	1.1	NA	V35VI, V90VI, K122E, D123N, I142IV, Q174K, I178M, G196E, A272P, T286A, I293V
614793	297725	B	PhenoSense	3033	Clinical	131_-70		1.1	0.8	1.0	NA	V60VI, D123E, I142IV, Q174HR, D177E, T200TI, R211K, T286A
614799	297728	B	PhenoSense	3033	Clinical	134_-57		1.1	1.4	1.0	NA	K49KR, V60I, D67N, K70E, S162C, M184V, G196E, T215F, D218E, K219Q, L228H, M230L, A272P, E297K
614849	297747	B	PhenoSense	3033	Clinical	153_-98		1.1	1.3	1.0	NA	K11KR, M41L, V60I, D67X, T69G, K70R, D123E, I135T, I142IV, E169D, D177E, I178IM, M184V, T215Y, K219E, L228H, A272P, Q278H, I293V
614931	297779	B	PhenoSense	3033	Clinical	185_194		1.1	1.2	1.0	NA	P4PS, E6EQ, V35IMT, K122KE, K173Q, T200E, I202IV, E204EK, R211K, V245E, A272P, R284RK, I293IV
615077	297838	B	PhenoSense	3033	Clinical	244_-74		1.1	2.0	0.5	NA	V35VI, R83RK, V90I, V108I, D121H, K122E, K166R, D177E, T200A, R211K, A272P, K277R, E297K
615079	297838	B	PhenoSense	3033	Clinical	244_171		1.1	1.6	0.8	NA	V35VI, R83RK, V90I, V108VI, D121H, K122E, K166R, D177E, T200A, R211K, A272P, K277R, E297K
615137	297858	B	PhenoSense	3033	Clinical	264_-51		1.1	121.0	1.3	NA	E28K, K32E, V35T, M41L, E44D, V60I, D67N, K70R, A98S, K101E, V118I, K122P, D123E, I135T, Y181C, M184V, Q197K, T200E, H208Y, L210W, R211K, T215Y, K219E, L228H, A272P, K277R, A288S, V292I, I293V, E297A
615167	297868	B	PhenoSense	3033	Clinical	274_-51		1.1	1.5	1.8	NA	D123E, E138EA, I142IMT, A158AS, E169D, Q197E, R211K, A272P, K281R, V292I, I293V
615195	297881	B	PhenoSense	3033	Clinical	287_-67		1.1	1.3	1.0	NA	V35T, V60I, R83RK, K122KE, D123DE, I135IT, S162C, I178L, Q197QH, R211K, V245EK, A272P, K281R, T286TA, A288T, E297K
615311	297927	B	PhenoSense	3033	Clinical	333_113		1.1	1.0	1.1	NA	V60I, D123DE, I142V, D177E, I178IMV, V245E, T286A, A288S, I293V
615313	297928	B	PhenoSense	3033	Clinical	334_-46		1.1	1.3	0.6	NA	E6K, K103R, K122E, T139R, I142T, T165I, V179D, M184V, T200A, F214L, E248D, D250T, A272P, L283I, T286V, I293V
614523	297618	B	PhenoSense	3033	Clinical	24_99		2.1	3.0	1.5	NA	K20KR, V35X, K103KN, V106VI, D123DE, K173T, Q174EK, I178L, T200A, V245T, D250E, A272S, K277R, T286TA, I293V
614673	297679	B	PhenoSense	3033	Clinical	85_680		2.1	80.0	7.6	NA	E6D, K20KR, M41ML, D123E, D177E, I178V, V179I, Y181YC, Q207E, R211K, K238KT, A272P, L283I, I293V
615091	297843	B	PhenoSense	3033	Clinical	249_90		2.1	4.0	1.7	NA	V35I, T39X, S48SL, R83K, K101KE, S105SP, R206R*, R211K, V245M, D250E, V292I, I293V
615363	297944	B	PhenoSense	3033	Clinical	350_106		2.1	2.3	0.6	NA	D67DN, V106VM, D121H, K122E, D123E, I135V, S162C, D177E, T200A, F214FL, T215X, K219KR, K223KR, A272AP, T286A, I293V
615417	297962	B	PhenoSense	3033	Clinical	368_-58		2.1	150.8	0.7	NA	T39TA, M41L, S68G, L74I, V118I, K122E, Y181C, M184V, G190A, T200E, E203K, H208Y, L210W, R211K, T215Y, K219N, A272P, K281R, E297R
614735	297703	B	PhenoSense	3033	Clinical	109_-60		3.1	146.0	1.7	NA	P4T, M41L, T69N, K101Q, K102Q, K104KR, K122E, A158S, S162SC, Y181C, T200TA, T215Y, L228LHR, Y232YC, E248D, A272P, K277KR, T286TA, I293V
615203	297884	B	PhenoSense	3033	Clinical	290_-63		3.1	6.7	0.1	NA	K11KR, K20R, T39A, M41L, K43N, E44D, D67N, L74V, K103N, V118I, I142V, S162Y, D177N, M184V, G196E, E203K, Q207D, H208Y, L210W, R211K, T215Y, K223Q, K238R, K275Q, K277KR, A288AT, E297K
614613	297655	B	PhenoSense	3033	Clinical	61_-51		4.1	7.4	0.3	NA	T27S, V35VI, E40ED, R83K, K103N, K122P, E169D, D177N, T200A, I202IV, R211G, F214L, E248D, A272P
615175	297871	B	PhenoSense	3033	Clinical	277_-76		4.1	9.9	0.2	NA	V35R, T39A, M41L, L74V, K103N, V118VI, K122E, I142T, D177E, M184V, Y188YH, I195IT, G196E, R211K, T215Y, E233EG, A272P, E291D, V292I
615057	297830	B	PhenoSense	3033	Clinical	236_272		6.1	202.5	7.2	NA	I31IV, E89EG, K101E, K173AT, Q174K, Y181YC, I202V, Q207R, R211RG, H221HY, A272P, K281R, T286A, E297K
615027	297817	B	PhenoSense	3033	Clinical	223_-60		7.1	58.0	0.7	NA	E28EK, K32KE, V35M, K103NS, K122KE, D123DN, I132ILM, T139TI, M184MIV, T200A, Q207X, T215FS, L228R, P294T
614951	297785	B	PhenoSense	3033	Clinical	191_136		8.1	24.0	0.7	NA	R83RK, K103KN, T165I, D177E, T200A, V245VIM, E248X, D250DN, A272P, V292I
615171	297869	B	PhenoSense	3033	Clinical	275_-40		9.1	40.0	0.5	NA	K20R, V35I, T39A, M41L, V60VI, S68G, K103N, I135T, M184V, T200K, Q207E, F214FL, T215Y, A272P, T286A, E297K
614557	297632	B	PhenoSense	3033	Clinical	38_681		1.2	1.4	1.4	NA	R83K, D177E, T200A, Q207E, T286A, E297A, A304E
614689	297686	B	PhenoSense	3033	Clinical	92_-67		1.2	1.3	1.2	NA	K20KR, D67DN, D121Y, K122E, I178L, R211RK, A272P, K277R, T286P, I293IV, E297K
614691	297686	B	PhenoSense	3033	Clinical	92_675		1.2	1.6	1.4	NA	D67DN, D121Y, K122E, I178L, R211RK, A272P, K277R, T286P, I293V, E297K
614747	297707	B	PhenoSense	3033	Clinical	113_-86		1.2	163.0	6.4	NA	K20KR, V35M, M41L, I135V, K166T, V179I, Y181C, M184V, R211K, T215C, H221Y, K277R, T286A, A288S
614831	297741	B	PhenoSense	3033	Clinical	147_-64		1.2	1.2	1.1	NA	E6D, S68G, T69D, V118VI, D123E, I135T, I142IT, S162C, I202V, Q207E, R211K, A272P, L283I, I293V
614873	297755	B	PhenoSense	3033	Clinical	161_646		1.2	0.9	1.0	NA	K20R, K122E, K166R, K173KE, T200A, R211K, A272P, K277R, V292VI, E297K
614917	297774	C	PhenoSense	3033	Clinical	180_206		1.2	1.7	0.6	NA	E28A, V35T, T39D, V60I, K64R, W88C, K103KN, D121H, K122E, K173A, D177E, I178M, T200A, Q207E, R211K, P225PL, V245Q, D250DE, S251SCG, T253TS, A272P, K277R, K281KR, T286A, E291D, V292I, I293V, P294PT, E297A, L301F
614985	297797	B	PhenoSense	3033	Clinical	203_112		1.2	3.3	1.5	NA	V35I, R83K, V108VI, D121HY, K122E, E138EG, E169D, K173KN, D177E, I178L, V179VI, Y181YC, R211RK, K249Q, A272P, K281R, T286P, I293V, E297K
615223	297892	B	PhenoSense	3033	Clinical	298_-64		1.2	2.7	0.6	NA	M41L, E44K, V60I, K64H, D67N, T69D, K70R, L74I, V75M, A98G, V118I, D123E, I135T, D177E, I178M, M184V, E194EK, G196E, I202V, F214L, T215F, D218E, K219Q, L228N, A272P, I293V, E297K
615229	297894	B	PhenoSense	3033	Clinical	300_-76		1.2	1.3	1.1	NA	K122P, I142V, D177E, I178L, M184V, G196E, V245M, A272P, K277R, T286A, E297T
615341	297937	B	PhenoSense	3033	Clinical	343_-43		1.2	1.3	1.0	NA	V35T, V60I, D123E, I135T, I142V, D177E, I178IL, T200IR, L210LS, T215X, A272P, K277R, L283LI, I293V
615129	297854	B	PhenoSense	3033	Clinical	260_162		2.2	3.0	1.1	NA	V35I, K64KR, R83K, K122P, A158S, D177E, I202V, E204EQ, R211K, H221HY, V245KQ, A272P, K281R, T286A, I293V
615189	297878	B	PhenoSense	3033	Clinical	284_-62		2.2	6.4	0.1	NA	V35VI, M41L, V60I, A98S, K103KN, I135IL, M184V, Q197K, T215Y, V245K, G262GE, A272P, K277R, I293V, E297K
614821	297737	B	PhenoSense	3033	Clinical	143_-55		3.2	8.3	0.1	NA	K20KR, E28EK, K32E, T39A, M41L, E44D, S68G, K103NS, V118I, Q174N, D177N, M184V, T200A, E203D, Q207E, H208HY, L210W, R211K, T215Y, H221X, L228H, A272P, T286A, A288AT, I293V, E297K
615197	297881	B	PhenoSense	3033	Clinical	287_147		3.2	5.9	2.6	NA	I31IL, A33AV, V35T, I47IL, V60I, K101KEQ, K122E, D123DE, I135T, E138EK, S162C, I178L, Q197H, R211K, H221HY, V245E, A272P, K281R, T286A, A288T, E297K
615361	297944	B	PhenoSense	3033	Clinical	350_-69		3.2	2.8	0.6	NA	T7TA, D67N, K70KN, V106M, D121H, K122E, D123E, I135V, S162C, D177E, T200A, T215Y, K219KR, K223KR, A272P, T286A, I293V
615405	297957	B	PhenoSense	3033	Clinical	363_133		3.2	163.8	79.0	NA	K20R, M41L, K49R, D67G, S68G, K70R, A98G, E138EQ, K166I, V179I, Y181C, M184V, T215F, K219E, P225PH, D237E, V245Q, A272P, Q278H, T286A, E297K
614575	297641	B	PhenoSense	3033	Clinical	47_-62		4.2	11.0	0.3	NA	K20R, V35T, T39A, M41L, S68R, I94L, K103N, K122E, D123N, I135T, A158S, S162A, G196E, T200TA, L210W, T215Y, R284K, T286A, A288AS, I293V, E297Q
614801	297729	B	PhenoSense	3033	Clinical	135_-56		4.2	28.0	0.2	NA	D67N, A98S, K102Q, K103KN, D123E, I135T, M184V, D192DN, G196E, T200K, E203D, L210W, R211Q, T215Y, A272AP, V276I, T286A, A288S, I293V, P294T, E297K
615011	297810	B	PhenoSense	3033	Clinical	216_-56		4.2	192.8	3.2	NA	K20R, V21I, M41L, V75I, K101R, V108I, D123E, I142V, A158T, Y181C, L210W, R211RK, T215Y, E224D, V245K, I257L, A272P, I293V, E297R
614729	297701	B	PhenoSense	3033	Clinical	107_-57		5.2	13.0	0.2	NA	M41L, K43E, E44A, A62V, D67DG, S68SGR, K70KT, L74LV, K103N, V118VI, K122X, D123E, I135T, S162Y, D177E, M184V, T200A, E203ED, H208HY, L210W, R211K, T215Y, K219KN, L228LH, K277R, I293V
614709	297693	B	PhenoSense	3033	Clinical	99_60		6.2	62.0	2.2	NA	V35I, D67DN, R83RK, K101KE, K104KNT, V118VI, K122KE, I178IM, Y181YC, G190GA, T200A, E203ED, H208HY, L210LW, R211K, T215X, K219KN, K223KQ, L228LH, A272P, K281KR, T286TA, E297K
614671	297679	B	PhenoSense	3033	Clinical	85_-47		8.2	21.0	0.9	NA	E6D, K20KR, M41L, K103KN, D123E, I142IV, D177E, I178IV, V179I, M184MV, Q207E, R211K, T215Y, K238KT, A272P, L283I, I293V
614749	297707	B	PhenoSense	3033	Clinical	113_371		1.3	142.7	11.0	NA	K20R, V35M, M41L, I135V, K166T, V179I, Y181C, M184MV, R211K, F214FL, T215C, H221Y, K277R, T286A, A288S
614765	297713	B	PhenoSense	3033	Clinical	119_-70		1.3	1.6	1.1	NA	T27S, V35IM, R83K, K102KQ, D177E, I178L, R211RK, A272P, E297A
614895	297765	B	PhenoSense	3033	Clinical	171_551		1.3	2.2	1.0	NA	T39TA, M41MIL, K64KR, D121H, K122E, S162C, I178L, Q207E, V245Q, A272P, Q278N, T286AV
615119	297851	B	PhenoSense	3033	Clinical	257_468		1.3	1.5	2.7	NA	K20R, S68G, D123E, E138A, S162C, I178L, G196E, P243A, V245E, A272P, I293V, P294Q
615343	297937	B	PhenoSense	3033	Clinical	343_131		1.3	1.8	1.0	NA	V35T, M41ML, V60I, V108VI, D123E, I135T, I142V, D177E, I178IL, T200IR, L210LS, T215X, A272P, K277R, L283I, I293V
615435	297968	B	PhenoSense	3033	Clinical	374_436		1.3	2.0	0.9	NA	A98S, V106I, K122E, Q207E, R211K, A272PS, K277R, T286A, I293IV, T296S, E297K
614549	297629	B	PhenoSense	3033	Clinical	35_-63		2.3	3.7	0.8	NA	V10VI, K11KR, K20KR, V35VIM, I37IT, K43KR, K103KN, D123E, E169D, Q174QK, G196E, T200TA, F214FL, A272P, K277R, T286A, E297K
615045	297824	B	PhenoSense	3033	Clinical	230_-98		2.3	8.7	0.1	NA	V35I, M41L, K43N, E44D, A62V, L74LV, K103N, V118I, K122E, I135T, K166R, V179T, M184V, T200A, H208Y, L210W, R211K, T215Y, L228H, A272P, K277R, L283LI, I293V, E297R, E298EK, E302ED
615111	297850	B	PhenoSense	3033	Clinical	256_-56		2.3	1.3	1.3	NA	V90VI, D123E, V179E, T200A, P243PA, V245KQ, A272P, I293V
615145	297860	B	PhenoSense	3033	Clinical	266_149		2.3	193.3	1.8	NA	V21VI, V35IM, R83K, K101Q, D123E, I135V, K166R, D177E, I180IT, Y181YC, R211RK, T215X, L228LHR, A272S, K277R, I293IV
615315	297928	B	PhenoSense	3033	Clinical	334_145		2.3	2.3	0.8	NA	E6K, S68SN, K103R, K122E, T139R, I142T, T165I, D177DN, V179D, M184MV, T200A, F214L, E248D, D250T, A272P, L283I, T286V, A288AT, I293V
615407	297958	B	PhenoSense	3033	Clinical	364_-73		2.3	5.2	0.1	NA	V35L, M41L, K43E, D67N, T69D, L74I, K103N, G112GD, D113DN, K122E, I135IV, N137NH, S162A, Q174QR, M184V, T200A, I202IV, Q207E, L210W, R211RK, T215Y, P217PS, P243T, V245T, W266WG, T286A
614717	297697	B	PhenoSense	3033	Clinical	103_-53		4.3	22.0	1.2	NA	K20R, E28K, K32KE, V35I, T39TI, M41L, V60VI, A98G, K101E, K122E, S162C, D177N, M184V, T200A, R211K, T215Y, V245Q, A272P, K281R, E297K
614819	297736	B	PhenoSense	3033	Clinical	142_-78		4.3	11.0	0.8	NA	K20KQR, K102KN, K103X, V106VI, S162SC, M184MV, T200A, R211X, V245K, S251H, A272P, I293V, E297K
615213	297888	B	PhenoSense	3033	Clinical	294_-53		5.3	33.0	0.6	NA	V35KR, T39A, V60I, D67N, T69D, W88S, K103N, K104R, K122KE, D123DE, I135M, S162Y, Q174K, N175Y, I178M, V179VI, G196GE, Q197QE, T200A, E203D, R211K, T215C, K219Q, L228N, A272P, T286P, E297K
614467	297600	B	PhenoSense	3033	Clinical	6_112		6.3	187.7	5.7	NA	V106I, V108I, D121H, K122E, I135IM, I142V, D177E, I178IL, Y181C, V189I, L193LM, T200I, T215D, K223KQ, L228R, A272P, K277R, P294S, E297K
615103	297848	B	PhenoSense	3033	Clinical	254_-68		6.3	13.0	1.1	NA	K20R, K103KN, K122KE, S162C, Q174K, D177E, R211K, P225PH, V245E, T286A, I293V
614463	297599	B	PhenoSense	3033	Clinical	5_-83		8.3	23.0	0.3	NA	V8VI, K32R, M41L, I47IF, S48T, V60VI, L74V, V90I, K102KR, K103N, V118I, K122E, I142V, A158S, S162H, M184V, G196E, R211T, T215F, K277R, T286A, E297R
615237	297897	B	PhenoSense	3033	Clinical	303_-62		8.3	200.7	4.1	NA	E6K, K20R, T39TA, M41L, E44D, K64H, L74V, A98G, K101Q, V118I, K122E, I142V, D177DG, V179VI, Y181C, M184MV, G196E, T200X, E203D, H208Y, L210L*W, R211K, T215X, H221C, T286A, V292I, E297R
614513	297616	B	PhenoSense	3033	Clinical	22_-69		9.3	62.0	0.7	NA	V35IT, T39K, M41ML, K43E, S68G, R83RK, A98G, K103KN, V118VI, K122KE, D123DG, I142IV, M184MV, L210W, R211K, T215Y, L228LHQ, A272P, K277R, A288S, E297A
615185	297876	B	PhenoSense	3033	Clinical	282_-65		9.3	34.0	0.6	NA	K49KR, K65R, S68G, K103N, K122KE, I135T, I142IV, D177DN, I178IM, V179VI, M184V, G196E, T200A, R211K, V245T, A272AP, T286P, I293V, E297K, A304E
614743	297706	B	PhenoSense	3033	Clinical	112_-71		1.4	23.0	0.3	NA	M41ML, I142IV, M184V, G190GA, T200A, Q207E, T215Y, T286V, I293V, P294T, E297K
614753	297708	B	PhenoSense	3033	Clinical	114_530		1.4	1.8	1.1	NA	E6EA, V8VI, V60I, D67G, S68G, K70R, V90I, V108I, D121H, K122E, S162F, K173N, D177E, T215I, K219E, K281R, T286A
614759	297710	B	PhenoSense	3033	Clinical	116_448		1.4	2.0	1.1	NA	K20KR, V35X, T39TA, M41ML, T69X, A98S, T200A, Q207E, E248DN, K277R
615127	297854	B	PhenoSense	3033	Clinical	260_126		1.4	1.9	0.8	NA	V35IT, K64KR, R83K, K103KN, K122P, A158S, D177E, I178IV, I202V, E204EQ, R211K, H221HY, V245KQ, A272P, K281KR, T286TA, I293V
615205	297885	B	PhenoSense	3033	Clinical	291_-63		1.4	2.5	0.2	NA	M41L, K43E, E44A, L74I, I94IL, K103N, V118I, K122E, D123DG, I142V, S162FY, D177X, M184V, V189VI, G196X, T200A, E203EK, Q207A, H208Y, L210W, R211K, T215Y, K219R, K223AT, L228H, Q242H, A272PS, I293V, E297A
615411	297960	B	PhenoSense	3033	Clinical	366_-52		1.4	1.4	1.3	NA	K64KR, K122P, I135T, K173KE, Q174QH, D177DE, R211K, A272P
614565	297636	B	PhenoSense	3033	Clinical	42_-75		2.4	130.3	5.7	NA	S68G, L74V, V75S, V108I, K122E, I142IT, I159IV, S162CY, V179VI, Y181C, G196Q, R211RK, F214FL, K219KN, H221Y, I293IV
614823	297738	B	PhenoSense	3033	Clinical	144_-57		2.4	148.7	3.8	NA	S48W, K49R, D67N, K70R, V108I, I135T, Q145C, E169H, Y181C, M184V, Q197E, T215Y, K219E, L228R
614987	297798	B	PhenoSense	3033	Clinical	204_185		2.4	47.0	0.6	NA	K20R, T69N, D123E, D177E, G190A, R211K, F214L, K277R, I293V, E297Q, E302EK
614719	297697	B	PhenoSense	3033	Clinical	103_185		3.4	22.0	1.3	NA	K20R, E28K, K32KE, V35I, T39TI, M41L, V60VI, A98G, K101E, K122E, S162C, D177N, M184V, T200A, R211K, T215Y, V245Q, A272P, K281R, E297K
615013	297810	B	PhenoSense	3033	Clinical	216_146		3.4	190.8	3.1	NA	K20R, V21I, M41L, V75I, K101R, V108I, D123E, I142V, A158T, Q174QR, Y181C, L210W, R211RK, T215Y, E224D, V245K, I257L, A272P, I293V, E297R
615403	297957	B	PhenoSense	3033	Clinical	363_-56		4.4	171.8	101.0	NA	K20R, M41L, K49KR, D67G, S68G, K70R, A98G, D123DN, I135IT, T139TR, K166I, V179I, Y181C, M184V, T215F, K219E, H221HY, D237E, V241VM, V245Q, A272P, Q278H, T286A, E297K
614829	297740	B	PhenoSense	3033	Clinical	146_-71		6.4	17.0	0.2	NA	E6K, V35I, S68SG, L74V, K103N, Y115F, K122E, I135T, I178IM, M184V, T215Y, S251N, I293V, E297K
615489	297988	B	PhenoSense	3033	Clinical	394_57		6.4	193.3	3.0	NA	E6EK, V118VI, T139TAS, K166I, Y181C, G190A, T200I, R211RK, V245E, E248Q, A272P, K277R, I293V
614605	297651	B	PhenoSense	3033	Clinical	57_83		7.4	30.0	0.4	NA	P1L, K20R, E28K, T39S, M41L, V60I, D67N, T69D, K70R, V75M, A98S, K103N, V118I, K122E, D123N, I135T, M184V, E204EK, L210W, R211K, F214L, T215F, K219Q, L228H, D237DG, V245E, K277R, A288S, I293V, E297K
614833	297741	B	PhenoSense	3033	Clinical	147_82		1.5	2.0	1.2	NA	E6D, S68G, T69D, V118VI, D123DE, I135T, I142IT, S162C, I202V, Q207EK, L210LF, R211K, A272P, L283I, I293V
614965	297790	B	PhenoSense	3033	Clinical	196_-50		1.5	3.8	0.9	NA	V35VI, A98S, K103KN, K122E, D123DEG, K166R, D177E, T200I, R211K, I257IL, K277R, I293V, E297EK
615383	297952	B	PhenoSense	3033	Clinical	358_174		1.5	51.0	6.2	NA	M41ML, R83K, V90I, D123E, E138EQ, I142V, S162Y, D177E, V179I, Y181YC, T200A, T215Y, A272P, I293V
614777	297717	B	PhenoSense	3033	Clinical	123_98		2.5	8.1	1.1	NA	K20R, M41ML, L74LI, K102KQ, K103KN, K122KE, I135IV, S162C, Q174QH, V179VI, Y181YC, M184MIV, D192DN, G196E, T200S, L210LW, T215X, V245M, E248ED, T286A, A288T, E297R
615075	297838	B	PhenoSense	3033	Clinical	244_-125		2.5	4.0	0.8	NA	V35VI, R83RK, V90I, K103KN, V108VI, D121H, K122E, K166R, D177DE, I178IM, T200A, R211RK, A272P, K277R, E297K
615207	297886	B	PhenoSense	3033	Clinical	292_-63		2.5	194.9	8.8	NA	V35M, T39S, S48T, K64KR, V90I, K122E, D123E, Q174G, Y181C, G196E, I202V, K219N, L228R, P243Q, V245E, K259KR, A272P, V292I, E297R
615497	297991	B	PhenoSense	3033	Clinical	397_-70		2.5	3.6	1.2	NA	K64KR, K103KN, K122KQ, D123DE, D177E, V245K, D250E, I293V
614497	297609	B	PhenoSense	3033	Clinical	15_106		3.5	208.4	147.0	NA	M41L, K43KR, E44D, D67N, K70R, V75M, F77L, V118I, K122E, D123E, R172K, D177E, I178L, V179I, Y181I, M184V, Y188L, E194NS, G196E, I202V, L210W, T215Y, K219E, H221Y, F227L, L228H, A272P, K277R, E297K
614737	297703	B	PhenoSense	3033	Clinical	109_280		3.5	164.1	3.4	NA	M41L, T69N, K101Q, K102Q, K122E, A158S, S162SC, Y181C, E204EG, T215X, L228LH, E248D, A272P, T286TA, I293V
614797	297727	B	PhenoSense	3033	Clinical	133_-85		3.5	191.2	25.0	NA	E6D, V60I, D67N, K70R, V90I, K102Q, S162A, V179I, Y181C, M184MI, I195IM, E203K, Q207E, D218E, K219E, D250E, A272P, A288AT, E291D, I293V
615287	297918	B	PhenoSense	3033	Clinical	324_-56		3.5	14.0	2.6	NA	P4S, K20R, K43E, V60I, D67G, S68G, K70R, V75M, A98S, K104R, V118I, K122E, D123E, I135T, T139R, S162A, D177E, M184V, E203Q, Q207E, R211K, F214L, K219Q, H221Y, V245E, A272P, K277R
614899	297767	B	PhenoSense	3033	Clinical	173_-42		5.5	6.7	1.0	NA	P4S, M41L, L74I, I135L, I142V, S162N, D177N, I178L, V179D, M184V, T200A, H208HY, R211X, T215Y, V245E, D250E, L283I, R284K, T286P, I293V, E297K
614915	297774	C	PhenoSense	3033	Clinical	180_-77		5.5	20.0	0.4	NA	E28A, V35T, T39D, V60I, K64KR, W88C, K103KN, D121H, K122E, T139TA, K173A, D177E, I178M, T200A, Q207E, R211RK, V245Q, D250DE, A272P, K277R, K281R, T286A, E291D, V292I, I293V, P294PT, E297A, L301LF
614741	297705	B	PhenoSense	3033	Clinical	111_-65		6.5	2.4	0.1	NA	P1L, V35VI, M41L, E44D, D67H, S68N, T69DN, K70KR, K103N, V118I, I135T, M184V, T200I, Q207E, R211K, F214L, T215F, D218E, K219Q, L228H, L234I, Q242K, E248D, S251C, I257IL, K277KR, A288S, I293V
614745	297706	B	PhenoSense	3033	Clinical	112_105		7.5	189.2	0.9	NA	I142IV, V189VI, G190A, T200A, Q207E, T215Y, T286V, I293V, P294T, E297K
615499	297991	B	PhenoSense	3033	Clinical	397_140		8.5	26.0	1.2	NA	K64KR, K103KN, K122KQ, D123DE, D177E, V245K, D250E, I293V
614503	297612	B	PhenoSense	3033	Clinical	18_-69		1.6	8.2	1.2	NA	I31IR, T69TI, K70KR, V90VI, K122E, D123E, S162Y, I178L, V179I, G190GA, Q197E, L228LR, P236PS, V245VI, E248ED, D250DN, A272P, Q278H, K281R, I293IV, E297K
614617	297657	B	PhenoSense	3033	Clinical	63_-76		1.6	181.2	60.0	NA	K20R, V35A, T39TA, L74LV, Y115YF, Y181I, M184MV, Q207G, R211RK, H221HY, A272P
614693	297687	B	PhenoSense	3033	Clinical	93_-49		1.6	183.7	2.4	NA	K20R, T39S, M41L, D67N, T69N, K70R, L74I, V108I, V118VI, K122E, D123E, S162A, Q174R, I178IM, V179I, Y181YC, M184V, E203AV, Q207E, H208Y, L210W, R211RK, T215Y, D218E, K219E, L228H, A272P, V292I, I293V
614795	297726	B	PhenoSense	3033	Clinical	132_-69		1.6	2.9	0.9	NA	V35M, D67N, T69N, K70R, V90VI, K101E, K122E, D123E, I135K, D177E, G196E, I202V, T215F, K219Q, A272P, K277R
614937	297781	B	PhenoSense	3033	Clinical	187_378		1.6	220.4	9.4	NA	D123E, Q174N, V179I, Y181C, Q207E, F214L, H221Y, I293V, E297T
615291	297920	B	PhenoSense	3033	Clinical	326_-70		1.6	21.0	0.5	NA	M41L, K49KR, K64N, D67Y, T69DN, K70R, V75M, V106VI, V111VI, V118VI, D121C, K122E, D123E, T139TA, S162A, D177E, I178M, M184V, G190A, I202IV, Q207E, L210W, R211RK, T215C, P243T, V245K, A272P, T286A, A288AS, E297A
615337	297936	B	PhenoSense	3033	Clinical	342_-56		1.6	2.5	0.4	NA	E40D, M41L, S68G, L74LV, K122E, D123E, I178IL, M184V, G190GRS, L210W, T215F, A272P, Q278H, L283I, I293V, E297K
615511	297996	B	PhenoSense	3033	Clinical	402_-88		1.6	2.3	1.4	NA	V60I, K64KR, V90VI, K102KEQ, D121Y, K122E, I135V, I142V, S162C, R211RK, V245T, K277N, Q278L, T286A
615163	297866	B	PhenoSense	3033	Clinical	272_203		5.6	27.0	4.9	NA	K101KE, K102KR, D123E, I135IT, Q174QR, D177E, I195L, R211K, M230ML, A272P, K281KR, L283I, K287R, P294Q, E297R
615125	297854	B	PhenoSense	3033	Clinical	260_-49		6.6	19.0	1.1	NA	V35I, K64KR, R83K, K103KN, K122P, A158S, D177E, I202V, E204EQ, R211K, H221HY, V245X, A272P, K281R, T286A, I293V
614949	297785	B	PhenoSense	3033	Clinical	191_-60		7.6	19.0	0.4	NA	R83K, K103N, T165I, D177E, T200TA, V245X, E248X, D250DN, A272P, V292I
615215	297888	B	PhenoSense	3033	Clinical	294_98		8.6	40.0	0.6	NA	I31IM, V35K, T39A, V60I, D67N, T69D, W88S, K102KR, K103N, K104R, K122KE, D123DE, I135M, S162Y, Q174K, N175Y, I178M, V179I, Q197QE, T200A, E203D, R211K, T215C, K219Q, L228NS, A272P, T286P, I293IV, E297K
615255	297904	B	PhenoSense	3033	Clinical	310_-33		1.7	7.5	1.3	NA	R83K, A98G, D123E, M184V, T200A, E203D, Q207E, R211K, S251T
615513	297996	B	PhenoSense	3033	Clinical	402_364		1.7	3.1	1.4	NA	V60I, K64KR, V90VI, K103KR, D121Y, K122E, I135V, I142V, S162C, V245T, T286A
614489	297607	B	PhenoSense	3033	Clinical	13_-57		2.7	8.1	0.4	NA	V35I, S48T, V60I, K70KE, K103KN, K122E, M184V, T200A, Q207N, R211K, A272P, Q278N, I293IV
614541	297626	B	PhenoSense	3033	Clinical	32_-83		2.7	6.4	0.1	NA	P4S, T27S, M41L, K43E, E44D, K64KR, D67N, K102Q, K103N, D123E, I142V, S162Y, I178L, G196E, Q197K, H208Y, L210W, R211K, T215Y, K219KR, D237N, A272P, K277R, R284K, T286A, E297K
615421	297963	B	PhenoSense	3033	Clinical	369_501		2.7	35.0	1.7	NA	V35I, E53EK, D67DN, K70R, R83K, T107A, K122T, D123E, I135T, K166R, D177E, Y181YC, V189VI, I202V, F214L, K219EQ, A272P, R284K, I293V
615061	297832	B	PhenoSense	3033	Clinical	238_-85		3.7	10.0	0.2	NA	K20R, V35I, T39TA, M41L, K43Q, D67N, K103N, V118I, K122E, D123DN, I135T, D177E, M184V, G196E, T200A, I202V, E203D, H208Y, L210W, R211K, T215Y, K219N, P243T, V245Q, D250E, A272P, R284K, I293V
614875	297756	B	PhenoSense	3033	Clinical	162_-51		4.7	16.0	0.2	NA	V35K, T39A, M41L, K43Q, E44D, V60I, D67N, A98AS, K103N, V118I, K122E, I135T, I142IT, D177G, I178IM, V179VI, M184V, G196E, H208Y, L210W, T215Y, K219N, K223Q, L228H, Q242H, D250E, T286A, A288T
614481	297605	B	PhenoSense	3033	Clinical	11_-81		5.7	156.5	3.3	NA	M41L, D67N, K70KR, V75T, L100LI, K103KN, V118I, K122E, I142T, I178M, V179VI, Y181YC, Q182QP, H208HY, L210W, T215Y, D218E, K219E, L228H, A272P, I293V, E297V
614871	297755	B	PhenoSense	3033	Clinical	161_-67		5.7	11.0	0.9	NA	K20R, K103KN, K122E, K166R, K173KE, T200A, E204EV, Q207QK, R211EKQ, A272P, K277R, V292VIM, E297K
614555	297632	B	PhenoSense	3033	Clinical	38_434		9.7	159.4	32.0	NA	K65R, S68G, T69I, V75I, F77L, K103NS, F116Y, V118VI, D123E, Q151M, S163ST, D177E, V179I, Y181C, T200A, I202IV, Q207E, I293V, E297A, A304E
614461	297598	B	PhenoSense	3033	Clinical	4_679		1.8	59.0	2.6	NA	E6D, M41L, K122E, D123N, Y181YC, I202V, L210W, R211K, T215S, A272P, I293V
614535	297623	B	PhenoSense	3033	Clinical	29_-63		1.8	2.6	1.4	NA	V35VA, D121HY, K122E, D123DE, A158S, T165TI, E169ED, Q174KN, D177E, I178IM, G196GE, T200TI, I202IV, Q207QH, R211K, V245VE, E248D, Q278QH, I293V
615165	297867	B	PhenoSense	3033	Clinical	273_-84		1.8	11.0	0.3	NA	T27S, M41L, K43N, V60I, D67N, T69D, V90VI, K103S, V118I, K122E, I135T, Q174R, M184V, G196E, T200E, E203K, Q207E, L210W, R211K, T215Y, K219R, L228H, A272P, E297KR
615169	297868	B	PhenoSense	3033	Clinical	274_163		1.8	8.4	3.1	NA	K11KN, D123E, E138A, I142T, W153WR, A158S, T165TK, E194ED, Q197E, R211K, A272P, K281R, R284RK, V292I, I293V
615257	297904	B	PhenoSense	3033	Clinical	310_445		1.8	6.9	1.2	NA	R83K, A98G, D123E, M184V, T200A, E203D, Q207E, R211K, S251T
615301	297924	B	PhenoSense	3033	Clinical	330_309		1.8	4.4	1.6	NA	E6D, K11Q, K20KR, M41MIL, K101KE, K122E, I135IT, E138EK, Y181YC, T200I, Q207E, R211K, T215L, A272P, K277R, L283I, I293V
615385	297952	B	PhenoSense	3033	Clinical	358_200		1.8	17.0	4.3	NA	M41ML, R83RK, V90I, D123E, E138EQ, I142V, S162Y, D177E, V179I, Y181YC, T200A, T215Y, A272P, I293V
615109	297849	B	PhenoSense	3033	Clinical	255_422		2.8	80.0	4.6	NA	K20R, T39S, S68G, K101KE, K122E, Y181YC, T200A, Q207E, G213GR, E248D, D250E, A272P, K281R, T286A
614603	297651	B	PhenoSense	3033	Clinical	57_-57		6.8	30.0	0.3	NA	P1L, K20R, E28K, T39S, M41L, V60I, D67N, T69D, K70R, V75M, A98S, K103N, V118I, K122E, D123N, I135T, P170PS, M184V, L210W, R211K, F214L, T215F, K219Q, L228H, Q242QH, V245E, K277R, A288S, I293V, E297K
614685	297684	B	PhenoSense	3033	Clinical	90_-39		7.8	30.0	0.7	NA	V35M, L80LF, R83K, K103N, K122KE, I142IV, K173T, I178L, T200A, Q207E, P243PS, I244IV, E248ED, A272P, V276VI, K277R, T286A, E297K
615217	297889	B	PhenoSense	3033	Clinical	295_-45		7.8	23.0	0.4	NA	P4S, M41L, D67N, L74V, K103N, K122KE, M184V, T200I, I202V, Q207A, R211K, T215F, K219Q, V245E, A272P, I293V, L301M
614469	297600	B	PhenoSense	3033	Clinical	6_147		8.8	176.2	6.5	NA	V106I, V108I, D121H, K122E, I135IM, I142V, D177E, I178IL, Y181C, V189I, L193M, T200I, T215D, K223KQ, L228R, K238KR, A272P, K277R, P294S, E297K
614475	297603	B	PhenoSense	3033	Clinical	9_-71		1.9	164.9	111.0	NA	T39A, M41L, D67N, T69D, K70R, V90I, I94L, K102Q, K103N, K122E, I142V, S162H, V179I, Y181I, M184V, G196E, T200TI, F214FL, T215F, K219Q, L228H, V245VM, E248D, A272P, I293V, E297X
614493	297608	B	PhenoSense	3033	Clinical	14_97		1.9	6.9	5.4	NA	V35M, T39A, G45GE, V60I, S68G, K122P, E138EA, E169D, I178L, V179VI, R211K, V245M, D250E, A272P, L283I, I293V, P294T
614751	297708	B	PhenoSense	3033	Clinical	114_-63		1.9	2.4	1.5	NA	E6EA, V60I, D67G, S68G, K70R, V90I, V108I, D121H, K122E, I135IT, S162F, K173N, D177E, T215I, K219E, K281R, T286A
615209	297886	B	PhenoSense	3033	Clinical	292_112		2.9	179.9	8.5	NA	V35M, T39S, S48T, V90I, K122E, D123E, Q174G, Y181C, G196E, I202V, K219N, L228LR, P243Q, V245E, A272P, V292I, E297R
614711	297694	B	PhenoSense	3033	Clinical	100_-66		3.9	14.0	0.2	NA	K20KR, V35I, T39A, M41L, K43KE, K49KR, V60I, D67N, L74LI, V75VL, K103N, Q197K, H208HY, L210W, R211K, T215Y, K219R, Q278N, T286A
615005	297807	B	PhenoSense	3033	Clinical	213_-54		3.9	7.3	0.4	NA	I47IF, D67HN, T69S, K70R, L74LI, I94L, K103N, D123E, I142V, S162C, D177E, M184V, T200A, I202IV, T215Y, K219E, L228H, V245E, A288AT
614625	297659	B	PhenoSense	3033	Clinical	65_-59		5.9	211.9	33.0	NA	K20R, V35T, T39A, V60VI, D67N, T69N, K70R, A98S, K102KQ, K103KN, I135V, S162F, Q174R, D177DG, V179VI, Y181C, M184MV, K219E, P225H, K281R, A288AT
615409	297959	B	PhenoSense	3033	Clinical	365_-79		6.9	21.0	0.6	NA	V35IT, V60I, V90VI, A98S, K103NS, I135V, M184V, R211K, V245VA, A272P, T286AS, E297EDG
614657	297673	B	PhenoSense	3033	Clinical	79_-95		7.9	45.0	0.3	NA	K20KR, T39K, M41L, K43E, K64KR, D67N, K103N, V118I, K122E, D123N, I135IT, M184V, G196E, E203K, Q207E, L210W, T215Y, K219KN, V292VI, I293IV
615303	297925	B	PhenoSense	3033	Clinical	331_-42		7.9	160.7	2.2	NA	K20R, V35I, M41L, K43Q, E44D, V60I, D67N, T69D, K103N, V108I, V118I, D121H, K122E, D177E, V179I, Y181C, M184V, T200A, Q207E, L210W, R211K, T215Y, H221Y, L228H, V245T, Q278H, T286A
615105	297848	B	PhenoSense	3033	Clinical	254_150		9.9	24.0	1.3	NA	K20R, K103KN, K122KE, S162C, Q174K, D177E, R211K, P225PH, V245E, T286A, I293V
615285	297917	B	PhenoSense	3033	Clinical	323_-84		9.9	44.0	0.2	NA	K20R, V35IM, M41L, K43E, V60VI, S68SG, A98G, K102KR, K103N, V118I, K122E, Q174QP, D177DG, M184V, T200A, E203D, Q207E, L210W, R211K, T215Y, L228H, A272P, Q278H, E291D, I293V, E297A
614785	297721	B	PhenoSense	3033	Clinical	127_-82		0.1	0.2	0.1	NA	V35I, M41L, K43N, S68SG, V108VI, V118VI, K122E, K166R, K173X, Q174QR, I178M, V179VIM, M184V, G196E, E203KQ, Q207D, L210W, R211K, T215Y, A272P, K277R, T286A, I293V
614807	297732	B	PhenoSense	3033	Clinical	138_-77		0.1	0.1	0.1	NA	K20R, M41L, E44D, V60I, D67N, T69D, V118I, K122KE, I135T, S162C, M184V, E203EK, Q207E, H208HY, L210W, R211K, T215Y, K219KN, L228H, V245K, A272P, K277R, I293V, P294S
615101	297847	B	PhenoSense	3033	Clinical	253_-82		0.1	0.1	0.1	NA	S3C, K20R, V21I, K70N, R83K, S162C, S163A, M184V, T200A, T215Y, L228H, A272P, R284K, T286TA, I293V, T296S, E297R
615173	297870	B	PhenoSense	3033	Clinical	276_-63		0.1	0.1	0.1	NA	E6D, M41L, K43KE, L74V, V118I, K122E, D123DE, I135V, S162C, M184V, T200TI, Q207E, L210W, R211K, T215Y, L228H, A272P, K277R, I293V, E297A
615445	297972	B	PhenoSense	3033	Clinical	378_-58		0.1	0.1	0.1	NA	V21VI, T39TAS, M41L, K43KEQ, E44D, D67N, T69D, G99GE, V118I, K122E, I135T, S162C, M184V, T200E, H208Y, L210W, R211K, T215Y, K249Q, A272P, K277R, Q278H, A288AT, I293V
614571	297639	B	PhenoSense	3033	Clinical	45_-84		0.2	0.2	0.1	NA	V21I, V35I, M41L, K43N, K49R, I50IV, E53D, V60I, D67N, E79ED, R83K, K102KR, D123E, I135T, E138A, M184V, L210LW, T215Y, D250E, A272P, K277R, K281R, T286A, V292I, I293V, E297K
614581	297643	B	PhenoSense	3033	Clinical	49_-61		0.2	0.1	0.2	NA	P1L, K43KQ, K64H, D67N, T69N, K70R, L74I, V118I, Q174QK, M184V, I195IT, G196E, I202IV, E203K, Q207E, F214L, T215F, K219Q, L228H, V245X, A288T, I293V
614627	297660	B	PhenoSense	3033	Clinical	66_-77		0.2	0.4	0.1	NA	K20R, V21I, T39D, M41L, V60I, D67N, T69D, V75I, E79D, R83K, K104KR, V118I, K122KE, I142V, V179I, M184V, E194D, G196E, T200A, E203V, Q207E, H208Y, L210W, R211K, T215Y, K223T, A272P, K275KR
614677	297681	B	PhenoSense	3033	Clinical	87_-58		0.2	0.2	0.1	NA	V35I, E40F, M41L, K43E, D67N, K70Q, V111I, V118I, K122E, E169D, D177E, I178L, E203D, H208Y, L210W, R211K, T215Y, K219R, A272AP, K277KR, T286TA, I293V, P294Q, E297K
614755	297709	B	PhenoSense	3033	Clinical	115_-56		0.2	0.2	0.3	NA	I2IV, V35T, V60I, D67N, T69D, K70R, V118I, K122E, D123S, A158S, M184V, Q197H, L210W, R211K, F214L, T215F, K219Q, L228H, V245K, D250E, I293V, E297A
614863	297752	B	PhenoSense	3033	Clinical	158_-50		0.2	0.3	0.3	NA	T39A, E40X, M41L, K43KE, T69ADV, L74LI, V118VI, K122E, D123DN, I135L, S162Y, V179I, M184V, T200A, H208HY, L210W, R211RK, T215Y, K219R, L228H, Q242H, V245K, A272P
614881	297759	B	PhenoSense	3033	Clinical	165_-44		0.2	0.2	0.2	NA	T7TA, V8VI, K20KR, M41L, V60I, D67N, T69N, K70R, V90I, A98AS, K122E, D123N, I142IV, S162Y, V179I, M184V, T200TA, R211K, T215Y, K219Q, E224ED, L228LH, K277R, T286A, A288S, E297R
614901	297768	B	PhenoSense	3033	Clinical	174_-52		0.2	0.4	0.1	NA	M41L, K43E, E44A, K49R, I50IV, A62V, S117A, V118I, K122KE, E169D, I178L, L187I, T200A, E203A, Q207E, H208Y, R211K, F214L, T215FY, L228LH, Q242QR, V245KQ, L283I, R284K, T286A, I293IV
614991	297800	B	PhenoSense	3033	Clinical	206_-47		0.2	0.2	0.2	NA	E28EA, K32E, V35K, T39A, M41L, V60I, D67N, T69TN, A98S, K101H, V111VIM, V118I, D121CY, K122E, I135R, Q174R, D177G, M184V, T200A, E203K, Q207D, H208Y, L210F, R211K, T215Y, K223E, E248D, A272P, T286A, I293V, E297K
615007	297808	B	PhenoSense	3033	Clinical	214_-87		0.2	0.3	0.2	NA	K20R, M41L, E44D, D67N, K102Q, V118I, K122E, K173R, M184V, G196E, E203K, Q207E, H208Y, L210W, R211K, T215Y, K223E, E224K, E297K
615023	297815	B	PhenoSense	3033	Clinical	221_-65		0.2	0.3	0.2	NA	M41L, K43Q, E44D, T69D, A98S, V118I, K122E, D123DN, I135T, V179I, M184V, G196E, T200TA, I202V, L210W, R211K, T215Y, K219R, L228HR, V245VE, A272P, E297K
615093	297844	B	PhenoSense	3033	Clinical	250_-57		0.2	0.2	0.2	NA	V35VI, T39TK, M41L, K43EQ, E44D, D67N, T69D, W88C, V118I, K122E, S162A, V189VI, T200EK, E203EK, Q207DE, H208FY, L210W, R211K, F214FL, T215CSY, K219KR, R284RK, T286A, A288AS
615095	297845	B	PhenoSense	3033	Clinical	251_-62		0.2	0.1	0.2	NA	V35T, E40ED, M41L, V60I, D67N, K70KR, I135V, S162A, D177E, G196GE, Q207A, H208Y, R211K, T215F, K219Q, A272P, K277R, T286A, E297K
615159	297865	B	PhenoSense	3033	Clinical	271_-64		0.2	0.2	0.2	NA	T39A, M41L, K43Q, E44ED, D67N, T69D, V118VI, D121Y, K122E, D177E, V179I, M184V, T200A, E203AV, Q207E, L210W, R211K, T215Y, L228Q, V245K, T286A, I293V
615183	297875	B	PhenoSense	3033	Clinical	281_-82		0.2	0.2	0.2	NA	M41L, V60VI, T69TI, T84TI, V108VI, V118VI, K122KE, I135V, V179VI, M184V, G196KQ, Q197E, T200AE, E203EK, E204ED, L210W, T215Y, A272G, T286A, I293V, E297K
615227	297893	B	PhenoSense	3033	Clinical	299_-51		0.2	0.1	0.2	NA	E6EK, I31V, V35M, T39TA, M41L, K43E, E44ED, S68G, V90I, V118I, K122E, S162Y, V179I, M184V, G196E, L210W, R211K, T215Y, A272P, K275R, T286A, I293V
615261	297906	B	PhenoSense	3033	Clinical	312_-56		0.2	0.2	0.2	NA	K20R, M41L, K43E, V60I, D67N, T69D, K102KR, V118I, I135V, M184V, L210W, R211K, T215Y, V241VI, I257V, E297K
615289	297919	B	PhenoSense	3033	Clinical	325_-70		0.2	0.1	0.2	NA	D67N, T69D, K70R, D123E, I135V, M184V, G196E, I202V, T215F, K219Q, L228LR, P243H, V245E, A272P, K281R, E297K
615329	297933	B	PhenoSense	3033	Clinical	339_-54		0.2	0.2	0.1	NA	M41L, S68G, K70KN, L74I, V75T, D123E, I142T, S162A, M184V, L210W, R211K, T215Y, Q242R, A272P
615349	297940	B	PhenoSense	3033	Clinical	346_-54		0.2	0.2	0.1	NA	P1L, I2V, V21I, T39TK, K43KE, E44D, D67N, T69D, V118I, D121HY, K122E, I135T, I142T, S162C, D177E, M184V, G196E, L210W, R211IK, F214L, T215Y, D218E, A272P, K277R, T286A, A288T, E297R
615423	297964	B	PhenoSense	3033	Clinical	370_-42		0.2	0.2	0.2	NA	K20R, T27S, V35L, M41L, K43N, W71WR, V118I, K122E, L149LP, Q174QK, M184V, L210W, R211K, T215Y, A272P, K277R, Q278H, T286A, I293V
615443	297971	B	PhenoSense	3033	Clinical	377_-48		0.2	0.2	0.1	NA	P4S, T39A, M41L, K43E, E44D, D67N, W88S, V118I, K122E, I142IV, S162Y, V179VI, M184V, G190GA, T200I, E203K, Q207DE, L210W, R211K, T215Y, K219X, K223KE, A272P, K275KR, K281R, E297K
615507	297994	B	PhenoSense	3033	Clinical	400_-59		0.2	0.2	0.1	NA	T27S, M41L, K43KQ, V75VL, V118VI, I142IT, K166KR, M184V, L210W, R211RK, T215Y, E248D, A272P, K277R, E297K
615515	297997	B	PhenoSense	3033	Clinical	403_-42		0.2	0.2	0.1	NA	M41L, K43Q, E44D, D67N, T69D, V118I, K122E, D123DN, I135T, S162C, D177DG, M184V, H208X, L210W, R211K, T215Y, D218DE, K223KE, V245E, A272AP, K277R, Q278H, T286A, A288S, I293V, E297Q
615517	297998	B	PhenoSense	3033	Clinical	404_-60		0.2	0.1	0.2	NA	K20R, V35I, T39A, M41L, D67N, V75L, F77L, V118I, K122P, I142V, K166R, D177E, V179I, M184V, T200A, I202V, Q207QH, L210W, T215Y, K219N, V245M, E248ED, D250DE, A272P, K277R, I293V
614537	297624	B	PhenoSense	3033	Clinical	30_-84		0.3	0.3	0.2	NA	K20R, V21I, V35T, T39TA, M41L, K43E, E44D, V118I, D121H, K122E, D177E, M184V, Q207E, L210W, T215Y, I293V
614697	297689	B	PhenoSense	3033	Clinical	95_-64		0.3	0.2	0.3	NA	P1L, K20R, V35I, D67N, T69TN, K70KR, K103KE, V179I, M184V, I202IV, L210X, R211RK, T215Y, K219E, V261I, K277R, L283I, I293V, P294Q
614701	297691	B	PhenoSense	3033	Clinical	97_-75		0.3	0.3	0.4	NA	A62AV, K65R, S68G, D123E, Q174K, D177E, M184V, T200A, R211K, F214FL, M230MR, V245X, A272P, T286A, I293V
614725	297699	B	PhenoSense	3033	Clinical	105_-50		0.3	0.4	0.2	NA	E6D, T39TA, M41L, D67DN, V75VA, K102KR, V118I, K122E, I142V, M184V, T200A, L210W, R211K, T215Y, A272P, T286A, I293IV
614739	297704	B	PhenoSense	3033	Clinical	110_-67		0.3	0.5	0.2	NA	T39A, M41L, K43Q, S68G, L74V, V118I, D123E, I135T, M184V, T200A, E203D, H208F, L210X, R211K, T215Y, A272P, I293V
614779	297718	B	PhenoSense	3033	Clinical	124_-62		0.3	0.4	0.2	NA	K20KR, T39A, M41L, K43N, I47IF, K49R, D67N, K73KN, V118VI, K122E, I135M, D177EG, I178IV, M184V, Q207QR, L210LW, R211X, T215Y, T286TA, P294T
614815	297735	A	PhenoSense	3033	Clinical	141_-86		0.3	0.2	0.2	NA	P4H, K11T, K20R, V21VI, V35T, T39A, E40D, S48T, V60I, V118VI, K122E, D123NS, K173S, Q174KR, D177E, I178M, V179T, T200A, Q207E, R211S, F214L, V245Q, E248D, T286A, E291ED, I293V, P294V
614939	297782	B	PhenoSense	3033	Clinical	188_-64		0.3	0.1	0.2	NA	E6D, V8VI, M41L, L74LI, K122E, D123E, I135V, S162C, D177N, M184V, T200TI, T215Y, A288S, I293V
[truncated: 367 more rows]
