# Supplementary material for: Web Service for HIV Drug Resistance Prediction Based on Analysis of Amino Acid Substitutions in Main Drug Targets
Source: Viruses. 2023 Nov 11;15(11):2245. doi: 10.3390/v15112245 (PMC10674809; doi:10.3390/v15112245)
Supplement: Supplementary file 1 [file viruses-15-02245-s001.zip › viruses-2670024-supplementary/Test_Stanford_DB/NRTI_DataSet.Full_test_filled_in_yellow.xlsx]

## Sheet: NRTI_DataSet.Full
SeqID	PtID	Subtype	Method	RefID	Type	IsolateName	SeqType	3TC	ABC	AZT	D4T	DDI	TDF	P1	P2	P3	P4	P5	P6	P7	P8	P9	P10	P11	P12	P13	P14	P15	P16	P17	P18	P19	P20	P21	P22	P23	P24	P25	P26	P27	P28	P29	P30	P31	P32	P33	P34	P35	P36
7294	11630	B	Biochemical	67	Lab	L74V		NA	NA	NA	NA	5.6	NA	.	-	-	-	-	-	-	-	-	-	-	-	-	-	-	-	-	-	-	-	-	-	-	-	-	-	-	-	-	-	-	-	-	-	-	-
7295	11630	B	Biochemical	67	Lab	M184V		NA	NA	NA	1.3	1.7	NA	.	-	-	-	-	-	-	-	-	-	-	-	-	-	-	-	-	-	-	-	-	-	-	-	-	-	-	-	-	-	-	-	-	-	-	-
1978	419	C	PBMC	69	Clinical	Z1373		2.0	NA	2.0	NA	0.9	NA	.	.	.	.	.	.	.	.	.	.	.	.	.	.	.	.	.	.	.	.	.	.	.	.	.	-	-	-	-	-	-	-	-	-	T	-
1981	422	C	PBMC	69	Clinical	Z1624		0.3	NA	1.0	NA	1.1	NA	.	.	.	.	.	.	.	.	.	.	.	.	.	.	.	.	.	.	.	.	.	.	.	.	.	-	-	-	-	-	-	-	-	-	T	A
1983	424	C	PBMC	69	Clinical	Z1875		0.4	NA	1.0	NA	1.1	NA	.	.	.	.	.	.	.	.	.	.	.	.	.	.	.	.	.	.	.	.	.	.	.	.	.	-	-	-	-	-	-	-	-	-	T	A
1984	425	C	PBMC	69	Clinical	Z2107		0.8	NA	1.0	NA	0.9	NA	.	.	.	.	.	.	.	.	.	.	.	.	.	.	.	.	.	.	.	.	.	.	.	.	.	-	-	-	-	-	-	-	-	-	T	-
1988	429	C	PBMC	69	Clinical	Z84		2.0	NA	1.0	NA	1.2	NA	.	.	.	.	.	.	.	.	.	.	.	.	.	.	.	.	.	.	.	.	.	.	.	.	.	-	-	-	-	-	-	-	-	-	K	-
2067	470	B	PBMC	72	Clinical	JIDP26W0		1.0	NA	1.0	1.0	0.8	NA	.	.	.	.	.	.	.	.	.	.	.	.	.	.	.	.	.	.	.	.	.	.	.	.	.	-	-	-	-	-	-	-	-	-	-	-
2116	470	B	PBMC	72	Clinical	JIDP26W88		2.0	NA	1000.0	17.0	13.0	NA	.	.	.	.	.	.	.	.	.	.	.	.	.	.	.	.	.	.	.	.	.	.	.	.	.	-	-	-	-	-	-	-	-	-	-	-
7297	11630	B	Plaque reduction	113	Lab	NL43		NA	NA	1.0	NA	1.0	NA	-	-	-	-	-	-	-	-	-	-	-	-	-	-	-	-	-	-	-	-	-	-	-	-	-	-	-	-	-	-	-	-	-	-	-	-
7298	11630	B	Plaque reduction	113	Lab	NL43-T69D		NA	NA	1.0	NA	1.1	NA	-	-	-	-	-	-	-	-	-	-	-	-	-	-	-	-	-	-	-	-	-	-	-	-	-	-	-	-	-	-	-	-	-	-	-	-
7299	11630	B	Plaque reduction	113	Lab	43-69-165		NA	NA	1.0	NA	1.0	NA	-	-	-	-	-	-	-	-	-	-	-	-	-	-	-	-	-	-	-	-	-	-	-	-	-	-	-	-	-	-	-	-	-	-	-	-
2562	610	B	PBMC	168	Clinical	2-1196-6D		400.0	NA	500.0	4.0	2.9	NA	-	-	-	-	-	-	-	-	-	-	-	-	-	-	-	-	-	-	-	R	-	-	-	-	-	-	-	-	-	-	-	-	-	-	-	-
39118	611	B	PBMC	168	Clinical	3-197C		130.0	6.0	38.0	4.6	11.0	1.0	.	.	.	.	.	.	.	.	.	.	.	.	.	.	.	.	.	.	.	.	.	.	.	.	.	-	-	-	-	-	-	-	-	-	I	-
39118	611	B	PBMC	168	Clinical	3-197C		130.0	6.0	38.0	4.6	3.0	1.0	.	.	.	.	.	.	.	.	.	.	.	.	.	.	.	.	.	.	.	.	.	.	.	.	.	-	-	-	-	-	-	-	-	-	I	-
39118	611	B	PBMC	168	Clinical	3-197C		130.0	6.0	38.0	3.0	11.0	1.0	.	.	.	.	.	.	.	.	.	.	.	.	.	.	.	.	.	.	.	.	.	.	.	.	.	-	-	-	-	-	-	-	-	-	I	-
39118	611	B	PBMC	168	Clinical	3-197C		130.0	6.0	38.0	3.0	3.0	1.0	.	.	.	.	.	.	.	.	.	.	.	.	.	.	.	.	.	.	.	.	.	.	.	.	.	-	-	-	-	-	-	-	-	-	I	-
39118	611	B	PBMC	168	Clinical	3-197C		130.0	6.0	90.0	4.6	11.0	1.0	.	.	.	.	.	.	.	.	.	.	.	.	.	.	.	.	.	.	.	.	.	.	.	.	.	-	-	-	-	-	-	-	-	-	I	-
39118	611	B	PBMC	168	Clinical	3-197C		130.0	6.0	90.0	4.6	3.0	1.0	.	.	.	.	.	.	.	.	.	.	.	.	.	.	.	.	.	.	.	.	.	.	.	.	.	-	-	-	-	-	-	-	-	-	I	-
39118	611	B	PBMC	168	Clinical	3-197C		130.0	6.0	90.0	3.0	11.0	1.0	.	.	.	.	.	.	.	.	.	.	.	.	.	.	.	.	.	.	.	.	.	.	.	.	.	-	-	-	-	-	-	-	-	-	I	-
39118	611	B	PBMC	168	Clinical	3-197C		130.0	6.0	90.0	3.0	3.0	1.0	.	.	.	.	.	.	.	.	.	.	.	.	.	.	.	.	.	.	.	.	.	.	.	.	.	-	-	-	-	-	-	-	-	-	I	-
39118	611	B	PBMC	168	Clinical	3-197C		400.0	6.0	38.0	4.6	11.0	1.0	.	.	.	.	.	.	.	.	.	.	.	.	.	.	.	.	.	.	.	.	.	.	.	.	.	-	-	-	-	-	-	-	-	-	I	-
39118	611	B	PBMC	168	Clinical	3-197C		400.0	6.0	38.0	4.6	3.0	1.0	.	.	.	.	.	.	.	.	.	.	.	.	.	.	.	.	.	.	.	.	.	.	.	.	.	-	-	-	-	-	-	-	-	-	I	-
39118	611	B	PBMC	168	Clinical	3-197C		400.0	6.0	38.0	3.0	11.0	1.0	.	.	.	.	.	.	.	.	.	.	.	.	.	.	.	.	.	.	.	.	.	.	.	.	.	-	-	-	-	-	-	-	-	-	I	-
39118	611	B	PBMC	168	Clinical	3-197C		400.0	6.0	38.0	3.0	3.0	1.0	.	.	.	.	.	.	.	.	.	.	.	.	.	.	.	.	.	.	.	.	.	.	.	.	.	-	-	-	-	-	-	-	-	-	I	-
39118	611	B	PBMC	168	Clinical	3-197C		400.0	6.0	90.0	4.6	11.0	1.0	.	.	.	.	.	.	.	.	.	.	.	.	.	.	.	.	.	.	.	.	.	.	.	.	.	-	-	-	-	-	-	-	-	-	I	-
39118	611	B	PBMC	168	Clinical	3-197C		400.0	6.0	90.0	4.6	3.0	1.0	.	.	.	.	.	.	.	.	.	.	.	.	.	.	.	.	.	.	.	.	.	.	.	.	.	-	-	-	-	-	-	-	-	-	I	-
39118	611	B	PBMC	168	Clinical	3-197C		400.0	6.0	90.0	3.0	11.0	1.0	.	.	.	.	.	.	.	.	.	.	.	.	.	.	.	.	.	.	.	.	.	.	.	.	.	-	-	-	-	-	-	-	-	-	I	-
39118	611	B	PBMC	168	Clinical	3-197C		400.0	6.0	90.0	3.0	3.0	1.0	.	.	.	.	.	.	.	.	.	.	.	.	.	.	.	.	.	.	.	.	.	.	.	.	.	-	-	-	-	-	-	-	-	-	I	-
6418	11630	B	Plaque reduction	497	Lab	HXB2		NA	NA	1.0	NA	NA	NA	-	-	-	-	-	-	-	-	-	-	-	-	-	-	-	-	-	-	-	-	-	-	-	-	-	-	-	-	-	-	-	-	-	-	-	-
6419	11630	B	Plaque reduction	497	Lab	HXB2-M41L		NA	NA	4.0	NA	NA	NA	-	-	-	-	-	-	-	-	-	-	-	-	-	-	-	-	-	-	-	-	-	-	-	-	-	-	-	-	-	-	-	-	-	-	-	-
6420	11630	B	Plaque reduction	497	Lab	HXB2-K70R		NA	NA	8.0	NA	NA	NA	-	-	-	-	-	-	-	-	-	-	-	-	-	-	-	-	-	-	-	-	-	-	-	-	-	-	-	-	-	-	-	-	-	-	-	-
6421	11630	B	Plaque reduction	497	Lab	HXB2-T215Y		NA	NA	16.0	NA	NA	NA	-	-	-	-	-	-	-	-	-	-	-	-	-	-	-	-	-	-	-	-	-	-	-	-	-	-	-	-	-	-	-	-	-	-	-	-
6422	11630	B	Plaque reduction	497	Lab	41-215		NA	NA	64.0	NA	NA	NA	-	-	-	-	-	-	-	-	-	-	-	-	-	-	-	-	-	-	-	-	-	-	-	-	-	-	-	-	-	-	-	-	-	-	-	-
6423	11630	B	Plaque reduction	497	Lab	HXB2-41-70		NA	NA	9.0	NA	NA	NA	-	-	-	-	-	-	-	-	-	-	-	-	-	-	-	-	-	-	-	-	-	-	-	-	-	-	-	-	-	-	-	-	-	-	-	-
6424	11630	B	Plaque reduction	497	Lab	70-215		NA	NA	6.0	NA	NA	NA	-	-	-	-	-	-	-	-	-	-	-	-	-	-	-	-	-	-	-	-	-	-	-	-	-	-	-	-	-	-	-	-	-	-	-	-
6425	11630	B	Plaque reduction	497	Lab	41-70-215		NA	NA	34.0	NA	NA	NA	-	-	-	-	-	-	-	-	-	-	-	-	-	-	-	-	-	-	-	-	-	-	-	-	-	-	-	-	-	-	-	-	-	-	-	-
6426	11630	B	Plaque reduction	497	Lab	41-67-215		NA	NA	43.0	NA	NA	NA	-	-	-	-	-	-	-	-	-	-	-	-	-	-	-	-	-	-	-	-	-	-	-	-	-	-	-	-	-	-	-	-	-	-	-	-
6427	11630	B	Plaque reduction	497	Lab	67-70-215		NA	NA	31.0	NA	NA	NA	-	-	-	-	-	-	-	-	-	-	-	-	-	-	-	-	-	-	-	-	-	-	-	-	-	-	-	-	-	-	-	-	-	-	-	-
6428	11630	B	Plaque reduction	497	Lab	41-67-70-2		NA	NA	180.0	NA	NA	NA	-	-	-	-	-	-	-	-	-	-	-	-	-	-	-	-	-	-	-	-	-	-	-	-	-	-	-	-	-	-	-	-	-	-	-	-
6429	11630	B	Plaque reduction	497	Lab	67-70-215F		NA	NA	150.0	NA	NA	NA	-	-	-	-	-	-	-	-	-	-	-	-	-	-	-	-	-	-	-	-	-	-	-	-	-	-	-	-	-	-	-	-	-	-	-	-
6430	11630	B	Plaque reduction	497	Lab	41-67-70-2		NA	NA	51.0	NA	NA	NA	-	-	-	-	-	-	-	-	-	-	-	-	-	-	-	-	-	-	-	-	-	-	-	-	-	-	-	-	-	-	-	-	-	-	-	-
6431	11630	B	Plaque reduction	497	Lab	67-70-215-		NA	NA	120.0	NA	NA	NA	-	-	-	-	-	-	-	-	-	-	-	-	-	-	-	-	-	-	-	-	-	-	-	-	-	-	-	-	-	-	-	-	-	-	-	-
6432	11630	B	Plaque reduction	497	Lab	41-67-70-2		NA	NA	180.0	NA	NA	NA	-	-	-	-	-	-	-	-	-	-	-	-	-	-	-	-	-	-	-	-	-	-	-	-	-	-	-	-	-	-	-	-	-	-	-	-
6461	11630	B	Plaque reduction	520	Lab	HXB2		1.0	NA	1.0	1.0	1.0	NA	-	-	-	-	-	-	-	-	-	-	-	-	-	-	-	-	-	-	-	-	-	-	-	-	-	-	-	-	-	-	-	-	-	-	-	-
6462	11630	B	Plaque reduction	520	Lab	HXB2-L74V		NA	NA	1.0	1.7	6.0	NA	-	-	-	-	-	-	-	-	-	-	-	-	-	-	-	-	-	-	-	-	-	-	-	-	-	-	-	-	-	-	-	-	-	-	-	-
6463	11630	B	Plaque reduction	520	Lab	HXB2-V75T		3.0	NA	2.0	7.6	5.5	NA	-	-	-	-	-	-	-	-	-	-	-	-	-	-	-	-	-	-	-	-	-	-	-	-	-	-	-	-	-	-	-	-	-	-	-	-
6464	11630	B	Plaque reduction	520	Lab	H75-215		NA	NA	3.6	3.3	NA	NA	-	-	-	-	-	-	-	-	-	-	-	-	-	-	-	-	-	-	-	-	-	-	-	-	-	-	-	-	-	-	-	-	-	-	-	-
6465	11630	B	Plaque reduction	520	Lab	HXB2-M184V		NA	NA	1.0	1.1	NA	NA	-	-	-	-	-	-	-	-	-	-	-	-	-	-	-	-	-	-	-	-	-	-	-	-	-	-	-	-	-	-	-	-	-	-	-	-
6466	11630	B	Plaque reduction	520	Lab	H75-184		NA	NA	1.2	2.2	NA	NA	-	-	-	-	-	-	-	-	-	-	-	-	-	-	-	-	-	-	-	-	-	-	-	-	-	-	-	-	-	-	-	-	-	-	-	-
11806	11630	B	Plaque reduction	520	Lab	RTMC-75A		NA	NA	NA	3.3	2.0	NA	-	-	-	-	-	-	-	-	-	-	-	-	-	-	-	-	-	-	-	-	-	-	-	-	-	-	-	-	-	-	-	-	-	-	-	-
11807	11630	B	Plaque reduction	520	Lab	Y-215		NA	NA	24.0	1.3	NA	NA	-	-	-	-	-	-	-	-	-	-	-	-	-	-	-	-	-	-	-	-	-	-	-	-	-	-	-	-	-	-	-	-	-	-	-	-
7507	11630	B	Plaque reduction	524	Lab	41-215		1.0	NA	65.0	NA	1.9	NA	-	-	-	-	-	-	-	-	-	-	-	-	-	-	-	-	-	-	-	-	-	-	-	-	-	-	-	-	-	-	-	-	-	-	-	-
7508	11630	B	Plaque reduction	524	Lab	41-74-215		NA	NA	33.0	NA	8.9	NA	-	-	-	-	-	-	-	-	-	-	-	-	-	-	-	-	-	-	-	-	-	-	-	-	-	-	-	-	-	-	-	-	-	-	-	-
7509	11630	B	Plaque reduction	524	Lab	41-74-181-		NA	NA	7.0	NA	4.5	NA	-	-	-	-	-	-	-	-	-	-	-	-	-	-	-	-	-	-	-	-	-	-	-	-	-	-	-	-	-	-	-	-	-	-	-	-
7510	11630	B	Plaque reduction	524	Lab	41-106-215		NA	NA	110.0	NA	NA	NA	-	-	-	-	-	-	-	-	-	-	-	-	-	-	-	-	-	-	-	-	-	-	-	-	-	-	-	-	-	-	-	-	-	-	-	-
39379	11630	B	Plaque reduction	524	Lab	41-74-106-		1.0	NA	9.4	NA	9.4	NA	-	-	-	-	-	-	-	-	-	-	-	-	-	-	-	-	-	-	-	-	-	-	-	-	-	-	-	-	-	-	-	-	-	-	-	-
7512	11630	B	Plaque reduction	524	Lab	41-74-106-		2000.0	NA	1.0	NA	19.0	NA	-	-	-	-	-	-	-	-	-	-	-	-	-	-	-	-	-	-	-	-	-	-	-	-	-	-	-	-	-	-	-	-	-	-	-	-
7513	11630	B	Plaque reduction	555	Lab	161L-208Y		NA	NA	0.1	0.6	1.0	NA	-	-	-	-	-	-	-	-	-	-	-	-	-	-	-	-	-	-	-	-	-	-	-	-	-	-	-	-	-	-	-	-	-	-	-	-
7514	11630	B	Plaque reduction	555	Lab	LAI		NA	NA	1.0	1.0	1.0	NA	-	-	-	-	-	-	-	-	-	-	-	-	-	-	-	-	-	-	-	-	-	-	-	-	-	-	-	-	-	-	-	-	-	-	-	-
7503	11630	B	PBMC	631	Lab	HXB2-SUM9		NA	NA	1.0	1.0	1.0	NA	-	-	-	-	-	-	-	-	-	-	-	-	-	-	-	-	-	-	-	-	-	-	-	-	-	-	-	-	-	-	-	-	-	-	-	-
7504	11630	B	PBMC	631	Lab	HXB2-SUM8		NA	NA	10.0	3.1	5.0	NA	-	-	-	-	-	-	-	-	-	-	-	-	-	-	-	-	-	-	-	-	-	-	-	-	-	-	-	-	-	-	-	-	-	-	-	-
7505	11630	B	PBMC	631	Lab	HXB2-SUM12		NA	NA	320.0	100.0	43.0	NA	-	-	-	-	-	-	-	-	-	-	-	-	-	-	-	-	-	-	-	-	-	-	-	-	-	-	-	-	-	-	-	-	-	-	-	-
7506	11630	B	PBMC	631	Lab	HXB2-SUM13		NA	NA	320.0	69.0	43.0	NA	-	-	-	-	-	-	-	-	-	-	-	-	-	-	-	-	-	-	-	-	-	-	-	-	-	-	-	-	-	-	-	-	-	-	-	-
6139	11630	B	Plaque reduction	640	Lab	HXB74		2.4	3.8	2.0	1.0	7.5	NA	-	-	-	-	-	-	-	-	-	-	-	-	-	-	-	-	-	-	-	-	-	-	-	-	-	-	-	-	-	-	-	-	-	-	-	-
6139	11630	B	Plaque reduction	640	Lab	HXB74		2.4	3.8	2.0	1.0	3.0	NA	-	-	-	-	-	-	-	-	-	-	-	-	-	-	-	-	-	-	-	-	-	-	-	-	-	-	-	-	-	-	-	-	-	-	-	-
6139	11630	B	Plaque reduction	640	Lab	HXB74		2.4	3.8	1.0	1.0	7.5	NA	-	-	-	-	-	-	-	-	-	-	-	-	-	-	-	-	-	-	-	-	-	-	-	-	-	-	-	-	-	-	-	-	-	-	-	-
6139	11630	B	Plaque reduction	640	Lab	HXB74		2.4	3.8	1.0	1.0	3.0	NA	-	-	-	-	-	-	-	-	-	-	-	-	-	-	-	-	-	-	-	-	-	-	-	-	-	-	-	-	-	-	-	-	-	-	-	-
6138	11630	B	Plaque reduction	640	Lab	HXB215		NA	NA	20.0	NA	1.3	NA	-	-	-	-	-	-	-	-	-	-	-	-	-	-	-	-	-	-	-	-	-	-	-	-	-	-	-	-	-	-	-	-	-	-	-	-
6137	11630	B	Plaque reduction	640	Lab	HXB74_215		NA	NA	1.7	NA	8.6	NA	-	-	-	-	-	-	-	-	-	-	-	-	-	-	-	-	-	-	-	-	-	-	-	-	-	-	-	-	-	-	-	-	-	-	-	-
6467	11630	B	Plaque reduction	649	Lab	HXB2		1.0	NA	1.0	NA	1.0	NA	-	-	-	-	-	-	-	-	-	-	-	-	-	-	-	-	-	-	-	-	-	-	-	-	-	-	-	-	-	-	-	-	-	-	-	-
6467	11630	B	Plaque reduction	649	Lab	HXB2		1.0	NA	1.0	NA	1.0	NA	-	-	-	-	-	-	-	-	-	-	-	-	-	-	-	-	-	-	-	-	-	-	-	-	-	-	-	-	-	-	-	-	-	-	-	-
6467	11630	B	Plaque reduction	649	Lab	HXB2		1.0	NA	1.0	NA	1.0	NA	-	-	-	-	-	-	-	-	-	-	-	-	-	-	-	-	-	-	-	-	-	-	-	-	-	-	-	-	-	-	-	-	-	-	-	-
6468	11630	B	Plaque reduction	649	Lab	HXB2-M184V		5000.0	NA	1.0	NA	2.8	NA	-	-	-	-	-	-	-	-	-	-	-	-	-	-	-	-	-	-	-	-	-	-	-	-	-	-	-	-	-	-	-	-	-	-	-	-
6468	11630	B	Plaque reduction	649	Lab	HXB2-M184V		2000.0	NA	1.0	NA	2.8	NA	-	-	-	-	-	-	-	-	-	-	-	-	-	-	-	-	-	-	-	-	-	-	-	-	-	-	-	-	-	-	-	-	-	-	-	-
6469	11630	B	Plaque reduction	649	Lab	HXB2-Y181C		1.0	NA	NA	NA	NA	NA	-	-	-	-	-	-	-	-	-	-	-	-	-	-	-	-	-	-	-	-	-	-	-	-	-	-	-	-	-	-	-	-	-	-	-	-
6470	11630	B	Plaque reduction	649	Lab	H181-184		5000.0	NA	1.0	NA	NA	NA	-	-	-	-	-	-	-	-	-	-	-	-	-	-	-	-	-	-	-	-	-	-	-	-	-	-	-	-	-	-	-	-	-	-	-	-
6471	11630	B	Plaque reduction	649	Lab	H41-215		4.0	NA	1.0	NA	2.4	NA	-	-	-	-	-	-	-	-	-	-	-	-	-	-	-	-	-	-	-	-	-	-	-	-	-	-	-	-	-	-	-	-	-	-	-	-
6472	11630	B	Plaque reduction	649	Lab	H41-215-184		5000.0	NA	5.0	NA	3.9	NA	-	-	-	-	-	-	-	-	-	-	-	-	-	-	-	-	-	-	-	-	-	-	-	-	-	-	-	-	-	-	-	-	-	-	-	-
6474	11630	B	Plaque reduction	649	Lab	H41-215-181		5000.0	NA	4.0	NA	2.1	NA	-	-	-	-	-	-	-	-	-	-	-	-	-	-	-	-	-	-	-	-	-	-	-	-	-	-	-	-	-	-	-	-	-	-	-	-
6475	11630	B	Plaque reduction	649	Lab	H67-70-215		6.0	NA	126.0	NA	1.9	NA	-	-	-	-	-	-	-	-	-	-	-	-	-	-	-	-	-	-	-	-	-	-	-	-	-	-	-	-	-	-	-	-	-	-	-	-
6476	11630	B	Plaque reduction	649	Lab	H67-70-215		5000.0	NA	17.0	NA	2.4	NA	-	-	-	-	-	-	-	-	-	-	-	-	-	-	-	-	-	-	-	-	-	-	-	-	-	-	-	-	-	-	-	-	-	-	-	-
6477	11630	B	Plaque reduction	649	Lab	H67-70-215		5000.0	NA	4.0	NA	1.6	NA	-	-	-	-	-	-	-	-	-	-	-	-	-	-	-	-	-	-	-	-	-	-	-	-	-	-	-	-	-	-	-	-	-	-	-	-
6078	621	B	PBMC	718	Clinical	jci-4-897		8.0	NA	220.0	3.3	12.0	NA	-	-	-	-	-	ED	-	-	-	-	-	-	-	-	-	-	-	-	-	-	-	-	-	-	-	-	-	-	-	-	-	-	-	-	E	-
6082	604	B	PBMC	718	Clinical	J-A		600.0	NA	270.0	2.7	11.0	NA	-	-	-	-	-	-	-	-	-	-	-	-	-	-	-	-	-	-	-	R	-	-	-	-	-	-	-	-	-	-	-	-	-	-	-	-
6084	2327	B	PBMC	718	Clinical	jci-1		33.0	NA	150.0	8.3	15.0	NA	-	-	-	-	-	-	-	-	-	-	-	-	-	-	-	-	-	-	-	-	-	-	-	-	-	-	-	-	-	-	-	-	-	-	-	-
6089	2330	B	PBMC	718	Clinical	jci-12		33.0	NA	100.0	7.0	15.0	NA	-	-	-	-	-	-	-	-	-	-	-	-	-	-	-	-	-	-	-	-	-	-	-	-	-	-	-	-	-	-	-	-	-	-	-	-
6091	2331	B	PBMC	718	Clinical	jci-13		10.0	NA	80.0	3.3	7.0	NA	-	-	-	-	-	-	-	-	-	-	-	-	-	-	-	-	-	-	-	-	-	-	-	-	-	-	-	-	-	-	-	-	-	-	-	-
7285	11630	B	Biochemical	718	Lab	NL43		NA	NA	NA	1.0	1.0	NA	.	-	-	-	-	-	-	-	-	-	-	-	-	-	-	-	-	-	-	-	-	-	-	-	-	-	-	-	-	-	-	-	-	-	-	-
7285	11630	B	PBMC	718	Lab	NL43		1.0	NA	1.0	1.0	1.0	NA	.	-	-	-	-	-	-	-	-	-	-	-	-	-	-	-	-	-	-	-	-	-	-	-	-	-	-	-	-	-	-	-	-	-	-	-
7286	11630	B	Biochemical	718	Lab	T69SSA		NA	NA	NA	6.4	5.8	NA	.	-	-	-	-	-	-	-	-	-	-	-	-	-	-	-	-	-	-	-	-	-	-	-	-	-	-	-	-	-	-	-	-	-	-	-
7286	11630	B	PBMC	718	Lab	T69SSA		4.0	NA	6.0	0.7	6.0	NA	.	-	-	-	-	-	-	-	-	-	-	-	-	-	-	-	-	-	-	-	-	-	-	-	-	-	-	-	-	-	-	-	-	-	-	-
7288	11630	B	Biochemical	718	Lab	T69SSA-215		NA	NA	NA	25.0	16.4	NA	.	-	-	-	-	-	-	-	-	-	-	-	-	-	-	-	-	-	-	-	-	-	-	-	-	-	-	-	-	-	-	-	-	-	-	-
7288	11630	B	PBMC	718	Lab	T69SSA-215		10.0	NA	14.0	4.0	9.5	NA	.	-	-	-	-	-	-	-	-	-	-	-	-	-	-	-	-	-	-	-	-	-	-	-	-	-	-	-	-	-	-	-	-	-	-	-
7289	11630	B	Biochemical	718	Lab	T69SSG		NA	NA	NA	3.3	4.3	NA	.	-	-	-	-	-	-	-	-	-	-	-	-	-	-	-	-	-	-	-	-	-	-	-	-	-	-	-	-	-	-	-	-	-	-	-
7289	11630	B	PBMC	718	Lab	T69SSG		6.0	NA	8.0	0.7	4.0	NA	.	-	-	-	-	-	-	-	-	-	-	-	-	-	-	-	-	-	-	-	-	-	-	-	-	-	-	-	-	-	-	-	-	-	-	-
7290	11630	B	Biochemical	718	Lab	T69SSG-215		NA	NA	NA	6.9	8.3	NA	.	-	-	-	-	-	-	-	-	-	-	-	-	-	-	-	-	-	-	-	-	-	-	-	-	-	-	-	-	-	-	-	-	-	-	-
7290	11630	B	PBMC	718	Lab	T69SSG-215		17.0	NA	18.0	4.0	8.5	NA	.	-	-	-	-	-	-	-	-	-	-	-	-	-	-	-	-	-	-	-	-	-	-	-	-	-	-	-	-	-	-	-	-	-	-	-
7291	11630	B	Biochemical	718	Lab	T69SSG-41-		NA	NA	NA	11.0	14.2	NA	.	-	-	-	-	-	-	-	-	-	-	-	-	-	-	-	-	-	-	-	-	-	-	-	-	-	-	-	-	-	-	-	-	-	-	-
7291	11630	B	PBMC	718	Lab	T69SSG-41-		40.0	NA	210.0	9.7	21.0	NA	.	-	-	-	-	-	-	-	-	-	-	-	-	-	-	-	-	-	-	-	-	-	-	-	-	-	-	-	-	-	-	-	-	-	-	-
7292	11630	B	Biochemical	718	Lab	T69TSG		NA	NA	NA	5.9	8.0	NA	.	-	-	-	-	-	-	-	-	-	-	-	-	-	-	-	-	-	-	-	-	-	-	-	-	-	-	-	-	-	-	-	-	-	-	-
7292	11630	B	PBMC	718	Lab	T69TSG		9.0	NA	1.0	1.0	4.0	NA	.	-	-	-	-	-	-	-	-	-	-	-	-	-	-	-	-	-	-	-	-	-	-	-	-	-	-	-	-	-	-	-	-	-	-	-
7293	11630	B	Biochemical	718	Lab	T69S		NA	NA	NA	0.9	1.2	NA	.	-	-	-	-	-	-	-	-	-	-	-	-	-	-	-	-	-	-	-	-	-	-	-	-	-	-	-	-	-	-	-	-	-	-	-
7293	11630	B	PBMC	718	Lab	T69S		2.0	NA	2.0	1.0	3.0	NA	.	-	-	-	-	-	-	-	-	-	-	-	-	-	-	-	-	-	-	-	-	-	-	-	-	-	-	-	-	-	-	-	-	-	-	-
7294	11630	B	PBMC	718	Lab	L74V		1.0	NA	NA	NA	6.0	NA	.	-	-	-	-	-	-	-	-	-	-	-	-	-	-	-	-	-	-	-	-	-	-	-	-	-	-	-	-	-	-	-	-	-	-	-
7295	11630	B	PBMC	718	Lab	M184V		667.0	NA	1.0	NA	1.0	NA	.	-	-	-	-	-	-	-	-	-	-	-	-	-	-	-	-	-	-	-	-	-	-	-	-	-	-	-	-	-	-	-	-	-	-	-
7296	11630	B	PBMC	718	Lab	T215Y		NA	NA	16.0	NA	NA	NA	.	-	-	-	-	-	-	-	-	-	-	-	-	-	-	-	-	-	-	-	-	-	-	-	-	-	-	-	-	-	-	-	-	-	-	-
6139	11630	B	Plaque reduction	726	Lab	HXB74		2.4	3.8	2.0	1.0	7.5	NA	-	-	-	-	-	-	-	-	-	-	-	-	-	-	-	-	-	-	-	-	-	-	-	-	-	-	-	-	-	-	-	-	-	-	-	-
6139	11630	B	Plaque reduction	726	Lab	HXB74		2.4	3.8	2.0	1.0	3.0	NA	-	-	-	-	-	-	-	-	-	-	-	-	-	-	-	-	-	-	-	-	-	-	-	-	-	-	-	-	-	-	-	-	-	-	-	-
6139	11630	B	Plaque reduction	726	Lab	HXB74		2.4	3.8	1.0	1.0	7.5	NA	-	-	-	-	-	-	-	-	-	-	-	-	-	-	-	-	-	-	-	-	-	-	-	-	-	-	-	-	-	-	-	-	-	-	-	-
6139	11630	B	Plaque reduction	726	Lab	HXB74		2.4	3.8	1.0	1.0	3.0	NA	-	-	-	-	-	-	-	-	-	-	-	-	-	-	-	-	-	-	-	-	-	-	-	-	-	-	-	-	-	-	-	-	-	-	-	-
6149	11630	B	Plaque reduction	726	Lab	65R		5.2	3.0	NA	2.0	3.0	NA	-	-	-	-	-	-	-	-	-	-	-	-	-	-	-	-	-	-	-	-	-	-	-	-	-	-	-	-	-	-	-	-	-	-	-	-
6148	11630	B	Plaque reduction	726	Lab	115F		0.6	2.1	2.0	1.0	1.0	NA	-	-	-	-	-	-	-	-	-	-	-	-	-	-	-	-	-	-	-	-	-	-	-	-	-	-	-	-	-	-	-	-	-	-	-	-
6147	11630	B	Plaque reduction	726	Lab	184V		70.0	2.9	3.0	2.0	2.0	NA	-	-	-	-	-	-	-	-	-	-	-	-	-	-	-	-	-	-	-	-	-	-	-	-	-	-	-	-	-	-	-	-	-	-	-	-
6146	11630	B	Plaque reduction	726	Lab	65_74		12.0	3.6	1.0	1.0	4.0	NA	-	-	-	-	-	-	-	-	-	-	-	-	-	-	-	-	-	-	-	-	-	-	-	-	-	-	-	-	-	-	-	-	-	-	-	-
6145	11630	B	Plaque reduction	726	Lab	65_184		70.0	6.9	1.0	1.0	5.0	NA	-	-	-	-	-	-	-	-	-	-	-	-	-	-	-	-	-	-	-	-	-	-	-	-	-	-	-	-	-	-	-	-	-	-	-	-
6144	11630	B	Plaque reduction	726	Lab	65_74_184		70.0	10.0	1.0	1.0	6.0	NA	-	-	-	-	-	-	-	-	-	-	-	-	-	-	-	-	-	-	-	-	-	-	-	-	-	-	-	-	-	-	-	-	-	-	-	-
6143	11630	B	Plaque reduction	726	Lab	74_184		70.0	8.5	NA	2.0	4.0	NA	-	-	-	-	-	-	-	-	-	-	-	-	-	-	-	-	-	-	-	-	-	-	-	-	-	-	-	-	-	-	-	-	-	-	-	-
6142	11630	B	Plaque reduction	726	Lab	74_115		1.3	4.0	3.0	1.0	4.0	NA	-	-	-	-	-	-	-	-	-	-	-	-	-	-	-	-	-	-	-	-	-	-	-	-	-	-	-	-	-	-	-	-	-	-	-	-
6141	11630	B	Plaque reduction	726	Lab	115_184		70.0	6.8	2.0	2.0	5.0	NA	-	-	-	-	-	-	-	-	-	-	-	-	-	-	-	-	-	-	-	-	-	-	-	-	-	-	-	-	-	-	-	-	-	-	-	-
6140	11630	B	Plaque reduction	726	Lab	74_115_184		70.0	11.0	1.0	2.0	5.0	NA	-	-	-	-	-	-	-	-	-	-	-	-	-	-	-	-	-	-	-	-	-	-	-	-	-	-	-	-	-	-	-	-	-	-	-	-
6311	11630	B	Plaque reduction	726	Lab	HXB2		NA	1.0	1.0	NA	1.0	NA	-	-	-	-	-	-	-	-	-	-	-	-	-	-	-	-	-	-	-	-	-	-	-	-	-	-	-	-	-	-	-	-	-	-	-	-
6467	11630	B	Plaque reduction	726	Lab	HXB2		1.0	NA	1.0	NA	1.0	NA	-	-	-	-	-	-	-	-	-	-	-	-	-	-	-	-	-	-	-	-	-	-	-	-	-	-	-	-	-	-	-	-	-	-	-	-
6467	11630	B	Plaque reduction	726	Lab	HXB2		1.0	NA	1.0	NA	1.0	NA	-	-	-	-	-	-	-	-	-	-	-	-	-	-	-	-	-	-	-	-	-	-	-	-	-	-	-	-	-	-	-	-	-	-	-	-
6467	11630	B	Plaque reduction	726	Lab	HXB2		1.0	NA	1.0	NA	1.0	NA	-	-	-	-	-	-	-	-	-	-	-	-	-	-	-	-	-	-	-	-	-	-	-	-	-	-	-	-	-	-	-	-	-	-	-	-
6312	11630	B	Plaque reduction	730	Lab	74		NA	NA	2.0	NA	8.0	NA	-	-	-	-	-	-	-	-	-	-	-	-	-	-	-	-	-	-	-	-	-	-	-	-	-	-	-	-	-	-	-	-	-	-	-	-
6311	11630	B	Plaque reduction	730	Lab	HXB2		NA	1.0	1.0	NA	1.0	NA	-	-	-	-	-	-	-	-	-	-	-	-	-	-	-	-	-	-	-	-	-	-	-	-	-	-	-	-	-	-	-	-	-	-	-	-
6313	11630	B	Plaque reduction	730	Lab	181		NA	NA	1.0	NA	0.9	NA	-	-	-	-	-	-	-	-	-	-	-	-	-	-	-	-	-	-	-	-	-	-	-	-	-	-	-	-	-	-	-	-	-	-	-	-
6314	11630	B	Plaque reduction	730	Lab	74-181		NA	NA	2.0	NA	6.4	NA	-	-	-	-	-	-	-	-	-	-	-	-	-	-	-	-	-	-	-	-	-	-	-	-	-	-	-	-	-	-	-	-	-	-	-	-
6315	11630	B	Plaque reduction	730	Lab	41-215-74		NA	NA	2.0	NA	7.1	NA	-	-	-	-	-	-	-	-	-	-	-	-	-	-	-	-	-	-	-	-	-	-	-	-	-	-	-	-	-	-	-	-	-	-	-	-
6316	11630	B	Plaque reduction	730	Lab	41-215-74-1		NA	NA	2.0	NA	7.1	NA	-	-	-	-	-	-	-	-	-	-	-	-	-	-	-	-	-	-	-	-	-	-	-	-	-	-	-	-	-	-	-	-	-	-	-	-
6317	11630	B	Plaque reduction	730	Lab	41-215		NA	NA	70.0	NA	1.1	NA	-	-	-	-	-	-	-	-	-	-	-	-	-	-	-	-	-	-	-	-	-	-	-	-	-	-	-	-	-	-	-	-	-	-	-	-
6318	11630	B	Plaque reduction	730	Lab	41-215-181		NA	NA	2.0	NA	0.4	NA	-	-	-	-	-	-	-	-	-	-	-	-	-	-	-	-	-	-	-	-	-	-	-	-	-	-	-	-	-	-	-	-	-	-	-	-
6319	11630	B	Plaque reduction	730	Lab	67-70-215-2		NA	NA	150.0	NA	1.4	NA	-	-	-	-	-	-	-	-	-	-	-	-	-	-	-	-	-	-	-	-	-	-	-	-	-	-	-	-	-	-	-	-	-	-	-	-
6320	11630	B	Plaque reduction	730	Lab	67-70-215-2		NA	NA	5.0	NA	1.0	NA	-	-	-	-	-	-	-	-	-	-	-	-	-	-	-	-	-	-	-	-	-	-	-	-	-	-	-	-	-	-	-	-	-	-	-	-
6412	11630	B	Plaque reduction	738	Lab	HXB-M41L		NA	NA	4.0	NA	NA	NA	-	-	-	-	-	-	-	-	-	-	-	-	-	-	-	-	-	-	-	-	-	-	-	-	-	-	-	-	-	-	-	-	-	-	-	-
6413	11630	B	Plaque reduction	738	Lab	HXB-T215Y		NA	NA	16.0	NA	NA	NA	-	-	-	-	-	-	-	-	-	-	-	-	-	-	-	-	-	-	-	-	-	-	-	-	-	-	-	-	-	-	-	-	-	-	-	-
6414	11630	B	Plaque reduction	738	Lab	HXB-41-215		NA	NA	60.0	NA	NA	NA	-	-	-	-	-	-	-	-	-	-	-	-	-	-	-	-	-	-	-	-	-	-	-	-	-	-	-	-	-	-	-	-	-	-	-	-
6415	11630	B	Plaque reduction	738	Lab	H67-70-21		NA	NA	180.0	NA	NA	NA	-	-	-	-	-	-	-	-	-	-	-	-	-	-	-	-	-	-	-	-	-	-	-	-	-	-	-	-	-	-	-	-	-	-	-	-
6416	11630	B	Plaque reduction	738	Lab	H70-215Y-		NA	NA	120.0	NA	NA	NA	-	-	-	-	-	-	-	-	-	-	-	-	-	-	-	-	-	-	-	-	-	-	-	-	-	-	-	-	-	-	-	-	-	-	-	-
6417	11630	B	Plaque reduction	738	Lab	H70-215F-		NA	NA	150.0	NA	NA	NA	-	-	-	-	-	-	-	-	-	-	-	-	-	-	-	-	-	-	-	-	-	-	-	-	-	-	-	-	-	-	-	-	-	-	-	-
39118	611	B	PBMC	742	Clinical	3-197C		130.0	6.0	38.0	4.6	11.0	1.0	.	.	.	.	.	.	.	.	.	.	.	.	.	.	.	.	.	.	.	.	.	.	.	.	.	-	-	-	-	-	-	-	-	-	I	-
39118	611	B	PBMC	742	Clinical	3-197C		130.0	6.0	38.0	4.6	3.0	1.0	.	.	.	.	.	.	.	.	.	.	.	.	.	.	.	.	.	.	.	.	.	.	.	.	.	-	-	-	-	-	-	-	-	-	I	-
39118	611	B	PBMC	742	Clinical	3-197C		130.0	6.0	38.0	3.0	11.0	1.0	.	.	.	.	.	.	.	.	.	.	.	.	.	.	.	.	.	.	.	.	.	.	.	.	.	-	-	-	-	-	-	-	-	-	I	-
39118	611	B	PBMC	742	Clinical	3-197C		130.0	6.0	38.0	3.0	3.0	1.0	.	.	.	.	.	.	.	.	.	.	.	.	.	.	.	.	.	.	.	.	.	.	.	.	.	-	-	-	-	-	-	-	-	-	I	-
39118	611	B	PBMC	742	Clinical	3-197C		130.0	6.0	90.0	4.6	11.0	1.0	.	.	.	.	.	.	.	.	.	.	.	.	.	.	.	.	.	.	.	.	.	.	.	.	.	-	-	-	-	-	-	-	-	-	I	-
39118	611	B	PBMC	742	Clinical	3-197C		130.0	6.0	90.0	4.6	3.0	1.0	.	.	.	.	.	.	.	.	.	.	.	.	.	.	.	.	.	.	.	.	.	.	.	.	.	-	-	-	-	-	-	-	-	-	I	-
39118	611	B	PBMC	742	Clinical	3-197C		130.0	6.0	90.0	3.0	11.0	1.0	.	.	.	.	.	.	.	.	.	.	.	.	.	.	.	.	.	.	.	.	.	.	.	.	.	-	-	-	-	-	-	-	-	-	I	-
39118	611	B	PBMC	742	Clinical	3-197C		130.0	6.0	90.0	3.0	3.0	1.0	.	.	.	.	.	.	.	.	.	.	.	.	.	.	.	.	.	.	.	.	.	.	.	.	.	-	-	-	-	-	-	-	-	-	I	-
39118	611	B	PBMC	742	Clinical	3-197C		400.0	6.0	38.0	4.6	11.0	1.0	.	.	.	.	.	.	.	.	.	.	.	.	.	.	.	.	.	.	.	.	.	.	.	.	.	-	-	-	-	-	-	-	-	-	I	-
39118	611	B	PBMC	742	Clinical	3-197C		400.0	6.0	38.0	4.6	3.0	1.0	.	.	.	.	.	.	.	.	.	.	.	.	.	.	.	.	.	.	.	.	.	.	.	.	.	-	-	-	-	-	-	-	-	-	I	-
39118	611	B	PBMC	742	Clinical	3-197C		400.0	6.0	38.0	3.0	11.0	1.0	.	.	.	.	.	.	.	.	.	.	.	.	.	.	.	.	.	.	.	.	.	.	.	.	.	-	-	-	-	-	-	-	-	-	I	-
39118	611	B	PBMC	742	Clinical	3-197C		400.0	6.0	38.0	3.0	3.0	1.0	.	.	.	.	.	.	.	.	.	.	.	.	.	.	.	.	.	.	.	.	.	.	.	.	.	-	-	-	-	-	-	-	-	-	I	-
39118	611	B	PBMC	742	Clinical	3-197C		400.0	6.0	90.0	4.6	11.0	1.0	.	.	.	.	.	.	.	.	.	.	.	.	.	.	.	.	.	.	.	.	.	.	.	.	.	-	-	-	-	-	-	-	-	-	I	-
39118	611	B	PBMC	742	Clinical	3-197C		400.0	6.0	90.0	4.6	3.0	1.0	.	.	.	.	.	.	.	.	.	.	.	.	.	.	.	.	.	.	.	.	.	.	.	.	.	-	-	-	-	-	-	-	-	-	I	-
39118	611	B	PBMC	742	Clinical	3-197C		400.0	6.0	90.0	3.0	11.0	1.0	.	.	.	.	.	.	.	.	.	.	.	.	.	.	.	.	.	.	.	.	.	.	.	.	.	-	-	-	-	-	-	-	-	-	I	-
39118	611	B	PBMC	742	Clinical	3-197C		400.0	6.0	90.0	3.0	3.0	1.0	.	.	.	.	.	.	.	.	.	.	.	.	.	.	.	.	.	.	.	.	.	.	.	.	.	-	-	-	-	-	-	-	-	-	I	-
2616	628	B	Antivirogram	755	Clinical	CA1197		78.4	6.6	5.9	0.9	1.3	NA	-	-	-	-	-	-	-	-	-	-	-	-	-	-	-	-	-	-	-	R	-	-	-	-	-	-	-	-	-	-	-	-	-	-	I	-
2868	799	B	Antivirogram	755	Clinical	CA1443		78.4	6.7	11.6	1.4	3.7	NA	-	-	-	-	-	-	-	-	-	-	-	-	-	-	-	-	-	-	-	-	-	-	-	-	-	-	-	-	-	-	-	-	-	-	IM	-
2930	1138	B	Antivirogram	755	Clinical	CA2577		78.4	4.0	1.5	0.9	0.8	NA	-	-	-	-	-	K	-	-	-	-	-	-	-	-	-	-	-	-	-	-	-	-	-	-	-	-	-	-	-	-	-	-	-	-	-	-
2905	1151	B	Antivirogram	755	Clinical	CA2615		2.1	1.4	1.3	1.5	1.5	NA	-	-	-	-	-	-	-	-	-	-	-	-	-	-	-	-	-	-	-	-	-	-	-	-	-	-	-	-	-	-	-	-	-	-	-	-
39448	1170	B	Antivirogram	755	Clinical	CA2657		65.4	2.9	6.4	0.7	1.3	NA	-	-	-	-	-	-	-	-	-	-	-	-	-	-	-	-	-	-	-	-	-	-	-	-	-	-	-	-	-	-	-	-	-	-	-	-
3819	1254	B	Antivirogram	755	Clinical	CA3015		65.4	2.4	3.7	3.0	0.6	NA	-	-	-	-	-	-	-	-	-	-	-	-	-	-	-	-	-	-	-	-	-	-	-	-	-	-	-	-	-	-	-	-	-	-	-	-
3833	1256	B	Antivirogram	755	Clinical	CA3019		44.0	3.4	1.8	2.5	1.4	NA	-	-	-	-	-	-	-	-	-	-	-	-	-	-	-	-	-	-	-	-	-	-	-	-	-	-	-	-	-	-	-	-	-	-	-	-
3831	1260	B	Antivirogram	755	Clinical	CA3028		66.8	3.7	7.4	2.9	1.5	NA	-	-	-	-	-	-	-	-	-	-	-	-	KN	-	-	-	-	-	-	-	-	-	-	-	-	-	-	-	-	-	-	-	-	-	M	-
3827	1263	B	Antivirogram	755	Clinical	CA3034		0.3	0.7	1.4	0.5	0.9	NA	-	-	-	-	-	-	-	-	-	-	-	-	-	-	-	-	-	-	-	-	-	-	-	-	-	-	-	-	-	-	-	-	-	-	-	-
3894	1268	B	Antivirogram	755	Clinical	CA3044		1.4	1.9	21.3	0.8	0.6	NA	-	-	-	-	-	-	-	-	-	-	-	-	-	-	-	-	-	-	-	R	-	-	-	-	-	-	-	-	-	-	-	-	-	-	I	-
3811	1270	B	Antivirogram	755	Clinical	CA3048		4.0	3.9	100.0	7.9	3.5	NA	-	-	-	-	-	-	-	-	-	-	-	-	-	-	-	-	-	-	-	-	-	-	-	-	-	-	-	-	-	-	-	-	-	-	-	-
3817	1271	B	Antivirogram	755	Clinical	CA3050		78.4	12.0	35.6	NA	3.7	NA	-	-	-	-	-	-	-	-	-	-	-	-	-	-	-	-	-	-	-	R	-	-	-	-	-	-	-	-	-	-	-	-	-	-	-	-
3904	637	B	Antivirogram	755	Clinical	CA3090		57.1	11.3	8.4	0.6	3.4	NA	-	-	-	-	-	-	-	-	-	-	-	-	-	-	-	-	-	-	-	R	-	-	-	-	-	-	-	-	-	-	-	-	-	-	-	-
3959	801	B	Antivirogram	755	Clinical	CA3094		78.4	12.3	20.8	2.0	2.9	NA	-	-	-	-	-	-	-	-	-	-	-	-	-	-	-	-	-	-	-	-	-	-	-	-	-	-	-	-	-	-	-	-	-	-	I	-
3929	1173	B	Antivirogram	755	Clinical	CA3099		65.4	2.8	5.9	1.2	1.7	NA	-	-	-	-	-	-	-	-	-	-	-	-	-	-	-	-	-	-	-	-	-	-	-	-	-	-	S	-	-	-	V	-	-	-	-	-
3927	1165	B	Antivirogram	755	Clinical	CA3104		69.0	3.5	1.7	0.9	2.2	NA	-	-	-	-	-	-	-	-	-	-	-	-	-	-	-	-	-	-	-	R	-	-	-	-	-	-	-	-	-	-	-	-	-	-	-	-
3964	641	B	Antivirogram	755	Clinical	CA3114		44.0	7.9	158.2	4.7	9.6	NA	-	-	-	-	-	-	-	-	-	-	-	-	-	-	-	-	-	-	-	KR	-	-	-	-	-	-	-	-	-	-	-	-	-	-	M	-
3838	796	B	Antivirogram	755	Clinical	CA3124		78.4	19.8	100.0	8.0	6.8	NA	-	-	-	-	-	-	-	-	-	-	-	-	-	-	-	-	-	-	-	KR	-	-	-	-	-	-	-	-	-	-	-	-	-	-	T	-
40561	1137	B	Antivirogram	755	Clinical	CA3126		78.4	2.6	3.5	1.4	2.2	NA	-	-	-	-	-	-	-	-	-	-	-	-	-	-	-	-	-	-	-	-	-	-	-	-	-	-	-	-	-	-	-	-	-	-	-	-
3967	632	B	Antivirogram	755	Clinical	CA3135		78.4	1.9	8.7	1.8	7.0	NA	-	-	-	-	-	-	-	-	-	-	-	-	-	-	-	-	-	-	-	-	-	-	-	-	-	-	-	-	-	-	-	-	-	-	-	-
3892	634	B	Antivirogram	755	Clinical	CA3138		69.0	12.7	6.8	3.3	4.2	NA	-	-	-	-	-	-	-	-	-	-	-	-	-	-	-	-	-	-	-	-	-	-	-	-	-	-	-	-	-	-	-	-	-	-	-	-
3890	635	B	Antivirogram	755	Clinical	CA3141		69.0	10.2	9.4	3.1	2.0	NA	-	-	-	-	-	-	-	-	-	-	-	-	-	-	-	-	-	-	-	-	-	-	-	-	-	-	-	-	-	-	-	-	-	-	-	-
39476	1251	B	Antivirogram	755	Clinical	CA3143		65.4	5.3	26.3	0.3	0.7	NA	-	-	-	-	-	-	-	-	-	-	-	-	-	-	-	-	-	-	-	-	-	-	-	-	-	-	-	-	-	-	-	-	-	-	-	-
3886	596	B	Antivirogram	755	Clinical	CA3145		65.4	6.6	60.1	2.4	4.1	NA	-	-	-	-	-	-	-	-	-	-	-	-	-	-	-	-	-	-	-	-	-	-	-	-	-	-	-	-	-	-	-	-	-	-	-	-
3925	630	B	Antivirogram	755	Clinical	CA3149		65.4	1.7	7.8	3.2	2.3	NA	-	-	-	-	-	-	-	-	-	-	-	-	-	-	-	-	-	-	-	-	-	-	-	-	-	-	-	-	-	-	-	-	-	-	-	-
3923	792	B	Antivirogram	755	Clinical	CA3153		78.4	4.0	3.7	2.2	1.9	NA	-	-	-	-	-	-	-	-	-	-	-	-	KN	-	-	-	-	-	-	-	-	-	-	-	-	-	-	-	-	-	-	-	-	-	-	-
4471	1288	B	Antivirogram	755	Clinical	CA3161		68.8	2.5	4.9	1.1	3.8	NA	-	-	-	-	-	-	-	-	-	-	-	-	-	-	-	-	-	-	-	-	-	-	-	-	-	-	TS	-	-	-	-	-	-	-	-	-
3919	1127	B	Antivirogram	755	Clinical	CA3164		44.0	4.6	4.6	4.8	6.4	NA	-	-	-	-	-	-	-	-	-	-	-	-	-	-	-	-	-	-	-	R	-	-	-	-	-	-	-	-	-	-	-	-	-	-	-	-
3849	790	B	Antivirogram	755	Clinical	CA3166		78.4	5.7	44.7	3.7	2.6	NA	-	-	-	-	-	-	-	-	-	-	-	-	-	-	-	-	-	-	-	-	-	-	-	-	-	-	-	-	-	-	-	-	-	-	IT	-
3851	1124	B	Antivirogram	755	Clinical	CA3170		68.8	3.7	4.2	0.7	3.3	NA	-	-	-	-	-	-	-	-	-	-	-	-	-	-	-	-	-	-	-	R	-	-	-	-	-	-	-	-	-	-	-	-	-	-	-	-
3855	605	B	Antivirogram	755	Clinical	CA3173		68.8	5.9	58.7	6.1	2.9	NA	-	-	-	-	-	-	-	-	-	-	-	-	-	-	-	-	-	-	-	R	-	-	-	-	-	-	-	-	-	-	-	-	-	-	-	-
41683	794	B	Antivirogram	755	Clinical	CA3180		13.2	6.6	58.7	6.2	5.4	NA	-	-	-	-	-	-	-	-	-	-	-	-	-	-	-	-	-	-	-	R	I	-	-	-	-	-	-	-	-	-	-	-	-	-	I	-
41620	642	B	Antivirogram	755	Clinical	CA3186		78.4	8.2	21.1	6.0	6.9	NA	-	-	-	-	-	-	-	-	-	-	-	-	-	-	-	-	-	-	-	-	-	-	-	-	-	-	-	-	-	-	-	-	AP	-	-	-
3868	622	B	Antivirogram	755	Clinical	CA3188		4.0	2.6	81.2	1.5	1.8	NA	-	-	-	-	-	-	-	-	-	-	-	-	-	-	-	-	-	-	-	-	-	-	-	-	-	-	-	-	-	-	-	-	-	-	I	-
3870	1123	B	Antivirogram	755	Clinical	CA3193		78.4	NA	1.7	1.7	1.2	NA	-	-	-	-	-	-	-	-	-	-	-	-	-	-	-	-	-	-	-	-	-	-	-	-	-	-	TP	-	-	-	L	-	-	-	M	-
3896	629	B	Antivirogram	755	Clinical	CA3205		65.4	6.1	34.3	1.3	2.3	NA	-	-	-	-	-	-	-	-	-	-	-	-	-	-	-	-	-	-	-	-	-	-	-	-	-	-	-	-	-	-	-	-	-	-	I	-
3917	1289	B	Antivirogram	755	Clinical	CA3210		78.4	2.1	0.7	0.9	1.8	NA	-	-	-	-	-	-	-	-	-	-	-	-	-	-	-	-	-	-	-	R	-	-	-	-	-	-	-	-	-	-	-	-	-	-	I	-
4479	1460	B	Antivirogram	755	Clinical	PCC44-5140		0.8	0.9	131.8	0.7	1.3	NA	-	-	-	-	-	-	-	-	-	-	R	-	-	-	-	-	-	-	-	-	-	-	-	-	-	-	-	-	-	-	-	-	-	-	-	-
2997	1158	B	PhenoSense	756	Clinical	CA2633		200.0	4.3	3.9	1.4	1.2	NA	-	-	-	-	-	-	-	-	-	-	-	-	-	-	-	-	-	-	-	-	-	-	-	-	-	-	-	-	-	-	-	-	-	-	-	-
4433	1422	B	PhenoSense	756	Clinical	CA3808		1.8	1.9	0.7	0.9	1.3	NA	-	-	-	-	-	ED	-	-	-	-	-	-	-	-	-	-	-	-	-	-	-	-	-	-	-	-	-	-	-	-	-	-	-	-	VM	-
4483	1433	B	PhenoSense	756	Clinical	CA3832		200.0	8.8	3.2	1.9	2.1	NA	-	-	-	-	-	-	-	-	-	-	-	-	-	-	-	-	-	-	-	-	-	-	-	-	-	-	-	-	-	-	-	-	-	-	-	-
4388	1449	B	PhenoSense	756	Clinical	CA3871		200.0	8.1	4.7	1.8	1.7	NA	-	-	-	-	-	-	-	-	-	-	-	-	-	-	-	-	-	-	-	R	-	-	-	-	-	-	-	-	-	-	-	-	-	-	-	-
4663	1274	B	PhenoSense	756	Clinical	CA4372		200.0	7.1	0.8	1.3	1.9	NA	-	-	-	-	-	-	-	-	-	-	-	-	-	-	-	-	-	-	-	-	-	-	-	-	-	-	-	-	-	-	-	-	-	-	-	-
4697	1277	B	PhenoSense	756	Clinical	CA4391		200.0	5.9	1.9	1.3	1.7	NA	-	-	-	-	-	-	-	-	-	-	-	-	-	-	-	-	-	-	-	-	-	-	-	-	-	-	-	-	-	-	-	-	-	-	-	-
6876	632	B	PhenoSense	756	Clinical	CA9435		200.0	9.6	35.4	3.3	2.1	NA	-	-	-	-	-	-	-	-	-	-	-	-	-	-	-	-	-	-	-	-	-	-	-	-	-	-	-	-	-	-	-	-	-	-	-	-
7344	1145	B	PhenoSense	756	Clinical	CA9912		200.0	18.5	100.0	11.2	3.5	NA	-	-	-	-	-	-	-	-	-	-	-	-	-	-	-	-	-	-	-	-	-	-	-	-	-	-	-	-	-	-	-	-	-	-	-	-
7347	1271	B	PhenoSense	756	Clinical	CA9915		200.0	9.9	100.5	3.9	2.1	NA	-	-	-	-	-	-	-	-	-	-	-	-	-	-	-	-	-	-	-	R	-	-	-	-	-	-	-	-	-	-	-	-	-	-	-	-
7348	1173	B	PhenoSense	756	Clinical	CA9916		200.0	7.7	7.9	2.3	1.8	NA	-	-	-	-	-	-	-	-	-	-	-	-	-	-	-	-	-	-	-	-	-	-	-	-	-	-	S	-	-	-	V	-	-	-	-	-
7350	1391	B	PhenoSense	756	Clinical	CA9918		200.0	4.6	0.6	1.0	1.6	NA	-	-	-	-	-	-	-	-	-	-	-	-	-	-	-	-	-	-	-	-	-	-	-	-	-	-	-	-	-	-	-	-	-	-	-	-
40017	624	B	PhenoSense	756	Clinical	CA9919		200.0	20.0	228.3	11.3	20.1	NA	-	-	-	-	-	-	-	-	-	-	-	-	-	-	-	-	-	-	-	-	-	-	-	-	-	-	-	-	-	-	-	-	-	-	-	-
7360	637	B	PhenoSense	756	Clinical	CA9928		200.0	6.7	6.5	1.6	1.4	NA	-	-	-	-	-	-	-	-	-	-	-	-	-	-	-	-	-	-	-	R	-	-	-	-	-	-	-	-	-	-	-	-	-	-	-	-
7364	799	B	PhenoSense	756	Clinical	CA9932		200.0	7.8	7.9	2.3	1.7	NA	-	-	-	-	-	-	-	-	-	-	-	-	-	-	-	-	-	-	-	-	-	-	-	-	-	-	-	-	-	-	-	-	-	-	M	-
7376	640	B	PhenoSense	756	Clinical	CA9944		200.0	8.5	14.1	1.7	1.7	NA	-	-	-	-	-	-	-	-	-	-	-	-	-	-	-	-	-	-	-	-	-	-	-	-	-	-	-	-	-	-	-	-	-	-	-	-
7377	796	B	PhenoSense	756	Clinical	CA9945		200.0	29.3	726.0	10.1	4.1	NA	-	-	-	-	-	-	-	-	-	-	-	-	-	-	-	-	-	-	-	-	-	-	-	-	-	-	-	-	-	-	-	-	-	-	T	-
7381	4173	B	PhenoSense	756	Clinical	41731906		200.0	4.8	0.5	0.8	1.5	NA	-	-	-	-	-	D	-	-	-	-	-	-	-	-	-	-	-	-	-	-	-	-	-	-	-	-	-	-	-	-	-	-	-	-	-	-
7385	4172	B	PhenoSense	756	Clinical	CA9953		2.7	2.0	2.4	1.5	1.1	NA	-	-	-	-	-	-	-	-	-	-	-	-	-	-	-	-	-	-	-	-	-	-	-	-	-	-	-	-	-	-	-	-	-	-	I	-
7878	634	B	PhenoSense	756	Clinical	CA10464		200.0	14.5	306.8	6.4	2.7	NA	-	-	-	-	-	-	-	-	-	-	-	-	-	-	-	-	-	-	-	-	-	-	-	-	-	-	-	-	-	-	-	-	-	-	-	-
7879	4014	B	PhenoSense	756	Clinical	CA10465		200.0	7.7	4.4	1.7	1.5	NA	-	-	-	-	-	-	-	-	-	-	-	-	-	-	-	-	-	-	-	-	-	-	-	-	-	-	-	-	-	-	-	-	-	-	-	-
41691	794	B	PhenoSense	756	Clinical	CA10469		103.6	13.5	38.1	18.9	12.9	NA	-	-	-	-	-	-	-	-	-	-	-	-	-	-	-	-	-	-	-	R	I	-	-	-	-	-	-	-	-	-	-	-	-	-	I	-
7884	622	B	PhenoSense	756	Clinical	CA10470		4.1	3.5	21.7	3.2	1.4	NA	-	-	-	-	-	-	-	-	-	-	-	-	-	-	-	-	-	-	-	-	-	-	-	-	-	-	-	-	-	-	-	-	-	-	I	-
7888	606	B	PhenoSense	756	Clinical	CA10474		200.0	8.6	10.4	1.7	1.9	NA	-	-	-	-	-	-	-	-	-	-	-	-	-	-	-	-	-	-	-	R	-	-	-	-	-	-	-	-	-	-	-	-	-	-	-	-
7913	790	B	PhenoSense	756	Clinical	CA10499		4.6	6.7	340.3	3.0	1.8	NA	-	-	-	-	-	-	-	-	-	-	-	-	-	-	-	-	-	-	-	-	-	-	-	-	-	-	-	-	-	-	-	-	-	-	I	-
8649	4588	B	PhenoSense	763	Clinical	SD-21		1.0	1.0	NA	NA	NA	NA	-	-	-	-	-	-	-	-	-	-	-	-	-	-	-	-	-	-	-	-	-	-	-	-	-	-	-	-	-	-	-	-	-	-	-	-
8651	4589	B	PhenoSense	763	Clinical	SD-20		NA	4.0	NA	NA	NA	NA	-	-	-	-	-	-	-	-	-	-	-	-	-	-	-	-	-	-	-	-	-	-	-	-	-	-	-	-	-	-	-	-	-	-	-	-
8653	4590	B	PhenoSense	763	Clinical	SD-19		NA	4.0	NA	NA	NA	NA	-	-	-	-	-	-	-	-	-	-	-	-	-	-	-	-	-	-	-	-	-	-	-	-	-	-	-	-	-	-	-	-	-	-	-	-
8655	4591	B	PhenoSense	763	Clinical	SD-18		NA	2.0	NA	NA	NA	NA	-	-	-	-	-	D	-	-	-	-	-	-	-	-	-	-	-	-	-	-	-	-	-	-	-	-	TS	-	-	-	-	-	-	-	-	-
8659	4593	B	PhenoSense	763	Clinical	SD-16		NA	1.0	NA	NA	NA	NA	-	-	-	-	-	-	-	-	-	-	-	-	-	-	-	-	-	-	-	-	-	-	-	-	-	-	-	-	-	-	-	-	-	-	-	-
8661	4594	B	PhenoSense	763	Clinical	SD-14		NA	5.0	NA	NA	NA	NA	-	-	-	-	-	-	-	-	-	-	-	-	-	-	-	-	-	-	-	-	-	-	-	-	-	-	-	-	-	-	-	-	-	-	-	-
8663	4595	B	PhenoSense	763	Clinical	SD-13		NA	5.0	NA	NA	NA	NA	-	-	-	-	-	-	-	-	-	-	-	-	-	-	-	-	-	-	-	-	-	-	-	-	-	-	-	-	-	-	-	-	-	-	-	-
8667	4597	B	PhenoSense	763	Clinical	SD-10		NA	3.0	NA	1.0	NA	NA	-	-	-	-	-	-	-	-	-	-	-	-	-	-	-	-	-	-	-	-	-	-	-	-	-	-	-	-	-	-	-	-	-	-	-	-
8669	4598	B	PhenoSense	763	Clinical	SD-7		NA	5.0	NA	NA	NA	NA	-	-	-	-	-	-	-	-	-	-	-	-	-	-	-	-	-	-	-	-	-	-	-	-	-	-	-	-	-	-	-	-	-	-	-	-
8671	4599	B	PhenoSense	763	Clinical	SD-6		NA	4.0	NA	NA	NA	NA	-	-	-	-	-	-	-	-	-	-	-	-	-	-	-	-	-	-	-	R	-	-	-	-	-	-	-	-	-	-	-	-	-	-	-	-
8673	4600	B	PhenoSense	763	Clinical	SD-5		NA	4.0	NA	1.0	NA	NA	-	-	-	-	-	-	-	-	-	-	-	-	-	-	-	-	-	-	-	R	-	-	-	-	-	-	-	-	-	-	-	-	-	-	-	-
8675	4601	B	PhenoSense	763	Clinical	SD-2		NA	7.0	NA	2.7	NA	NA	-	-	-	-	-	-	-	-	-	-	-	-	-	-	-	-	-	-	-	-	-	-	-	-	-	-	-	-	-	-	-	K*	-	-	-	-
9576	11630	B	Antivirogram	768	Lab	69SSS		6.0	3.0	2.0	2.0	2.0	NA	-	-	-	-	-	-	-	-	-	-	-	-	-	-	-	-	-	-	-	-	-	-	-	-	-	-	-	-	-	-	-	-	-	-	-	-
9607	11630	B	Antivirogram	768	Lab	210-215		4.0	2.0	10.0	1.0	1.0	NA	-	-	-	-	-	-	-	-	-	-	-	-	-	-	-	-	-	-	-	-	-	-	-	-	-	-	-	-	-	-	-	-	-	-	-	-
9608	11630	B	Antivirogram	768	Lab	62-210-215		1.0	1.0	8.0	1.0	1.0	NA	-	-	-	-	-	-	-	-	-	-	-	-	-	-	-	-	-	-	-	-	-	-	-	-	-	-	-	-	-	-	-	-	-	-	-	-
9609	11630	B	Antivirogram	768	Lab	69SSS,210		20.0	5.0	220.0	5.0	2.0	NA	-	-	-	-	-	-	-	-	-	-	-	-	-	-	-	-	-	-	-	-	-	-	-	-	-	-	-	-	-	-	-	-	-	-	-	-
9610	11630	B	Antivirogram	768	Lab	62-69SSS-2		15.0	5.0	2500.0	5.0	2.0	NA	-	-	-	-	-	-	-	-	-	-	-	-	-	-	-	-	-	-	-	-	-	-	-	-	-	-	-	-	-	-	-	-	-	-	-	-
11433	11630	B	Antivirogram	782	Lab	NL432		1.0	NA	1.0	NA	NA	NA	-	-	-	-	-	-	-	-	-	-	-	-	-	-	-	-	-	-	-	-	-	-	-	-	-	-	-	-	-	-	-	-	-	-	-	-
11437	11630	B	Antivirogram	782	Lab	Y181C		1.8	NA	1.0	NA	NA	NA	-	-	-	-	-	-	-	-	-	-	-	-	-	-	-	-	-	-	-	-	-	-	-	-	-	-	-	-	-	-	-	-	-	-	-	-
11587	11630	B	Antivirogram	782	Lab	F227C		1.5	NA	0.1	NA	NA	NA	-	-	-	-	-	-	-	-	-	-	-	-	-	-	-	-	-	-	-	-	-	-	-	-	-	-	-	-	-	-	-	-	-	-	-	-
11589	11630	B	Antivirogram	782	Lab	L234I		2.5	NA	1.0	NA	NA	NA	-	-	-	-	-	-	-	-	-	-	-	-	-	-	-	-	-	-	-	-	-	-	-	-	-	-	-	-	-	-	-	-	-	-	-	-
11592	11630	B	Antivirogram	782	Lab	V106A,F22		1.3	NA	0.5	NA	NA	NA	-	-	-	-	-	-	-	-	-	-	-	-	-	-	-	-	-	-	-	-	-	-	-	-	-	-	-	-	-	-	-	-	-	-	-	-
11598	11630	B	Antivirogram	782	Lab	M184V		45.0	NA	1.0	NA	NA	NA	-	-	-	-	-	-	-	-	-	-	-	-	-	-	-	-	-	-	-	-	-	-	-	-	-	-	-	-	-	-	-	-	-	-	-	-
11599	11630	B	Antivirogram	782	Lab	D67N,K70R		1.6	NA	2.0	NA	NA	NA	-	-	-	-	-	-	-	-	-	-	-	-	-	-	-	-	-	-	-	-	-	-	-	-	-	-	-	-	-	-	-	-	-	-	-	-
11600	11630	B	Antivirogram	782	Lab	T215Y		5.5	NA	5.0	NA	NA	NA	-	-	-	-	-	-	-	-	-	-	-	-	-	-	-	-	-	-	-	-	-	-	-	-	-	-	-	-	-	-	-	-	-	-	-	-
11601	11630	B	Antivirogram	782	Lab	T215Y,L23		2.7	NA	1.0	NA	NA	NA	-	-	-	-	-	-	-	-	-	-	-	-	-	-	-	-	-	-	-	-	-	-	-	-	-	-	-	-	-	-	-	-	-	-	-	-
11687	11630	B	PBMC	789	Lab	NL43		NA	NA	1.0	NA	1.0	NA	-	-	-	-	-	-	-	-	-	-	-	-	-	-	-	-	-	-	-	-	-	-	-	-	-	-	-	-	-	-	-	-	-	-	-	-
11688	11630	B	PBMC	789	Lab	67del		NA	NA	1.2	NA	3.8	NA	-	-	-	-	-	-	-	-	-	-	-	-	-	-	-	-	-	-	-	-	-	-	-	-	-	-	-	-	-	-	-	-	-	-	-	-
11689	11630	B	PBMC	789	Lab	69G		NA	NA	1.5	NA	10.0	NA	-	-	-	-	-	-	-	-	-	-	-	-	-	-	-	-	-	-	-	-	-	-	-	-	-	-	-	-	-	-	-	-	-	-	-	-
11690	11630	B	PBMC	789	Lab	67del69G		NA	NA	1.5	NA	0.9	NA	-	-	-	-	-	-	-	-	-	-	-	-	-	-	-	-	-	-	-	-	-	-	-	-	-	-	-	-	-	-	-	-	-	-	-	-
11691	11630	B	PBMC	789	Lab	69G103N		NA	NA	1.2	NA	NA	NA	-	-	-	-	-	-	-	-	-	-	-	-	-	-	-	-	-	-	-	-	-	-	-	-	-	-	-	-	-	-	-	-	-	-	-	-
11692	11630	B	PBMC	789	Lab	RFQ		NA	NA	8.4	NA	NA	NA	-	-	-	-	-	-	-	-	-	-	-	-	-	-	-	-	-	-	-	-	-	-	-	-	-	-	-	-	-	-	-	-	-	-	-	-
11693	11630	B	PBMC	789	Lab	RFQ-67Del		NA	NA	9.5	NA	NA	NA	-	-	-	-	-	-	-	-	-	-	-	-	-	-	-	-	-	-	-	-	-	-	-	-	-	-	-	-	-	-	-	-	-	-	-	-
11694	11630	B	PBMC	789	Lab	RFQG		NA	NA	8.6	NA	NA	NA	-	-	-	-	-	-	-	-	-	-	-	-	-	-	-	-	-	-	-	-	-	-	-	-	-	-	-	-	-	-	-	-	-	-	-	-
11695	11630	B	PBMC	789	Lab	RFQGdel		NA	NA	450.0	NA	NA	NA	-	-	-	-	-	-	-	-	-	-	-	-	-	-	-	-	-	-	-	-	-	-	-	-	-	-	-	-	-	-	-	-	-	-	-	-
11696	11630	B	PBMC	789	Lab	RFQGNI		NA	NA	10.0	NA	8.2	NA	-	-	-	-	-	-	-	-	-	-	-	-	-	-	-	-	-	-	-	-	-	-	-	-	-	-	-	-	-	-	-	-	-	-	-	-
11697	11630	B	PBMC	789	Lab	GNI-67Del		NA	NA	1800.0	NA	1.6	NA	-	-	-	-	-	-	-	-	-	-	-	-	-	-	-	-	-	-	-	-	-	-	-	-	-	-	-	-	-	-	-	-	-	-	-	-
11698	11630	B	PBMC	789	Lab	67del69G10		NA	NA	0.9	NA	NA	NA	-	-	-	-	-	-	-	-	-	-	-	-	-	-	-	-	-	-	-	-	-	-	-	-	-	-	-	-	-	-	-	-	-	-	-	-
11795	5687	B	Antivirogram	792	Clinical	IP36-M12		7.0	5.0	17.0	13.0	22.0	NA	-	-	ST	-	-	-	-	-	-	-	-	-	-	-	-	-	-	-	-	R	-	-	-	-	-	-	-	-	-	-	-	-	-	-	-	-
12836	11630	B	PhenoSense	807	Lab	nrti-1		2.0	2.6	11.2	1.5	0.9	NA	-	-	-	-	-	-	-	-	-	-	-	-	-	-	-	-	-	-	-	-	-	-	-	-	-	-	-	-	-	-	-	-	-	-	-	-
12837	11630	B	PhenoSense	807	Lab	nrti-2		3.0	2.8	54.6	1.9	0.9	NA	-	-	-	-	-	-	-	-	-	-	-	-	-	-	-	-	-	-	-	-	-	-	-	-	-	-	-	-	-	-	-	-	-	-	-	-
12838	11630	B	PhenoSense	807	Lab	nrti-3		200.0	3.8	0.4	0.8	0.9	NA	-	-	-	-	-	-	-	-	-	-	-	-	-	-	-	-	-	-	-	-	-	-	-	-	-	-	-	-	-	-	-	-	-	-	-	-
12839	11630	B	PhenoSense	807	Lab	nrti-4		200.0	3.1	0.3	0.8	1.2	NA	-	-	-	-	-	-	-	-	-	-	-	-	-	-	-	-	-	-	-	-	-	-	-	-	-	-	-	-	-	-	-	-	-	-	-	-
12840	11630	B	PhenoSense	807	Lab	nrti-5		200.0	3.4	4.8	1.4	1.4	NA	-	-	-	-	-	-	-	-	-	-	-	-	-	-	-	-	-	-	-	-	-	-	-	-	-	-	-	-	-	-	-	-	-	-	-	-
12841	11630	B	PhenoSense	807	Lab	nrti-6		1.1	1.0	7.3	1.4	0.5	NA	-	-	-	-	-	-	-	-	-	-	-	-	-	-	-	-	-	-	-	-	-	-	-	-	-	-	-	-	-	-	-	-	-	-	-	-
12842	11630	B	PhenoSense	807	Lab	nrti-7		12.5	2.6	0.4	1.7	1.8	NA	-	-	-	-	-	-	-	-	-	-	-	-	-	-	-	-	-	-	-	-	-	-	-	-	-	-	-	-	-	-	-	-	-	-	-	-
12843	11630	B	PhenoSense	807	Lab	nrti-8		2.6	NA	1.1	0.9	1.8	NA	-	-	-	-	-	-	-	-	-	-	-	-	-	-	-	-	-	-	-	-	-	-	-	-	-	-	-	-	-	-	-	-	-	-	-	-
12844	11630	B	PhenoSense	807	Lab	nrti-9		3.5	NA	0.6	1.9	1.2	NA	-	-	-	-	-	-	-	-	-	-	-	-	-	-	-	-	-	-	-	-	-	-	-	-	-	-	-	-	-	-	-	-	-	-	-	-
12845	11630	B	PhenoSense	807	Lab	nrti-10		21.9	16.4	1000.0	13.3	3.0	NA	-	-	-	-	-	-	-	-	-	-	-	-	-	-	-	-	-	-	-	-	-	-	-	-	-	-	-	-	-	-	-	-	-	-	-	-
12846	11630	B	PhenoSense	807	Lab	nrti-11		1.4	5.7	7.4	2.9	6.8	NA	-	-	-	-	-	-	-	-	-	-	-	-	-	-	-	-	-	-	-	-	-	-	-	-	-	-	-	-	-	-	-	-	-	-	-	-
12847	11630	B	PhenoSense	807	Lab	nrti-12		200.0	28.9	307.4	11.5	18.3	NA	-	-	-	-	-	-	-	-	-	-	-	-	-	-	-	-	-	-	-	-	-	-	-	-	-	-	-	-	-	-	-	-	-	-	-	-
12927	6126	B	PhenoSense	807	Clinical	P178		200.0	NA	39.8	1.6	1.4	NA	-	-	-	-	-	-	-	-	-	-	-	-	-	-	-	-	-	-	-	-	-	-	-	-	-	-	-	-	-	-	-	-	-	-	-	-
12929	6127	B	PhenoSense	807	Clinical	P268		200.0	NA	37.1	2.1	2.5	NA	-	-	-	-	-	-	-	-	-	-	-	-	-	-	-	-	-	-	-	-	-	-	-	-	-	-	-	-	-	-	-	-	-	-	-	-
12931	6128	B	PhenoSense	807	Clinical	P372		200.0	NA	2.8	1.5	1.2	NA	-	-	-	-	-	-	-	-	-	-	-	-	-	-	-	-	-	-	-	-	-	-	-	-	-	-	-	-	-	-	-	-	-	-	-	-
12933	6129	B	PhenoSense	807	Clinical	P644		1.6	NA	1.0	0.8	1.2	NA	-	-	-	-	-	-	-	-	-	-	-	-	-	-	-	-	-	-	-	-	-	-	-	-	-	-	-	-	-	-	-	-	-	-	-	-
12935	6130	B	PhenoSense	807	Clinical	P648		0.8	NA	1.5	1.2	0.6	NA	-	-	-	-	-	-	-	-	-	-	-	-	-	-	-	-	-	-	-	-	-	-	-	-	-	-	-	-	-	-	-	-	-	-	-	-
12937	6131	B	PhenoSense	807	Clinical	P649		0.9	NA	3.3	0.7	1.0	NA	-	-	-	-	-	-	-	-	-	-	-	-	-	-	-	-	-	-	-	-	-	-	-	-	-	-	-	-	-	-	-	-	-	-	-	-
12939	6132	B	PhenoSense	807	Clinical	P675		200.0	NA	NA	1.1	1.8	NA	-	-	-	-	-	-	-	-	-	-	-	-	-	-	-	-	-	-	-	-	-	-	-	-	-	-	-	-	-	-	-	-	-	-	-	-
12941	6133	B	PhenoSense	807	Clinical	P682		200.0	NA	21.4	2.8	1.5	NA	-	-	-	-	-	-	-	-	-	-	-	-	-	-	-	-	-	-	-	-	-	-	-	-	-	-	-	-	-	-	-	-	-	-	-	-
12943	6134	B	PhenoSense	807	Clinical	P686		3.5	NA	22.1	2.0	0.9	NA	-	-	-	-	-	-	-	-	-	-	-	-	-	-	-	-	-	-	-	-	-	-	-	-	-	-	-	-	-	-	-	-	-	-	-	-
12912	6060	B	PBMC	808	Clinical	JF03-8w		NA	62.0	84.0	NA	NA	NA	.	.	.	.	.	.	.	.	.	.	.	.	.	.	.	.	.	.	.	.	-	-	-	-	-	-	-	-	-	-	-	-	-	-	-	-
12914	6061	B	PBMC	808	Clinical	JF05-8w		NA	10.0	1040.0	NA	NA	NA	.	.	.	.	.	.	.	.	.	.	.	.	.	.	.	.	.	.	.	.	.	.	.	.	.	.	.	.	.	-	-	-	-	-	I	-
12916	6062	B	PBMC	808	Clinical	JF06-8w		NA	30.0	60.0	NA	NA	NA	.	.	.	.	.	.	.	.	.	.	.	.	.	.	.	.	.	.	.	.	.	.	.	.	-	-	-	-	-	-	-	-	-	-	-	-
12918	6063	B	PBMC	808	Clinical	JF07-8w		NA	123.0	1320.0	NA	NA	NA	.	.	.	.	.	.	.	.	.	.	.	.	.	.	.	.	.	.	.	.	.	-	-	-	-	-	-	-	-	-	-	-	-	-	-	-
12920	6064	B	PBMC	808	Clinical	JF08-12w		NA	18.0	112.0	NA	NA	NA	.	.	.	.	.	.	.	.	.	.	.	.	.	.	.	.	.	.	.	.	.	.	.	-	-	-	-	-	-	-	-	-	-	-	-	-
12922	6065	B	PBMC	808	Clinical	JF09-9w		NA	24.0	28.0	NA	NA	NA	.	.	.	.	.	.	.	.	.	.	.	.	.	.	.	.	.	.	.	.	.	.	.	-	-	-	-	-	-	-	-	-	-	-	-	-
12924	6066	B	PBMC	808	Clinical	JF10-12w		NA	23.0	4.0	NA	NA	NA	.	.	.	.	.	.	.	.	.	.	.	.	.	.	.	.	.	.	.	.	.	.	.	-	-	-	-	-	-	-	-	-	-	-	-	-
12964	11630	B	Antivirogram	810	Lab	SDM05		4.0	NA	64.0	NA	NA	NA	-	-	-	-	-	-	-	-	-	-	-	-	-	-	-	-	-	-	-	-	-	-	-	-	-	-	-	-	-	-	-	-	-	-	-	-
12965	11630	B	Antivirogram	810	Lab	SDM18		2.0	NA	45.0	NA	NA	NA	-	-	-	-	-	-	-	-	-	-	-	-	-	-	-	-	-	-	-	-	-	-	-	-	-	-	-	-	-	-	-	-	-	-	-	-
12966	11630	B	Antivirogram	810	Lab	SDM19		4.0	NA	46.0	NA	NA	NA	-	-	-	-	-	-	-	-	-	-	-	-	-	-	-	-	-	-	-	-	-	-	-	-	-	-	-	-	-	-	-	-	-	-	-	-
12967	11630	B	Antivirogram	810	Lab	SDM28		1.0	NA	2.0	NA	NA	NA	-	-	-	-	-	-	-	-	-	-	-	-	-	-	-	-	-	-	-	-	-	-	-	-	-	-	-	-	-	-	-	-	-	-	-	-
12968	11630	B	Antivirogram	810	Lab	SDM31		22.0	NA	48.0	NA	NA	NA	-	-	-	-	-	-	-	-	-	-	-	-	-	-	-	-	-	-	-	-	-	-	-	-	-	-	-	-	-	-	-	-	-	-	-	-
12969	11630	B	Antivirogram	810	Lab	SDM32		8.0	NA	49.0	NA	NA	NA	-	-	-	-	-	-	-	-	-	-	-	-	-	-	-	-	-	-	-	-	-	-	-	-	-	-	-	-	-	-	-	-	-	-	-	-
12970	11630	B	Antivirogram	810	Lab	SDM29		2.0	NA	2.0	NA	NA	NA	-	-	-	-	-	-	-	-	-	-	-	-	-	-	-	-	-	-	-	-	-	-	-	-	-	-	-	-	-	-	-	-	-	-	-	-
12971	11630	B	Antivirogram	810	Lab	SDM33		7.0	NA	49.0	NA	NA	NA	-	-	-	-	-	-	-	-	-	-	-	-	-	-	-	-	-	-	-	-	-	-	-	-	-	-	-	-	-	-	-	-	-	-	-	-
12972	11630	B	Antivirogram	810	Lab	SDM34		32.0	NA	34.0	NA	NA	NA	-	-	-	-	-	-	-	-	-	-	-	-	-	-	-	-	-	-	-	-	-	-	-	-	-	-	-	-	-	-	-	-	-	-	-	-
12973	11630	B	Antivirogram	810	Lab	SDM30		3.0	NA	1.0	NA	NA	NA	-	-	-	-	-	-	-	-	-	-	-	-	-	-	-	-	-	-	-	-	-	-	-	-	-	-	-	-	-	-	-	-	-	-	-	-
12974	11630	B	Antivirogram	810	Lab	SDM35		14.0	NA	49.0	NA	NA	NA	-	-	-	-	-	-	-	-	-	-	-	-	-	-	-	-	-	-	-	-	-	-	-	-	-	-	-	-	-	-	-	-	-	-	-	-
12975	11630	B	Antivirogram	810	Lab	SDM36		15.0	NA	49.0	NA	NA	NA	-	-	-	-	-	-	-	-	-	-	-	-	-	-	-	-	-	-	-	-	-	-	-	-	-	-	-	-	-	-	-	-	-	-	-	-
12976	11630	B	Antivirogram	810	Lab	SDM22		78.0	NA	7.0	NA	NA	NA	-	-	-	-	-	-	-	-	-	-	-	-	-	-	-	-	-	-	-	-	-	-	-	-	-	-	-	-	-	-	-	-	-	-	-	-
12977	11630	B	Antivirogram	810	Lab	SDM23		82.0	NA	2.0	NA	NA	NA	-	-	-	-	-	-	-	-	-	-	-	-	-	-	-	-	-	-	-	-	-	-	-	-	-	-	-	-	-	-	-	-	-	-	-	-
12978	11630	B	Antivirogram	810	Lab	SDM24		85.0	NA	27.0	NA	NA	NA	-	-	-	-	-	-	-	-	-	-	-	-	-	-	-	-	-	-	-	-	-	-	-	-	-	-	-	-	-	-	-	-	-	-	-	-
12979	11630	B	Antivirogram	810	Lab	SDM26		72.0	NA	25.0	NA	NA	NA	-	-	-	-	-	-	-	-	-	-	-	-	-	-	-	-	-	-	-	-	-	-	-	-	-	-	-	-	-	-	-	-	-	-	-	-
12980	11630	B	Antivirogram	810	Lab	SDM38		82.0	NA	20.0	NA	NA	NA	-	-	-	-	-	-	-	-	-	-	-	-	-	-	-	-	-	-	-	-	-	-	-	-	-	-	-	-	-	-	-	-	-	-	-	-
12981	11630	B	Antivirogram	810	Lab	SDM39		84.0	NA	21.0	NA	NA	NA	-	-	-	-	-	-	-	-	-	-	-	-	-	-	-	-	-	-	-	-	-	-	-	-	-	-	-	-	-	-	-	-	-	-	-	-
14405	6199	B	Antivirogram	817	Clinical	MV-101wk24		21.2	4.4	0.7	1.2	3.0	NA	.	.	.	.	.	.	.	.	.	.	.	.	.	.	.	.	.	.	.	.	.	.	.	.	.	.	.	.	.	-	-	-	-	-	T	-
14418	6265	B	Antivirogram	817	Clinical	MV-122wk12		23.6	6.4	0.5	1.8	4.1	NA	.	.	.	.	.	.	.	.	.	.	.	.	.	.	.	.	.	.	.	.	.	.	.	.	.	.	.	.	.	-	-	-	-	-	-	-
14419	6265	B	Antivirogram	817	Clinical	MV-122wk24		32.5	10.5	0.8	2.7	13.1	NA	.	.	.	.	.	.	.	.	.	.	.	.	.	.	.	.	.	.	.	.	.	.	.	.	.	.	.	.	.	-	-	-	-	-	-	-
14421	6266	B	Antivirogram	817	Clinical	MV-123wk24		1.4	1.0	1.4	0.8	0.8	NA	.	.	.	.	.	.	.	.	.	.	.	.	.	.	.	.	.	.	.	.	.	.	.	.	.	.	.	.	.	-	-	-	-	-	-	-
14425	6268	B	Antivirogram	817	Clinical	MV-127wk24		24.1	3.2	0.4	0.5	0.9	NA	.	.	.	.	.	.	.	.	.	.	.	.	.	.	.	.	.	.	.	.	.	.	.	.	.	.	.	.	.	-	-	-	-	-	-	-
14429	6270	B	Antivirogram	817	Clinical	MV-130wk04		43.3	3.8	5.2	2.2	7.5	NA	.	.	.	.	.	.	.	.	.	.	.	.	.	.	.	.	.	.	.	.	.	.	.	.	.	.	.	.	.	-	-	-	-	-	-	-
14432	6271	B	Antivirogram	817	Clinical	MV-133wk28		43.3	1.7	1.2	0.7	1.7	NA	.	.	.	.	.	.	.	.	.	.	.	.	.	.	.	.	.	.	.	.	.	.	.	.	.	.	.	.	.	-	-	-	-	-	-	-
14435	6272	B	Antivirogram	817	Clinical	MV-136wk36		43.3	1.7	1.3	0.8	2.2	NA	.	.	.	.	.	.	.	.	.	.	.	.	.	.	.	.	.	.	.	.	.	.	.	.	.	.	.	.	.	-	L	-	-	-	-	-
14440	6274	B	Antivirogram	817	Clinical	MV-138wk48		34.4	2.3	1.0	0.8	1.3	NA	.	.	.	.	.	.	.	.	.	.	.	.	.	.	.	.	.	.	.	.	.	.	.	.	.	.	.	.	.	-	-	-	-	-	I	-
14442	6275	B	Antivirogram	817	Clinical	MV-140wk16		23.6	9.5	0.7	1.4	3.4	NA	.	.	.	.	.	.	.	.	.	.	.	.	.	.	.	.	.	.	.	.	.	.	.	.	.	.	.	.	.	-	-	-	-	-	-	-
14448	6278	B	Antivirogram	817	Clinical	MV-147wk12		29.8	1.9	0.2	0.4	1.5	NA	.	.	.	.	.	.	.	.	.	.	.	.	.	.	.	.	.	.	.	.	.	.	.	.	.	.	.	.	.	-	-	-	-	-	-	-
14456	6283	B	Antivirogram	817	Clinical	MV-156wk24		24.1	6.2	1.0	0.6	4.2	NA	.	.	.	.	.	.	.	.	.	.	.	.	.	.	.	.	.	.	.	.	.	.	.	.	.	.	.	.	.	-	-	-	-	-	-	-
14458	6284	B	Antivirogram	817	Clinical	MV-157wk24		0.4	0.5	0.2	0.1	0.2	NA	.	.	.	.	.	.	.	.	.	.	.	.	.	.	.	.	.	.	.	.	.	.	.	.	.	.	.	.	.	-	-	-	-	-	-	-
14462	6286	B	Antivirogram	817	Clinical	MV-160wk48		43.3	1.9	7.1	1.8	1.0	NA	.	.	.	.	.	.	.	.	.	.	.	.	.	.	.	.	.	.	.	.	.	.	.	.	.	.	.	.	.	-	-	-	-	-	-	-
14464	6287	B	Antivirogram	817	Clinical	MV-162wk16		21.8	0.9	0.6	0.6	1.1	NA	.	.	.	.	.	.	.	.	.	.	.	.	.	.	.	.	.	.	.	.	.	.	.	.	.	.	.	.	.	-	-	-	-	-	I	-
14468	6288	B	Antivirogram	817	Clinical	MV-163wk36		0.9	1.3	1.5	1.5	0.7	NA	.	.	.	.	.	.	.	.	.	.	.	.	.	.	.	.	.	.	.	.	.	.	.	.	.	.	.	.	.	-	-	-	-	-	-	-
14473	6290	B	Antivirogram	817	Clinical	MV-167wk48		43.3	7.7	0.6	0.2	1.5	NA	.	.	.	.	.	.	.	.	.	.	.	.	.	.	.	.	.	.	.	.	.	.	.	.	.	.	.	.	.	-	V	-	-	-	-	-
14476	6291	B	Antivirogram	817	Clinical	MV-168wk36		90.0	40.0	1.5	1.7	6.0	NA	.	.	.	.	.	.	.	.	.	.	.	.	.	.	.	.	.	.	.	.	.	.	.	.	.	.	.	.	.	-	-	-	-	-	I	-
14478	6291	B	Antivirogram	817	Clinical	MV-168wk48		90.0	40.0	260.0	15.0	48.0	NA	.	.	.	.	.	.	.	.	.	.	.	.	.	.	.	.	.	.	.	.	.	.	.	.	.	.	.	.	.	-	-	-	-	-	I	-
14479	6292	B	Antivirogram	817	Clinical	MV-172wk16		1.3	1.1	0.7	2.2	3.4	NA	.	.	.	.	.	.	.	.	.	.	.	.	.	.	.	.	.	.	.	.	.	.	.	.	.	.	.	.	.	-	-	-	-	-	I	-
14481	6292	B	Antivirogram	817	Clinical	MV-172wk48		2.1	1.2	1.7	2.9	1.1	NA	.	.	.	.	.	.	.	.	.	.	.	.	.	.	.	.	.	.	.	.	.	.	.	.	.	.	.	.	.	-	-	-	-	-	I	-
14486	6294	B	Antivirogram	817	Clinical	MV-175wk48		43.3	1.2	0.3	0.1	1.2	NA	.	.	.	.	.	.	.	.	.	.	.	.	.	.	.	.	.	.	.	.	.	.	.	.	.	.	.	.	.	-	-	-	-	-	-	-
14496	6300	B	Antivirogram	817	Clinical	MV-196wk16		32.5	5.9	0.5	0.8	23.4	NA	.	.	.	.	.	.	.	.	.	.	.	.	.	.	.	.	.	.	.	.	.	.	.	.	.	.	.	.	.	-	-	-	-	-	-	-
14501	6302	B	Antivirogram	817	Clinical	MV-198wk12		21.8	1.5	0.4	0.4	1.2	NA	.	.	.	.	.	.	.	.	.	.	.	.	.	.	.	.	.	.	.	.	.	.	.	.	.	.	.	.	.	-	-	-	-	-	-	-
14506	6304	B	Antivirogram	817	Clinical	MV-205wk24		43.3	2.8	1.1	0.5	5.1	NA	.	.	.	.	.	.	.	.	.	.	.	.	.	.	.	.	.	.	.	.	.	.	.	.	.	.	.	.	.	-	-	-	-	-	-	-
14513	6308	B	Antivirogram	817	Clinical	MV-210wk16		0.9	0.9	0.4	0.6	1.0	NA	.	.	.	.	.	.	.	.	.	.	.	.	.	.	.	.	.	.	.	.	.	.	.	.	.	.	.	.	.	-	-	-	-	-	-	-
14514	6309	B	Antivirogram	817	Clinical	MV-751wk24		37.0	5.4	0.7	1.6	5.8	NA	.	.	.	.	.	.	.	.	.	.	.	.	.	.	.	.	.	.	.	.	.	.	.	.	.	.	.	.	.	-	-	-	-	-	-	-
14517	6310	B	Antivirogram	817	Clinical	MV-752wk24		7.6	0.6	29.1	0.2	0.6	NA	.	.	.	.	.	.	.	.	.	.	.	.	.	.	.	.	.	.	.	.	.	.	.	.	.	.	.	.	.	-	-	-	-	-	-	-
15331	11630	B	Antivirogram	822	Lab	SDM1		1.0	4.4	26.0	2.6	0.9	NA	-	-	-	-	-	-	-	-	-	-	-	-	-	-	-	-	-	-	-	-	-	-	-	-	-	-	-	-	-	-	-	-	-	-	-	-
15332	11630	B	Antivirogram	822	Lab	SDM2		1.5	1.4	24.0	4.1	0.9	NA	-	-	-	-	-	-	-	-	-	-	-	-	-	-	-	-	-	-	-	-	-	-	-	-	-	-	-	-	-	-	-	-	-	-	-	-
15333	11630	B	Antivirogram	822	Lab	SDM3		62.0	7.1	5.2	2.2	8.0	NA	-	-	-	-	-	-	-	-	-	-	-	-	-	-	-	-	-	-	-	-	-	-	-	-	-	-	-	-	-	-	-	-	-	-	-	-
15334	11630	B	Antivirogram	822	Lab	SDM4		62.0	4.1	6.4	3.7	2.4	NA	-	-	-	-	-	-	-	-	-	-	-	-	-	-	-	-	-	-	-	-	-	-	-	-	-	-	-	-	-	-	-	-	-	-	-	-
15335	11630	B	Antivirogram	822	Lab	SDM5		62.0	8.7	12.0	4.0	6.7	NA	-	-	-	-	-	-	-	-	-	-	-	-	-	-	-	-	-	-	-	-	-	-	-	-	-	-	-	-	-	-	-	-	-	-	-	-
15336	11630	B	Antivirogram	822	Lab	SDM6		2.9	4.0	8.1	4.4	2.1	NA	-	-	-	-	-	-	-	-	-	-	-	-	-	-	-	-	-	-	-	-	-	-	-	-	-	-	-	-	-	-	-	-	-	-	-	-
15337	11630	B	Antivirogram	822	Lab	SDM7		11.0	9.6	96.0	4.0	5.0	NA	-	-	-	-	-	-	-	-	-	-	-	-	-	-	-	-	-	-	-	-	-	-	-	-	-	-	-	-	-	-	-	-	-	-	-	-
15338	11630	B	Antivirogram	822	Lab	SDM8		20.0	12.0	96.0	6.6	4.4	NA	-	-	-	-	-	-	-	-	-	-	-	-	-	-	-	-	-	-	-	-	-	-	-	-	-	-	-	-	-	-	-	-	-	-	-	-
15339	11630	B	Antivirogram	822	Lab	SDM9		4.2	7.0	7.0	6.9	3.8	NA	-	-	-	-	-	-	-	-	-	-	-	-	-	-	-	-	-	-	-	-	-	-	-	-	-	-	-	-	-	-	-	-	-	-	-	-
15340	11630	B	Antivirogram	822	Lab	SDM10		6.1	12.0	96.0	3.1	6.5	NA	-	-	-	-	-	-	-	-	-	-	-	-	-	-	-	-	-	-	-	-	-	-	-	-	-	-	-	-	-	-	-	-	-	-	-	-
15341	11630	B	Antivirogram	822	Lab	SDM11		11.0	12.0	96.0	17.0	6.5	NA	-	-	-	-	-	-	-	-	-	-	-	-	-	-	-	-	-	-	-	-	-	-	-	-	-	-	-	-	-	-	-	-	-	-	-	-
15342	11630	B	Antivirogram	822	Lab	SDM12		3.2	1.8	1.4	2.7	2.5	NA	-	-	-	-	-	-	-	-	-	-	-	-	-	-	-	-	-	-	-	-	-	-	-	-	-	-	-	-	-	-	-	-	-	-	-	-
15343	11630	B	Antivirogram	822	Lab	SDM13		2.0	2.8	2.1	3.0	3.5	NA	-	-	-	-	-	-	-	-	-	-	-	-	-	-	-	-	-	-	-	-	-	-	-	-	-	-	-	-	-	-	-	-	-	-	-	-
25081	11630	B	PhenoSense	850	Lab	41-184-215		200.0	6.9	1.7	1.3	1.3	NA	-	-	-	-	-	-	-	-	-	-	-	-	-	-	-	-	-	-	-	-	-	-	-	-	-	-	-	-	-	-	-	-	-	-	-	-
25082	11630	B	PhenoSense	850	Lab	151-184		200.0	20.9	2.1	2.4	6.8	NA	-	-	-	-	-	-	-	-	-	-	-	-	-	-	-	-	-	-	-	-	-	-	-	-	-	-	-	-	-	-	-	-	-	-	-	-
101557	11630	B	PhenoSense	850	Lab	62-69-215		8.1	9.7	999.0	8.0	2.6	NA	-	-	-	-	-	-	-	-	-	-	-	-	-	-	-	-	-	-	-	-	-	-	-	-	-	-	-	-	-	-	-	-	-	-	-	-
25511	7660	B	Antivirogram	852	Clinical	LBJ1D_0		6.2	9.0	21.3	NA	8.2	NA	.	.	.	.	.	.	.	.	.	.	.	.	.	.	.	.	-	-	-	X	-	-	-	-	-	-	-	-	-	-	-	-	-	-	-	-
25512	7661	B	Antivirogram	852	Clinical	LBJ2D_0		182.0	31.8	1541.0	NA	17.5	NA	-	-	-	-	-	-	-	-	-	-	-	-	-	-	-	-	-	-	-	R	-	-	-	-	-	-	-	-	-	-	-	-	-	-	-	-
25538	7661	B	Antivirogram	852	Clinical	LBJ2R_8		182.0	29.7	663.0	NA	32.8	NA	-	-	-	-	-	-	-	-	-	-	-	-	-	-	-	-	-	-	-	R	-	-	-	-	-	-	-	-	-	-	-	-	-	-	-	-
25513	7663	B	Antivirogram	852	Clinical	LBJ3D_0		182.0	30.2	2826.0	NA	20.1	NA	-	-	-	-	-	-	-	-	-	-	-	-	-	-	-	-	-	-	-	-	-	-	-	-	-	-	-	-	-	-	-	-	-	-	-	-
25539	7663	B	Antivirogram	852	Clinical	LBJ3R_8		182.0	32.7	3340.0	NA	13.9	NA	-	-	-	-	-	-	-	-	-	-	-	-	-	-	-	-	-	-	-	-	-	-	-	-	-	-	-	-	-	-	-	-	-	-	-	-
25514	7664	B	Antivirogram	852	Clinical	LBJ4D_0		182.0	16.3	183.0	NA	4.1	NA	-	-	-	-	-	-	-	-	-	-	-	-	-	-	-	-	-	-	-	-	-	-	-	-	-	-	-	-	-	-	-	-	-	-	-	-
25540	7664	B	Antivirogram	852	Clinical	LBJ4R_8		182.0	15.7	1174.0	NA	38.7	NA	-	-	-	-	-	-	-	-	-	-	-	-	-	-	-	-	-	-	-	-	-	-	-	-	-	-	-	-	-	-	-	-	-	-	-	-
25516	7666	B	Antivirogram	852	Clinical	LBJ6D_0		182.0	18.6	344.0	NA	8.2	NA	-	-	-	-	-	-	-	-	-	-	-	-	-	-	-	-	-	-	-	-	-	-	-	-	-	-	-	-	-	-	-	-	-	-	-	-
25517	7667	B	Antivirogram	852	Clinical	LBJ7D_0		182.0	30.3	482.0	NA	7.8	NA	-	-	-	-	-	-	-	-	-	-	-	-	-	-	-	-	-	-	-	-	-	-	-	-	-	-	-	-	-	-	-	-	-	-	-	-
25541	7667	B	Antivirogram	852	Clinical	LBJ7R_8		182.0	21.4	147.0	NA	8.0	NA	-	-	-	-	-	-	-	-	-	-	T	-	-	-	-	-	-	-	-	-	-	-	-	-	-	-	-	-	-	-	-	-	-	-	-	-
25518	7668	B	Antivirogram	852	Clinical	LBJ8D_0		182.0	27.7	582.0	NA	7.8	NA	-	-	-	-	M	-	-	-	-	-	-	-	-	-	-	-	-	-	-	-	-	-	-	-	-	-	-	-	G	-	-	-	-	-	L	G
25529	7668	B	Antivirogram	852	Clinical	LBJ8D_8		182.0	36.9	6666.0	NA	20.9	NA	-	-	-	-	-	-	-	-	-	-	-	-	-	-	-	ML	-	-	-	-	-	-	-	-	-	-	-	-	-	-	-	-	-	-	L	-
25519	7669	B	Antivirogram	852	Clinical	LBJ9D_0		117.0	14.6	2284.0	NA	7.8	NA	-	-	-	-	-	-	-	-	-	-	-	-	-	-	-	-	-	-	-	R	-	-	-	-	-	-	-	-	-	-	-	-	-	-	-	EQ
25510	7670	B	Antivirogram	852	Clinical	LBJ10D_0		182.0	9.9	32.0	NA	7.9	NA	.	.	.	.	.	.	.	.	.	.	.	.	.	.	.	.	.	.	.	.	.	.	.	.	.	.	.	.	-	-	-	HQ	-	-	T	Q
25543	7670	B	Antivirogram	852	Clinical	LBJ10R_8		182.0	5.0	21.3	NA	7.6	NA	-	-	-	-	-	-	-	-	-	-	-	-	-	-	-	-	-	-	-	R	-	-	-	-	-	-	-	-	-	-	-	N	-	-	I	-
25520	7671	D	Antivirogram	852	Clinical	LBJ11D_0		182.0	19.5	34.6	NA	7.6	NA	-	-	-	-	-	-	-	-	-	-	-	-	-	-	-	-	-	-	-	-	-	-	-	-	-	-	-	-	-	-	-	-	-	-	T	-
25545	7672	B	Antivirogram	852	Clinical	LBJ12R_8		35.8	9.1	148.0	NA	10.4	NA	-	-	-	-	-	-	-	-	-	-	-	-	-	-	-	-	-	-	-	-	-	-	-	-	-	-	-	-	-	-	-	-	-	-	-	-
25523	7676	B	Antivirogram	852	Clinical	LBJ18D_0		182.0	34.2	4564.0	NA	13.9	NA	-	-	-	-	-	-	-	-	-	-	-	-	-	-	-	-	-	-	-	-	-	-	-	-	-	-	-	-	-	-	-	-	-	-	I	-
25548	7678	A	Antivirogram	853	Clinical	LVMP640		1.3	0.3	0.3	0.7	1.0	0.7	-	-	-	-	-	-	-	-	-	-	-	-	-	-	-	-	-	-	-	-	-	-	-	-	-	-	-	-	-	-	-	-	-	-	T	-
25548	7678	A	Antivirogram	853	Clinical	LVMP640		0.4	0.3	0.3	0.7	1.0	0.7	-	-	-	-	-	-	-	-	-	-	-	-	-	-	-	-	-	-	-	-	-	-	-	-	-	-	-	-	-	-	-	-	-	-	T	-
25583	7713	CRF11_cpx	Antivirogram	853	Clinical	LVMP580		0.1	0.4	0.6	0.4	0.5	0.9	-	-	-	-	V	D	-	-	-	-	-	-	-	-	-	-	-	-	-	-	-	-	-	-	-	-	-	-	-	-	-	-	-	-	T	-
25583	7713	CRF11_cpx	Antivirogram	853	Clinical	LVMP580		0.5	0.4	0.6	0.4	0.5	0.9	-	-	-	-	V	D	-	-	-	-	-	-	-	-	-	-	-	-	-	-	-	-	-	-	-	-	-	-	-	-	-	-	-	-	T	-
25637	7767	B	Antivirogram	853	Clinical	LV22HALD		1.2	1.4	1.5	1.5	1.5	1.6	-	-	-	-	-	-	-	-	-	-	-	-	-	-	-	-	-	-	-	-	-	-	-	-	-	-	-	-	-	-	-	-	-	-	-	-
25637	7767	B	Antivirogram	853	Clinical	LV22HALD		0.8	1.4	1.5	1.5	1.5	1.6	-	-	-	-	-	-	-	-	-	-	-	-	-	-	-	-	-	-	-	-	-	-	-	-	-	-	-	-	-	-	-	-	-	-	-	-
25633	7763	CRF11_cpx	Antivirogram	853	Clinical	LV31HALD		1.2	0.5	0.8	0.9	0.9	0.7	-	-	-	-	-	D	-	I	-	-	-	-	-	E	-	-	-	-	-	R	I	-	-	-	-	-	-	-	-	-	-	-	-	-	T	-
25633	7763	CRF11_cpx	Antivirogram	853	Clinical	LV31HALD		1.4	0.5	0.8	0.9	0.9	0.7	-	-	-	-	-	D	-	I	-	-	-	-	-	E	-	-	-	-	-	R	I	-	-	-	-	-	-	-	-	-	-	-	-	-	T	-
25621	7751	CRF02_AG	Antivirogram	853	Clinical	LV45HALD		0.9	0.3	0.6	0.7	0.5	1.2	-	-	-	-	-	-	-	-	-	-	-	-	-	-	-	-	-	-	-	-	-	-	-	-	-	-	-	-	-	-	-	-	-	-	T	-
25621	7751	CRF02_AG	Antivirogram	853	Clinical	LV45HALD		0.7	0.3	0.6	0.7	0.5	1.2	-	-	-	-	-	-	-	-	-	-	-	-	-	-	-	-	-	-	-	-	-	-	-	-	-	-	-	-	-	-	-	-	-	-	T	-
25662	7792	A	Antivirogram	853	Clinical	LVMBFE250		0.6	0.3	0.6	0.4	0.7	0.7	-	-	-	-	-	-	-	-	-	-	-	-	-	-	-	-	-	-	-	-	-	-	-	-	-	-	-	-	-	-	-	-	-	-	T	-
25662	7792	A	Antivirogram	853	Clinical	LVMBFE250		0.6	0.3	0.6	0.4	0.7	0.7	-	-	-	-	-	-	-	-	-	-	-	-	-	-	-	-	-	-	-	-	-	-	-	-	-	-	-	-	-	-	-	-	-	-	T	-
25688	7818	F	Antivirogram	853	Clinical	LVMP411		1.1	0.7	0.4	0.9	0.6	1.6	-	-	-	-	-	-	-	-	-	-	-	-	-	-	-	-	-	-	-	-	-	-	-	-	-	-	-	-	-	-	-	-	-	-	T	-
25688	7818	F	Antivirogram	853	Clinical	LVMP411		1.2	0.7	0.4	0.9	0.6	1.6	-	-	-	-	-	-	-	-	-	-	-	-	-	-	-	-	-	-	-	-	-	-	-	-	-	-	-	-	-	-	-	-	-	-	T	-
25673	7803	CRF11_cpx	Antivirogram	853	Clinical	LVMP1387		0.7	0.3	0.5	0.3	0.6	0.7	-	-	-	-	-	D	-	-	-	-	-	-	-	-	-	-	-	-	-	-	-	-	-	-	-	-	-	-	-	-	-	-	-	-	T	-
25673	7803	CRF11_cpx	Antivirogram	853	Clinical	LVMP1387		2.0	0.3	0.5	0.3	0.6	0.7	-	-	-	-	-	D	-	-	-	-	-	-	-	-	-	-	-	-	-	-	-	-	-	-	-	-	-	-	-	-	-	-	-	-	T	-
26040	4597	B	PhenoSense	857	Clinical	SD-10_13		200.0	5.1	0.6	0.8	1.5	NA	-	-	-	-	-	-	-	-	-	-	-	-	-	-	-	-	-	-	-	-	-	-	-	-	-	-	-	-	-	-	-	-	-	-	-	-
26042	4597	B	PhenoSense	857	Clinical	SD-10_26		200.0	6.8	1.0	1.1	2.1	NA	-	-	-	-	-	-	-	-	-	-	-	-	-	-	-	-	-	-	-	-	-	-	-	-	-	-	-	-	-	-	-	-	-	-	-	-
26044	4596	B	PhenoSense	857	Clinical	SD-12_36		53.2	1.8	0.7	1.0	1.2	NA	-	-	-	-	-	-	-	-	-	-	-	-	-	-	-	-	-	-	-	-	-	-	-	-	-	-	-	-	-	-	-	-	-	-	-	-
26046	4594	B	PhenoSense	857	Clinical	SD-14_4		200.0	5.0	4.0	1.9	1.3	NA	-	-	-	-	-	-	-	-	-	-	-	-	-	-	-	-	-	-	-	-	-	-	-	-	-	-	-	-	-	-	-	-	-	-	-	-
26067	4524	B	PhenoSense	857	Clinical	SD-15_1		200.0	5.5	5.5	1.7	1.7	NA	-	-	-	-	-	-	-	-	-	-	-	-	-	-	-	-	-	-	-	-	-	-	-	-	-	-	-	-	-	-	-	-	-	-	-	-
26071	4593	B	PhenoSense	857	Clinical	SD-16_4		1.1	1.1	5.3	1.3	1.2	NA	-	-	-	-	-	-	-	-	-	-	-	-	-	-	-	-	-	-	-	-	-	-	-	-	-	-	-	-	-	-	-	-	-	-	-	-
26072	4592	B	PhenoSense	857	Clinical	SD-17_2		200.0	2.3	0.3	0.7	1.0	NA	-	-	-	-	-	-	-	-	-	-	-	-	N	-	-	-	-	-	-	-	-	-	-	-	-	-	-	-	-	-	-	-	-	-	T	-
26074	4591	B	PhenoSense	857	Clinical	SD-18_8		200.0	3.5	1.9	1.2	1.4	NA	-	-	-	-	-	D	-	-	-	-	-	-	-	-	-	-	-	-	-	-	-	-	-	-	-	-	TS	-	-	-	-	-	-	-	-	-
26049	4590	B	PhenoSense	857	Clinical	SD-19_2		200.0	4.6	2.3	1.6	1.5	NA	-	-	-	-	-	-	-	-	-	-	-	-	-	-	-	-	-	-	-	-	-	-	-	-	-	-	-	-	-	-	-	-	-	-	-	-
26050	4590	B	PhenoSense	857	Clinical	SD-19_4		200.0	6.3	0.7	1.3	1.7	NA	-	-	-	-	-	-	-	-	-	-	-	-	-	-	-	-	-	-	-	-	-	-	-	-	-	-	-	-	-	-	-	-	-	-	-	-
26028	4602	B	PhenoSense	857	Clinical	SD-1_4		200.0	8.5	41.8	3.4	2.5	NA	-	-	-	-	-	-	-	-	-	-	-	-	-	-	-	-	-	-	-	-	-	-	-	-	-	-	-	-	-	-	-	-	-	-	I	-
26029	4602	B	PhenoSense	857	Clinical	SD-1_5		20.6	5.2	26.3	2.7	1.9	NA	-	-	-	-	-	-	-	-	-	-	-	-	-	-	-	-	-	-	-	-	-	-	-	-	-	-	-	-	-	-	-	-	-	-	I	-
26030	4602	B	PhenoSense	857	Clinical	SD-1_11		8.3	4.2	1221.0	4.3	2.0	NA	-	-	-	-	-	-	-	-	-	-	-	-	-	-	-	-	-	-	-	-	-	-	-	-	-	-	-	-	-	-	-	-	-	-	I	-
26053	4589	B	PhenoSense	857	Clinical	SD-20_12		200.0	7.7	5.1	1.3	1.7	NA	-	-	-	-	-	-	-	-	-	-	-	-	-	-	-	-	-	-	-	-	VI	-	-	-	-	-	-	-	-	-	-	-	-	-	-	-
26055	4589	B	PhenoSense	857	Clinical	SD-20_24		200.0	11.1	9.4	2.2	2.1	NA	-	-	-	-	-	-	-	-	-	-	-	-	-	-	-	-	-	-	-	-	-	-	-	-	-	-	-	-	-	-	-	-	-	-	-	-
26058	4588	B	PhenoSense	857	Clinical	SD-21_12		3.0	1.2	0.4	0.9	1.2	NA	-	-	-	-	-	-	-	-	-	-	-	-	-	-	-	-	-	-	-	-	-	-	-	-	-	-	-	-	-	-	-	-	-	-	-	-
26060	4588	B	PhenoSense	857	Clinical	SD-21_20		200.0	1.4	0.3	0.9	1.6	NA	-	-	-	-	-	-	-	-	-	-	-	-	-	-	-	-	-	-	-	-	-	-	-	-	-	-	-	-	-	-	-	-	-	-	-	-
26031	4601	B	PhenoSense	857	Clinical	SD-2_10		200.0	7.5	15.9	2.1	2.1	NA	-	-	-	-	-	-	-	-	-	-	-	-	-	-	-	-	-	-	-	-	-	-	-	-	-	-	-	-	-	-	-	-	-	-	-	-
26032	4601	B	PhenoSense	857	Clinical	SD-2_18		21.3	7.8	73.7	2.4	1.9	NA	-	-	-	-	-	-	-	-	-	-	-	-	-	-	-	-	-	-	-	-	-	-	-	-	-	-	-	-	-	-	-	-	-	-	-	-
26062	4600	B	PhenoSense	857	Clinical	SD-5_16		200.0	3.5	0.9	0.6	1.6	NA	-	-	-	-	-	-	-	-	-	-	-	-	-	-	-	-	-	-	-	R	-	-	-	-	-	-	-	-	-	-	-	-	-	-	-	-
26063	4600	B	PhenoSense	857	Clinical	SD-5_44		200.0	3.1	0.9	0.9	1.6	NA	-	-	-	-	-	-	-	-	-	-	-	-	-	-	-	-	-	-	-	R	-	-	-	-	-	-	-	-	-	-	-	-	-	-	-	-
26034	4599	B	PhenoSense	857	Clinical	SD-6_5		200.0	4.3	4.4	1.7	2.2	NA	-	-	-	-	-	-	-	-	-	-	-	-	-	-	-	-	-	-	-	R	-	-	-	-	-	-	-	-	-	-	-	-	-	-	-	-
26036	4599	B	PhenoSense	857	Clinical	SD-6_18		200.0	2.6	2.7	0.9	1.5	NA	-	-	-	-	-	-	-	-	-	-	-	-	-	-	-	-	-	-	-	R	-	-	-	-	-	-	-	-	-	-	-	-	-	-	-	-
26037	4598	B	PhenoSense	857	Clinical	SD-7_8		200.0	5.7	0.3	1.0	2.6	NA	-	-	-	PS	-	-	-	-	-	-	-	-	-	-	-	-	-	-	-	-	-	-	-	-	-	-	-	-	-	-	-	-	-	-	-	-
4689	1523	B	PhenoSense	870	Clinical	CA4364		2.2	5.2	6.7	5.4	5.3	0.9	-	-	-	-	-	-	-	-	-	-	-	-	-	-	-	-	-	-	-	-	-	-	-	-	-	-	-	-	-	-	-	-	-	-	-	-
4689	1523	B	PhenoSense	870	Clinical	CA4364		2.9	5.2	6.7	5.4	5.3	0.9	-	-	-	-	-	-	-	-	-	-	-	-	-	-	-	-	-	-	-	-	-	-	-	-	-	-	-	-	-	-	-	-	-	-	-	-
8040	4417	B	PhenoSense	870	Clinical	CA10626		4.3	1.3	9.1	1.6	0.9	0.9	-	-	-	-	-	-	-	-	-	-	-	-	-	-	-	-	-	-	-	-	-	-	-	-	-	-	-	-	-	-	-	-	-	-	I	-
8040	4417	B	PhenoSense	870	Clinical	CA10626		0.9	1.3	9.1	1.6	0.9	0.9	-	-	-	-	-	-	-	-	-	-	-	-	-	-	-	-	-	-	-	-	-	-	-	-	-	-	-	-	-	-	-	-	-	-	I	-
8379	4486	B	PhenoSense	870	Clinical	CA10967		14.0	3.7	0.2	1.0	2.4	0.4	-	-	-	-	-	-	-	-	-	-	-	-	-	-	-	-	-	-	-	R	-	-	-	-	-	-	-	-	-	-	-	-	-	-	-	-
8379	4486	B	PhenoSense	870	Clinical	CA10967		16.0	3.7	0.2	1.0	2.4	0.4	-	-	-	-	-	-	-	-	-	-	-	-	-	-	-	-	-	-	-	R	-	-	-	-	-	-	-	-	-	-	-	-	-	-	-	-
8601	4567	B	PhenoSense	870	Clinical	CA11193		7.6	6.8	1000.0	6.4	2.5	4.6	-	-	-	-	-	-	-	-	-	-	-	-	-	-	-	-	-	-	-	-	-	-	-	-	-	-	-	-	-	-	-	-	-	-	-	-
8601	4567	B	PhenoSense	870	Clinical	CA11193		5.0	6.8	1000.0	6.4	2.5	4.6	-	-	-	-	-	-	-	-	-	-	-	-	-	-	-	-	-	-	-	-	-	-	-	-	-	-	-	-	-	-	-	-	-	-	-	-
9415	4822	B	PhenoSense	870	Clinical	CA11732		3.4	4.2	19.0	2.6	1.9	1.4	-	-	-	-	-	-	-	-	-	-	-	-	-	-	-	-	-	-	-	R	-	-	-	-	-	-	-	-	-	-	-	-	-	-	-	-
9415	4822	B	PhenoSense	870	Clinical	CA11732		3.4	4.2	19.0	2.6	1.9	1.4	-	-	-	-	-	-	-	-	-	-	-	-	-	-	-	-	-	-	-	R	-	-	-	-	-	-	-	-	-	-	-	-	-	-	-	-
9632	4867	B	PhenoSense	870	Clinical	CA11961		200.0	3.4	4.6	1.5	1.4	0.9	-	-	-	-	-	D	-	-	-	-	-	-	-	-	-	-	-	-	-	-	-	-	-	-	-	-	-	-	-	-	-	-	-	-	M	-
9632	4867	B	PhenoSense	870	Clinical	CA11961		200.0	3.4	4.6	1.5	1.4	0.9	-	-	-	-	-	D	-	-	-	-	-	-	-	-	-	-	-	-	-	-	-	-	-	-	-	-	-	-	-	-	-	-	-	-	M	-
11501	5619	B	PhenoSense	870	Clinical	CA13897		200.0	6.0	4.6	1.6	2.2	1.1	-	-	-	-	-	-	-	-	-	-	-	-	-	-	-	-	-	-	-	-	-	KN	-	-	-	-	-	-	-	-	-	-	-	-	-	-
11501	5619	B	PhenoSense	870	Clinical	CA13897		200.0	6.0	4.6	1.6	2.2	1.1	-	-	-	-	-	-	-	-	-	-	-	-	-	-	-	-	-	-	-	-	-	KN	-	-	-	-	-	-	-	-	-	-	-	-	-	-
14720	6466	B	PhenoSense	870	Clinical	CA15983		200.0	5.2	12.0	2.2	1.7	0.9	-	-	-	-	-	-	-	-	-	-	-	-	-	-	-	-	-	-	-	-	-	-	-	-	-	-	-	-	-	-	-	-	-	-	VI	-
14720	6466	B	PhenoSense	870	Clinical	CA15983		200.0	5.2	12.0	2.2	1.7	0.9	-	-	-	-	-	-	-	-	-	-	-	-	-	-	-	-	-	-	-	-	-	-	-	-	-	-	-	-	-	-	-	-	-	-	VI	-
15642	6839	B	PhenoSense	870	Clinical	CA16903		5.3	2.9	137.0	2.4	1.7	2.7	-	-	-	-	-	-	-	-	-	-	-	-	-	-	-	-	-	-	-	-	-	-	-	-	-	-	-	-	-	-	-	-	-	-	-	-
15642	6839	B	PhenoSense	870	Clinical	CA16903		3.6	2.9	137.0	2.4	1.7	2.7	-	-	-	-	-	-	-	-	-	-	-	-	-	-	-	-	-	-	-	-	-	-	-	-	-	-	-	-	-	-	-	-	-	-	-	-
41031	5319	B	PhenoSense	870	Clinical	CA24202		23.0	31.0	1000.0	11.0	4.1	28.0	-	-	-	-	-	-	-	-	-	-	-	-	-	-	-	-	-	-	-	-	-	-	-	-	-	-	-	-	-	-	-	-	-	-	-	-
41031	5319	B	PhenoSense	870	Clinical	CA24202		50.0	31.0	1000.0	11.0	4.1	28.0	-	-	-	-	-	-	-	-	-	-	-	-	-	-	-	-	-	-	-	-	-	-	-	-	-	-	-	-	-	-	-	-	-	-	-	-
52892	4899	B	PhenoSense	870	Clinical	CA35529		200.0	6.1	11.6	1.8	1.7	NA	-	-	-	-	-	-	-	-	-	-	-	-	-	-	-	-	-	-	-	-	-	-	-	-	-	-	-	-	-	-	-	-	-	-	-	-
52896	5769	B	PhenoSense	870	Clinical	CA35533		200.0	3.5	2.5	1.1	1.6	NA	-	-	-	-	-	-	-	-	-	-	-	-	-	-	-	-	-	-	-	-	-	-	-	-	-	-	-	-	-	-	-	-	-	-	-	-
52898	1317	B	PhenoSense	870	Clinical	CA35535		200.0	20.0	1044.0	11.0	15.0	NA	-	-	-	-	-	X	-	-	-	-	-	-	-	-	-	-	-	-	-	-	-	-	-	-	-	-	-	-	-	-	-	-	-	-	-	-
52906	798	B	PhenoSense	870	Clinical	CA35545		200.0	6.6	7.5	1.3	1.6	NA	-	-	-	-	-	-	-	-	-	-	-	-	-	-	-	-	-	-	-	-	I	-	-	-	-	-	-	-	-	-	-	-	-	-	-	-
52910	1148	B	PhenoSense	870	Clinical	CA35549		200.0	7.2	84.2	5.3	2.7	NA	-	-	-	-	-	-	TP	-	-	-	-	-	-	-	-	-	-	-	-	R	-	-	-	-	-	-	-	-	-	-	-	-	-	-	-	-
28897	8838	CRF02_AG	Antivirogram	891	Clinical	delt434		116.0	19.0	14.6	5.2	25.0	NA	-	-	-	-	-	-	-	-	-	-	-	-	-	-	-	-	-	-	-	-	-	-	-	-	-	-	-	-	-	-	-	-	-	-	T	-
28898	8839	B	Antivirogram	891	Clinical	sev2		4.7	19.0	3077.0	3.9	25.0	NA	-	-	-	-	-	-	-	-	-	-	-	-	-	-	-	-	-	-	-	-	-	-	-	-	-	-	-	-	-	-	-	-	-	-	-	-
28899	8840	B	Antivirogram	891	Clinical	l6		8.6	6.1	3077.0	4.3	25.0	NA	-	-	-	-	-	-	-	-	-	-	-	-	-	-	-	-	-	-	-	-	-	-	-	-	-	-	-	-	-	-	-	-	-	-	I	-
28900	8841	B	Antivirogram	891	Clinical	far500		20.0	5.6	13.4	4.2	25.0	NA	-	-	-	-	-	-	-	-	-	-	-	-	-	-	-	-	-	-	-	-	-	-	-	-	-	-	-	-	-	-	-	-	V	-	M	-
28901	8842	B	Antivirogram	891	Clinical	h20		116.0	19.0	48.0	1.7	25.0	NA	-	-	-	-	-	-	-	-	-	-	-	-	-	-	-	-	-	-	-	-	-	-	-	-	-	-	-	-	-	-	-	-	-	-	-	-
38707	9150	B	PhenoSense	906	Clinical	DK-125		200.0	6.6	971.6	8.8	3.7	NA	-	-	-	-	-	-	-	-	-	-	-	-	-	-	-	-	-	-	-	KR	-	-	-	-	-	-	-	-	-	-	-	-	-	-	L	-
38709	9151	B	Antivirogram	906	Clinical	DK-243		90.9	NA	0.6	0.5	0.8	NA	-	-	-	-	-	-	-	-	-	-	-	-	-	-	-	-	-	-	-	-	-	-	-	-	-	-	-	-	-	-	-	-	-	-	-	-
38711	9152	B	PhenoSense	906	Clinical	DK-284		1.3	1.4	0.9	1.2	1.0	NA	-	-	-	-	-	-	-	-	-	-	-	-	-	-	-	-	-	-	-	R	-	-	-	-	-	-	-	-	-	-	-	-	-	-	VI	-
38713	9153	B	PhenoSense	906	Clinical	DK-294		200.0	3.3	0.3	0.9	1.6	NA	-	-	-	-	-	-	-	-	-	-	-	-	-	-	-	-	-	-	-	KR	VI	-	-	-	-	-	-	-	-	-	-	-	-	-	-	-
38715	9154	B	Antivirogram	906	Clinical	DK-354		90.9	NA	0.9	0.6	0.7	NA	-	-	-	-	-	-	-	-	-	-	-	-	-	-	-	-	-	-	-	-	-	-	-	-	-	-	-	-	-	-	-	-	-	-	-	-
38717	9155	B	Antivirogram	906	Clinical	DK-404		7.9	NA	57.3	3.8	1.8	NA	-	-	-	-	-	-	-	-	-	-	-	-	-	-	-	-	-	-	-	-	-	-	-	-	-	-	-	-	-	-	-	-	-	-	-	-
38719	9156	B	PhenoSense	906	Clinical	DK-505		200.0	11.0	27.0	4.9	2.0	NA	-	-	-	-	-	-	-	-	-	-	-	-	-	-	-	-	-	-	-	R	-	-	-	-	-	-	-	-	-	-	-	-	-	-	-	-
38721	9157	B	PhenoSense	906	Clinical	DK-594		2.2	1.6	7.9	1.7	1.2	NA	-	-	-	-	-	-	-	-	-	-	-	-	-	-	-	-	-	-	-	-	-	-	-	-	-	-	-	-	-	-	-	-	-	-	-	-
38723	9158	B	Antivirogram	906	Clinical	DK-623		90.9	NA	1.0	0.9	1.6	NA	-	-	-	-	-	-	-	-	-	-	-	-	-	-	-	-	-	-	-	-	-	-	-	-	-	-	-	-	-	-	-	-	-	-	-	-
38725	9159	B	Antivirogram	906	Clinical	DK-654		90.9	NA	50.3	2.4	6.3	NA	-	-	-	-	-	-	-	-	-	-	-	-	-	-	-	-	-	-	-	R	-	-	-	-	-	-	-	-	-	-	-	-	-	-	-	-
38727	9160	B	Antivirogram	906	Clinical	DK-714		77.1	NA	NA	0.9	4.0	NA	-	-	-	-	-	-	-	-	-	-	-	-	-	-	-	-	-	-	-	-	-	-	-	-	-	-	S	-	-	-	-	-	-	-	-	-
38729	9161	B	PhenoSense	906	Clinical	DK-815		7.1	6.6	575.0	4.3	1.9	NA	-	-	-	-	-	-	-	-	-	-	-	-	-	-	-	-	-	-	-	-	-	-	-	-	-	-	-	-	-	-	-	-	-	-	M	-
38731	9162	B	Antivirogram	906	Clinical	DK-873		4.9	NA	3.0	1.2	1.8	NA	-	-	-	-	-	-	-	-	-	-	-	-	-	-	-	-	-	-	-	-	-	-	-	-	-	-	-	-	-	-	-	-	-	-	-	-
38733	9163	B	Antivirogram	906	Clinical	DK-923		90.9	NA	0.7	0.8	0.8	NA	-	-	-	-	-	-	-	-	-	-	-	-	-	-	-	-	-	-	-	-	-	-	-	-	-	-	-	-	-	-	-	-	-	-	-	-
38735	9164	B	Antivirogram	906	Clinical	DK-933		90.9	NA	2.3	0.7	1.3	NA	-	-	-	-	-	-	-	-	-	-	-	-	-	-	-	-	-	-	-	-	-	-	-	-	-	-	-	-	-	-	-	-	-	-	-	-
38737	9165	B	PhenoSense	906	Clinical	DK-974		1.0	1.5	4.2	1.4	0.9	NA	-	-	-	-	-	-	-	-	-	-	-	-	-	-	-	-	-	-	-	-	-	-	-	-	-	-	-	-	-	-	-	-	-	-	-	-
38739	9166	B	Antivirogram	906	Clinical	DK-1014		90.9	NA	0.8	1.4	3.9	NA	-	-	-	-	-	-	-	-	-	-	-	-	-	-	-	-	-	-	-	-	-	-	-	-	-	-	-	-	-	-	-	-	-	-	-	-
38741	9167	B	PhenoSense	906	Clinical	DK-1115		200.0	6.7	26.0	3.3	2.3	NA	-	-	-	-	-	-	-	-	-	-	-	-	-	-	-	-	-	-	-	R	-	-	-	-	-	-	-	-	-	-	-	-	-	-	-	-
38743	9168	B	Antivirogram	906	Clinical	DK-1324		90.9	NA	0.5	0.7	0.7	NA	-	-	-	-	-	ED	-	-	-	-	-	-	-	-	-	-	-	-	-	-	-	-	-	-	-	-	-	-	-	-	-	KR	-	-	T	-
38745	9169	B	Antivirogram	906	Clinical	DK-1543		90.9	NA	0.6	0.7	2.2	NA	-	-	-	-	-	-	-	-	-	-	-	-	-	-	-	-	-	-	-	-	-	-	-	-	-	-	-	-	-	-	-	-	-	-	-	-
38747	9170	B	PhenoSense	906	Clinical	DK-1584		8.8	3.2	0.6	1.6	2.3	NA	-	-	-	-	-	-	-	-	-	-	-	-	-	-	-	-	-	-	-	-	-	-	-	-	-	-	-	-	-	-	-	-	-	-	M	-
38749	9171	B	Antivirogram	906	Clinical	DK-1704		90.9	NA	57.3	0.6	1.2	NA	-	-	-	-	-	-	-	-	-	-	-	-	-	-	-	-	-	-	-	R	-	-	-	-	-	-	-	-	-	-	-	-	-	-	-	-
38751	9172	B	PhenoSense	906	Clinical	DK-1884		1.6	2.0	4.9	1.7	1.5	NA	-	-	-	-	-	-	-	-	-	-	KT	-	-	-	-	-	-	-	-	-	-	-	-	-	-	-	-	-	-	-	-	-	-	-	T	-
38753	9173	B	PhenoSense	906	Clinical	DK-1894		200.0	4.2	2.0	1.7	1.8	NA	-	-	-	-	-	-	-	-	-	-	-	-	-	-	-	-	-	-	-	KR	-	-	-	-	-	-	-	-	-	-	-	-	-	-	-	-
38755	9174	B	PhenoSense	906	Clinical	DK-2105		1.0	0.8	1.2	1.0	1.1	NA	-	-	-	-	-	-	-	VI	-	-	-	-	-	-	-	-	-	-	-	-	-	-	-	-	-	-	-	-	-	-	-	-	-	-	VI	-
38757	9175	B	PhenoSense	906	Clinical	DK-2194		1.0	0.9	1.2	1.1	1.1	NA	-	-	-	-	-	-	-	-	-	-	-	-	-	-	-	-	-	-	-	-	-	-	-	-	-	-	-	-	-	-	-	-	-	-	-	-
38759	9176	B	Antivirogram	906	Clinical	DK-2304		90.9	NA	6.5	NA	1.2	NA	-	-	-	-	-	-	-	-	-	-	-	-	-	-	-	-	-	-	-	-	-	-	-	-	-	-	-	-	-	-	-	-	-	-	-	-
38761	9177	B	Antivirogram	906	Clinical	DK-2314		90.9	NA	2.2	0.9	2.3	NA	-	-	-	-	-	-	-	-	-	-	-	-	-	-	-	-	-	-	-	-	-	-	-	-	-	-	-	-	-	-	-	-	-	-	-	-
38763	9178	B	PhenoSense	906	Clinical	DK-2405		200.0	3.3	0.6	0.8	1.7	NA	-	-	-	-	-	-	-	-	-	-	-	-	-	-	-	-	-	-	-	-	VI	-	-	-	-	-	-	-	-	-	-	-	-	-	-	-
38765	9179	B	PhenoSense	906	Clinical	DK-2415		200.0	5.1	20.0	3.1	2.1	NA	-	-	-	-	-	-	-	-	-	-	-	-	-	-	-	-	-	-	-	-	-	-	-	-	-	-	-	-	-	-	-	-	-	-	T	-
38767	9180	B	PhenoSense	906	Clinical	DK-2715		4.8	3.6	175.0	5.1	1.6	NA	-	-	-	-	-	-	-	-	-	-	-	-	-	-	-	-	-	-	-	-	-	-	-	-	-	-	-	-	-	-	-	-	-	-	-	-
38769	9181	B	Antivirogram	906	Clinical	DK-2833		60.6	NA	1.1	0.9	1.0	NA	-	-	-	-	-	-	-	-	-	-	-	-	-	-	-	-	-	-	-	-	-	-	-	-	-	-	-	-	-	-	-	-	-	-	-	-
38771	9182	B	PhenoSense	906	Clinical	DK-3015		200.0	4.0	1.2	1.1	1.4	NA	-	-	-	-	-	-	-	-	-	-	-	-	-	-	-	-	-	-	-	-	-	-	-	-	-	-	S	-	-	-	-	-	-	-	-	-
38773	9183	B	PhenoSense	906	Clinical	DK-3025		200.0	3.8	2.0	1.4	1.6	NA	-	-	-	-	-	-	-	-	-	-	-	-	-	-	-	-	-	-	-	-	-	-	-	-	-	-	-	-	-	-	-	-	-	-	-	-
38775	9184	B	Antivirogram	906	Clinical	DK-3083		90.9	NA	4.1	1.3	3.2	NA	-	-	-	-	-	-	-	-	-	-	-	-	-	-	-	-	-	-	-	KR	-	-	-	-	-	-	-	-	-	-	-	-	-	-	VA	-
38777	9185	B	Antivirogram	906	Clinical	DK-3133		90.9	NA	1.5	0.6	1.2	NA	-	-	-	-	-	-	-	-	-	-	-	-	-	-	-	-	-	-	-	-	-	-	-	-	-	-	-	-	-	-	-	-	-	-	-	-
38779	9186	B	Antivirogram	906	Clinical	DK-3143		90.9	NA	0.9	0.5	0.7	NA	-	-	-	-	-	-	-	-	-	-	-	-	-	-	-	-	-	-	-	-	-	-	-	-	-	-	-	-	-	-	-	-	-	-	-	-
38781	9187	B	PhenoSense	906	Clinical	DK-3184		3.2	2.5	108.0	3.0	1.9	NA	-	-	-	PT	-	-	-	-	-	-	-	-	-	-	-	-	-	-	-	KR	-	-	-	-	-	-	-	-	-	-	-	-	-	-	I	-
38783	9188	B	Antivirogram	906	Clinical	DK-3443		90.9	NA	2.0	0.9	1.5	NA	-	-	-	-	-	-	-	-	-	-	-	-	-	-	-	-	-	-	-	-	I	-	-	-	-	-	-	-	-	-	-	-	-	-	-	-
38785	9189	B	PhenoSense	906	Clinical	DK-3484		200.0	2.1	0.9	0.8	1.2	NA	-	-	-	-	-	-	-	-	-	-	-	-	-	-	-	-	-	-	-	-	-	-	-	-	-	-	-	-	-	-	-	E	-	-	I	-
38787	9190	B	PhenoSense	906	Clinical	DK-3494		200.0	6.3	13.0	1.7	1.5	NA	-	-	-	-	-	-	-	-	-	-	-	-	-	-	-	-	-	-	-	-	-	-	-	-	-	-	-	-	-	-	-	-	-	-	-	-
38789	9191	B	Antivirogram	906	Clinical	DK-3604		3.1	NA	57.3	4.4	1.8	NA	-	-	-	-	-	-	-	-	-	-	-	-	-	-	-	-	-	-	-	-	-	-	-	-	-	-	-	-	-	-	-	-	-	-	-	-
38791	9192	B	PhenoSense	906	Clinical	DK-3705		3.5	3.0	64.0	2.2	1.5	NA	-	-	-	-	-	-	-	-	-	-	-	-	-	-	-	-	-	-	-	-	-	-	-	-	-	-	-	-	-	-	-	-	-	-	-	-
38793	9193	B	PhenoSense	906	Clinical	DK-3794		200.0	5.5	90.0	3.7	2.0	NA	-	-	-	-	-	-	-	-	-	-	-	-	-	-	-	-	-	-	-	R	-	-	-	-	-	-	-	-	-	-	-	-	-	-	-	-
38795	9194	B	Antivirogram	906	Clinical	DK-3823		0.9	NA	1.0	0.5	0.7	NA	-	-	-	-	-	-	-	-	-	-	-	-	-	-	-	-	-	-	-	-	-	-	-	-	-	-	-	-	-	-	-	-	-	-	-	-
38797	9195	B	Antivirogram	906	Clinical	DK-3914		90.9	NA	1.1	0.5	0.7	NA	-	-	-	-	-	-	-	-	-	-	-	-	-	-	-	-	-	-	-	-	-	-	-	-	-	-	-	-	-	-	-	-	-	-	I	-
38799	9196	B	PhenoSense	906	Clinical	DK-4094		3.3	3.5	121.0	2.3	1.3	NA	-	-	-	-	-	-	-	-	-	-	-	-	-	-	-	-	-	-	-	-	-	-	-	-	-	-	-	-	-	-	-	-	-	-	-	-
38801	9197	B	Antivirogram	906	Clinical	DK-4214		90.9	NA	42.6	4.7	2.0	NA	-	-	-	-	-	-	-	-	-	-	-	-	-	-	-	-	-	-	-	-	-	-	-	-	-	-	-	-	-	-	-	-	-	-	M	-
38803	9198	B	Antivirogram	906	Clinical	DK-4224		90.9	NA	57.3	0.5	1.2	NA	-	-	-	-	-	-	-	-	-	-	R	-	-	-	-	-	-	-	-	-	-	-	-	-	-	-	-	-	-	-	-	-	-	-	-	-
38805	9199	B	PhenoSense	906	Clinical	DK-4305		200.0	6.7	6.3	2.1	2.5	NA	-	-	-	-	-	-	-	-	-	-	-	-	-	-	-	-	-	-	-	-	-	-	-	-	-	-	-	-	-	KR	-	-	-	-	T	-
38807	9200	B	PhenoSense	906	Clinical	DK-4315		200.0	7.0	33.0	1.9	1.9	NA	-	-	-	-	-	-	-	-	-	-	-	-	-	-	-	-	-	-	-	-	-	-	-	-	-	-	-	-	-	-	-	-	-	-	-	-
38809	9201	B	Antivirogram	906	Clinical	DK-4433		3.1	1.0	8.9	1.7	2.0	NA	-	-	-	-	-	-	-	-	-	-	-	-	-	-	-	-	-	-	-	-	-	-	-	-	-	-	-	-	-	-	-	-	-	-	I	-
38811	9202	B	PhenoSense	906	Clinical	DK-4784		67.0	5.9	4.9	2.0	1.7	NA	-	-	-	-	-	-	-	-	-	-	-	-	-	-	-	-	-	-	-	-	-	-	-	-	-	-	-	-	-	-	-	-	-	-	-	-
38813	9203	B	Antivirogram	906	Clinical	DK-4904		90.9	NA	10.1	1.3	1.0	NA	-	-	-	-	-	-	-	-	-	-	-	-	-	-	-	-	-	-	-	-	VI	-	-	-	-	-	-	-	-	-	-	-	-	-	-	-
38815	9204	B	Antivirogram	906	Clinical	DK-5043		90.9	NA	3.7	NA	0.8	NA	-	-	-	-	-	D	-	-	-	-	-	-	-	-	-	-	-	-	-	-	-	-	-	-	-	-	-	-	-	-	IT	-	-	-	I	-
38817	9205	B	PhenoSense	906	Clinical	DK-5084		90.0	9.1	600.0	5.3	2.6	NA	-	-	-	-	-	-	-	-	-	-	-	-	-	-	-	-	-	-	-	-	-	-	-	-	-	-	-	-	-	-	-	-	-	-	-	-
38819	9206	B	Antivirogram	906	Clinical	DK-5204		90.9	NA	2.5	0.6	1.3	NA	-	-	-	-	-	D	-	-	-	-	-	-	-	-	-	-	-	-	-	-	-	-	-	-	-	-	-	-	-	-	-	-	-	-	-	-
38821	9207	B	PhenoSense	906	Clinical	DK-5394		200.0	9.0	12.0	1.9	1.7	NA	-	-	-	-	-	-	-	-	-	-	-	-	-	-	-	-	-	-	-	-	-	-	-	-	-	-	-	ED	-	-	-	-	-	-	-	-
38823	9208	B	Antivirogram	906	Clinical	DK-5454		90.9	NA	18.9	1.1	3.4	NA	-	-	-	-	-	-	-	-	-	-	-	-	-	-	-	-	-	-	-	-	-	-	-	-	-	-	-	-	-	-	-	-	-	-	-	-
38825	9209	B	PhenoSense	906	Clinical	DK-5605		200.0	4.9	13.0	1.7	2.2	NA	-	-	-	-	-	-	-	-	-	-	-	-	-	-	-	-	-	-	-	-	-	N	N	-	-	-	-	-	-	-	-	-	-	-	-	-
38827	9210	B	PhenoSense	906	Clinical	DK-5615		3.6	4.5	262.0	3.1	1.7	NA	-	-	-	-	-	-	-	-	-	-	Q	-	-	-	-	-	-	-	-	-	-	-	-	-	-	-	-	-	-	-	-	-	-	-	-	-
38829	9211	B	Antivirogram	906	Clinical	DK-5673		90.9	1.3	1.6	0.9	1.6	NA	-	-	-	-	-	-	-	-	-	-	-	-	-	-	-	-	-	-	-	-	-	-	-	-	-	-	-	-	-	-	-	-	-	-	-	-
38831	9212	B	Antivirogram	906	Clinical	DK-5723		90.9	NA	8.7	0.8	1.6	NA	-	-	-	-	-	-	-	-	-	-	-	-	-	PL	-	-	-	-	-	-	-	-	-	-	-	-	-	-	-	-	-	-	-	-	-	-
38833	9213	B	Antivirogram	906	Clinical	DK-5814		90.9	NA	57.3	1.0	2.1	NA	-	-	-	-	-	-	-	-	-	-	-	-	-	-	-	-	-	-	-	-	-	-	-	-	-	-	-	-	-	-	-	-	-	-	-	-
38835	9214	B	PhenoSense	906	Clinical	DK-5915		7.9	5.0	14.0	2.0	1.5	NA	-	-	-	-	-	-	-	-	-	-	-	-	-	-	-	-	-	-	-	-	-	-	-	-	-	-	-	-	-	-	-	-	-	-	-	-
38837	9215	B	Antivirogram	906	Clinical	DK-5973		90.9	NA	2.5	1.3	11.4	NA	-	-	-	-	-	-	-	-	-	-	-	-	-	-	-	-	-	-	-	-	-	-	-	-	-	-	-	-	-	-	-	-	-	-	-	-
38839	9216	B	Antivirogram	906	Clinical	DK-6033		90.9	NA	11.8	0.8	1.7	NA	-	-	-	-	-	-	-	-	-	-	-	-	-	-	-	-	-	-	-	-	-	KN	-	-	-	-	-	-	-	-	IL	-	-	-	-	-
38841	9217	B	Antivirogram	906	Clinical	DK-6114		90.9	NA	5.6	0.5	1.5	NA	-	-	-	-	-	-	-	-	-	-	-	-	-	-	-	-	-	-	-	R	-	-	-	-	-	-	-	-	-	-	-	-	-	-	-	-
38843	9218	B	PhenoSense	906	Clinical	DK-6215		5.4	3.7	76.0	1.9	2.0	NA	-	-	-	-	-	-	-	-	-	-	-	-	-	-	-	-	-	-	-	-	-	-	-	-	-	-	-	-	-	-	-	-	-	-	I	-
38845	9219	B	PhenoSense	906	Clinical	DK-6225		200.0	4.6	23.0	1.8	1.5	NA	-	-	-	-	-	-	-	-	-	-	-	-	-	-	-	-	-	-	-	-	-	-	-	-	-	-	-	-	-	-	-	-	-	-	-	-
38847	9220	B	Antivirogram	906	Clinical	DK-6273		7.0	NA	57.3	12.3	2.1	NA	-	-	-	-	V	D	-	-	-	-	-	-	-	-	-	-	-	-	-	R	-	-	-	-	-	-	-	-	-	-	-	-	-	-	-	-
38849	9221	B	Antivirogram	906	Clinical	DK-6333		90.9	NA	57.3	1.4	2.4	NA	-	-	-	-	-	-	-	-	-	-	-	-	-	-	-	-	-	-	-	-	-	-	-	-	-	-	-	-	-	-	-	-	-	-	-	-
38851	9222	B	PhenoSense	906	Clinical	DK-6384		1.9	2.0	29.0	2.0	1.5	NA	-	-	-	-	-	-	-	-	-	-	-	-	-	-	-	-	-	-	-	-	-	-	-	-	-	-	-	-	-	-	-	-	-	-	-	-
38853	9223	B	PhenoSense	906	Clinical	DK-6684		200.0	5.0	11.0	2.4	2.6	NA	-	-	-	-	-	-	-	-	-	-	-	-	-	-	-	-	-	-	-	-	-	-	-	-	-	-	-	-	-	-	-	-	-	-	-	-
38855	9224	B	PhenoSense	906	Clinical	DK-6694		2.4	2.9	87.0	1.7	1.2	NA	-	-	-	-	-	-	-	-	-	-	-	-	-	-	-	-	-	-	-	-	-	-	-	-	-	-	-	-	-	-	-	-	-	-	T	-
38857	9225	B	Antivirogram	906	Clinical	DK-6804		3.9	NA	57.3	NA	2.7	NA	-	-	-	-	-	-	-	-	-	-	-	-	-	-	-	-	-	-	-	R	-	-	-	-	-	-	-	-	-	-	-	-	-	-	-	-
38859	9226	B	PhenoSense	906	Clinical	DK-6905		200.0	5.9	83.0	2.7	2.3	NA	-	-	-	-	-	-	-	-	-	-	-	-	-	-	-	-	-	-	-	-	-	-	-	-	-	-	-	-	-	-	-	-	-	-	T	-
38861	9227	B	PhenoSense	906	Clinical	DK-6994		0.7	0.8	1.6	1.1	1.1	NA	-	-	-	-	-	-	-	-	-	-	-	-	-	-	-	-	-	-	-	-	-	-	-	-	-	-	-	-	-	-	-	-	-	-	-	-
38863	9228	B	PhenoSense	906	Clinical	DK-7205		200.0	6.0	4.5	3.0	2.2	NA	-	-	-	-	-	-	-	-	-	-	-	-	-	-	-	-	-	-	-	R	-	-	-	-	-	-	-	-	-	-	-	N	-	-	I	-
38865	9229	B	PhenoSense	906	Clinical	DK-7294		200.0	4.4	0.7	0.9	1.7	NA	-	-	-	-	-	-	-	-	-	-	-	-	-	-	-	-	-	-	-	-	-	-	-	-	-	-	-	-	-	-	-	-	-	-	-	-
38867	9230	B	Antivirogram	906	Clinical	DK-7354		2.0	NA	9.2	0.5	0.8	NA	-	-	-	-	-	-	-	-	-	-	-	-	-	-	-	-	-	-	-	R	-	-	-	-	-	-	-	-	-	-	-	-	-	-	VI	-
38869	9231	B	Antivirogram	906	Clinical	DK-7414		90.9	NA	1.8	0.9	0.8	NA	-	-	-	-	-	-	-	-	-	-	-	-	-	-	-	-	-	-	-	-	-	-	-	-	-	-	-	-	-	-	-	-	-	-	VA	-
38871	9232	B	PhenoSense	906	Clinical	DK-7505		200.0	5.1	17.0	1.8	1.8	NA	-	-	-	-	-	-	-	-	-	-	-	-	-	-	-	-	-	-	-	-	-	-	-	-	-	-	-	-	-	-	-	-	-	-	I	-
38873	9233	B	PhenoSense	906	Clinical	DK-7515		0.9	0.7	0.9	0.8	1.1	NA	-	-	-	-	-	-	-	-	-	-	-	-	-	-	-	-	-	-	-	-	-	-	-	-	-	-	-	-	-	-	-	-	-	-	-	-
38875	9234	B	Antivirogram	906	Clinical	DK-7623		84.2	NA	6.3	3.2	2.3	NA	-	-	-	-	-	-	-	-	-	-	-	-	-	-	-	-	-	-	-	-	-	-	-	-	-	-	-	-	-	-	-	-	-	-	T	-
38877	9235	B	PhenoSense	906	Clinical	DK-7815		9.0	6.6	6.6	8.8	5.4	NA	PL	-	-	-	-	-	-	-	-	-	KT	-	-	-	-	-	-	-	-	R	-	-	-	-	-	-	-	-	-	-	-	-	-	-	VI	-
38879	9236	B	Antivirogram	906	Clinical	DK-7933		81.4	NA	0.5	0.5	0.9	NA	-	-	-	-	-	-	-	-	-	-	-	-	-	-	-	-	-	-	-	-	-	-	-	-	-	-	-	-	-	-	-	-	-	-	-	-
38881	9237	B	PhenoSense	906	Clinical	DK-7974		4.4	2.3	119.0	3.6	1.6	NA	-	-	-	-	-	-	-	-	-	-	-	-	-	-	-	-	-	-	-	R	-	-	-	-	-	-	-	-	-	-	-	-	-	-	-	-
38883	9238	B	PhenoSense	906	Clinical	DK-7984		3.0	3.1	199.0	2.6	1.7	NA	-	-	-	-	-	-	-	-	-	-	-	-	-	-	-	-	-	-	-	-	-	-	-	-	-	-	-	-	-	-	-	-	-	-	M	-
38885	9239	B	PhenoSense	906	Clinical	DK-8125		200.0	7.9	6.4	2.2	1.8	NA	-	-	-	-	-	-	-	-	-	-	-	-	-	-	-	-	-	-	-	KR	-	-	-	-	-	-	-	-	-	-	-	-	-	-	VI	-
38887	9240	B	PhenoSense	906	Clinical	DK-8284		1.3	1.2	10.0	1.6	0.9	NA	-	-	-	-	-	-	-	-	-	-	-	-	-	-	-	-	-	-	-	-	-	-	-	-	-	-	-	-	-	-	-	-	-	-	T	-
38889	9241	B	Antivirogram	906	Clinical	DK-8404		90.9	NA	23.1	2.8	1.5	NA	-	-	-	-	-	-	-	-	-	-	-	-	-	-	-	-	-	-	-	-	-	-	-	-	-	-	-	-	-	-	-	-	-	-	-	-
38891	9242	B	Antivirogram	906	Clinical	DK-8594		166.7	7.5	9.3	3.5	2.4	NA	-	-	-	-	-	-	-	-	-	-	-	-	-	-	-	-	-	-	-	KR	-	-	-	-	-	-	-	-	-	-	-	-	-	-	I	-
38893	9243	B	Antivirogram	906	Clinical	DK-8654		0.8	NA	7.0	0.7	0.8	NA	-	-	-	-	-	-	-	-	-	-	-	-	-	-	-	-	-	-	-	-	-	-	-	-	-	-	-	-	-	-	-	-	-	-	VI	-
38895	9244	B	Antivirogram	906	Clinical	DK-8704		90.9	NA	57.3	17.3	3.9	NA	-	-	-	-	-	-	-	-	-	-	-	-	-	-	-	-	-	-	-	-	-	-	-	-	-	-	-	-	-	-	-	KR	-	-	-	-
38897	9245	B	Antivirogram	906	Clinical	DK-8714		90.9	NA	1.3	0.6	0.7	NA	-	-	-	-	-	-	-	I	-	-	-	-	-	-	-	-	-	-	-	-	-	-	-	-	-	-	-	-	-	-	-	-	-	-	-	-
38899	9246	B	PhenoSense	906	Clinical	DK-8805		200.0	9.2	43.0	3.9	2.3	NA	-	-	-	-	-	-	-	-	-	-	-	-	-	-	-	-	-	-	-	-	-	-	-	-	-	-	-	-	-	-	-	-	-	-	-	-
38901	9247	B	Antivirogram	906	Clinical	DK-8873		90.9	NA	1.5	0.6	1.6	NA	-	-	-	-	-	-	-	-	-	-	KT	-	-	-	-	-	-	-	-	-	-	-	-	-	-	-	-	-	-	-	-	-	-	-	-	-
38903	9248	B	Antivirogram	906	Clinical	DK-8923		90.9	NA	1.2	0.5	1.0	NA	-	-	-	-	-	-	-	-	-	-	-	-	-	-	-	-	-	-	-	-	-	-	-	-	-	-	-	-	-	-	-	-	-	-	-	-
38905	9249	B	Antivirogram	906	Clinical	DK-9014		0.8	NA	1.0	0.9	0.7	NA	-	-	-	-	-	-	-	-	-	-	-	-	-	-	-	-	-	-	-	-	-	-	-	-	-	-	-	-	-	-	-	-	-	-	-	-
38907	9250	B	PhenoSense	906	Clinical	DK-9105		200.0	4.6	0.5	0.9	1.6	NA	-	-	-	-	-	-	-	-	-	-	-	-	-	-	-	-	-	-	-	-	-	-	-	-	-	-	-	-	-	-	-	-	-	-	-	-
38909	9251	B	PhenoSense	906	Clinical	DK-9115		200.0	7.7	0.8	1.4	2.1	NA	-	-	-	-	-	-	-	-	-	-	KE	-	-	-	-	-	-	-	-	-	-	-	-	-	-	-	-	-	-	-	-	-	-	-	-	-
38911	9252	B	Antivirogram	906	Clinical	DK-9233		90.9	NA	0.7	0.5	0.9	NA	-	-	-	-	-	-	-	-	-	-	-	-	-	-	-	-	-	-	-	-	-	-	-	-	-	-	-	-	-	-	-	-	-	-	-	-
38913	9253	B	Antivirogram	906	Clinical	DK-9314		90.9	NA	57.3	0.8	2.0	NA	-	-	-	-	-	-	-	-	-	-	-	-	-	-	-	-	-	-	-	-	-	-	-	-	-	-	-	-	-	-	-	-	-	-	-	-
38915	9254	B	Antivirogram	906	Clinical	DK-9324		81.4	NA	0.6	0.8	1.5	NA	-	-	-	-	-	-	-	-	-	-	-	-	-	-	-	-	-	-	-	-	-	-	-	-	-	-	-	-	-	-	-	-	-	-	-	-
38917	9255	B	PhenoSense	906	Clinical	DK-9415		4.6	2.9	58.0	2.1	1.2	NA	-	-	-	-	-	-	-	-	-	-	-	-	-	-	-	-	-	-	-	-	-	-	-	-	-	-	-	-	-	-	-	-	-	-	T	-
38919	9256	B	Antivirogram	906	Clinical	DK-9473		90.9	NA	3.4	1.0	0.9	NA	-	-	-	-	-	-	-	-	-	-	-	-	-	-	-	-	-	-	-	-	-	-	-	-	-	-	-	-	-	-	-	-	-	-	-	-
38921	9257	B	Antivirogram	906	Clinical	DK-9533		90.9	NA	3.1	1.3	2.0	NA	-	-	-	-	-	-	-	-	-	-	-	-	-	-	-	-	-	-	-	-	-	-	-	-	-	-	-	-	-	-	-	-	-	-	-	-
38923	9258	B	Antivirogram	906	Clinical	DK-9543		90.9	NA	57.3	0.8	3.5	NA	-	-	-	-	-	-	-	-	-	-	-	-	-	-	-	-	-	-	-	-	-	-	-	-	-	-	-	-	-	-	-	-	-	-	-	-
38925	9259	B	PhenoSense	906	Clinical	DK-9584		200.0	6.7	2.3	1.6	2.3	NA	-	-	-	-	-	-	-	-	-	-	-	-	-	-	-	-	-	-	-	-	-	-	-	-	-	-	-	-	-	-	-	-	-	-	-	-
38927	9260	B	PhenoSense	906	Clinical	DK-9884		200.0	6.6	15.0	3.2	2.5	NA	-	-	-	-	-	-	-	-	-	-	-	-	-	-	-	-	-	-	-	-	-	-	-	-	-	-	-	-	-	-	-	-	-	-	-	-
38929	9261	B	PhenoSense	906	Clinical	DK-9894		2.0	1.4	6.1	1.8	1.1	NA	-	-	-	-	-	-	-	-	-	-	-	-	-	-	-	-	-	-	-	-	-	-	-	-	-	-	-	-	-	-	-	-	-	-	-	-
39552	9434	B	PhenoSense	913	Clinical	KZ-CID2		3.9	2.1	36.4	1.7	0.7	NA	-	-	-	-	-	-	-	-	-	-	-	-	-	-	-	-	-	-	-	-	-	-	-	-	-	-	-	-	-	-	-	-	-	-	-	-
44037	11113	B	Antivirogram	948	Clinical	194933		2.1	0.7	2.5	1.3	0.5	NA	-	-	-	-	-	-	-	-	-	-	-	-	-	-	-	-	-	-	-	-	-	-	-	-	-	-	-	-	-	-	-	-	-	-	-	-
44037	11113	B	PhenoSense	948	Clinical	194933		1.4	0.8	1.1	1.2	1.2	NA	-	-	-	-	-	-	-	-	-	-	-	-	-	-	-	-	-	-	-	-	-	-	-	-	-	-	-	-	-	-	-	-	-	-	-	-
44039	11114	B	Antivirogram	948	Clinical	184052		0.5	0.4	0.8	0.9	0.1	NA	-	-	-	-	-	-	-	-	-	-	-	-	-	-	-	-	-	-	-	-	-	-	-	-	-	-	-	-	-	-	-	-	-	-	-	-
44039	11114	B	PhenoSense	948	Clinical	184052		1.1	1.0	1.1	1.0	1.0	NA	-	-	-	-	-	-	-	-	-	-	-	-	-	-	-	-	-	-	-	-	-	-	-	-	-	-	-	-	-	-	-	-	-	-	-	-
44041	11115	B	Antivirogram	948	Clinical	211183		0.7	0.8	1.2	0.4	2.0	NA	-	-	-	-	-	-	-	-	-	-	-	-	-	-	-	-	-	-	-	-	-	-	-	-	-	-	-	-	-	-	-	-	-	-	-	-
44041	11115	B	PhenoSense	948	Clinical	211183		0.8	0.9	0.7	0.8	0.8	NA	-	-	-	-	-	-	-	-	-	-	-	-	-	-	-	-	-	-	-	-	-	-	-	-	-	-	-	-	-	-	-	-	-	-	-	-
44043	11116	B	Antivirogram	948	Clinical	214124		1.4	1.4	1.4	1.1	0.6	NA	-	-	-	-	-	-	-	-	-	-	-	-	-	-	-	-	-	-	-	-	-	-	-	-	-	-	-	-	-	-	-	-	-	-	-	-
44043	11116	B	PhenoSense	948	Clinical	214124		1.2	1.1	0.6	1.0	0.9	NA	-	-	-	-	-	-	-	-	-	-	-	-	-	-	-	-	-	-	-	-	-	-	-	-	-	-	-	-	-	-	-	-	-	-	-	-
44045	11117	B	Antivirogram	948	Clinical	157091		0.5	0.4	0.3	0.3	0.1	NA	-	-	-	-	-	-	-	-	-	-	-	-	-	-	-	-	-	-	-	-	-	-	-	-	-	-	-	-	-	-	-	-	-	-	-	-
44045	11117	B	PhenoSense	948	Clinical	157091		1.1	0.8	0.8	0.8	1.0	NA	-	-	-	-	-	-	-	-	-	-	-	-	-	-	-	-	-	-	-	-	-	-	-	-	-	-	-	-	-	-	-	-	-	-	-	-
44047	11118	B	Antivirogram	948	Clinical	218805		0.8	1.3	1.3	0.8	0.5	NA	-	-	-	-	-	-	-	-	-	-	-	-	-	-	-	-	-	-	-	-	-	-	-	-	-	-	-	-	-	-	-	-	-	-	-	-
44047	11118	B	PhenoSense	948	Clinical	218805		1.1	1.0	0.9	1.1	1.0	NA	-	-	-	-	-	-	-	-	-	-	-	-	-	-	-	-	-	-	-	-	-	-	-	-	-	-	-	-	-	-	-	-	-	-	-	-
44049	11119	B	Antivirogram	948	Clinical	185341		0.5	0.6	1.4	1.8	0.4	NA	-	-	-	-	-	-	-	-	-	-	-	-	-	-	-	-	-	-	-	-	-	-	-	-	-	-	-	-	-	-	-	-	-	-	-	-
44049	11119	B	PhenoSense	948	Clinical	185341		0.9	0.8	1.2	1.0	1.2	NA	-	-	-	-	-	-	-	-	-	-	-	-	-	-	-	-	-	-	-	-	-	-	-	-	-	-	-	-	-	-	-	-	-	-	-	-
44051	11120	B	Antivirogram	948	Clinical	214237		1.2	0.8	2.1	0.7	0.4	NA	-	-	-	-	-	-	-	-	-	-	-	-	-	-	-	-	-	-	-	-	-	-	-	-	-	-	-	-	-	-	-	-	-	-	VA	-
44051	11120	B	PhenoSense	948	Clinical	214237		1.4	1.0	1.0	0.8	1.2	NA	-	-	-	-	-	-	-	-	-	-	-	-	-	-	-	-	-	-	-	-	-	-	-	-	-	-	-	-	-	-	-	-	-	-	VA	-
44053	11121	B	Antivirogram	948	Clinical	212366		2.5	2.1	13.5	0.8	0.6	NA	-	-	-	-	-	-	-	VI	-	-	-	-	-	-	-	-	-	-	-	R	-	-	-	-	-	-	-	-	-	-	-	-	-	-	I	-
44053	11121	B	PhenoSense	948	Clinical	212366		4.7	5.1	100.5	2.6	1.3	NA	-	-	-	-	-	-	-	VI	-	-	-	-	-	-	-	-	-	-	-	R	-	-	-	-	-	-	-	-	-	-	-	-	-	-	I	-
44055	11122	B	Antivirogram	948	Clinical	150281		0.5	2.2	2.0	2.6	1.1	NA	-	-	-	-	-	-	-	-	-	-	-	-	-	-	-	-	-	-	-	-	-	-	-	-	-	-	-	-	-	-	-	-	-	-	T	-
44055	11122	B	PhenoSense	948	Clinical	150281		1.1	1.4	0.7	1.1	0.9	NA	-	-	-	-	-	-	-	-	-	-	-	-	-	-	-	-	-	-	-	-	-	-	-	-	-	-	-	-	-	-	-	-	-	-	T	-
44057	11123	B	Antivirogram	948	Clinical	211746		1.4	0.4	1.1	0.3	0.3	NA	-	-	-	-	-	-	-	-	-	-	-	-	-	-	-	-	-	-	-	-	-	-	-	-	-	-	-	-	-	-	-	-	-	-	-	-
44057	11123	B	PhenoSense	948	Clinical	211746		1.0	0.8	1.0	1.2	1.2	NA	-	-	-	-	-	-	-	-	-	-	-	-	-	-	-	-	-	-	-	-	-	-	-	-	-	-	-	-	-	-	-	-	-	-	-	-
44059	11124	B	Antivirogram	948	Clinical	206078		2.7	1.0	2.7	0.9	1.9	NA	-	-	-	-	-	-	-	-	-	-	-	-	-	-	-	-	-	-	-	-	-	-	-	-	-	-	-	-	-	-	-	-	-	-	-	-
44059	11124	B	PhenoSense	948	Clinical	206078		2.0	0.7	1.2	1.2	1.1	NA	-	-	-	-	-	-	-	-	-	-	-	-	-	-	-	-	-	-	-	-	-	-	-	-	-	-	-	-	-	-	-	-	-	-	-	-
44061	11125	B	Antivirogram	948	Clinical	210891		0.7	0.4	1.3	1.8	1.1	NA	-	-	-	-	-	-	-	-	-	-	-	-	-	-	-	-	-	-	-	-	-	-	-	-	-	-	-	-	-	-	-	-	-	-	-	-
44061	11125	B	PhenoSense	948	Clinical	210891		10.3	2.7	0.7	0.8	1.7	NA	-	-	-	-	-	-	-	-	-	-	-	-	-	-	-	-	-	-	-	-	-	-	-	-	-	-	-	-	-	-	-	-	-	-	-	-
44063	11126	B	Antivirogram	948	Clinical	160624		0.8	3.0	0.7	1.9	1.7	NA	-	-	-	-	-	-	-	-	-	-	-	-	-	-	-	-	-	-	-	-	-	-	-	-	-	-	-	-	-	-	-	-	-	-	-	-
44063	11126	B	PhenoSense	948	Clinical	160624		0.9	0.8	0.8	0.7	1.0	NA	-	-	-	-	-	-	-	-	-	-	-	-	-	-	-	-	-	-	-	-	-	-	-	-	-	-	-	-	-	-	-	-	-	-	-	-
44065	11127	B	Antivirogram	948	Clinical	160480		8.5	2.0	33.7	1.1	1.6	NA	-	-	-	-	-	-	-	-	-	-	-	-	-	-	-	-	-	-	-	-	-	-	-	-	-	-	-	-	-	-	-	-	-	-	-	-
44065	11127	B	PhenoSense	948	Clinical	160480		2.0	1.7	12.3	2.1	1.2	NA	-	-	-	-	-	-	-	-	-	-	-	-	-	-	-	-	-	-	-	-	-	-	-	-	-	-	-	-	-	-	-	-	-	-	-	-
44067	11128	B	Antivirogram	948	Clinical	150574		1.0	0.9	1.5	0.6	2.4	NA	-	-	-	-	-	-	-	-	-	-	-	-	-	-	-	-	-	-	-	R	VI	-	-	-	-	-	-	-	-	-	-	-	-	-	-	-
44067	11128	B	PhenoSense	948	Clinical	150574		1.1	1.1	1.4	0.9	1.1	NA	-	-	-	-	-	-	-	-	-	-	-	-	-	-	-	-	-	-	-	R	VI	-	-	-	-	-	-	-	-	-	-	-	-	-	-	-
44069	11129	B	Antivirogram	948	Clinical	150755		3.1	2.4	1.0	1.7	2.2	NA	-	-	-	-	-	-	-	-	-	-	-	-	-	-	-	-	-	-	-	-	-	-	-	-	-	-	-	-	-	-	-	-	-	-	MT	-
44069	11129	B	PhenoSense	948	Clinical	150755		1.2	1.6	0.9	1.1	0.9	NA	-	-	-	-	-	-	-	-	-	-	-	-	-	-	-	-	-	-	-	-	-	-	-	-	-	-	-	-	-	-	-	-	-	-	MT	-
44071	11130	B	Antivirogram	948	Clinical	196705		1.1	0.5	1.4	1.2	3.0	NA	-	-	-	-	-	-	-	-	-	-	-	-	-	-	-	-	-	-	-	-	-	-	-	-	-	-	-	-	-	-	-	-	-	-	I	-
44071	11130	B	PhenoSense	948	Clinical	196705		1.3	1.0	0.8	1.1	1.1	NA	-	-	-	-	-	-	-	-	-	-	-	-	-	-	-	-	-	-	-	-	-	-	-	-	-	-	-	-	-	-	-	-	-	-	I	-
44073	11131	B	Antivirogram	948	Clinical	202511		1.0	0.5	1.7	0.9	0.4	NA	-	-	-	-	-	-	-	-	-	-	-	-	-	-	-	-	-	-	-	-	-	-	-	-	-	-	-	-	-	-	-	-	-	-	-	-
44073	11131	B	PhenoSense	948	Clinical	202511		1.3	0.7	1.4	1.0	0.9	NA	-	-	-	-	-	-	-	-	-	-	-	-	-	-	-	-	-	-	-	-	-	-	-	-	-	-	-	-	-	-	-	-	-	-	-	-
44075	11132	B	Antivirogram	948	Clinical	215566		7.3	2.7	22.3	5.9	1.7	NA	-	-	-	-	-	-	-	-	-	-	-	-	-	-	-	-	-	-	-	-	-	-	-	-	-	-	-	-	-	-	-	-	-	-	-	-
44075	11132	B	PhenoSense	948	Clinical	215566		4.7	1.9	7.3	1.7	1.8	NA	-	-	-	-	-	-	-	-	-	-	-	-	-	-	-	-	-	-	-	-	-	-	-	-	-	-	-	-	-	-	-	-	-	-	-	-
44077	11133	B	Antivirogram	948	Clinical	157948		1.5	0.4	1.0	0.8	0.9	NA	-	-	-	-	-	-	-	-	-	-	-	-	-	-	-	-	-	-	-	-	-	-	-	-	-	-	-	-	-	-	-	-	-	-	-	-
44077	11133	B	PhenoSense	948	Clinical	157948		1.1	0.9	0.6	0.8	0.9	NA	-	-	-	-	-	-	-	-	-	-	-	-	-	-	-	-	-	-	-	-	-	-	-	-	-	-	-	-	-	-	-	-	-	-	-	-
44079	11134	B	Antivirogram	948	Clinical	222221		0.3	0.3	1.5	0.3	0.2	NA	-	-	-	-	-	-	-	-	-	-	-	-	-	-	-	-	-	-	-	-	-	-	-	-	-	-	-	-	-	-	-	-	-	-	-	-
44079	11134	B	PhenoSense	948	Clinical	222221		1.1	0.7	0.8	1.2	1.3	NA	-	-	-	-	-	-	-	-	-	-	-	-	-	-	-	-	-	-	-	-	-	-	-	-	-	-	-	-	-	-	-	-	-	-	-	-
44081	11135	B	Antivirogram	948	Clinical	208547		39.8	2.7	1.1	1.8	NA	NA	-	-	-	-	-	-	-	-	-	-	-	-	-	-	-	-	-	-	-	-	VI	-	-	-	-	-	-	-	-	-	-	-	-	-	VI	-
44081	11135	B	PhenoSense	948	Clinical	208547		200.0	1.9	0.7	1.0	1.7	NA	-	-	-	-	-	-	-	-	-	-	-	-	-	-	-	-	-	-	-	-	VI	-	-	-	-	-	-	-	-	-	-	-	-	-	VI	-
44083	11136	B	Antivirogram	948	Clinical	217813		35.5	2.5	2.6	1.0	2.0	NA	-	-	-	-	-	-	-	-	-	-	-	-	-	-	-	-	-	-	-	-	-	-	-	-	-	-	-	EK	-	-	-	-	-	-	-	-
44083	11136	B	PhenoSense	948	Clinical	217813		200.0	6.8	5.4	1.2	2.0	NA	-	-	-	-	-	-	-	-	-	-	-	-	-	-	-	-	-	-	-	-	-	-	-	-	-	-	-	EK	-	-	-	-	-	-	-	-
44085	11137	B	Antivirogram	948	Clinical	217474		39.8	0.6	0.8	1.3	0.7	NA	-	-	-	-	-	-	-	-	-	-	-	-	-	-	-	-	-	-	-	-	-	-	-	-	-	-	-	-	-	-	-	-	-	-	-	-
44085	11137	B	PhenoSense	948	Clinical	217474		200.0	2.5	0.2	0.8	1.3	NA	-	-	-	-	-	-	-	-	-	-	-	-	-	-	-	-	-	-	-	-	-	-	-	-	-	-	-	-	-	-	-	-	-	-	-	-
44087	11138	B	Antivirogram	948	Clinical	212172		0.4	1.0	1.7	2.1	0.9	NA	-	-	-	-	-	-	-	-	-	-	-	-	-	-	-	-	-	-	-	-	-	-	-	-	-	-	-	-	-	-	-	-	-	-	-	-
44087	11138	B	PhenoSense	948	Clinical	212172		1.7	0.9	2.8	1.4	1.2	NA	-	-	-	-	-	-	-	-	-	-	-	-	-	-	-	-	-	-	-	-	-	-	-	-	-	-	-	-	-	-	-	-	-	-	-	-
44089	11139	B	Antivirogram	948	Clinical	217476		38.3	1.4	1.7	0.4	1.0	NA	-	-	-	-	-	-	-	-	-	-	-	-	-	-	-	-	-	-	-	-	-	-	-	-	-	-	-	-	-	-	-	-	-	-	-	-
44089	11139	B	PhenoSense	948	Clinical	217476		200.0	2.9	0.4	0.7	1.5	NA	-	-	-	-	-	-	-	-	-	-	-	-	-	-	-	-	-	-	-	-	-	-	-	-	-	-	-	-	-	-	-	-	-	-	-	-
44091	11140	B	Antivirogram	948	Clinical	207692		0.3	0.7	1.3	0.6	0.2	NA	-	-	-	-	-	-	-	-	-	-	-	-	-	-	-	-	-	-	-	KR	-	-	-	-	-	-	-	-	-	-	-	-	-	-	-	-
44091	11140	B	PhenoSense	948	Clinical	207692		1.0	0.8	1.1	0.9	1.0	NA	-	-	-	-	-	-	-	-	-	-	-	-	-	-	-	-	-	-	-	KR	-	-	-	-	-	-	-	-	-	-	-	-	-	-	-	-
44093	11141	B	Antivirogram	948	Clinical	212280		0.6	0.7	0.6	0.9	0.4	NA	-	-	-	-	-	-	-	-	-	-	-	-	-	-	-	-	-	-	-	-	-	-	-	-	-	-	-	-	-	-	-	-	-	-	I	-
44093	11141	B	PhenoSense	948	Clinical	212280		1.2	0.9	0.9	0.9	0.9	NA	-	-	-	-	-	-	-	-	-	-	-	-	-	-	-	-	-	-	-	-	-	-	-	-	-	-	-	-	-	-	-	-	-	-	I	-
44095	11142	B	Antivirogram	948	Clinical	218296		0.8	1.3	1.3	1.5	0.6	NA	-	-	-	-	-	-	-	-	-	-	-	-	-	-	-	-	-	-	-	-	-	-	-	-	-	-	-	-	-	-	-	-	-	-	-	-
44095	11142	B	PhenoSense	948	Clinical	218296		1.3	1.1	1.0	1.0	1.1	NA	-	-	-	-	-	-	-	-	-	-	-	-	-	-	-	-	-	-	-	-	-	-	-	-	-	-	-	-	-	-	-	-	-	-	-	-
44097	11143	B	Antivirogram	948	Clinical	218297		2.6	2.4	2.9	2.0	2.4	NA	-	-	-	-	-	-	-	-	-	-	-	-	-	-	-	-	-	-	-	-	-	-	-	-	-	-	-	-	-	-	-	-	-	-	VI	-
44097	11143	B	PhenoSense	948	Clinical	218297		1.1	1.1	0.6	0.9	1.0	NA	-	-	-	-	-	-	-	-	-	-	-	-	-	-	-	-	-	-	-	-	-	-	-	-	-	-	-	-	-	-	-	-	-	-	VI	-
44099	11144	B	Antivirogram	948	Clinical	216113		1.2	0.4	1.8	1.0	1.0	NA	-	-	-	-	-	-	-	-	-	-	-	-	-	-	-	-	-	-	-	-	-	-	-	-	-	-	-	-	-	-	-	-	-	-	-	-
44099	11144	B	PhenoSense	948	Clinical	216113		0.9	0.8	0.4	0.7	0.8	NA	-	-	-	-	-	-	-	-	-	-	-	-	-	-	-	-	-	-	-	-	-	-	-	-	-	-	-	-	-	-	-	-	-	-	-	-
44101	11145	B	Antivirogram	948	Clinical	184442		1.0	0.5	1.9	1.0	0.4	NA	-	-	-	-	-	-	-	-	-	-	-	-	-	-	-	-	-	-	-	-	-	-	-	-	-	-	-	-	-	-	-	-	-	-	I	-
44101	11145	B	PhenoSense	948	Clinical	184442		1.2	0.8	0.5	0.7	0.7	NA	-	-	-	-	-	-	-	-	-	-	-	-	-	-	-	-	-	-	-	-	-	-	-	-	-	-	-	-	-	-	-	-	-	-	I	-
44103	11146	B	Antivirogram	948	Clinical	210844		0.7	1.2	1.3	1.3	0.4	NA	-	-	-	-	-	-	-	-	-	-	-	-	-	-	-	-	-	-	-	-	-	-	-	-	-	-	-	-	-	-	-	-	-	-	IM	-
44103	11146	B	PhenoSense	948	Clinical	210844		1.0	0.7	0.7	1.0	1.1	NA	-	-	-	-	-	-	-	-	-	-	-	-	-	-	-	-	-	-	-	-	-	-	-	-	-	-	-	-	-	-	-	-	-	-	IM	-
44105	11147	B	Antivirogram	948	Clinical	207317		1.2	0.4	1.2	0.7	0.3	NA	-	-	-	-	-	-	-	-	-	-	-	-	-	-	-	-	-	-	-	-	-	-	-	-	-	-	-	-	-	-	-	-	-	-	-	-
44105	11147	B	PhenoSense	948	Clinical	207317		1.2	0.8	1.7	1.2	1.1	NA	-	-	-	-	-	-	-	-	-	-	-	-	-	-	-	-	-	-	-	-	-	-	-	-	-	-	-	-	-	-	-	-	-	-	-	-
44107	11148	B	Antivirogram	948	Clinical	163230		0.5	0.4	0.8	0.3	0.2	NA	-	-	-	-	-	-	-	-	-	-	-	-	-	-	-	-	-	-	-	-	-	-	-	-	-	-	-	-	-	-	-	-	-	-	I	-
44107	11148	B	PhenoSense	948	Clinical	163230		0.9	0.7	0.6	0.8	0.7	NA	-	-	-	-	-	-	-	-	-	-	-	-	-	-	-	-	-	-	-	-	-	-	-	-	-	-	-	-	-	-	-	-	-	-	I	-
44109	11149	B	Antivirogram	948	Clinical	194429		0.5	0.5	NA	0.6	1.6	NA	-	-	-	-	-	-	-	-	-	-	-	-	-	-	-	-	-	-	-	-	-	-	-	-	-	-	-	-	-	-	-	-	-	-	M	-
44109	11149	B	PhenoSense	948	Clinical	194429		2.1	0.6	0.6	1.3	1.2	NA	-	-	-	-	-	-	-	-	-	-	-	-	-	-	-	-	-	-	-	-	-	-	-	-	-	-	-	-	-	-	-	-	-	-	M	-
44111	11150	B	Antivirogram	948	Clinical	214467		0.9	0.3	0.2	0.4	0.5	NA	-	-	-	-	-	-	-	-	-	-	-	-	-	-	-	-	-	-	-	R	-	-	-	-	-	-	-	-	-	-	-	-	-	-	VI	-
44111	11150	B	PhenoSense	948	Clinical	214467		1.3	1.4	1.0	1.1	1.3	NA	-	-	-	-	-	-	-	-	-	-	-	-	-	-	-	-	-	-	-	R	-	-	-	-	-	-	-	-	-	-	-	-	-	-	VI	-
3900	1252	B	Antivirogram	951	Clinical	CA3021		65.4	2.8	2.0	0.6	1.7	NA	-	-	-	-	-	-	-	-	-	-	-	-	-	-	-	-	-	-	-	-	-	-	-	-	-	-	-	-	-	-	-	-	-	-	-	-
52894	1601	B	PhenoSense	951	Clinical	CA35531		1.0	1.5	1.5	1.3	1.2	NA	-	-	-	-	-	-	-	-	-	-	-	-	-	-	-	-	-	-	-	-	-	-	-	-	-	-	-	-	-	-	-	-	-	-	M	-
45126	11657	B	Antivirogram	953	Clinical	3159366431		32.4	4.0	2.4	2.2	2.5	0.4	-	-	-	-	-	-	-	-	-	-	-	-	-	-	-	-	-	-	-	R	-	-	-	-	-	-	-	-	-	-	-	-	-	-	-	-
45128	11658	B	Antivirogram	953	Clinical	3072367521		42.9	16.8	13.3	5.9	9.5	2.9	-	-	-	-	-	-	-	-	-	-	-	-	-	-	-	-	-	-	-	-	-	-	-	-	-	-	-	-	-	-	-	-	-	-	VL	-
45130	11659	B	Antivirogram	953	Clinical	4055366161		31.2	6.8	0.4	0.6	2.2	0.4	-	-	-	-	-	-	-	-	-	-	-	-	-	-	-	-	-	-	-	R	-	-	-	-	-	-	-	-	-	-	-	-	-	-	-	-
45132	11660	B	Antivirogram	953	Clinical	3805367701		42.4	2.8	12.2	1.1	2.9	2.8	-	-	-	-	-	-	-	-	-	-	-	-	-	-	-	-	-	-	-	-	-	-	-	-	-	-	-	-	-	-	-	-	-	-	-	-
45134	11661	B	Antivirogram	953	Clinical	2247365071		31.2	2.3	1.1	0.9	1.1	0.5	-	-	-	-	-	-	-	-	-	-	-	-	-	-	-	-	-	-	-	-	-	-	-	-	-	-	-	-	-	-	-	-	-	-	-	-
45136	11662	B	Antivirogram	953	Clinical	5048368381		1.2	0.7	NA	0.7	0.3	1.4	-	-	-	-	-	-	-	-	-	-	-	-	-	-	-	-	-	-	-	-	-	-	-	-	-	-	-	-	-	-	-	-	-	-	-	-
45138	11663	B	Antivirogram	953	Clinical	2754366081		25.1	0.8	3.0	1.8	0.5	1.1	-	-	-	-	-	-	-	-	-	-	-	-	-	-	-	-	-	-	-	-	-	-	-	-	-	-	-	-	-	-	-	-	-	-	-	-
45140	11664	B	Antivirogram	953	Clinical	4009367801		42.9	1.5	3.7	0.4	0.3	1.1	-	-	-	-	-	-	-	-	-	-	-	-	-	-	-	-	-	-	-	R	-	-	-	-	-	-	-	-	-	-	-	-	-	-	-	-
45142	11665	B	Antivirogram	953	Clinical	5288366431		0.7	2.2	79.9	NA	2.8	0.3	H	-	-	-	-	D	-	-	-	-	-	-	-	-	-	-	-	-	-	-	-	-	-	-	-	-	-	-	-	-	-	-	-	-	-	-
45144	11666	B	Antivirogram	953	Clinical	2539367471		13.2	14.9	121.0	3.2	1.4	11.2	-	-	-	-	-	-	-	-	-	-	-	-	-	-	-	-	-	-	-	-	-	-	-	-	-	-	-	-	-	-	-	-	-	-	I	-
45146	11667	B	Antivirogram	953	Clinical	3812366341		31.2	11.4	7.3	1.5	1.3	2.3	-	-	-	-	-	-	-	-	-	-	-	-	-	-	-	-	-	-	-	-	-	-	-	-	-	-	-	-	-	-	-	-	-	-	-	-
45148	11668	B	Antivirogram	953	Clinical	5339366341		34.6	1.5	1.5	1.0	1.2	1.1	-	-	-	-	-	-	-	-	-	-	-	-	-	-	-	-	-	-	-	-	-	-	-	-	-	-	-	-	-	-	-	-	-	-	-	-
45150	11669	B	Antivirogram	953	Clinical	2758367891		1.6	0.4	12.5	0.3	0.2	3.3	-	-	-	-	-	-	-	-	-	-	-	-	-	-	-	-	-	-	-	-	-	-	-	-	-	-	-	-	-	-	-	-	-	-	-	-
45152	11670	B	Antivirogram	953	Clinical	2424366771		20.5	2.7	2.4	0.6	1.5	1.4	-	-	-	-	-	-	-	-	-	-	-	-	-	-	-	-	-	-	-	-	-	-	-	-	-	-	-	-	-	-	-	-	-	-	-	-
45154	11671	B	Antivirogram	953	Clinical	3073367621		33.9	1.8	6.0	0.9	2.2	0.4	-	-	-	-	-	D	-	-	-	-	-	-	-	-	-	-	-	-	-	-	-	-	-	-	-	-	-	-	-	-	-	-	-	-	I	-
45156	11672	B	Antivirogram	953	Clinical	3770368301		42.9	3.4	1.4	1.1	1.6	1.0	-	-	-	-	-	-	-	-	-	-	-	-	-	-	-	-	-	-	-	-	-	-	-	-	-	-	-	-	-	-	-	-	-	-	I	-
45158	11673	B	Antivirogram	953	Clinical	5328365571		134.5	5.4	49.7	4.9	1.6	1.6	-	-	-	-	-	D	-	-	-	-	-	-	-	-	-	-	-	-	-	-	-	-	-	-	-	-	-	-	-	-	-	-	-	-	I	-
45160	11674	B	Antivirogram	953	Clinical	2067368051		7.5	0.5	10.7	0.5	0.8	6.1	-	-	-	-	-	-	-	-	-	-	-	-	-	-	-	-	-	-	-	-	-	-	-	-	-	-	-	-	-	-	-	-	-	-	-	-
45162	11675	B	Antivirogram	953	Clinical	2458366361		0.8	0.4	1.5	0.8	0.1	0.5	-	-	-	-	-	-	-	-	-	-	-	-	-	-	-	-	-	-	-	-	-	-	-	-	-	-	-	-	-	-	-	-	-	-	-	-
45164	11676	B	Antivirogram	953	Clinical	5205365981		34.6	13.5	25.5	5.0	30.4	1.3	-	-	-	-	-	-	-	-	-	-	-	-	-	-	-	-	-	-	-	-	VI	-	-	-	-	-	-	-	-	-	-	-	-	-	T	-
45166	11677	B	Antivirogram	953	Clinical	5539366581		23.4	0.5	0.4	0.5	1.8	0.5	-	-	-	-	-	-	-	-	-	-	-	-	-	-	-	-	-	-	-	-	-	-	-	-	-	-	-	-	-	-	-	-	-	-	-	-
45168	11678	B	Antivirogram	953	Clinical	5535366291		1.0	2.2	2.0	0.3	0.5	1.5	-	-	-	-	-	-	-	VI	-	-	-	-	-	-	-	-	-	-	-	R	-	-	-	-	-	-	-	-	-	-	-	-	-	-	VE	-
45170	11679	B	Antivirogram	953	Clinical	3824368461		31.3	6.1	3.8	0.6	1.2	3.3	-	-	-	-	-	-	-	-	-	-	-	-	-	-	-	-	-	-	-	-	-	-	-	-	-	-	-	-	-	-	-	-	-	-	T	-
45172	11680	B	Antivirogram	953	Clinical	2149365661		2.0	0.6	9.6	1.2	NA	2.4	-	-	-	-	-	-	TS	-	-	-	-	-	-	-	-	V	-	-	-	R	-	-	-	-	-	-	-	-	-	-	-	-	-	-	-	-
45174	11681	B	Antivirogram	953	Clinical	5371366001		23.4	3.8	2.0	0.3	1.3	0.5	-	-	-	-	-	-	-	-	-	-	-	-	-	-	-	-	-	-	-	-	-	-	-	-	-	-	-	-	-	-	-	-	-	-	-	-
45176	11682	B	Antivirogram	953	Clinical	4099366561		41.5	2.6	6.2	0.7	0.9	1.8	-	-	-	-	-	-	-	-	-	-	-	-	-	-	-	-	-	-	-	-	-	-	-	-	-	-	-	-	-	-	-	-	-	-	T	-
45178	11683	B	Antivirogram	953	Clinical	4352366771		50.3	1.6	0.8	1.0	0.6	0.4	-	-	-	-	-	-	-	-	-	-	-	-	-	-	-	-	-	-	-	-	-	-	-	-	-	-	-	-	-	-	-	-	-	-	-	-
45180	11684	B	Antivirogram	953	Clinical	4184368431		39.4	2.9	1.8	0.9	1.6	0.8	-	-	-	-	-	-	-	-	-	-	-	-	-	-	-	-	-	-	-	-	-	-	-	-	-	-	-	-	-	-	-	-	-	-	I	-
45182	11685	B	Antivirogram	953	Clinical	2413367671		21.5	1.6	1.7	0.4	0.6	0.5	-	-	-	-	-	-	-	-	-	-	-	-	-	-	-	-	-	-	-	-	-	-	-	-	-	-	-	-	-	-	-	-	-	-	-	-
45184	11686	B	Antivirogram	953	Clinical	2235367691		42.4	8.0	72.8	1.1	4.2	5.0	-	-	-	-	-	-	-	-	-	-	-	-	-	-	-	MV	-	-	-	-	-	-	-	-	-	-	-	-	-	-	-	KR	-	-	I	-
45186	11687	B	Antivirogram	953	Clinical	5574366201		32.8	11.5	16.0	2.7	1.3	4.6	-	-	-	-	-	-	-	-	-	-	-	-	-	-	-	-	-	-	-	-	-	-	-	-	-	-	-	-	-	-	-	-	-	-	-	-
45188	11688	B	Antivirogram	953	Clinical	2115368251		1.2	1.5	18.2	0.6	0.4	3.3	-	-	-	-	-	-	-	-	-	-	-	-	-	-	-	-	-	-	-	R	-	-	-	-	-	-	-	-	-	-	-	-	-	-	M	-
45190	11689	B	Antivirogram	953	Clinical	3485368431		18.9	3.1	1.1	3.0	5.9	0.3	-	-	-	-	-	-	-	-	-	-	-	-	-	-	-	-	-	-	-	-	-	-	-	-	-	-	-	-	-	-	-	-	-	-	-	-
45192	11690	B	Antivirogram	953	Clinical	2370365791		31.2	7.3	29.1	2.8	1.9	2.7	-	-	-	-	-	-	-	-	-	-	-	-	-	-	-	-	-	-	-	-	-	-	-	-	-	-	-	-	-	-	-	-	-	-	I	-
45194	11691	B	Antivirogram	953	Clinical	4337368031		30.1	2.8	1.0	0.4	2.1	1.0	-	-	-	-	-	-	-	-	-	-	-	-	-	-	-	-	-	-	-	-	-	-	-	-	-	-	-	-	-	-	-	-	-	-	-	-
45196	11692	B	Antivirogram	953	Clinical	5624366821		3.3	1.4	1.4	0.5	1.7	0.6	-	-	-	-	-	-	-	-	-	-	-	-	-	-	-	-	-	-	-	-	-	-	-	-	-	-	-	-	-	-	-	-	-	-	-	-
45198	11693	B	Antivirogram	953	Clinical	2420366221		32.4	3.1	0.3	0.7	2.6	0.6	-	-	-	-	-	-	-	-	-	-	-	-	-	-	-	-	-	-	-	-	-	-	-	-	-	-	-	-	-	-	-	-	-	-	I	-
45200	11694	B	Antivirogram	953	Clinical	2620366231		32.4	0.5	0.9	0.2	0.1	0.4	-	-	-	-	-	-	-	-	-	-	-	-	-	-	-	-	-	-	-	-	-	-	-	-	-	-	-	-	-	-	-	-	-	-	-	-
45202	11695	B	Antivirogram	953	Clinical	3355365931		25.6	2.5	5.2	1.7	2.6	0.8	-	-	-	-	-	-	-	-	-	-	-	-	-	-	-	-	-	-	-	-	-	-	-	-	-	-	-	-	-	-	-	-	-	-	-	-
45204	11696	B	Antivirogram	953	Clinical	4100368331		42.9	2.5	4.8	0.8	1.4	2.2	-	-	-	-	-	-	-	-	-	-	-	-	-	-	-	-	-	-	-	-	-	-	-	-	-	-	-	-	-	-	-	-	-	-	-	-
45206	11697	B	Antivirogram	953	Clinical	2427366821		32.4	1.8	2.7	1.0	1.4	0.7	-	-	-	-	-	-	-	-	-	-	-	-	-	-	-	-	-	-	-	-	-	-	-	-	-	-	-	-	-	-	-	-	-	-	-	-
45208	11698	B	Antivirogram	953	Clinical	2127365231		31.2	1.7	1.2	0.6	0.6	0.5	-	-	-	-	-	-	-	-	-	-	-	-	-	-	-	-	-	-	-	-	-	-	-	-	-	-	-	-	-	-	-	-	-	-	-	-
45210	11699	B	Antivirogram	953	Clinical	4177366481		50.3	1.6	0.6	0.9	0.6	0.8	-	-	-	-	IV	D	-	-	-	-	-	-	-	-	-	-	-	-	-	R	-	-	-	-	-	-	-	-	-	-	-	-	-	-	-	-
45212	11700	B	Antivirogram	953	Clinical	2331365781		25.1	0.8	0.4	0.3	0.8	0.6	-	-	-	-	-	-	-	-	-	-	-	-	-	-	-	-	-	-	-	-	-	-	-	-	-	-	-	-	-	-	-	-	-	-	-	-
45214	11701	B	Antivirogram	953	Clinical	2105366011		31.2	2.8	1.8	1.2	1.0	0.8	-	-	-	-	-	-	-	-	-	-	-	-	-	-	-	-	-	-	-	R	-	-	-	-	-	-	-	-	-	-	-	-	-	-	-	-
45216	11702	B	Antivirogram	953	Clinical	3407366851		29.5	0.4	0.3	0.3	0.3	0.2	-	-	-	-	-	-	-	-	-	-	-	-	-	-	-	-	-	-	-	R	-	-	-	-	-	-	-	-	-	-	-	-	-	-	-	-
45218	11703	B	Antivirogram	953	Clinical	5333367611		2.0	0.4	NA	1.0	0.7	2.3	-	-	-	-	-	-	-	-	-	-	-	-	-	-	-	-	-	-	-	-	-	-	-	-	-	-	-	-	-	-	-	-	-	-	-	EK
45220	11704	B	Antivirogram	953	Clinical	5621368221		1.8	1.3	17.7	38.1	7.2	1.6	-	-	-	-	-	K	-	-	-	-	-	-	-	-	-	-	-	-	-	-	-	-	-	-	-	-	-	-	-	-	-	-	-	-	-	-
45222	11705	B	Antivirogram	953	Clinical	2042365081		0.2	0.3	17.5	0.4	0.1	0.4	-	-	-	PS	-	-	-	-	-	-	-	-	-	-	-	-	-	-	-	-	-	-	-	-	-	-	-	-	-	-	-	-	-	-	-	-
45224	11706	B	Antivirogram	953	Clinical	4091367681		4.4	0.9	68.2	0.3	1.6	2.5	-	-	-	-	IT	-	-	-	-	-	-	-	-	-	-	-	-	-	-	-	-	-	-	-	-	-	-	-	-	-	-	-	-	-	I	-
45226	11707	B	Antivirogram	953	Clinical	5043366141		1.4	1.3	4.4	1.4	1.0	1.6	-	-	-	-	-	-	-	-	-	-	-	-	-	-	-	-	-	-	-	R	-	-	-	-	-	-	-	-	-	-	-	-	-	-	-	-
45228	11708	B	Antivirogram	953	Clinical	2137365511		32.4	0.9	0.5	0.7	0.1	0.4	-	-	-	-	-	-	-	-	-	-	-	-	-	-	-	-	-	-	-	-	-	-	-	-	-	-	-	-	-	-	-	-	-	-	I	-
45230	11709	B	Antivirogram	953	Clinical	2750367591		30.4	0.8	NA	0.5	1.0	2.1	-	-	-	-	-	-	-	-	-	-	-	-	KR	-	-	-	-	-	-	-	-	-	-	-	-	-	-	-	-	-	-	KR	-	-	VA	-
45232	11710	B	Antivirogram	953	Clinical	2252366761		4.1	2.1	5.7	3.1	1.1	6.3	-	-	-	-	-	-	-	-	-	-	-	-	-	-	-	-	-	-	-	R	-	-	-	-	-	-	-	-	-	-	-	-	-	-	-	-
45234	11711	B	Antivirogram	953	Clinical	3576366701		25.9	2.7	15.6	0.4	0.5	2.3	-	-	-	-	-	-	-	-	-	-	-	-	-	-	-	-	-	-	-	-	-	-	-	-	-	-	-	-	-	-	-	-	-	-	-	-
45236	11712	B	Antivirogram	953	Clinical	4461366841		0.3	0.2	1.3	0.3	0.4	0.6	-	-	-	-	-	-	-	-	-	-	-	-	-	-	-	-	-	-	-	-	-	-	-	-	-	-	-	-	-	-	-	-	-	-	I	-
45238	11713	B	Antivirogram	953	Clinical	4133366691		32.4	1.7	0.9	0.6	1.1	0.9	-	-	-	-	-	-	-	-	-	-	-	-	-	-	-	-	-	-	-	-	-	KR	-	-	-	-	-	-	-	-	-	-	-	-	T	-
45240	11714	B	Antivirogram	953	Clinical	5541368441		3.5	1.6	7.6	0.5	1.0	1.4	-	-	-	-	-	-	-	-	-	-	-	-	-	-	-	-	-	-	-	-	-	-	-	-	-	-	-	-	-	-	-	-	-	-	-	-
45242	11715	B	Antivirogram	953	Clinical	5376368171		55.0	2.7	4.0	1.1	3.0	1.2	-	-	-	-	-	-	-	-	-	-	-	-	-	-	-	-	-	-	-	R	-	-	-	-	-	-	-	-	-	-	-	-	-	-	-	-
45244	11716	B	Antivirogram	953	Clinical	5580367981		68.5	3.6	3.7	3.0	0.9	0.7	-	-	-	-	-	-	-	-	-	-	-	-	-	-	-	-	-	-	-	-	-	-	-	-	-	-	-	-	-	-	-	-	-	-	M	-
45246	11717	B	Antivirogram	953	Clinical	3040366761		32.4	2.4	10.0	1.4	0.6	0.9	-	-	-	-	-	-	-	-	-	-	-	-	-	-	-	-	-	-	-	-	-	-	-	-	-	-	-	-	-	-	-	-	-	-	-	-
45248	11718	B	Antivirogram	953	Clinical	5697366141		34.6	2.9	2.3	0.6	0.6	2.2	-	-	-	-	-	-	-	-	-	-	-	-	-	-	-	-	-	-	-	-	-	-	-	-	-	-	-	-	-	-	-	-	-	-	-	-
45250	11719	B	Antivirogram	953	Clinical	2064367961		38.6	4.5	0.7	1.1	1.9	2.6	-	-	-	-	-	-	-	-	-	-	-	-	-	-	-	-	-	-	-	R	-	-	-	-	-	-	-	-	-	-	-	-	-	-	-	-
45252	11720	B	Antivirogram	953	Clinical	2239366081		88.7	4.3	0.4	0.8	3.3	1.2	-	-	-	-	-	-	-	-	-	-	-	-	-	-	-	-	-	-	-	-	-	-	-	-	-	-	-	-	-	-	-	-	-	-	-	-
45254	11721	B	Antivirogram	953	Clinical	2763366631		1.3	0.8	2.6	1.2	1.3	3.6	-	-	-	-	-	-	-	-	-	-	-	-	-	-	-	-	-	-	-	-	-	-	-	-	-	-	-	-	-	-	-	-	-	-	M	-
45256	11722	B	Antivirogram	953	Clinical	4014366681		1.0	0.9	8.6	0.6	1.6	1.4	-	-	-	-	-	-	-	-	-	-	-	-	-	-	-	-	-	-	-	-	-	-	-	-	-	-	-	-	-	-	-	-	-	-	-	-
45258	11723	B	Antivirogram	953	Clinical	2087365091		44.1	2.0	4.2	0.9	1.4	0.8	-	-	-	-	-	-	-	-	-	-	-	-	-	-	-	-	-	-	-	-	-	-	-	-	-	-	-	-	-	-	-	-	-	-	I	-
45260	11724	B	Antivirogram	953	Clinical	2372367681		42.9	1.2	2.1	0.7	0.6	1.3	-	-	-	-	-	-	-	-	-	-	-	-	R	-	-	-	-	-	-	-	-	-	-	-	-	-	-	-	-	-	-	-	-	-	-	-
45262	11725	B	Antivirogram	953	Clinical	5046368031		2.3	1.6	15.3	1.7	0.4	3.1	-	-	-	-	-	-	-	-	-	-	-	-	-	-	-	-	-	-	-	-	-	-	-	-	-	-	-	-	-	-	-	-	-	-	-	-
45264	11726	B	Antivirogram	953	Clinical	3714366561		0.2	1.1	19.4	0.6	0.7	1.6	-	-	-	-	-	-	-	-	-	-	-	-	-	-	-	-	-	-	-	-	-	-	-	-	-	-	-	-	-	-	-	-	-	-	-	-
45266	11727	B	Antivirogram	953	Clinical	4422366891		1.8	0.6	19.6	0.5	0.4	1.9	-	-	-	-	-	-	-	-	-	-	-	-	-	-	-	-	-	-	-	-	-	-	-	-	-	-	-	-	-	-	-	-	-	-	-	-
45268	11728	B	Antivirogram	953	Clinical	3398366011		31.2	5.8	2.6	1.0	1.2	0.6	-	-	-	-	-	-	-	-	-	-	-	-	-	-	-	-	-	-	-	-	-	-	-	-	-	-	-	-	-	-	-	-	-	-	-	-
45270	11729	B	Antivirogram	953	Clinical	2166365741		31.2	4.9	0.6	0.8	1.3	0.4	-	-	-	-	-	-	-	-	-	-	-	-	-	-	-	-	-	-	-	-	-	-	-	-	-	-	-	-	-	-	-	-	-	-	-	-
45272	11730	B	Antivirogram	953	Clinical	2702366561		32.4	2.6	6.0	2.1	1.1	1.0	-	-	-	-	-	-	-	-	-	-	-	-	-	-	-	-	-	-	-	R	-	-	-	-	-	-	-	-	-	-	-	-	-	-	-	-
45274	11731	B	Antivirogram	953	Clinical	2347368101		1.2	0.7	4.9	2.0	0.5	0.6	-	-	-	-	-	-	-	-	-	-	-	-	-	-	-	-	-	-	-	-	-	-	-	-	-	-	-	-	-	-	-	-	-	-	-	-
45276	11732	B	Antivirogram	953	Clinical	3978368451		42.9	6.3	4.3	1.9	4.6	4.4	-	-	-	-	-	-	-	-	-	-	-	-	-	-	-	-	-	-	-	-	-	-	-	-	-	-	-	-	-	-	-	-	-	-	-	-
45278	11733	B	Antivirogram	953	Clinical	4011368051		42.9	1.8	1.5	1.0	1.3	1.6	-	-	-	-	-	-	-	-	-	-	-	-	-	-	-	-	-	-	-	R	-	-	-	-	-	-	-	-	-	-	-	-	-	-	-	-
45280	11734	B	Antivirogram	953	Clinical	2340367691		30.4	2.7	1.6	0.5	1.3	1.5	-	-	-	-	-	D	-	-	-	-	-	-	-	-	-	-	-	-	-	-	-	-	-	-	-	-	-	-	-	-	-	-	-	-	-	-
45282	11735	B	Antivirogram	953	Clinical	2350368601		30.1	1.0	1.4	0.6	0.4	0.5	-	-	-	-	-	-	-	-	-	-	-	-	-	-	-	-	-	-	-	-	-	-	-	-	-	-	-	G	-	-	-	-	-	-	I	-
45284	11736	B	Antivirogram	953	Clinical	2454367801		31.3	10.3	12.2	1.5	2.9	1.8	-	-	-	-	-	-	-	-	-	-	-	-	-	-	-	-	-	-	-	-	-	-	-	-	-	-	-	-	-	-	-	-	-	-	-	-
45286	11737	B	Antivirogram	953	Clinical	2145367341		30.1	2.6	1.1	0.4	0.2	0.9	-	-	-	-	-	-	-	-	-	-	-	-	-	-	-	-	-	-	-	-	-	-	-	-	-	-	-	-	-	-	-	-	-	-	T	-
45288	11738	B	Antivirogram	953	Clinical	2410365651		2.0	1.3	13.1	1.2	1.2	3.8	-	-	-	-	-	-	-	-	-	-	-	-	-	-	-	-	-	-	-	-	-	-	-	-	-	-	-	-	-	-	-	-	-	-	-	-
45290	11739	B	Antivirogram	953	Clinical	2543366201		32.4	1.6	5.3	0.4	0.6	1.1	-	-	-	-	-	-	-	-	-	-	-	-	R	-	-	-	-	-	-	-	-	-	-	-	-	-	-	-	-	-	-	-	-	-	-	-
45292	11740	B	Antivirogram	953	Clinical	4108368501		4.8	3.3	7.6	2.1	1.3	7.5	-	-	-	-	-	-	-	-	-	-	-	-	-	-	-	-	-	-	-	-	-	-	-	-	-	-	-	-	-	-	-	-	-	-	-	-
45294	11741	B	Antivirogram	953	Clinical	2128366931		38.4	2.0	3.6	1.0	0.8	3.4	-	-	-	S	-	EK	-	-	-	-	-	-	-	-	-	-	-	-	-	-	-	-	-	-	-	-	-	-	-	-	-	-	-	-	-	-
45296	11742	B	Antivirogram	953	Clinical	2100365881		31.2	6.5	12.6	1.6	1.3	1.5	-	-	-	-	-	-	-	-	-	-	-	-	-	-	-	-	-	-	-	-	-	-	-	-	-	-	A	-	-	-	-	-	-	-	-	-
45298	11743	B	Antivirogram	953	Clinical	2281366831		55.4	2.1	4.2	1.1	3.9	0.5	-	-	-	-	-	-	-	-	-	-	-	-	-	-	-	-	-	-	-	-	-	-	-	-	-	-	-	-	-	-	-	-	-	-	R	-
45300	11744	B	Antivirogram	953	Clinical	2089366771		42.4	1.0	2.3	0.6	0.5	2.8	-	-	-	-	-	-	-	-	-	-	-	-	-	-	-	-	-	-	-	-	-	-	-	-	-	-	-	-	-	-	-	-	-	-	MK	-
45302	11745	B	Antivirogram	953	Clinical	3818366651		37.1	1.9	3.0	1.2	0.8	1.3	-	-	-	-	-	-	-	-	-	-	-	-	-	-	-	-	-	-	-	-	-	-	-	-	-	-	-	-	-	-	-	-	-	-	-	-
45304	11746	B	Antivirogram	953	Clinical	2143365651		2.2	1.0	18.9	1.2	0.7	1.7	-	-	-	-	-	-	-	-	-	-	-	-	-	-	-	-	-	-	-	-	-	-	-	-	-	-	-	-	-	-	-	-	-	-	-	-
45306	11747	B	Antivirogram	953	Clinical	2544367961		2.6	NA	NA	0.7	1.0	4.5	-	-	-	-	-	-	-	-	-	-	-	-	-	-	-	-	-	-	-	R	-	-	-	-	-	-	-	-	-	-	-	-	-	-	M	-
45308	11748	B	Antivirogram	953	Clinical	5246367961		1.8	1.1	6.3	0.7	1.2	2.2	-	-	-	-	-	-	-	-	-	-	-	-	-	-	-	-	-	-	-	-	-	-	-	-	-	-	-	-	-	-	-	-	-	-	-	-
45310	11749	B	Antivirogram	953	Clinical	2375366641		41.5	2.8	8.5	2.6	2.7	2.4	-	-	-	-	-	-	-	-	-	-	-	-	-	-	-	-	-	-	-	-	-	-	-	-	-	-	S	-	-	-	-	-	-	-	LM	-
45312	11750	B	Antivirogram	953	Clinical	2112366291		2.1	2.2	9.1	1.7	1.1	1.1	-	-	-	S	-	D	-	-	-	-	-	-	-	-	-	-	-	-	-	-	-	-	-	-	-	-	-	-	-	-	-	-	-	-	-	EQ
45314	11751	B	Antivirogram	953	Clinical	5578368531		2.8	0.6	NA	1.4	0.9	1.5	-	-	-	-	-	-	-	-	-	-	-	-	-	-	-	-	-	-	-	-	-	-	-	-	-	-	-	-	-	-	-	-	-	-	T	-
45316	11752	B	Antivirogram	953	Clinical	4378368251		47.7	1.4	1.9	2.3	2.4	0.7	-	-	-	-	-	-	-	-	-	-	-	-	-	-	-	-	-	-	-	R	-	-	-	-	-	-	-	-	-	-	-	-	-	-	-	-
45318	11753	B	Antivirogram	953	Clinical	4346366641		50.3	3.0	3.0	1.7	0.8	0.8	-	-	-	-	-	-	-	-	-	-	-	-	-	-	-	-	-	-	-	R	-	-	-	-	-	-	-	-	-	-	-	-	-	-	-	-
45320	11754	B	Antivirogram	953	Clinical	3521367591		30.4	1.8	0.7	0.5	2.2	1.8	-	-	-	-	-	-	-	-	-	-	-	-	-	-	-	-	-	-	-	-	-	-	-	-	-	-	-	-	-	-	-	-	-	-	T	-
45322	11755	B	Antivirogram	953	Clinical	5219366841		2.3	0.6	0.9	0.5	1.0	1.5	-	-	-	-	-	-	-	-	-	-	-	-	-	-	-	-	-	-	-	-	VI	-	-	-	-	-	-	-	-	-	-	-	-	-	-	-
45324	11756	B	Antivirogram	953	Clinical	2110366291		31.2	1.2	1.8	0.9	1.0	0.6	-	-	-	-	-	-	-	-	-	-	-	-	-	-	-	-	-	-	-	-	-	-	-	-	-	-	-	-	-	-	L	-	-	-	-	-
45326	11757	B	Antivirogram	953	Clinical	2867366081		31.2	3.2	0.6	1.2	1.8	0.5	-	-	-	-	-	-	-	-	-	-	-	-	-	-	-	-	-	-	-	-	-	-	-	-	-	-	-	-	-	-	-	-	-	-	-	-
45328	11758	B	Antivirogram	953	Clinical	3765366131		44.1	1.1	1.0	0.5	0.5	0.5	-	-	-	-	-	-	-	-	-	-	-	-	-	-	-	-	-	-	-	-	-	-	-	-	-	-	-	-	-	-	-	-	-	-	T	-
45330	11759	B	Antivirogram	953	Clinical	3563366011		0.5	0.3	1.0	0.5	0.2	0.3	-	-	-	-	-	-	-	-	-	-	-	-	-	-	-	-	-	-	-	-	-	-	-	-	-	-	-	-	-	-	-	-	-	-	-	-
45332	11760	B	Antivirogram	953	Clinical	3354365941		32.4	0.2	0.3	0.2	0.1	0.2	-	-	-	-	-	-	-	-	-	-	-	-	-	-	-	-	-	-	-	-	-	-	-	-	-	-	-	-	-	-	-	-	-	-	-	-
45334	11761	B	Antivirogram	953	Clinical	4050367891		30.1	3.3	15.5	1.1	0.5	1.9	-	-	-	-	-	-	-	-	-	-	-	-	-	-	-	-	-	-	-	-	-	-	-	-	-	-	-	-	-	-	-	-	-	-	-	-
45336	11762	B	Antivirogram	953	Clinical	2240366131		31.2	7.3	1.4	1.7	3.6	1.9	-	-	-	-	-	-	-	-	-	-	-	-	-	-	-	-	-	-	-	KR	-	-	-	-	-	-	-	-	-	-	-	-	-	-	MR	-
45338	11763	B	Antivirogram	953	Clinical	2202366771		32.4	4.8	4.1	1.9	2.7	0.8	-	-	-	-	-	-	-	-	-	-	-	-	-	-	-	-	-	-	-	-	-	-	-	-	-	-	-	-	-	-	-	-	-	-	-	-
45340	11764	B	Antivirogram	953	Clinical	2121366851		0.7	1.2	27.6	0.7	0.3	1.9	-	-	-	-	-	-	-	-	-	-	-	-	-	PL	-	-	-	-	-	R	-	-	-	-	-	-	-	-	-	-	-	-	-	-	-	-
45342	11765	B	Antivirogram	953	Clinical	3152365871		1.2	2.1	12.5	1.2	0.7	2.5	-	-	-	-	-	-	-	-	-	-	-	-	-	-	-	-	-	-	-	R	-	-	-	-	-	-	-	-	-	-	-	-	-	-	T	-
45344	11766	B	Antivirogram	953	Clinical	3081368321		42.9	3.6	1.2	1.1	5.2	2.0	-	-	-	-	-	-	-	-	-	-	-	-	-	-	-	-	-	-	-	R	-	-	-	-	-	-	-	-	-	-	-	-	-	-	-	-
45346	11767	B	Antivirogram	953	Clinical	5453366141		25.1	0.8	NA	0.5	0.7	0.7	-	-	-	-	-	-	-	-	-	-	-	-	-	-	-	-	-	-	-	R	-	-	-	-	-	-	-	-	-	-	-	-	-	-	-	-
45348	11768	B	Antivirogram	953	Clinical	2248364951		31.2	6.7	5.4	1.0	1.7	0.3	-	-	-	-	-	-	-	-	-	-	-	-	-	-	-	-	-	-	-	-	I	-	-	-	-	-	-	-	-	-	-	-	-	-	M	-
45350	11769	B	Antivirogram	953	Clinical	2871367911		47.7	6.9	NA	11.2	4.7	0.8	-	-	-	-	-	-	-	-	-	-	-	-	-	-	-	-	-	-	-	-	-	-	-	-	-	-	-	-	-	-	-	-	-	-	E	-
45352	11770	B	Antivirogram	953	Clinical	3769368221		2.7	1.6	0.9	0.4	1.0	2.5	-	-	-	-	-	-	-	-	-	-	-	-	-	-	-	-	-	-	-	-	-	-	-	-	-	-	-	-	-	-	-	-	-	-	-	-
45354	11771	B	Antivirogram	953	Clinical	3404368231		38.4	0.4	0.4	0.5	0.3	1.1	-	-	-	-	-	-	-	-	-	-	-	-	-	-	-	-	-	-	-	-	-	-	-	-	-	-	-	-	-	-	-	-	-	-	S	-
45356	11772	B	Antivirogram	953	Clinical	5215366421		31.2	10.5	12.5	1.2	3.6	1.4	-	-	-	-	-	-	-	-	-	-	-	-	-	-	-	-	-	-	-	-	-	-	-	-	-	-	-	-	-	-	-	-	-	-	MI	-
45358	11773	B	Antivirogram	953	Clinical	3036367871		4.2	5.5	16.3	4.9	1.0	4.1	-	-	-	-	-	-	-	-	-	-	-	-	-	-	-	-	-	-	-	-	-	-	-	-	-	-	-	-	-	-	-	-	-	-	-	-
45360	11774	B	Antivirogram	953	Clinical	4135368431		38.4	8.6	0.7	0.5	2.0	1.6	-	-	-	-	-	-	-	-	-	-	-	-	-	-	-	-	-	-	-	R	-	-	-	-	-	-	-	-	-	-	-	-	-	-	-	-
45362	11775	B	Antivirogram	953	Clinical	2292365151		3.3	0.7	20.5	1.4	0.8	1.4	-	-	-	-	-	-	-	-	-	-	-	-	-	-	-	-	-	-	-	-	-	-	-	-	-	-	-	-	-	-	-	-	-	-	-	-
45364	11776	B	Antivirogram	953	Clinical	3531367741		42.9	1.8	1.9	1.1	1.7	0.9	-	-	-	-	-	-	-	-	-	-	-	-	-	-	-	-	-	-	-	-	-	-	-	-	-	-	-	-	-	-	-	-	-	-	-	-
45366	11777	B	Antivirogram	953	Clinical	2785366821		32.4	0.3	0.5	0.6	0.6	0.6	-	-	-	-	-	-	-	-	-	-	-	-	-	-	-	-	-	-	-	-	-	-	-	-	-	-	-	-	-	-	-	-	-	-	-	-
45368	11778	B	Antivirogram	953	Clinical	5212366211		37.5	0.7	1.4	0.6	0.5	0.1	-	-	-	-	-	-	-	-	-	-	-	-	-	-	-	-	-	-	-	R	-	-	-	-	-	-	-	-	-	-	-	-	-	-	I	-
45370	11779	B	Antivirogram	953	Clinical	2152367401		30.4	1.3	0.7	0.6	1.1	0.8	-	-	-	-	-	-	-	-	-	-	-	-	-	-	-	-	-	-	-	-	-	-	-	-	-	-	-	-	-	-	-	-	-	-	-	-
45372	11780	B	Antivirogram	953	Clinical	4218366341		0.3	0.2	0.3	0.3	1.0	0.3	-	-	-	-	-	-	-	-	-	-	-	-	-	-	-	-	-	-	-	-	-	-	-	-	-	-	-	-	-	-	-	-	-	-	M	-
45374	11781	B	Antivirogram	953	Clinical	3641366231		25.1	0.4	1.3	0.7	0.3	0.4	-	-	-	-	-	-	-	-	-	-	-	-	-	-	-	-	-	-	-	-	-	-	-	-	-	-	-	-	-	-	-	-	-	-	-	-
45376	11782	B	Antivirogram	953	Clinical	2160367541		65.6	1.2	2.1	0.7	3.0	3.1	-	-	-	-	-	-	-	-	-	-	-	-	-	-	-	-	-	-	-	-	-	-	-	-	-	-	-	-	-	-	-	-	-	-	-	-
45378	11783	B	Antivirogram	953	Clinical	2135367131		47.7	2.4	3.0	2.7	2.0	0.7	-	-	-	-	-	-	-	-	-	-	-	-	-	-	-	-	-	-	-	-	VI	-	-	-	-	-	-	-	-	-	-	-	-	-	T	-
45380	11784	B	Antivirogram	953	Clinical	3066367281		42.9	7.2	15.4	1.3	2.6	2.8	-	-	-	-	-	-	-	-	-	-	-	-	-	-	-	-	-	-	-	-	-	-	-	-	-	-	-	-	-	-	-	-	-	-	-	-
45382	11785	B	Antivirogram	953	Clinical	3074365951		31.2	2.9	2.6	0.9	0.9	1.2	-	-	-	-	-	-	-	-	-	-	-	-	-	-	-	-	-	-	-	-	-	-	-	-	-	-	-	-	-	-	-	-	-	-	L	-
45384	11786	B	Antivirogram	953	Clinical	3027367031		47.7	3.8	3.1	2.3	2.0	0.7	-	-	-	-	-	-	-	-	-	-	-	-	-	-	-	-	-	-	-	-	-	-	-	-	-	-	-	-	-	-	-	-	-	-	I	-
45386	11787	B	Antivirogram	953	Clinical	3723366221		32.4	1.3	5.8	0.2	0.3	1.2	-	-	-	-	-	K	-	-	-	-	-	-	-	-	-	-	-	-	-	-	-	-	-	-	-	-	-	-	-	-	-	-	-	-	-	-
45388	11788	B	Antivirogram	953	Clinical	4341366501		1.0	0.6	1.9	0.8	0.5	0.8	-	-	-	-	-	-	-	-	-	-	-	-	-	-	-	-	-	-	-	-	-	-	-	-	-	-	-	-	-	-	-	-	-	-	-	-
45390	11789	B	Antivirogram	953	Clinical	3044366891		0.5	1.2	4.2	1.4	0.4	1.7	-	-	-	-	-	-	-	-	-	-	-	-	-	-	-	-	-	-	-	-	-	-	-	-	-	-	-	-	-	-	-	-	-	-	-	-
45392	11790	B	Antivirogram	953	Clinical	2351366851		0.5	0.4	0.3	0.3	0.5	1.6	-	-	-	-	-	-	-	-	-	-	-	-	-	-	-	-	-	-	-	R	-	-	-	-	-	-	-	-	-	-	-	-	-	-	-	-
45394	11791	B	Antivirogram	953	Clinical	3013366781		46.3	6.9	1.0	0.8	1.8	0.3	-	-	-	-	-	-	-	-	-	-	-	-	-	-	-	-	-	-	-	-	-	-	-	-	-	-	-	-	-	-	-	-	-	-	T	-
45396	11792	B	Antivirogram	953	Clinical	2285366851		5.7	0.9	11.5	0.7	0.7	6.1	-	-	-	-	-	-	-	-	-	-	-	-	-	-	-	-	-	-	-	-	-	-	-	-	-	-	-	-	-	-	-	-	-	-	-	-
45398	11793	B	Antivirogram	953	Clinical	2246366621		31.3	1.0	0.8	0.3	0.8	0.8	-	-	-	-	-	-	-	-	-	-	-	-	-	-	-	-	-	-	-	-	-	-	-	-	-	-	-	-	-	-	-	-	-	-	-	-
45400	11794	B	Antivirogram	953	Clinical	2062366191		32.4	1.1	0.6	0.3	1.1	0.7	-	-	-	-	-	D	-	-	-	-	-	-	-	-	-	-	-	-	-	-	-	-	-	-	-	-	-	-	-	-	-	-	-	-	-	-
45402	11795	B	Antivirogram	953	Clinical	4262368221		3.8	1.4	102.3	13.7	0.8	7.0	-	-	-	-	-	-	-	-	-	-	-	-	-	-	-	-	-	-	-	-	-	-	-	-	-	-	-	-	-	-	-	-	-	-	VI	-
45404	11796	B	Antivirogram	953	Clinical	2241367761		30.4	0.9	0.2	0.4	0.5	1.5	-	-	-	-	-	-	-	-	-	-	-	-	-	-	-	-	-	-	-	-	-	-	-	-	-	-	-	-	-	-	-	-	-	-	-	-
45406	11797	B	Antivirogram	953	Clinical	3727366831		41.5	1.0	6.2	1.0	1.0	1.3	-	-	-	-	-	D	-	-	-	-	-	-	-	-	-	-	-	-	-	-	-	-	-	-	-	-	-	-	-	-	-	-	-	-	VA	-
45408	11798	B	Antivirogram	953	Clinical	3817366611		32.4	0.6	0.6	0.8	0.4	0.3	-	-	-	-	-	-	-	-	-	-	-	-	-	-	-	-	-	-	-	-	-	-	-	-	-	-	-	-	-	-	-	-	-	-	-	-
45410	11799	B	Antivirogram	953	Clinical	3070365661		8.4	3.7	NA	3.7	1.8	4.0	-	-	-	-	-	-	-	-	-	-	-	-	-	-	-	-	-	-	-	-	-	-	-	-	-	-	-	-	-	-	-	-	-	-	-	-
45412	11800	B	Antivirogram	953	Clinical	5495368521		1.2	1.6	0.4	1.1	2.3	1.3	-	-	-	-	-	-	-	-	-	-	-	-	-	-	-	-	-	-	-	-	-	-	-	-	-	-	-	-	-	-	-	-	-	-	I	-
45414	11801	B	Antivirogram	953	Clinical	2536365721		2.6	5.4	14.2	1.8	1.9	4.1	-	-	-	-	-	-	-	-	-	-	-	-	-	-	-	-	-	-	-	-	-	-	-	-	-	-	-	-	-	-	-	-	-	-	I	-
45416	11802	B	Antivirogram	953	Clinical	2263365221		32.4	1.5	2.5	0.2	1.7	1.2	-	-	-	-	-	-	-	-	-	-	-	-	-	-	-	-	-	-	-	-	-	-	-	-	-	-	-	-	-	-	-	-	-	-	-	-
45418	11803	B	Antivirogram	953	Clinical	3480366541		32.4	0.6	1.6	1.7	0.9	0.3	-	-	-	-	-	-	-	-	-	-	-	-	-	-	-	-	-	-	-	R	-	-	-	-	-	-	-	-	-	-	-	-	-	-	L	-
45420	11804	B	Antivirogram	953	Clinical	3435367811		30.1	7.2	13.4	1.1	1.2	3.0	-	-	-	-	-	-	-	-	-	-	-	-	-	-	-	L	-	-	-	R	-	-	-	-	-	-	-	-	-	-	-	-	-	-	-	-
45422	11805	B	Antivirogram	953	Clinical	3571368121		42.9	8.9	16.9	3.4	3.4	2.0	-	-	-	-	-	-	-	-	-	-	-	-	R	-	-	-	-	-	-	-	-	-	-	-	-	-	-	-	-	-	-	-	-	-	I	-
45424	11806	B	Antivirogram	953	Clinical	4094366091		32.4	0.5	0.3	0.2	0.3	0.2	-	-	-	-	-	-	-	-	-	-	-	-	-	-	-	-	-	-	-	-	-	-	-	-	-	-	-	-	-	-	-	-	-	-	-	-
45426	11807	B	Antivirogram	953	Clinical	3529366021		1.3	1.2	NA	0.4	0.6	0.9	-	-	-	-	-	-	-	-	-	-	-	-	-	-	-	-	-	-	-	R	-	-	-	-	-	-	-	-	-	-	-	-	-	-	-	-
45428	11808	B	Antivirogram	953	Clinical	2739365461		32.4	1.5	1.3	0.2	0.1	0.5	-	-	-	-	-	-	-	-	-	-	-	-	-	-	-	-	-	-	-	-	-	-	-	-	-	-	-	-	-	-	-	-	-	-	-	-
45430	11809	B	Antivirogram	953	Clinical	2699367311		38.4	0.8	0.4	0.4	0.5	0.8	-	-	-	-	-	-	-	-	-	-	-	-	-	-	-	-	-	-	-	-	-	-	-	-	-	-	-	-	-	-	-	-	-	-	-	-
45432	11810	B	Antivirogram	953	Clinical	5334367611		30.3	3.0	9.2	6.6	2.2	1.7	-	-	-	-	-	-	-	-	-	-	-	-	-	-	-	-	-	-	-	-	-	-	-	-	-	-	-	-	-	-	-	-	-	-	-	-
45434	11811	B	Antivirogram	953	Clinical	2877366691		62.1	18.4	31.8	1.7	11.5	6.0	-	-	-	-	-	EK	-	-	-	-	-	-	-	-	-	-	-	-	-	-	-	-	-	-	-	-	-	-	-	-	-	-	-	-	-	-
45436	11812	B	Antivirogram	953	Clinical	3974368591		0.8	4.5	4.5	2.2	1.0	2.9	-	-	-	-	-	-	-	-	-	-	-	-	-	-	-	-	-	-	-	-	-	-	-	-	-	-	-	-	-	-	-	-	-	-	-	-
45438	11813	B	Antivirogram	953	Clinical	3821366791		32.4	0.3	0.7	0.2	0.4	0.3	-	-	-	-	-	-	-	-	-	-	-	-	-	-	-	-	-	-	-	R	-	-	-	-	-	-	-	-	-	-	-	-	-	-	-	-
45440	11814	B	Antivirogram	953	Clinical	2106366081		32.4	4.4	2.2	1.0	0.4	0.9	-	-	-	S	-	-	-	-	-	-	-	-	-	-	-	-	-	-	-	-	-	-	-	-	-	-	-	-	-	-	-	-	-	-	-	-
5641	2197	B	PhenoSense	960	Clinical	CA7970		200.0	4.2	1.5	1.2	1.3	0.9	-	-	-	-	-	-	-	-	-	-	-	-	-	-	-	-	-	-	-	-	-	-	-	-	-	-	-	-	-	-	-	-	-	-	-	-
5641	2197	B	PhenoSense	960	Clinical	CA7970		200.0	4.2	1.5	1.2	1.3	0.9	-	-	-	-	-	-	-	-	-	-	-	-	-	-	-	-	-	-	-	-	-	-	-	-	-	-	-	-	-	-	-	-	-	-	-	-
40816	1144	B	PhenoSense	960	Clinical	CA9129		200.0	5.5	29.4	2.0	1.5	NA	-	-	-	-	-	-	-	-	-	-	-	-	-	-	-	-	-	-	-	-	-	-	-	-	-	-	-	-	-	-	-	-	-	-	M	-
10157	5195	B	PhenoSense	960	Clinical	CA12495		11.0	9.6	1000.0	6.7	2.3	8.9	-	-	-	-	-	-	-	-	-	-	-	-	-	-	-	-	-	-	-	R	-	-	-	-	-	-	-	-	-	-	-	-	-	-	IL	-
10157	5195	B	PhenoSense	960	Clinical	CA12495		25.0	9.6	1000.0	6.7	2.3	8.9	-	-	-	-	-	-	-	-	-	-	-	-	-	-	-	-	-	-	-	R	-	-	-	-	-	-	-	-	-	-	-	-	-	-	IL	-
10766	1535	B	PhenoSense	960	Clinical	CA13105		200.0	4.9	0.2	0.7	2.0	0.3	-	-	-	-	-	-	-	-	-	-	-	-	-	-	-	-	-	-	-	-	-	-	-	-	-	-	-	-	-	-	-	-	-	-	-	-
10766	1535	B	PhenoSense	960	Clinical	CA13105		200.0	4.9	0.2	0.7	2.0	0.3	-	-	-	-	-	-	-	-	-	-	-	-	-	-	-	-	-	-	-	-	-	-	-	-	-	-	-	-	-	-	-	-	-	-	-	-
52034	4439	B	PhenoSense	960	Clinical	CA34671		1.3	1.0	0.4	0.8	1.0	0.6	-	-	-	-	-	-	-	-	-	-	-	-	-	-	-	-	-	-	-	-	-	-	-	-	-	-	-	-	-	-	-	-	-	-	I	-
52034	4439	B	PhenoSense	960	Clinical	CA34671		1.5	1.0	0.4	0.8	1.0	0.6	-	-	-	-	-	-	-	-	-	-	-	-	-	-	-	-	-	-	-	-	-	-	-	-	-	-	-	-	-	-	-	-	-	-	I	-
52914	1124	B	PhenoSense	960	Clinical	CA35553		200.0	5.8	8.1	2.0	2.0	NA	-	-	-	-	-	-	-	-	-	-	-	-	-	-	-	-	-	-	-	R	-	-	-	-	-	-	-	-	-	-	-	-	-	-	-	-
46680	12422	B	PhenoSense	967	Clinical	ALD-pt1		17.4	31.3	223.7	15.2	4.0	NA	-	-	-	-	-	-	-	-	-	-	-	-	-	-	-	-	-	-	-	-	-	-	-	-	-	-	-	-	-	-	-	-	-	-	-	-
46682	12423	B	PhenoSense	967	Clinical	ALD-pt2		1.0	0.7	1.3	1.1	1.1	NA	-	-	-	-	-	-	-	-	-	-	-	-	-	-	-	-	-	-	-	-	-	-	-	-	-	-	-	-	-	-	-	-	-	-	-	-
46684	12424	B	PhenoSense	967	Clinical	ALD-pt3		2.3	1.3	11.2	1.7	1.3	NA	-	-	-	-	-	-	-	-	-	-	-	-	-	-	-	-	-	-	-	-	-	-	-	-	-	-	-	-	-	-	-	-	-	-	-	-
46686	12425	B	PhenoSense	967	Clinical	ALD-pt5		0.7	0.7	1.4	1.0	0.8	NA	-	-	-	-	-	-	-	-	-	-	-	-	-	-	-	-	-	-	-	-	-	-	-	-	-	-	-	-	-	-	-	-	-	-	-	-
46688	12426	B	PhenoSense	967	Clinical	ALD-pt11		200.0	4.9	5.1	1.8	1.6	NA	-	-	-	-	-	-	-	-	-	-	-	-	-	-	-	-	-	-	-	-	-	-	-	-	-	-	-	-	-	-	-	-	-	-	-	-
46690	12427	B	PhenoSense	967	Clinical	ALD-pt6		200.0	4.0	5.7	1.4	1.2	NA	-	-	-	-	-	-	-	-	-	-	-	-	-	-	-	-	-	-	-	-	-	-	-	-	-	-	-	-	-	-	-	-	-	-	T	-
46692	12428	B	PhenoSense	967	Clinical	ALD-pt12		0.9	0.7	0.8	0.8	0.6	NA	-	-	-	-	-	-	-	-	-	-	-	-	-	-	-	-	-	-	-	-	-	-	-	-	-	-	-	-	-	-	-	-	-	-	-	-
46694	12429	B	PhenoSense	967	Clinical	ALD-pt7		2.8	3.9	79.8	3.1	1.3	NA	-	-	-	-	-	-	-	-	-	-	-	-	-	-	-	-	-	-	-	-	-	-	-	-	-	-	-	-	-	-	-	-	-	-	T	-
46696	12430	B	PhenoSense	967	Clinical	ALD-pt13		2.4	2.3	40.0	1.7	0.8	NA	-	-	-	-	-	-	-	-	-	-	-	-	-	-	-	-	-	-	-	R	-	-	-	-	-	-	-	-	-	-	-	-	-	-	-	-
46698	12431	B	PhenoSense	967	Clinical	ALD-pt8		15.3	4.0	8.0	2.0	1.3	NA	-	-	C	-	-	K	-	-	-	-	-	-	-	-	-	-	-	-	-	-	-	-	-	-	-	-	-	-	-	-	-	-	-	-	-	-
46700	12432	B	PhenoSense	967	Clinical	ALD-pt14		200.0	7.7	3.9	1.1	1.3	NA	-	-	-	-	-	-	-	-	-	-	-	-	-	-	-	-	-	-	-	-	-	-	-	-	-	-	-	-	-	-	-	-	-	-	-	-
46702	12433	B	PhenoSense	967	Clinical	ALD-pt9		200.0	13.9	8.0	3.8	2.9	NA	-	-	-	-	-	-	-	-	-	-	-	-	-	-	-	-	-	-	-	-	-	-	-	-	-	-	-	-	-	-	-	-	-	-	I	-
46704	12434	B	PhenoSense	967	Clinical	ALD-pt15		200.0	5.1	7.6	1.4	1.5	NA	-	-	-	-	-	-	-	-	-	-	-	-	-	-	-	-	-	-	-	-	-	-	-	-	-	-	-	-	-	-	-	-	-	-	-	-
46706	12435	B	PhenoSense	967	Clinical	ALD-pt10		3.9	1.4	0.5	1.0	1.2	NA	-	-	-	-	-	-	-	-	-	-	-	-	-	-	-	-	-	-	-	R	-	-	-	-	-	-	-	-	-	-	-	-	-	-	-	-
46708	12436	B	PhenoSense	967	Clinical	ALD-pt16		200.0	8.4	29.2	2.5	1.6	NA	-	-	-	-	-	-	-	-	-	-	-	-	-	-	-	-	-	-	-	-	-	-	-	-	-	-	-	-	-	-	-	-	-	-	VI	-
46710	12437	B	PhenoSense	967	Clinical	ALD-pt17		10.6	5.8	262.2	6.1	2.4	NA	-	-	-	-	-	-	-	-	-	-	-	-	-	-	-	-	-	-	-	-	I	-	-	-	-	-	-	K	-	-	-	E	-	-	-	-
46712	12438	B	PhenoSense	967	Clinical	ALD-pt18		200.0	9.0	53.1	3.9	3.1	NA	-	-	-	-	-	-	-	-	-	-	-	-	-	-	-	-	-	-	-	-	-	-	-	-	-	-	-	-	-	-	-	-	-	-	-	-
46715	12441	B	Antivirogram	968	Clinical	427901		1.2	1.1	1.4	0.7	0.9	NA	.	.	.	.	.	.	.	.	.	.	.	.	.	.	.	.	.	-	-	-	-	-	-	-	-	-	-	-	-	-	-	-	-	-	L	-
46717	12443	B	Antivirogram	968	Clinical	169901		1.3	1.2	1.8	1.4	1.0	NA	.	.	.	.	.	.	.	.	.	.	.	.	.	.	.	.	.	-	-	-	-	-	-	-	-	-	-	-	-	-	-	-	-	-	-	-
46718	12443	B	Antivirogram	968	Clinical	1699161		49.4	6.9	1.6	2.6	2.4	NA	.	.	.	.	.	.	.	.	.	.	.	.	.	.	.	.	.	-	-	-	-	-	-	-	-	-	-	-	-	-	-	-	-	-	-	-
46719	12444	B	Antivirogram	968	Clinical	174301		1.7	0.5	1.1	1.0	0.8	NA	.	.	.	.	.	.	.	.	.	.	.	.	.	.	.	.	.	-	-	-	-	-	-	-	-	-	-	-	-	-	-	-	-	-	I	-
46720	12445	B	Antivirogram	968	Clinical	181601		0.7	0.9	1.2	1.4	0.9	NA	.	.	.	.	.	.	.	.	.	.	.	.	.	.	.	.	.	-	-	-	-	-	-	-	-	-	-	-	-	-	-	-	-	-	-	-
46721	12445	B	Antivirogram	968	Clinical	1816161		34.4	2.8	0.7	0.8	1.7	NA	.	.	.	.	.	.	.	.	.	.	.	.	.	.	.	.	.	-	-	-	I	*	P	-	-	-	-	-	-	-	IM	E	-	-	-	-
46726	12449	B	Antivirogram	968	Clinical	174601		0.5	0.1	0.8	0.7	0.3	NA	.	.	.	.	.	.	.	.	.	.	.	.	.	.	.	.	.	-	-	-	-	-	-	-	-	-	-	-	-	-	-	-	-	-	M	-
46728	12450	B	Antivirogram	968	Clinical	181901		0.5	0.9	1.0	1.6	0.5	NA	.	.	.	.	.	.	.	.	.	.	.	.	.	.	.	.	.	-	-	-	-	-	-	-	-	-	-	-	-	-	-	-	-	-	M	-
46729	12450	B	Antivirogram	968	Clinical	1819161		34.4	1.8	0.8	0.8	1.1	NA	.	.	.	.	.	.	.	.	.	.	.	.	.	.	.	.	.	-	-	-	-	-	-	-	-	-	-	-	-	-	IM	E	-	-	M	-
46730	12451	B	Antivirogram	968	Clinical	429001		0.8	0.4	0.5	0.3	0.4	NA	.	.	.	.	.	.	.	.	.	.	.	.	.	.	.	.	.	.	.	.	.	-	-	-	-	-	-	-	-	-	-	-	-	-	T	-
46731	12452	B	Antivirogram	968	Clinical	180201		0.1	0.1	0.8	0.1	1.1	NA	.	.	.	.	.	.	.	.	.	.	.	.	.	.	.	.	.	-	-	-	-	-	-	-	-	-	-	-	-	-	-	-	-	-	-	-
46732	12452	B	Antivirogram	968	Clinical	1802161		38.1	1.1	0.3	0.2	0.6	NA	.	.	.	.	.	.	.	.	.	.	.	.	.	.	.	.	.	-	-	-	-	-	-	-	-	-	-	G	-	-	IM	-	-	-	-	-
46736	12455	B	Antivirogram	968	Clinical	162901		0.1	0.2	0.7	0.2	0.2	NA	.	.	.	.	.	.	.	.	.	.	.	.	.	.	.	.	.	-	-	-	-	-	-	-	-	-	-	-	-	-	-	-	-	-	-	-
46737	12455	B	Antivirogram	968	Clinical	1629161		30.2	1.8	0.8	0.6	1.2	NA	.	.	.	.	.	.	.	.	.	.	.	.	.	.	.	.	.	-	-	-	-	-	-	-	-	-	-	-	-	-	-	-	-	-	-	-
46739	12457	B	Antivirogram	968	Clinical	184001		0.8	1.1	1.2	1.0	0.9	NA	.	.	.	.	.	.	.	.	.	.	.	.	.	.	.	.	.	-	-	-	-	-	-	-	-	-	-	-	-	-	-	-	-	-	-	-
46740	12457	B	Antivirogram	968	Clinical	1840161		19.6	1.0	0.3	0.3	0.3	NA	.	.	.	.	.	.	.	.	.	.	.	.	.	.	.	.	.	-	-	-	-	-	-	-	-	-	-	-	-	-	-	-	-	-	-	-
46743	12460	B	Antivirogram	968	Clinical	185301		0.4	2.0	0.9	1.2	0.7	NA	.	.	.	.	.	.	.	.	.	.	.	.	.	.	.	.	.	-	-	-	-	-	-	-	-	-	-	-	-	-	-	-	-	-	-	-
46744	12460	B	Antivirogram	968	Clinical	1853161		27.9	0.7	0.3	0.2	0.7	NA	.	.	.	.	.	.	.	.	.	.	.	.	.	.	.	.	.	-	-	-	-	-	-	-	-	-	-	-	-	-	-	-	-	-	-	-
46746	12462	B	Antivirogram	968	Clinical	429101		0.4	0.3	0.7	0.6	0.8	NA	.	.	.	.	.	.	.	.	.	.	.	.	.	.	.	.	.	-	-	-	-	-	-	-	-	-	-	-	-	-	-	-	-	-	-	-
46748	12463	B	Antivirogram	968	Clinical	173901		0.9	1.3	1.4	1.3	1.0	NA	.	.	.	.	.	.	.	.	.	.	.	.	.	.	.	.	.	-	-	R	-	-	-	-	-	-	-	-	-	-	-	-	-	-	-	-
46749	12463	B	Antivirogram	968	Clinical	1739161		54.9	0.8	0.5	0.2	0.3	NA	.	.	.	.	.	.	.	.	.	.	.	.	.	.	.	.	.	-	-	R	-	-	-	-	-	-	-	-	-	-	-	-	-	-	-	-
46753	12464	B	Antivirogram	968	Clinical	4292481		43.6	1.9	0.6	0.8	1.2	NA	.	.	.	.	.	.	.	.	.	.	.	.	.	.	.	.	.	.	.	-	VI	-	-	-	-	-	-	-	-	-	-	-	-	-	-	-
46757	12466	B	Antivirogram	968	Clinical	4296481		45.0	4.2	1.4	1.8	4.5	NA	.	.	.	.	.	.	.	.	.	.	.	.	.	.	.	.	.	.	.	-	-	-	-	-	-	-	-	-	-	-	-	-	-	-	-	-
46762	12468	B	Antivirogram	968	Clinical	4299401		45.0	3.3	1.2	0.8	1.9	NA	.	.	.	.	.	.	.	.	.	.	.	.	.	.	.	.	.	.	.	-	-	-	-	-	-	-	-	-	-	-	-	-	-	-	-	-
46763	12469	B	Antivirogram	968	Clinical	160101		1.2	1.0	1.5	1.0	0.2	NA	.	.	.	.	.	.	.	.	.	.	.	.	.	.	.	.	.	-	-	-	-	KN	-	-	-	-	-	-	-	-	-	-	-	-	-	-
46764	12469	B	Antivirogram	968	Clinical	1601161		53.1	2.7	1.1	0.8	3.8	NA	.	.	.	.	.	.	.	.	.	.	.	.	.	.	.	.	.	-	-	-	-	-	-	-	-	-	-	-	-	-	-	-	-	-	-	-
46765	12470	B	Antivirogram	968	Clinical	160301		1.1	1.0	1.1	1.6	0.8	NA	.	.	.	.	.	.	.	.	.	.	.	.	.	.	.	.	.	-	-	-	-	-	-	-	-	-	-	-	-	-	-	-	-	-	-	-
46766	12471	B	Antivirogram	968	Clinical	171201		1.1	0.8	1.4	0.8	1.1	NA	.	.	.	.	.	.	.	.	.	.	.	.	.	.	.	.	.	-	-	-	-	-	-	-	-	-	-	-	-	-	-	-	-	-	-	-
46771	12474	B	Antivirogram	968	Clinical	175101		0.1	0.4	0.6	0.2	0.4	NA	.	.	.	.	.	.	.	.	.	.	.	.	.	.	.	.	.	-	-	-	-	-	-	-	-	-	-	-	-	-	-	-	-	-	-	-
46773	12475	B	Antivirogram	968	Clinical	160901		30.2	5.8	886.3	3.5	3.7	NA	.	.	.	.	.	.	.	.	.	.	.	.	.	.	.	.	.	-	-	-	-	-	-	-	-	-	-	-	-	-	-	-	-	-	-	-
46774	12475	B	Antivirogram	968	Clinical	1609161		7.2	2.8	1269.0	2.7	0.9	NA	.	.	.	.	.	.	.	.	.	.	.	.	.	.	.	.	.	-	-	-	-	-	-	-	-	-	-	-	-	-	-	-	-	-	-	-
46775	12475	B	Antivirogram	968	Clinical	1609481		12.6	3.8	409.8	5.6	2.1	NA	.	.	.	.	.	.	.	.	.	.	.	.	.	.	.	.	.	.	.	-	-	-	-	-	-	-	-	-	-	-	-	-	-	-	-	-
46778	12479	B	Antivirogram	968	Clinical	164201		1.0	0.8	1.2	1.0	1.0	NA	.	.	.	.	.	.	.	.	.	.	.	.	.	.	.	.	.	-	-	-	-	-	-	-	-	-	-	-	-	-	-	-	-	-	-	-
46786	12485	B	Antivirogram	968	Clinical	164501		1.7	0.7	1.6	0.6	1.1	NA	.	.	.	.	.	.	.	.	.	.	.	.	.	.	.	.	.	-	-	R	-	-	-	-	-	-	-	-	-	-	-	-	-	-	I	D
46787	12485	B	Antivirogram	968	Clinical	1645161		34.4	2.6	0.3	0.9	1.2	NA	.	.	.	.	.	.	.	.	.	.	.	.	.	.	.	.	.	-	-	R	-	-	-	-	-	-	-	-	-	-	-	-	-	-	I	D
46788	12486	B	Antivirogram	968	Clinical	175501		0.2	0.5	0.4	0.5	0.4	NA	.	.	.	.	.	.	.	.	.	.	.	.	.	.	.	.	.	-	-	R	-	-	-	-	-	-	-	-	-	-	-	-	-	-	I	-
46789	12486	B	Antivirogram	968	Clinical	1755161		74.0	0.5	0.3	0.1	1.0	NA	.	.	.	.	.	.	.	.	.	.	.	.	.	.	.	.	.	-	-	R	-	-	-	-	-	-	-	-	-	-	L	-	-	-	I	-
46794	12488	B	Antivirogram	968	Clinical	1595161		30.2	2.1	6.3	1.4	1.4	NA	.	.	.	.	.	.	.	.	.	.	.	.	.	.	.	.	.	-	-	-	-	-	-	-	-	-	-	-	-	-	-	-	-	-	I	-
46799	12491	B	Antivirogram	968	Clinical	175801		0.5	0.8	0.9	1.2	0.6	NA	.	.	.	.	.	.	.	.	.	.	.	.	.	.	.	.	.	-	-	-	-	-	-	-	-	-	-	-	-	-	-	-	-	-	-	-
46803	12493	B	Antivirogram	968	Clinical	195401		0.4	0.3	0.8	0.5	0.4	NA	.	.	.	.	.	.	.	.	.	.	.	.	.	.	.	.	.	-	-	-	-	-	-	-	-	-	-	-	-	-	-	-	-	-	-	-
46804	12493	B	Antivirogram	968	Clinical	1954161		24.0	1.9	0.7	0.7	0.8	NA	.	.	.	.	.	.	.	.	.	.	.	.	.	.	.	.	.	.	.	-	-	-	-	-	-	-	-	-	-	-	-	-	-	-	-	-
46805	12494	B	Antivirogram	968	Clinical	428901		1.7	0.5	2.1	0.6	1.6	NA	.	.	.	.	.	.	.	.	.	.	.	.	.	.	.	.	.	-	-	R	-	-	-	-	-	-	-	-	-	-	-	-	-	-	-	-
46806	12495	B	Antivirogram	968	Clinical	195801		0.4	0.8	1.1	0.7	0.8	NA	.	.	.	.	.	.	.	.	.	.	.	.	.	.	.	.	.	-	-	-	-	-	-	-	PA	-	-	-	-	-	-	-	-	-	-	-
46811	12497	B	Antivirogram	968	Clinical	170101		0.8	0.9	1.3	0.9	2.4	NA	.	.	.	.	.	.	.	.	.	.	.	.	.	.	.	.	.	-	-	-	-	-	-	-	-	-	-	-	-	-	-	-	-	-	-	-
46812	12498	B	Antivirogram	968	Clinical	170201		0.5	0.4	1.3	0.4	0.7	NA	.	.	.	.	.	.	.	.	.	.	.	.	.	.	.	.	.	-	-	-	-	-	-	-	-	-	-	-	-	-	-	-	-	-	-	-
46813	12498	B	Antivirogram	968	Clinical	1702161		10.4	0.5	0.8	0.1	0.7	NA	.	.	.	.	.	.	.	.	.	.	.	.	.	.	.	.	.	-	-	-	-	-	-	-	-	-	-	-	-	-	-	-	-	-	-	-
46814	12498	B	Antivirogram	968	Clinical	1702481		43.6	3.0	6.1	1.1	1.8	NA	.	.	.	.	.	.	.	.	.	.	.	.	.	.	.	.	.	.	.	-	-	-	-	-	-	-	-	-	-	-	IV	-	-	-	-	-
46819	12502	B	Antivirogram	968	Clinical	179201		1.5	1.3	1.1	3.2	1.1	NA	.	.	.	.	.	.	.	.	.	.	.	.	.	.	.	.	.	-	-	-	-	-	-	-	-	-	-	-	-	-	-	-	-	-	-	-
46822	12503	B	Antivirogram	968	Clinical	168801		0.7	0.5	1.0	0.3	0.4	NA	.	.	.	.	.	.	.	.	.	.	.	.	.	.	.	.	.	-	-	-	-	-	-	-	-	-	-	-	-	-	-	-	-	-	-	-
46823	12503	B	Antivirogram	968	Clinical	1688161		46.5	1.2	0.4	0.3	1.5	NA	.	.	.	.	.	.	.	.	.	.	.	.	.	.	.	.	.	-	-	-	-	-	-	-	-	-	-	-	-	-	-	-	-	-	-	-
46824	12503	B	Antivirogram	968	Clinical	1688481		69.9	4.4	0.9	0.8	1.6	NA	.	.	.	.	.	.	.	.	.	.	.	.	.	.	.	.	.	.	.	-	-	-	-	-	-	-	-	-	-	-	-	-	-	-	-	-
46826	12505	B	Antivirogram	968	Clinical	179401		0.1	NA	0.5	0.5	0.1	NA	.	.	.	.	.	.	.	.	.	.	.	.	.	.	.	.	.	-	-	-	-	-	-	-	-	-	-	-	-	-	-	-	-	-	-	-
46827	12505	B	Antivirogram	968	Clinical	1794161		63.9	0.9	0.6	0.6	1.6	NA	.	.	.	.	.	.	.	.	.	.	.	.	.	.	.	.	.	-	-	-	-	-	-	-	-	-	-	-	-	-	-	-	-	-	-	-
46828	12506	B	Antivirogram	968	Clinical	161001		0.3	0.3	0.7	0.2	0.2	NA	.	.	.	.	.	.	.	.	.	.	.	.	.	.	.	.	.	-	-	-	-	-	-	-	-	-	-	-	-	-	-	-	-	-	-	-
46829	12506	B	Antivirogram	968	Clinical	1610161		49.6	1.5	0.7	0.5	1.0	NA	.	.	.	.	.	.	.	.	.	.	.	.	.	.	.	.	.	-	-	-	-	-	-	-	-	-	-	-	-	-	-	-	-	-	-	-
46833	12508	B	Antivirogram	968	Clinical	161201		0.3	0.6	0.8	0.6	0.7	NA	.	.	.	.	.	.	.	.	.	.	.	.	.	.	.	.	.	-	-	-	-	-	-	-	-	-	-	-	-	-	-	-	-	-	-	-
46834	12508	B	Antivirogram	968	Clinical	1612161		49.1	1.8	0.7	0.3	0.6	NA	.	.	.	.	.	.	.	.	.	.	.	.	.	.	.	.	.	-	-	-	-	-	-	-	-	-	-	-	-	-	-	-	-	-	-	-
46835	12509	B	Antivirogram	968	Clinical	170401		0.9	1.0	1.2	1.1	1.6	NA	.	.	.	.	.	.	.	.	.	.	.	.	.	.	.	.	.	-	-	-	-	-	-	-	-	-	-	-	-	-	-	R	-	-	-	-
46842	12512	B	Antivirogram	968	Clinical	1811401		45.0	2.8	4.4	0.6	1.0	NA	.	.	.	.	.	.	.	.	.	.	.	.	.	.	.	.	.	.	.	-	-	-	-	-	-	-	-	-	-	-	-	-	-	-	-	-
46844	12514	B	Antivirogram	968	Clinical	163301		0.5	0.5	1.2	0.6	0.3	NA	.	.	.	.	.	.	.	.	.	.	.	.	.	.	.	.	.	-	-	-	-	-	-	-	-	-	-	-	-	-	-	-	-	-	-	-
46845	12514	B	Antivirogram	968	Clinical	1633161		1.8	1.5	1.2	1.6	1.1	NA	.	.	.	.	.	.	.	.	.	.	.	.	.	.	.	.	.	-	-	-	-	-	-	-	-	-	-	-	-	-	-	-	-	-	-	-
46846	12514	B	Antivirogram	968	Clinical	1633401		1.2	1.1	1.4	1.0	0.8	NA	.	.	.	.	.	.	.	.	.	.	.	.	.	.	.	.	.	.	.	-	-	-	-	-	-	-	-	-	-	-	-	-	-	-	-	-
46847	12515	B	Antivirogram	968	Clinical	170701		0.8	0.7	1.1	0.5	0.8	NA	.	.	.	.	.	.	.	.	.	.	.	.	.	.	.	.	.	-	-	-	-	-	-	-	-	-	-	-	-	-	-	-	-	-	-	-
46848	12516	B	Antivirogram	968	Clinical	181201		0.5	0.4	1.1	0.8	0.6	NA	.	.	.	.	.	.	.	.	.	.	.	.	.	.	.	.	.	-	-	-	-	-	-	-	-	-	-	-	-	-	-	-	-	-	VI	-
46849	12516	B	Antivirogram	968	Clinical	1812161		27.9	1.7	0.7	0.8	1.2	NA	.	.	.	.	.	.	.	.	.	.	.	.	.	.	.	.	.	.	.	-	-	-	-	-	-	-	-	-	-	-	-	-	-	-	-	-
46850	12517	B	Antivirogram	968	Clinical	163401		0.1	0.3	0.5	0.3	0.1	NA	.	.	.	.	.	.	.	.	.	.	.	.	.	.	.	.	.	-	-	-	-	-	-	-	-	-	-	-	-	-	-	-	-	-	T	-
46851	12517	B	Antivirogram	968	Clinical	1634161		54.9	1.1	1.0	0.8	0.5	NA	.	.	.	.	.	.	.	.	.	.	.	.	.	.	.	.	.	-	-	-	-	-	-	-	-	-	-	-	-	-	-	-	-	-	T	-
46852	12518	B	Antivirogram	968	Clinical	174001		0.4	0.4	0.4	0.4	0.4	NA	.	.	.	.	.	.	.	.	.	.	.	.	.	.	.	.	.	-	-	-	-	-	-	-	-	-	-	-	-	-	-	-	-	-	-	-
46853	12519	B	Antivirogram	968	Clinical	163501		30.2	2.1	0.9	0.7	1.2	NA	.	.	.	.	.	.	.	.	.	.	.	.	.	.	.	.	.	-	-	-	-	-	-	-	-	-	-	-	-	-	-	-	-	-	-	-
46854	12519	B	Antivirogram	968	Clinical	1635161		30.2	1.4	0.8	0.5	0.8	NA	.	.	.	.	.	.	.	.	.	.	.	.	.	.	.	.	.	-	-	-	-	-	-	-	-	-	-	-	-	-	-	-	-	-	-	-
46856	12521	B	Antivirogram	968	Clinical	183001		0.7	0.3	1.2	0.4	0.4	NA	.	.	.	.	.	.	.	.	.	.	.	.	.	.	.	.	.	-	-	-	-	-	-	-	-	-	-	-	-	-	-	-	-	-	-	-
46857	12521	B	Antivirogram	968	Clinical	1830161		46.5	1.4	0.8	0.3	0.8	NA	.	.	.	.	.	.	.	.	.	.	.	.	.	.	.	.	.	-	-	-	-	-	-	-	-	-	-	-	-	-	IM	V	-	-	-	-
46858	12522	B	Antivirogram	968	Clinical	183101		1.6	1.1	1.2	0.8	1.2	NA	.	.	.	.	.	.	.	.	.	.	.	.	.	.	.	.	.	-	-	-	-	-	-	-	-	-	-	-	-	-	-	-	-	-	-	-
46862	12523	B	Antivirogram	968	Clinical	1690161		0.8	1.0	0.7	1.1	0.9	NA	.	.	.	.	.	.	.	.	.	.	.	.	.	.	.	.	.	-	-	-	-	-	-	-	-	-	-	-	-	-	-	-	-	-	X	-
46865	12524	B	Antivirogram	968	Clinical	1909161		34.4	1.5	0.7	0.7	1.1	NA	.	.	.	.	.	.	.	.	.	.	.	.	.	.	.	.	.	-	-	-	-	-	-	-	-	-	-	-	-	-	-	-	-	-	-	-
52823	14902	B	PhenoSense	998	Clinical	WAC-1		200.0	23.9	2400.0	9.0	4.4	3.8	-	-	-	-	-	-	-	-	-	-	-	-	-	-	-	-	-	-	-	-	-	-	-	-	-	-	-	-	-	-	-	-	-	-	-	-
52825	14903	B	PhenoSense	998	Clinical	WAC-3		200.0	15.1	244.3	10.9	19.7	0.9	-	-	-	-	-	-	-	-	-	-	-	-	-	-	-	-	-	-	-	-	-	-	-	-	-	-	-	-	-	-	-	-	-	-	-	-
52827	14904	B	PhenoSense	998	Clinical	WAC-5		200.0	3.2	5.5	1.0	1.2	1.0	-	-	-	-	-	-	-	-	-	-	-	-	-	-	-	-	-	-	-	-	-	-	-	-	-	-	-	-	-	-	-	-	-	-	-	-
52829	14905	B	PhenoSense	998	Clinical	WAC-6		7.0	4.1	2400.0	3.3	1.7	4.7	-	-	-	-	-	-	-	-	-	-	-	-	-	-	-	-	-	-	-	-	-	-	-	-	-	-	-	-	-	-	-	-	-	-	-	-
52831	14906	B	PhenoSense	998	Clinical	WAC-7		7.8	6.6	2400.0	6.9	2.3	5.6	-	-	-	-	-	-	-	-	-	-	-	-	-	-	-	-	-	-	-	-	-	-	-	-	-	-	-	-	-	-	-	-	-	-	-	-
52833	14905	B	PhenoSense	998	Clinical	WAC-8		2.8	1.6	83.3	3.2	0.8	2.1	-	-	-	-	-	-	-	-	-	-	-	-	-	-	-	-	-	-	-	-	-	-	-	-	-	-	-	-	-	-	-	-	-	-	-	-
52835	14908	B	PhenoSense	998	Clinical	WAC-10		200.0	6.1	33.8	1.7	1.6	1.8	-	-	-	-	-	-	-	-	-	-	-	-	-	-	-	-	-	-	-	-	-	-	-	-	-	-	-	-	-	-	-	-	-	-	-	-
52837	14909	B	PhenoSense	998	Clinical	WAC-11		200.0	2.7	0.5	0.7	1.3	0.5	-	-	-	-	-	-	-	-	-	-	-	-	-	-	-	-	-	-	-	-	-	-	-	-	-	-	-	-	-	-	-	-	-	-	-	-
52839	14910	B	PhenoSense	998	Clinical	WAC-13		4.2	2.3	240.9	2.3	1.1	2.5	-	-	-	-	-	-	-	-	-	-	-	-	-	-	-	-	-	-	-	-	-	-	-	-	-	-	-	-	-	-	-	-	-	-	-	-
52841	14911	B	PhenoSense	998	Clinical	WAC-15		200.0	2.5	1.7	1.3	1.2	0.6	-	-	-	-	-	-	-	-	-	-	-	-	-	-	-	-	-	-	-	-	-	-	-	-	-	-	-	-	-	-	-	-	-	-	-	-
53157	15125	B	Antivirogram	1024	Clinical	ea1-B		0.5	0.5	0.5	1.1	0.2	0.6	.	.	.	.	.	.	.	.	.	.	.	.	.	.	.	.	.	.	.	.	.	.	.	.	.	.	.	.	.	.	.	.	.	.	.	.
53158	15125	B	Antivirogram	1024	Clinical	ea1-F		20.3	5.4	1.3	2.3	2.2	5.9	.	.	.	.	.	.	.	.	.	.	.	.	.	.	.	.	.	.	.	.	.	.	.	.	.	.	.	.	.	.	.	.	.	.	.	.
53159	15126	B	Antivirogram	1024	Clinical	hj2-B		0.7	0.3	0.9	1.2	1.2	1.0	.	.	.	.	.	.	.	.	.	.	.	.	.	.	.	.	.	.	.	.	.	.	.	.	.	.	.	.	.	.	.	.	.	.	.	.
53160	15126	B	Antivirogram	1024	Clinical	hj2-F1		8.0	1.5	0.7	0.6	4.0	3.2	.	.	.	.	.	.	.	.	.	.	.	.	.	.	.	.	.	.	.	.	.	.	.	.	.	.	.	.	.	.	.	.	.	.	.	.
53162	15127	B	Antivirogram	1024	Clinical	bc3-B		0.9	1.0	1.0	2.1	1.4	1.1	.	.	.	.	.	.	.	.	.	.	.	.	.	.	.	.	.	.	.	.	.	.	.	.	.	.	.	.	.	.	.	.	.	.	.	.
53163	15127	B	Antivirogram	1024	Clinical	bc3-F2		15.2	6.9	1.0	1.0	4.3	5.3	.	.	.	.	.	.	.	.	.	.	.	.	.	.	.	.	.	.	.	.	.	.	.	.	.	.	.	.	.	.	.	.	.	.	.	.
53166	15129	B	Antivirogram	1024	Clinical	sm5-B		1.5	0.2	0.7	2.4	1.2	0.9	.	.	.	.	.	.	.	.	.	.	.	.	.	.	.	.	.	.	.	.	.	.	.	.	.	.	.	.	.	.	.	.	.	.	.	.
53167	15129	B	Antivirogram	1024	Clinical	sm5-F		13.3	2.6	2.8	2.6	2.3	2.8	.	.	.	.	.	.	.	.	.	.	.	.	.	.	.	.	.	.	.	.	.	.	.	.	.	.	.	.	.	.	.	.	.	.	.	.
53168	15130	B	Antivirogram	1024	Clinical	ehh6-B		1.8	0.9	2.6	1.7	1.8	1.0	.	.	.	.	.	.	.	.	.	.	.	.	.	.	.	.	.	.	.	.	.	.	.	.	.	.	.	.	.	.	.	.	.	.	.	.
53169	15130	B	Antivirogram	1024	Clinical	ehh6-F1		7.4	2.0	5.2	3.4	21.7	2.0	.	.	.	.	.	.	.	.	.	.	.	.	.	.	.	.	.	.	.	.	.	.	.	.	.	.	.	.	.	.	.	.	.	.	.	.
53174	15132	B	Antivirogram	1024	Clinical	cw8-B		2.4	0.5	0.7	0.5	0.7	0.9	.	.	.	.	.	.	.	.	.	.	.	.	.	.	.	.	.	.	.	.	.	.	.	.	.	.	.	.	.	.	.	.	.	.	.	.
53175	15132	B	Antivirogram	1024	Clinical	cw8-F1		5.9	4.6	2.0	5.5	10.1	2.2	.	.	.	.	.	.	.	.	.	.	.	.	.	.	.	.	.	.	.	.	.	.	.	.	.	.	.	.	.	.	.	.	.	.	.	.
40135	5242	B	PhenoSense	1027	Clinical	CA16447		1.3	2.3	1.9	2.4	3.0	0.7	-	-	-	-	-	-	-	-	-	-	-	-	-	-	-	-	-	-	-	-	-	-	-	-	-	-	-	-	-	-	-	-	-	-	I	-
40135	5242	B	PhenoSense	1027	Clinical	CA16447		1.2	2.3	1.9	2.4	3.0	0.7	-	-	-	-	-	-	-	-	-	-	-	-	-	-	-	-	-	-	-	-	-	-	-	-	-	-	-	-	-	-	-	-	-	-	I	-
16213	4914	B	PhenoSense	1027	Clinical	CA17367		12.0	14.0	380.0	6.2	2.9	6.6	-	-	-	-	-	-	-	-	-	-	-	-	-	-	-	-	-	-	-	-	-	-	-	-	-	-	-	-	-	-	-	-	-	-	-	-
16213	4914	B	PhenoSense	1027	Clinical	CA17367		8.9	14.0	380.0	6.2	2.9	6.6	-	-	-	-	-	-	-	-	-	-	-	-	-	-	-	-	-	-	-	-	-	-	-	-	-	-	-	-	-	-	-	-	-	-	-	-
41677	7978	B	PhenoSense	1027	Clinical	CA24573		200.0	5.1	12.0	1.7	1.4	1.5	-	-	-	-	-	-	-	-	-	-	-	-	-	-	-	-	-	-	-	-	-	-	-	-	-	-	-	-	-	-	-	-	-	-	-	-
41677	7978	B	PhenoSense	1027	Clinical	CA24573		200.0	5.1	12.0	1.7	1.4	1.5	-	-	-	-	-	-	-	-	-	-	-	-	-	-	-	-	-	-	-	-	-	-	-	-	-	-	-	-	-	-	-	-	-	-	-	-
41797	5052	B	PhenoSense	1027	Clinical	CA24633		200.0	9.7	8.0	2.6	2.1	0.8	-	-	-	-	-	-	-	-	-	-	-	-	-	-	-	-	-	-	-	-	-	-	-	-	-	-	-	-	-	-	-	-	-	-	VL	-
41797	5052	B	PhenoSense	1027	Clinical	CA24633		200.0	9.7	8.0	2.6	2.1	0.8	-	-	-	-	-	-	-	-	-	-	-	-	-	-	-	-	-	-	-	-	-	-	-	-	-	-	-	-	-	-	-	-	-	-	VL	-
53852	15455	B	Antivirogram	1033	Clinical	AD-01		0.3	0.7	2.3	1.4	1.3	NA	.	.	.	.	.	.	.	.	.	.	.	.	.	.	.	.	.	.	.	.	.	.	.	.	.	.	.	.	.	.	.	.	.	.	.	-
53856	15457	B	Antivirogram	1033	Clinical	AD-03		0.3	0.4	1.0	0.5	0.7	NA	.	.	.	.	.	.	.	.	.	.	.	.	.	.	.	.	.	.	.	.	.	.	.	.	.	.	.	.	.	.	.	.	.	.	.	-
53861	15460	B	Antivirogram	1033	Clinical	AD-06		0.9	1.8	2.1	1.1	0.7	NA	.	.	.	.	.	.	.	.	.	.	.	.	.	.	.	.	.	.	.	.	.	.	.	.	.	.	.	.	.	.	.	.	.	.	.	-
53865	15462	B	Antivirogram	1033	Clinical	AD-08		1.6	1.9	1.2	1.9	4.2	NA	.	.	.	.	.	.	.	.	.	.	.	.	.	.	.	.	.	.	.	.	.	.	.	.	.	.	.	.	.	.	.	.	.	.	.	-
53867	15463	B	Antivirogram	1033	Clinical	AD-09		0.7	1.3	3.1	1.2	4.0	NA	.	.	.	.	.	.	.	.	.	.	.	.	.	.	.	.	.	.	.	.	.	.	.	.	.	.	.	.	.	.	.	.	.	.	.	-
53880	15470	B	Antivirogram	1033	Clinical	AD-16		0.6	0.7	1.1	0.7	1.1	NA	.	.	.	.	.	.	.	.	.	.	.	.	.	.	.	.	.	.	.	.	.	.	.	.	.	.	.	.	.	.	.	.	.	.	.	-
53884	15472	B	Antivirogram	1033	Clinical	AD-18		0.7	0.8	1.7	0.5	1.3	NA	.	.	.	.	.	.	.	.	.	.	.	.	.	.	.	.	.	.	.	.	.	.	.	.	.	.	.	.	.	.	.	.	.	.	.	-
53888	15474	B	Antivirogram	1033	Clinical	AD-20		0.5	1.3	2.6	1.3	1.0	NA	.	.	.	.	.	.	.	.	.	.	.	.	.	.	.	.	.	.	.	.	.	.	.	.	.	.	.	.	.	.	.	.	.	.	.	-
53890	15475	B	Antivirogram	1033	Clinical	AD-21		1.1	0.7	0.8	0.9	0.3	NA	.	.	.	.	.	.	.	.	.	.	.	.	.	.	.	.	.	.	.	.	.	.	.	.	.	.	.	.	.	.	.	.	.	.	.	-
53908	15484	B	Antivirogram	1033	Clinical	AD-30		0.6	1.0	1.2	0.8	1.8	NA	.	.	.	.	.	.	.	.	.	.	.	.	.	.	.	.	.	.	.	.	.	.	.	.	.	.	.	.	.	.	.	.	.	.	.	-
53914	15487	B	Antivirogram	1033	Clinical	AD-33		0.4	0.8	0.7	0.9	1.2	NA	.	.	.	.	.	.	.	.	.	.	.	.	.	.	.	.	.	.	.	.	.	.	.	.	.	.	.	.	.	.	.	.	.	.	.	-
53921	15491	B	Antivirogram	1033	Clinical	AD-37		0.7	2.1	1.9	3.1	1.1	NA	.	.	.	.	.	.	.	.	.	.	.	.	.	.	.	.	.	.	.	.	.	.	.	.	.	.	.	.	.	.	.	.	.	.	.	-
53923	15492	B	Antivirogram	1033	Clinical	AD-38		1.4	1.5	1.6	2.2	6.5	NA	.	.	.	.	.	.	.	.	.	.	.	.	.	.	.	.	.	.	.	.	.	.	.	.	.	.	.	.	.	.	.	.	.	.	.	-
53931	15498	B	Antivirogram	1033	Clinical	AD-45		0.7	0.4	1.6	0.6	1.2	NA	.	.	.	.	.	.	.	.	.	.	.	.	.	.	.	.	.	.	.	.	.	.	.	.	.	.	.	.	.	.	.	.	.	.	.	-
53933	15499	C	Antivirogram	1033	Clinical	AD-46		0.7	1.3	1.8	1.2	1.0	NA	.	.	.	.	.	.	.	.	.	.	.	.	.	.	.	.	.	.	.	.	.	.	.	.	.	.	.	.	.	.	.	.	.	.	.	-
53950	15509	B	Antivirogram	1033	Clinical	AD-56		0.6	0.6	2.0	0.5	1.0	NA	.	.	.	.	.	.	.	.	.	.	.	.	.	.	.	.	.	.	.	.	.	.	.	.	.	.	.	.	.	.	.	.	.	.	.	-
54190	11630	B	PhenoSense	1036	Lab	MM-01A		9.7	2.3	0.4	1.6	1.6	1.7	-	-	-	-	-	-	-	-	-	-	-	-	-	-	-	-	-	-	-	-	-	-	-	-	-	-	-	-	-	-	-	-	-	-	-	-
54191	11630	B	PhenoSense	1036	Lab	MM-01B		9.0	2.4	0.6	1.8	1.6	1.9	-	-	-	-	-	-	-	-	-	-	-	-	-	-	-	-	-	-	-	-	-	-	-	-	-	-	-	-	-	-	-	-	-	-	-	-
54192	11630	B	PhenoSense	1036	Lab	MM-01C		6.3	1.6	0.5	1.4	1.3	1.8	-	-	-	-	-	-	-	-	-	-	-	-	-	-	-	-	-	-	-	-	-	-	-	-	-	-	-	-	-	-	-	-	-	-	-	-
54269	11630	B	Antivirogram	1039	Lab	LR-01		1.3	2.4	1.9	2.3	1.8	NA	-	-	-	-	-	-	-	-	-	-	-	-	-	-	-	-	-	-	-	-	-	-	-	-	-	-	-	-	-	-	-	-	-	-	-	-
54270	11630	B	Antivirogram	1039	Lab	LR-02		1.6	1.6	1.9	1.6	0.8	NA	-	-	-	-	-	-	-	-	-	-	-	-	-	-	-	-	-	-	-	-	-	-	-	-	-	-	-	-	-	-	-	-	-	-	-	-
54271	11630	B	Antivirogram	1039	Lab	LR-03		2.7	2.0	1.2	1.4	1.5	NA	-	-	-	-	-	-	-	-	-	-	-	-	-	-	-	-	-	-	-	-	-	-	-	-	-	-	-	-	-	-	-	-	-	-	-	-
54272	11630	B	Antivirogram	1039	Lab	LR-04		3.1	0.9	103.0	1.6	0.9	NA	-	-	-	-	-	-	-	-	-	-	-	-	-	-	-	-	-	-	-	-	-	-	-	-	-	-	-	-	-	-	-	-	-	-	-	-
54273	11630	B	Antivirogram	1039	Lab	LR-05		22.0	4.8	18.0	3.2	2.1	NA	-	-	-	-	-	-	-	-	-	-	-	-	-	-	-	-	-	-	-	-	-	-	-	-	-	-	-	-	-	-	-	-	-	-	-	-
54274	11630	B	Antivirogram	1039	Lab	LR-06		8.0	5.0	49.0	5.1	1.4	NA	-	-	-	-	-	-	-	-	-	-	-	-	-	-	-	-	-	-	-	-	-	-	-	-	-	-	-	-	-	-	-	-	-	-	-	-
54275	11630	B	Antivirogram	1039	Lab	LR-07		6.6	3.2	49.0	3.0	1.3	NA	-	-	-	-	-	-	-	-	-	-	-	-	-	-	-	-	-	-	-	-	-	-	-	-	-	-	-	-	-	-	-	-	-	-	-	-
54276	11630	B	Antivirogram	1039	Lab	LR-08		32.0	14.0	34.0	5.7	4.8	NA	-	-	-	-	-	-	-	-	-	-	-	-	-	-	-	-	-	-	-	-	-	-	-	-	-	-	-	-	-	-	-	-	-	-	-	-
54277	11630	B	Antivirogram	1039	Lab	LR-09		14.0	7.4	49.0	4.9	2.2	NA	-	-	-	-	-	-	-	-	-	-	-	-	-	-	-	-	-	-	-	-	-	-	-	-	-	-	-	-	-	-	-	-	-	-	-	-
54278	11630	B	Antivirogram	1039	Lab	LR-10		15.0	7.5	49.0	7.5	2.8	NA	-	-	-	-	-	-	-	-	-	-	-	-	-	-	-	-	-	-	-	-	-	-	-	-	-	-	-	-	-	-	-	-	-	-	-	-
54279	11630	B	Antivirogram	1039	Lab	LR-11		62.0	6.3	20.0	3.0	4.3	NA	-	-	-	-	-	-	-	-	-	-	-	-	-	-	-	-	-	-	-	-	-	-	-	-	-	-	-	-	-	-	-	-	-	-	-	-
54280	11630	B	Antivirogram	1039	Lab	LR-11		62.0	10.0	21.0	4.4	2.2	NA	-	-	-	-	-	-	-	-	-	-	-	-	-	-	-	-	-	-	-	-	-	-	-	-	-	-	-	-	-	-	-	-	-	-	-	-
54281	11630	B	PBMC	1042	Lab	MAW-T69D		1.0	NA	1.0	1.0	3.0	NA	-	-	-	-	-	-	-	-	-	-	-	-	-	-	-	-	-	-	-	-	-	-	-	-	-	-	-	-	-	-	-	-	-	-	-	-
54282	11630	B	PBMC	1042	Lab	MAW-T69N		1.0	NA	7.0	3.0	5.0	NA	-	-	-	-	-	-	-	-	-	-	-	-	-	-	-	-	-	-	-	-	-	-	-	-	-	-	-	-	-	-	-	-	-	-	-	-
54283	11630	B	PBMC	1042	Lab	MAW-T69S		1.0	NA	2.0	2.0	3.0	NA	-	-	-	-	-	-	-	-	-	-	-	-	-	-	-	-	-	-	-	-	-	-	-	-	-	-	-	-	-	-	-	-	-	-	-	-
54284	11630	B	PBMC	1042	Lab	MAW-T69A		1.0	NA	5.0	2.0	1.0	NA	-	-	-	-	-	-	-	-	-	-	-	-	-	-	-	-	-	-	-	-	-	-	-	-	-	-	-	-	-	-	-	-	-	-	-	-
54285	11630	B	PBMC	1042	Lab	MAW-T69G		1.0	NA	1.0	1.0	1.0	NA	-	-	-	-	-	-	-	-	-	-	-	-	-	-	-	-	-	-	-	-	-	-	-	-	-	-	-	-	-	-	-	-	-	-	-	-
54403	15756	B	PhenoSense	1054	Clinical	NTP-01		200.0	5.5	1.3	1.3	2.5	0.6	-	-	-	-	-	-	-	-	-	-	-	-	-	-	-	-	-	-	-	-	-	-	-	-	-	-	-	-	-	-	-	-	-	-	-	-
54404	15757	B	PhenoSense	1054	Clinical	NTP-02		200.0	4.5	3.1	1.5	1.5	0.8	-	-	-	-	-	-	-	-	-	-	-	-	-	-	-	-	-	-	-	-	-	-	-	-	-	-	-	-	-	-	-	-	-	-	-	-
54405	15758	B	PhenoSense	1054	Clinical	NTP-03		8.2	3.6	0.2	1.6	1.5	1.2	-	-	-	-	-	-	-	-	-	-	-	-	-	-	-	-	-	-	-	-	-	-	-	-	-	-	-	-	-	-	-	-	-	-	-	-
54455	15760	B	Phenoscript	1058	Clinical	BM-1		15.0	10.1	183.0	9.0	2.8	NA	.	.	.	.	.	.	.	.	.	.	.	.	.	.	.	.	.	.	.	.	.	.	.	.	.	.	.	.	.	-	-	-	-	-	-	-
54456	15761	B	Phenoscript	1058	Clinical	BM-2		339.0	18.3	9.0	5.3	4.4	NA	.	.	.	.	.	.	.	.	.	.	.	.	.	.	.	.	.	.	.	.	.	.	.	.	.	.	.	.	.	.	.	.	.	.	.	.
54458	15763	B	Phenoscript	1058	Clinical	BM-4		245.0	9.0	1805.0	55.1	3.4	NA	.	.	.	.	.	.	.	.	.	.	.	.	.	.	.	.	.	.	.	.	.	.	.	.	.	.	.	.	.	-	-	-	-	-	E	-
54459	15764	B	Phenoscript	1058	Clinical	BM-5		245.0	9.0	1805.0	66.7	8.0	NA	.	.	.	.	.	.	.	.	.	.	.	.	.	.	.	.	.	.	.	.	.	.	.	.	.	.	.	.	.	-	-	-	-	-	I	-
54460	15765	B	Phenoscript	1058	Clinical	BM-6		245.0	9.0	1805.0	67.8	3.7	NA	.	.	.	.	.	.	.	.	.	.	.	.	.	.	.	.	.	.	.	.	.	.	.	.	.	.	.	.	.	-	-	-	-	-	I	-
54461	15766	B	Phenoscript	1058	Clinical	BM-7		245.0	9.0	297.0	68.1	3.0	NA	.	.	.	.	.	.	.	.	.	.	.	.	.	.	.	.	.	.	.	.	.	.	.	.	.	.	.	.	.	-	-	-	-	-	-	-
54462	15767	B	Phenoscript	1058	Clinical	BM-8		245.0	6.3	131.0	27.4	5.6	NA	.	.	.	.	.	.	.	.	.	.	.	.	.	.	.	.	.	.	.	.	.	.	.	.	.	.	.	.	.	-	-	-	-	-	-	-
54463	15768	B	Phenoscript	1058	Clinical	BM-9		25.0	21.1	301.0	28.0	6.2	NA	.	.	.	.	.	.	-	-	-	-	-	-	-	-	-	-	-	-	-	R	-	-	-	-	-	-	-	-	-	-	-	-	-	-	-	-
54464	15769	B	Phenoscript	1058	Clinical	BM-10		25.0	24.0	301.0	28.0	7.4	NA	.	.	.	.	.	.	.	.	.	.	.	.	.	.	.	.	.	.	.	.	.	.	.	.	.	.	.	.	-	-	S	-	-	-	-	-
54465	15770	B	Phenoscript	1058	Clinical	BM-11		25.0	24.0	301.0	8.9	5.1	NA	.	.	.	.	.	.	.	.	.	.	.	.	.	.	.	.	.	.	.	.	.	.	.	.	.	.	.	.	.	.	.	.	.	.	.	.
54466	15771	B	Phenoscript	1058	Clinical	BM-12		25.0	24.0	301.0	20.6	5.4	NA	.	.	.	.	.	.	.	.	.	.	.	.	.	.	.	.	.	.	.	.	.	.	.	.	.	.	.	.	.	.	.	.	.	.	.	.
54467	15772	B	Phenoscript	1058	Clinical	BM-13		25.0	15.2	301.0	28.0	4.7	NA	.	.	.	.	.	.	.	.	.	.	.	.	.	.	.	.	.	.	.	.	.	.	.	.	.	.	.	.	.	.	.	.	.	.	.	.
54468	15773	B	Phenoscript	1058	Clinical	BM-14		25.0	24.0	301.0	28.0	10.7	NA	.	.	.	.	.	.	.	.	.	.	.	.	.	.	.	.	.	.	.	.	.	.	.	.	.	.	.	.	.	.	.	.	.	.	.	.
54471	15776	B	Phenoscript	1058	Clinical	BM-17		245.0	9.0	1805.0	67.7	2.5	NA	.	.	.	.	.	.	.	.	.	.	.	.	.	.	.	.	.	.	.	.	.	.	.	.	.	.	.	.	.	.	.	-	-	-	M	-
54473	15778	B	Phenoscript	1058	Clinical	BM-19		4.0	7.2	169.0	1.8	2.1	NA	.	.	.	.	.	.	.	.	.	.	-	-	-	-	-	-	-	-	-	-	-	-	-	-	-	-	-	-	-	-	-	KR	-	-	-	-
54474	15779	B	Phenoscript	1058	Clinical	BM-20		339.0	12.2	36.0	1.3	1.3	NA	.	.	.	.	.	.	.	.	.	.	.	.	.	.	.	-	-	-	-	-	-	-	-	-	-	-	-	-	-	-	-	-	-	-	-	-
54475	15780	A	Phenoscript	1058	Clinical	BM-21		339.0	32.4	1999.0	32.3	11.7	NA	.	.	.	.	.	.	.	.	.	.	.	.	.	.	.	-	-	-	-	-	I	-	-	-	-	-	-	-	-	-	-	-	-	-	T	-
54478	15783	B	Phenoscript	1058	Clinical	BM-26		46.0	7.5	1805.0	7.3	2.5	NA	.	.	.	.	.	.	.	.	.	.	.	-	-	-	-	-	-	-	-	-	-	-	-	-	-	-	-	-	-	-	-	-	-	-	-	-
54479	15784	B	Phenoscript	1058	Clinical	BM-27		245.0	9.0	1805.0	20.3	3.1	NA	.	-	-	-	-	-	-	-	-	-	-	-	-	-	-	-	-	-	-	-	-	-	-	-	-	-	-	-	-	-	-	-	-	-	-	-
54480	15785	B	Phenoscript	1058	Clinical	BM-28		245.0	9.0	1805.0	17.1	5.1	NA	.	.	.	.	.	.	.	.	.	.	.	.	.	.	.	.	-	-	-	-	-	-	-	-	-	-	-	-	-	-	-	-	-	-	I	-
54481	15786	B	Phenoscript	1058	Clinical	BM-29		245.0	7.2	168.0	11.9	2.3	NA	-	-	-	-	-	-	-	-	-	-	-	-	-	-	-	-	-	-	-	R	-	-	-	-	-	-	-	-	-	-	-	-	-	-	-	-
54483	15788	B	Phenoscript	1058	Clinical	BM-31		245.0	5.6	1805.0	26.8	4.3	NA	.	.	.	.	.	.	.	.	.	.	.	.	.	.	.	.	.	.	.	.	.	.	.	.	.	.	.	.	.	-	-	-	-	-	-	-
54484	15789	B	Phenoscript	1058	Clinical	BM-32		245.0	8.1	1805.0	32.4	5.1	NA	.	.	.	.	.	.	.	.	.	.	.	.	.	.	.	.	.	.	.	.	.	.	.	.	.	.	.	.	.	-	-	-	-	-	-	-
54487	15792	B	Phenoscript	1058	Clinical	BM-35		245.0	5.7	1805.0	35.3	2.6	NA	.	.	.	.	.	.	.	.	.	.	.	.	.	.	.	.	.	.	.	.	.	.	.	.	.	.	.	.	.	.	.	.	.	.	.	.
54488	15793	B	Phenoscript	1058	Clinical	BM-36		245.0	7.7	758.0	203.2	5.9	NA	.	.	.	.	.	.	.	.	.	.	.	.	.	.	.	.	.	.	.	.	.	.	.	.	.	.	.	.	.	.	.	.	.	.	.	.
54490	15795	B	Phenoscript	1058	Clinical	BM-38		245.0	5.0	1214.0	11.2	1.6	NA	.	.	.	.	.	.	.	.	.	.	.	.	.	.	.	-	-	-	-	-	-	N	-	-	-	-	-	-	-	-	-	-	-	-	-	-
54491	15796	B	Phenoscript	1058	Clinical	BM-39		245.0	6.5	1129.0	37.8	3.2	NA	.	.	.	.	.	.	.	.	.	.	.	.	.	.	.	.	.	.	.	.	.	.	.	.	.	.	.	.	.	-	-	-	-	-	-	-
54492	15797	B	Phenoscript	1058	Clinical	BM-40		245.0	48.0	3397.0	19.6	4.4	NA	.	.	.	.	.	.	.	.	.	.	.	.	.	.	.	.	.	.	.	.	-	-	-	-	-	-	-	-	-	-	-	-	-	-	I	-
54494	15799	B	Phenoscript	1058	Clinical	BM-42		339.0	17.9	3397.0	10.5	2.4	NA	.	.	.	.	.	.	.	.	.	.	.	.	.	.	.	-	-	-	-	-	-	-	-	-	-	-	-	-	-	-	-	-	-	-	-	-
54495	15800	B	Phenoscript	1058	Clinical	BM-43		619.0	19.0	586.0	155.8	18.4	NA	.	.	.	.	.	.	.	.	.	.	.	.	.	.	.	-	-	-	-	-	-	-	-	-	-	-	-	-	-	-	-	-	-	-	-	-
54496	15801	B	Phenoscript	1058	Clinical	BM-44		619.0	19.0	586.0	382.0	22.6	NA	.	.	.	.	.	.	.	.	.	.	.	.	.	.	.	-	-	-	-	R	-	-	-	-	-	-	-	-	-	-	-	-	-	-	-	-
54497	15802	B	Phenoscript	1058	Clinical	BM-45		619.0	19.0	586.0	321.7	40.2	NA	.	.	.	.	.	.	.	.	.	.	.	.	.	.	.	.	.	.	.	.	.	.	.	.	.	.	.	.	.	.	.	.	.	.	.	.
54498	15803	B	Phenoscript	1058	Clinical	BM-46		346.0	9.2	3688.0	14.8	6.1	NA	.	.	.	.	.	.	.	.	.	.	.	.	.	.	.	.	.	.	.	.	.	.	.	.	.	.	.	.	.	.	.	.	.	.	.	.
54500	15805	B	Phenoscript	1058	Clinical	BM-48		2.0	4.1	168.0	2.8	1.3	NA	.	.	.	.	.	.	.	.	.	.	.	.	.	.	.	.	.	.	.	.	.	.	.	.	.	.	.	.	.	.	.	.	.	.	.	.
54501	15806	B	Phenoscript	1058	Clinical	BM-49		619.0	0.8	15.0	2.1	6.8	NA	.	.	.	.	.	.	.	.	.	.	-	-	-	-	-	-	-	-	-	-	-	-	-	-	-	-	-	-	-	-	-	-	-	-	-	-
54503	15808	B	Phenoscript	1058	Clinical	BM-51		9.0	5.1	1029.0	0.9	0.8	NA	.	.	.	.	.	.	.	.	.	.	.	.	.	.	.	.	.	.	.	.	.	.	.	.	.	.	.	.	.	.	-	-	-	-	-	-
54504	15809	B	Phenoscript	1058	Clinical	BM-52		339.0	2.7	4.0	1.5	2.3	NA	.	.	.	.	.	.	.	.	.	.	.	.	.	.	.	.	.	.	.	.	.	.	.	.	.	.	.	.	.	.	.	.	.	.	.	.
54606	15876	B	Cell line	1063	Clinical	HIV-1RTMC		NA	NA	NA	NA	NA	0.5	-	-	-	-	-	-	-	-	-	-	-	-	-	-	-	-	-	-	-	-	-	-	-	-	-	-	-	-	-	-	-	-	-	-	-	-
54607	15877	B	Cell line	1063	Clinical	HIV-1RTMF		NA	NA	NA	NA	NA	0.7	-	-	-	-	-	-	-	-	-	-	-	-	-	-	-	-	-	-	-	-	-	-	-	-	-	-	-	-	-	-	-	-	-	-	-	-
54608	15878	B	Cell line	1063	Clinical	HIV-174V		NA	NA	NA	NA	NA	1.0	-	-	-	-	-	-	-	-	-	-	-	-	-	-	-	-	-	-	-	-	-	-	-	-	-	-	-	-	-	-	-	-	-	-	-	-
54609	15879	B	Cell line	1063	Clinical	JF4A		NA	NA	NA	NA	NA	0.7	-	-	-	-	-	-	-	-	-	-	-	-	-	-	-	-	-	-	-	-	-	-	-	-	-	-	-	-	-	-	-	-	-	-	-	-
54610	15880	B	Cell line	1063	Clinical	HIV-1M184V		NA	NA	NA	NA	NA	0.7	-	-	-	-	-	-	-	-	-	-	-	-	-	-	-	-	-	-	-	-	-	-	-	-	-	-	-	-	-	-	-	-	-	-	-	-
54611	15881	B	Cell line	1063	Clinical	N119		NA	NA	NA	NA	NA	0.1	-	-	-	-	-	-	-	-	-	-	-	-	-	-	-	-	-	-	-	-	-	-	-	-	-	-	-	-	-	-	-	-	-	-	-	-
54612	15882	B	Cell line	1063	Clinical	HIV1-SUM9		NA	NA	NA	NA	NA	1.0	-	-	-	-	-	-	-	-	-	-	-	-	-	-	-	-	-	-	-	-	-	-	-	-	-	-	-	-	-	-	-	-	-	-	-	-
54613	15883	B	Cell line	1063	Clinical	HIV-1SUM8		NA	NA	NA	NA	NA	1.0	-	-	-	-	-	-	-	-	-	-	-	-	-	-	-	-	-	-	-	-	-	-	-	-	-	-	-	-	-	-	-	-	-	-	-	-
54614	15884	B	Cell line	1063	Clinical	HIV-1SUM12		NA	NA	NA	NA	NA	2.5	-	-	-	-	-	-	-	-	-	-	-	-	-	-	-	-	-	-	-	-	-	-	-	-	-	-	-	-	-	-	-	-	-	-	-	-
54615	15885	B	Cell line	1063	Clinical	HIV-1K65R		NA	NA	NA	NA	NA	5.0	-	-	-	-	-	-	-	-	-	-	-	-	-	-	-	-	-	-	-	-	-	-	-	-	-	-	-	-	-	-	-	-	-	-	-	-
54616	15886	B	Cell line	1063	Clinical	RTMDR1		NA	NA	NA	NA	NA	1.0	-	-	-	-	-	-	-	-	-	-	-	-	-	-	-	-	-	-	-	-	-	-	-	-	-	-	-	-	-	-	-	-	-	-	-	-
54617	11630	B	Plaque reduction	1064	Lab	HXB2_W210		NA	NA	2.0	NA	NA	NA	-	-	-	-	-	-	-	-	-	-	-	-	-	-	-	-	-	-	-	-	-	-	-	-	-	-	-	-	-	-	-	-	-	-	-	-
54618	11630	B	Plaque reduction	1064	Lab	HXB2_M41L		NA	NA	4.0	NA	NA	NA	-	-	-	-	-	-	-	-	-	-	-	-	-	-	-	-	-	-	-	-	-	-	-	-	-	-	-	-	-	-	-	-	-	-	-	-
54619	11630	B	Plaque reduction	1064	Lab	M41L_L210W		NA	NA	5.0	NA	NA	NA	-	-	-	-	-	-	-	-	-	-	-	-	-	-	-	-	-	-	-	-	-	-	-	-	-	-	-	-	-	-	-	-	-	-	-	-
54620	11630	B	Plaque reduction	1064	Lab	HXB2_T215Y		NA	NA	14.0	NA	NA	NA	-	-	-	-	-	-	-	-	-	-	-	-	-	-	-	-	-	-	-	-	-	-	-	-	-	-	-	-	-	-	-	-	-	-	-	-
54621	11630	B	Plaque reduction	1064	Lab	T215Y_L210W		NA	NA	27.0	NA	NA	NA	-	-	-	-	-	-	-	-	-	-	-	-	-	-	-	-	-	-	-	-	-	-	-	-	-	-	-	-	-	-	-	-	-	-	-	-
54622	11630	B	Plaque reduction	1064	Lab	M41L_T215Y		NA	NA	67.0	NA	NA	NA	-	-	-	-	-	-	-	-	-	-	-	-	-	-	-	-	-	-	-	-	-	-	-	-	-	-	-	-	-	-	-	-	-	-	-	-
54623	11630	B	Plaque reduction	1064	Lab	1+215Y_210W		NA	NA	107.0	NA	NA	NA	-	-	-	-	-	-	-	-	-	-	-	-	-	-	-	-	-	-	-	-	-	-	-	-	-	-	-	-	-	-	-	-	-	-	-	-
54624	11630	B	Plaque reduction	1064	Lab	1+215Y_184V		NA	NA	2.0	NA	NA	NA	-	-	-	-	-	-	-	-	-	-	-	-	-	-	-	-	-	-	-	-	-	-	-	-	-	-	-	-	-	-	-	-	-	-	-	-
54625	11630	B	Plaque reduction	1064	Lab	184V_210W+2		NA	NA	5.0	NA	NA	NA	-	-	-	-	-	-	-	-	-	-	-	-	-	-	-	-	-	-	-	-	-	-	-	-	-	-	-	-	-	-	-	-	-	-	-	-
54626	11630	B	Plaque reduction	1064	Lab	184V_215+3		NA	NA	3.0	NA	NA	NA	-	-	-	-	-	-	-	-	-	-	-	-	-	-	-	-	-	-	-	-	-	-	-	-	-	-	-	-	-	-	-	-	-	-	-	-
54627	11630	B	Plaque reduction	1064	Lab	184V_210+3		NA	NA	9.0	NA	NA	NA	-	-	-	-	-	-	-	-	-	-	-	-	-	-	-	-	-	-	-	-	-	-	-	-	-	-	-	-	-	-	-	-	-	-	-	-
54641	11630	B	Plaque reduction	1064	Lab	HXB2		NA	NA	1.0	NA	NA	NA	-	-	-	-	-	-	-	-	-	-	-	-	-	-	-	-	-	-	-	-	-	-	-	-	-	-	-	-	-	-	-	-	-	-	-	-
54628	11630	B	PBMC	1065	Lab	HXB2_K65R		25.0	NA	0.5	2.1	4.0	3.3	-	-	-	-	-	-	-	-	-	-	-	-	-	-	-	-	-	-	-	-	-	-	-	-	-	-	-	-	-	-	-	-	-	-	-	-
54629	11630	B	PBMC	1065	Lab	HXB2_K70E		3.7	NA	0.5	1.1	1.0	1.2	-	-	-	-	-	-	-	-	-	-	-	-	-	-	-	-	-	-	-	-	-	-	-	-	-	-	-	-	-	-	-	-	-	-	-	-
54630	11630	B	PBMC	1065	Lab	HXB2_T69D		18.7	NA	0.1	4.0	NA	3.0	-	-	-	-	-	-	-	-	-	-	-	-	-	-	-	-	-	-	-	-	-	-	-	-	-	-	-	-	-	-	-	-	-	-	-	-
54631	11630	B	PBMC	1065	Lab	Q151MComplex		1.8	NA	38.8	NA	NA	0.8	-	-	-	-	-	-	-	-	-	-	-	-	-	-	-	-	-	-	-	-	-	-	-	-	-	-	-	-	-	-	-	-	-	-	-	-
54640	11630	B	PBMC	1065	Lab	HXB2		1.0	NA	1.0	1.0	1.0	1.0	-	-	-	-	-	-	-	-	-	-	-	-	-	-	-	-	-	-	-	-	-	-	-	-	-	-	-	-	-	-	-	-	-	-	-	-
54632	11630	B	PBMC	1066	Lab	HIV-1LA1		1.0	NA	1.0	NA	1.0	NA	-	-	-	-	-	-	-	-	-	-	-	-	-	-	-	-	-	-	-	-	-	-	-	-	-	-	-	-	-	-	-	-	-	-	-	-
54633	11630	B	PBMC	1066	Lab	HIV1_PMEA		36.5	NA	0.3	NA	10.0	NA	-	-	-	-	-	-	-	-	-	-	-	-	-	-	-	-	-	-	-	-	-	-	-	-	-	-	-	-	-	-	-	-	-	-	-	-
57455	16578	B	PhenoSense	1079	Clinical	BN_Pat1		13.0	12.0	1000.0	NA	3.2	NA	-	-	-	-	-	-	-	-	-	-	-	-	-	-	-	-	-	-	-	-	-	-	-	-	-	-	-	-	-	-	-	-	-	-	-	-
58844	17350	B	Antivirogram	1091	Clinical	VC20-21		NA	NA	0.4	0.3	0.3	NA	.	.	.	.	.	.	.	.	.	.	.	.	.	.	.	.	.	.	.	.	.	.	.	.	.	.	.	.	.	.	.	.	.	.	.	.
58851	17352	B	Antivirogram	1091	Clinical	VC53-11		NA	NA	2.2	1.9	0.5	NA	.	.	.	.	.	.	.	.	.	.	.	.	.	.	.	.	.	.	.	.	.	.	.	.	.	.	.	.	.	.	.	.	.	.	.	.
58855	17353	B	Antivirogram	1091	Clinical	VC103-16		NA	NA	1.0	0.8	0.6	NA	.	.	.	.	.	.	.	.	.	.	.	.	.	.	.	.	.	.	.	.	.	.	.	.	.	.	.	.	.	.	.	.	.	.	.	.
58863	17355	B	Antivirogram	1091	Clinical	VC252-10		NA	NA	1.4	0.7	0.9	NA	.	.	.	.	.	.	.	.	.	.	.	.	.	.	.	.	.	.	.	.	.	.	.	.	.	.	.	.	.	.	.	.	.	.	.	.
58867	17356	B	Antivirogram	1091	Clinical	VC256-11		NA	NA	1.0	0.8	0.9	NA	.	.	.	.	.	.	.	.	.	.	.	.	.	.	.	.	.	.	.	.	.	.	.	.	.	.	.	.	.	.	.	.	.	.	.	.
58871	17357	B	Antivirogram	1091	Clinical	VC257-8		NA	NA	7.9	0.8	0.9	NA	.	.	.	.	.	.	.	.	.	.	.	.	.	.	.	.	.	.	.	.	.	.	.	.	.	.	.	.	.	.	.	.	.	.	.	.
58875	17358	B	Antivirogram	1091	Clinical	VC271-4		NA	NA	4.3	0.5	0.4	NA	.	.	.	.	.	.	.	.	.	.	.	.	.	.	.	.	.	.	.	.	.	.	.	.	.	.	.	.	.	.	.	.	.	.	.	.
58883	17360	B	Antivirogram	1091	Clinical	VC273-8		NA	NA	1.4	0.6	0.7	NA	.	.	.	.	.	.	.	.	.	.	.	.	.	.	.	.	.	.	.	.	.	.	.	.	.	.	.	.	.	.	.	.	.	.	.	.
58887	17361	B	Antivirogram	1091	Clinical	VC287-8		NA	NA	1.5	0.2	0.2	NA	.	.	.	.	.	.	.	.	.	.	.	.	.	.	.	.	.	.	.	.	.	.	.	.	.	.	.	.	.	.	.	.	.	.	.	.
58891	17362	B	Antivirogram	1091	Clinical	VC296-6		NA	NA	0.3	0.3	0.2	NA	.	.	.	.	.	.	.	.	.	.	.	.	.	.	.	.	.	.	.	.	.	.	.	.	.	.	.	.	.	.	.	.	.	.	.	.
60630	11630	B	PhenoSense	1102	Lab	HX		1.0	0.9	0.8	0.8	0.8	0.9	-	-	-	-	-	-	-	-	-	-	-	-	-	-	-	-	-	-	-	-	-	-	-	-	-	-	-	-	-	-	-	-	-	-	-	-
60631	11630	B	PhenoSense	1102	Lab	HX-65		9.7	3.0	0.5	1.8	2.1	2.1	-	-	-	-	-	-	-	-	-	-	-	-	-	-	-	-	-	-	-	-	-	-	-	-	-	-	-	-	-	-	-	-	-	-	-	-
60632	11630	B	PhenoSense	1102	Lab	HX-74		1.6	2.1	0.4	1.1	1.5	0.6	-	-	-	-	-	-	-	-	-	-	-	-	-	-	-	-	-	-	-	-	-	-	-	-	-	-	-	-	-	-	-	-	-	-	-	-
60633	11630	B	PhenoSense	1102	Lab	HX-115		1.6	2.8	0.9	0.8	0.8	1.3	-	-	-	-	-	-	-	-	-	-	-	-	-	-	-	-	-	-	-	-	-	-	-	-	-	-	-	-	-	-	-	-	-	-	-	-
60634	11630	B	PhenoSense	1102	Lab	HX-184		200.0	3.9	0.3	0.9	1.4	0.5	-	-	-	-	-	-	-	-	-	-	-	-	-	-	-	-	-	-	-	-	-	-	-	-	-	-	-	-	-	-	-	-	-	-	-	-
60635	11630	B	PhenoSense	1102	Lab	HX-65.184		200.0	10.0	0.3	1.0	3.6	1.2	-	-	-	-	-	-	-	-	-	-	-	-	-	-	-	-	-	-	-	-	-	-	-	-	-	-	-	-	-	-	-	-	-	-	-	-
60636	11630	B	PhenoSense	1102	Lab	HX-74.184		200.0	8.5	0.3	0.9	2.4	0.4	-	-	-	-	-	-	-	-	-	-	-	-	-	-	-	-	-	-	-	-	-	-	-	-	-	-	-	-	-	-	-	-	-	-	-	-
60637	11630	B	PhenoSense	1102	Lab	HX-115.184		200.0	9.8	0.7	0.9	2.0	0.9	-	-	-	-	-	-	-	-	-	-	-	-	-	-	-	-	-	-	-	-	-	-	-	-	-	-	-	-	-	-	-	-	-	-	-	-
60638	11630	B	PhenoSense	1102	Lab	65.74.184		200.0	12.0	0.3	1.2	6.7	0.9	-	-	-	-	-	-	-	-	-	-	-	-	-	-	-	-	-	-	-	-	-	-	-	-	-	-	-	-	-	-	-	-	-	-	-	-
82046	634	B	PhenoSense	1103	Clinical	CA63964		NA	16.0	657.0	8.2	3.1	3.5	-	-	-	-	-	K	-	-	-	-	-	-	-	-	-	-	-	-	-	-	-	-	-	-	-	-	-	-	-	-	-	-	-	-	-	-
64468	20246	B	PhenoSense	1123	Clinical	A0006		200.0	1.7	0.3	0.6	1.1	NA	.	.	.	.	.	.	.	.	.	.	.	.	.	.	.	.	.	.	.	.	.	.	.	.	.	.	.	.	.	.	.	.	.	.	.	.
64488	20251	B	PhenoSense	1123	Clinical	A0016		200.0	2.1	0.4	0.7	1.2	NA	.	.	.	.	.	.	.	.	.	.	.	.	.	.	.	.	.	.	.	.	.	.	.	.	.	.	.	.	.	.	.	.	.	.	.	.
64498	20252	B	PhenoSense	1123	Clinical	A0021		200.0	3.3	0.8	0.7	1.2	NA	.	.	.	.	.	.	.	.	.	.	.	.	.	.	.	.	.	.	.	.	.	.	.	.	.	.	.	.	.	.	.	.	.	.	.	.
64520	20255	B	PhenoSense	1123	Clinical	A0032		200.0	3.1	0.8	0.9	1.2	NA	.	.	.	.	.	.	.	.	.	.	.	.	.	.	.	.	.	.	.	.	.	.	.	.	.	.	.	.	.	.	.	.	.	.	.	.
64540	20258	B	PhenoSense	1123	Clinical	A0042		200.0	6.8	6.2	1.5	1.6	NA	.	.	.	.	.	.	.	.	.	.	.	.	.	.	.	.	.	.	.	.	.	.	.	.	.	.	.	.	.	.	.	.	.	.	.	.
64576	20266	B	PhenoSense	1123	Clinical	A0060		200.0	3.2	0.8	0.9	1.3	NA	.	.	.	.	.	.	.	.	.	.	.	.	.	.	.	.	.	.	.	.	.	.	.	.	.	.	.	.	.	.	.	.	.	.	.	.
64586	20267	B	PhenoSense	1123	Clinical	A0065		200.0	7.1	21.0	2.0	1.5	NA	.	.	.	.	.	.	.	.	.	.	.	.	.	.	.	.	.	.	.	.	.	.	.	.	.	.	.	.	.	.	.	.	.	.	.	.
64606	20270	B	PhenoSense	1123	Clinical	A0075		200.0	4.0	0.9	0.7	1.3	NA	.	.	.	.	.	.	.	.	.	.	.	.	.	.	.	.	.	.	.	.	.	.	.	.	.	.	.	.	.	.	.	.	.	.	.	.
64614	20272	B	PhenoSense	1123	Clinical	A0079		200.0	2.9	0.3	0.7	1.3	NA	.	.	.	.	.	.	.	.	.	.	.	.	.	.	.	.	.	.	.	.	.	.	.	.	.	.	.	.	.	.	.	.	.	.	.	.
64630	20274	B	PhenoSense	1123	Clinical	A0087		200.0	3.8	0.9	0.7	1.6	NA	.	.	.	.	.	.	.	.	.	.	.	.	.	.	.	.	.	.	.	.	.	.	.	.	.	.	.	.	.	.	.	.	.	.	.	.
64636	20275	B	PhenoSense	1123	Clinical	A0090		200.0	3.6	0.6	0.8	1.4	NA	.	.	.	.	.	.	.	.	.	.	.	.	.	.	.	.	.	.	.	.	.	.	.	.	.	.	.	.	.	.	.	.	.	.	.	.
64658	20279	B	PhenoSense	1123	Clinical	A0101		200.0	2.2	0.9	0.8	1.2	NA	.	.	.	.	.	.	.	.	.	.	.	.	.	.	.	.	.	.	.	.	.	.	.	.	.	.	.	.	.	.	.	.	.	.	.	.
64668	20280	B	PhenoSense	1123	Clinical	A0106		200.0	3.2	0.9	0.7	1.1	NA	.	.	.	.	.	.	.	.	.	.	.	.	.	.	.	.	.	.	.	.	.	.	.	.	.	.	.	.	.	.	.	.	.	.	.	.
64676	20281	B	PhenoSense	1123	Clinical	A0110		200.0	4.3	0.8	0.9	1.4	NA	.	.	.	.	.	.	.	.	.	.	.	.	.	.	.	.	.	.	.	.	.	.	.	.	.	.	.	.	.	.	.	.	.	.	.	.
64686	20282	B	PhenoSense	1123	Clinical	A0115		200.0	11.0	8.0	4.3	7.1	NA	.	.	.	.	.	.	.	.	.	.	.	.	.	.	.	.	.	.	.	.	.	.	.	.	.	.	.	.	.	.	.	.	.	.	.	.
64692	20283	B	PhenoSense	1123	Clinical	A0118		200.0	4.2	1.0	1.0	1.6	NA	.	.	.	.	.	.	.	.	.	.	.	.	.	.	.	.	.	.	.	.	.	.	.	.	.	.	.	.	.	.	.	.	.	.	.	.
64708	20285	B	PhenoSense	1123	Clinical	A0126		200.0	2.7	0.6	0.7	1.2	NA	.	.	.	.	.	.	.	.	.	.	.	.	.	.	.	.	.	.	.	.	.	.	.	.	.	.	.	.	.	.	.	.	.	.	.	.
64718	20287	B	PhenoSense	1123	Clinical	A0131		200.0	4.7	2.4	1.3	1.4	NA	.	.	.	.	.	.	.	.	.	.	.	.	.	.	.	.	.	.	.	.	.	.	.	.	.	.	.	.	.	.	.	.	.	.	.	.
64734	20290	B	PhenoSense	1123	Clinical	A0139		200.0	4.0	1.0	0.9	1.3	NA	.	.	.	.	.	.	.	.	.	.	.	.	.	.	.	.	.	.	.	.	.	.	.	.	.	.	.	.	.	.	.	.	.	.	.	.
64746	20292	B	PhenoSense	1123	Clinical	A0145		200.0	4.4	0.6	0.8	1.9	NA	.	.	.	.	.	.	.	.	.	.	.	.	.	.	.	.	.	.	.	.	.	.	.	.	.	.	.	.	.	.	.	.	.	.	.	.
64750	20293	B	PhenoSense	1123	Clinical	A0147		200.0	2.5	0.7	0.4	1.3	NA	.	.	.	.	.	.	.	.	.	.	.	.	.	.	.	.	.	.	.	.	.	.	.	.	.	.	.	.	.	.	.	.	.	.	.	.
64760	20294	B	PhenoSense	1123	Clinical	A0152		200.0	3.5	1.8	1.1	1.7	NA	.	.	.	.	.	.	.	.	.	.	.	.	.	.	.	.	.	.	.	.	.	.	.	.	.	.	.	.	.	.	.	.	.	.	.	.
64770	20296	B	PhenoSense	1123	Clinical	A0158		200.0	2.7	0.7	0.7	1.3	NA	.	.	.	.	.	.	.	.	.	.	.	.	.	.	.	.	.	.	.	.	.	.	.	.	.	.	.	.	.	.	.	.	.	.	.	.
64780	20297	B	PhenoSense	1123	Clinical	A0163		200.0	3.7	0.9	0.8	1.3	NA	.	.	.	.	.	.	.	.	.	.	.	.	.	.	.	.	.	.	.	.	.	.	.	.	.	.	.	.	.	.	.	.	.	.	.	.
64786	20298	B	PhenoSense	1123	Clinical	A0166		200.0	3.2	0.5	0.7	1.2	NA	.	.	.	.	.	.	.	.	.	.	.	.	.	.	.	.	.	.	.	.	.	.	.	.	.	.	.	.	.	.	.	.	.	.	.	.
64800	20300	B	PhenoSense	1123	Clinical	A0173		200.0	3.7	0.5	0.7	1.1	NA	.	.	.	.	.	.	.	.	.	.	.	.	.	.	.	.	.	.	.	.	.	.	.	.	.	.	.	.	.	.	.	.	.	.	.	.
64820	20303	B	PhenoSense	1123	Clinical	A0183		200.0	4.6	0.8	0.8	1.4	NA	.	.	.	.	.	.	.	.	.	.	.	.	.	.	.	.	.	.	.	.	.	.	.	.	.	.	.	.	.	.	.	.	.	.	.	.
64834	20305	B	PhenoSense	1123	Clinical	A0190		200.0	4.3	0.5	0.7	1.4	NA	.	.	.	.	.	.	.	.	.	.	.	.	.	.	.	.	.	.	.	.	.	.	.	.	.	.	.	.	.	.	.	.	.	.	.	.
64842	20306	B	PhenoSense	1123	Clinical	A0194		200.0	4.0	0.6	0.9	1.4	NA	.	.	.	.	.	.	.	.	.	.	.	.	.	.	.	.	.	.	.	.	.	.	.	.	.	.	.	.	.	.	.	.	.	.	.	.
64854	20308	B	PhenoSense	1123	Clinical	A0200		200.0	3.0	0.4	0.7	1.2	NA	.	.	.	.	.	.	.	.	.	.	.	.	.	.	.	.	.	.	.	.	.	.	.	.	.	.	.	.	.	.	.	.	.	.	.	.
64878	20312	B	PhenoSense	1123	Clinical	A0212		200.0	6.2	5.0	1.5	1.2	NA	.	.	.	.	.	.	.	.	.	.	.	.	.	.	.	.	.	.	.	.	.	.	.	.	.	.	.	.	.	.	.	.	.	.	.	.
64888	20314	B	PhenoSense	1123	Clinical	A0217		200.0	3.6	0.4	0.7	1.4	NA	.	.	.	.	.	.	.	.	.	.	.	.	.	.	.	.	.	.	.	.	.	.	.	.	.	.	.	.	.	.	.	.	.	.	.	.
64898	20315	B	PhenoSense	1123	Clinical	A0222		200.0	3.3	0.7	0.7	1.5	NA	.	.	.	.	.	.	.	.	.	.	.	.	.	.	.	.	.	.	.	.	.	.	.	.	.	.	.	.	.	.	.	.	.	.	.	.
64914	20317	B	PhenoSense	1123	Clinical	A0230		1.1	1.1	1.2	1.0	0.9	NA	.	.	.	.	.	.	.	.	.	.	.	.	.	.	.	.	.	.	.	.	.	.	.	.	.	.	.	.	.	.	.	.	.	.	.	.
64924	20318	B	PhenoSense	1123	Clinical	A0235		200.0	3.1	0.7	0.7	1.0	NA	.	.	.	.	.	.	.	.	.	.	.	.	.	.	.	.	.	.	.	.	.	.	.	.	.	.	.	.	.	.	.	.	.	.	.	.
64930	20319	B	PhenoSense	1123	Clinical	A0238		200.0	3.1	0.6	0.8	1.2	NA	.	.	.	.	.	.	.	.	.	.	.	.	.	.	.	.	.	.	.	.	.	.	.	.	.	.	.	.	.	.	.	.	.	.	.	.
64940	20320	B	PhenoSense	1123	Clinical	A0243		200.0	4.1	0.9	0.9	1.4	NA	.	.	.	.	.	.	.	.	.	.	.	.	.	.	.	.	.	.	.	.	.	.	.	.	.	.	.	.	.	.	.	.	.	.	.	.
64948	20321	B	PhenoSense	1123	Clinical	A0247		200.0	6.1	3.9	1.4	1.3	NA	.	.	.	.	.	.	.	.	.	.	.	.	.	.	.	.	.	.	.	.	.	.	.	.	.	.	.	.	.	.	.	.	.	.	.	.
64958	20322	B	PhenoSense	1123	Clinical	A0252		0.9	0.9	1.3	1.0	0.9	NA	.	.	.	.	.	.	.	.	.	.	.	.	.	.	.	.	.	.	.	.	.	.	.	.	.	.	.	.	.	.	.	.	.	.	.	.
64968	20323	B	PhenoSense	1123	Clinical	A0257		200.0	2.4	0.6	0.7	1.1	NA	.	.	.	.	.	.	.	.	.	.	.	.	.	.	.	.	.	.	.	.	.	.	.	.	.	.	.	.	.	.	.	.	.	.	.	.
64996	20327	B	PhenoSense	1123	Clinical	A0271		1.1	1.0	0.8	1.1	0.9	NA	.	.	.	.	.	.	.	.	.	.	.	.	.	.	.	.	.	.	.	.	.	.	.	.	.	.	.	.	.	.	.	.	.	.	.	.
65008	20329	B	PhenoSense	1123	Clinical	A0277		200.0	3.3	0.4	0.7	1.4	NA	.	.	.	.	.	.	.	.	.	.	.	.	.	.	.	.	.	.	.	.	.	.	.	.	.	.	.	.	.	.	.	.	.	.	.	.
65022	20331	B	PhenoSense	1123	Clinical	A0284		200.0	2.2	0.9	0.6	0.8	NA	.	.	.	.	.	.	.	.	.	.	.	.	.	.	.	.	.	.	.	.	.	.	.	.	.	.	.	.	.	.	.	.	.	.	.	.
65036	20333	B	PhenoSense	1123	Clinical	A0291		200.0	3.7	0.7	1.0	1.8	NA	.	.	.	.	.	.	.	.	.	.	.	.	.	.	.	.	.	.	.	.	.	.	.	.	.	.	.	.	.	.	.	.	.	.	.	.
65056	20336	B	PhenoSense	1123	Clinical	A0301		200.0	5.0	3.1	1.2	1.5	NA	.	.	.	.	.	.	.	.	.	.	.	.	.	.	.	.	.	.	.	.	.	.	.	.	.	.	.	.	.	.	.	.	.	.	.	.
65074	20339	B	PhenoSense	1123	Clinical	A0311		200.0	3.4	0.6	0.7	1.4	NA	.	.	.	.	.	.	.	.	.	.	.	.	.	.	.	.	.	.	.	.	.	.	.	.	.	.	.	.	.	.	.	.	.	.	.	.
65092	20341	B	PhenoSense	1123	Clinical	A0320		200.0	2.2	0.3	0.6	1.1	NA	.	.	.	.	.	.	.	.	.	.	.	.	.	.	.	.	.	.	.	.	.	.	.	.	.	.	.	.	.	.	.	.	.	.	.	.
65106	20343	B	PhenoSense	1123	Clinical	A0327		200.0	3.4	1.2	0.8	1.4	NA	.	.	.	.	.	.	.	.	.	.	.	.	.	.	.	.	.	.	.	.	.	.	.	.	.	.	.	.	.	.	.	.	.	.	.	.
65116	20344	B	PhenoSense	1123	Clinical	A0332		200.0	4.3	1.3	1.1	1.6	NA	.	.	.	.	.	.	.	.	.	.	.	.	.	.	.	.	.	.	.	.	.	.	.	.	.	.	.	.	.	.	.	.	.	.	.	.
65126	20345	B	PhenoSense	1123	Clinical	A0337		200.0	2.3	0.6	0.8	1.5	NA	.	.	.	.	.	.	.	.	.	.	.	.	.	.	.	.	.	.	.	.	.	.	.	.	.	.	.	.	.	.	.	.	.	.	.	.
65138	20347	B	PhenoSense	1123	Clinical	A0343		200.0	3.6	0.8	0.9	1.5	NA	.	.	.	.	.	.	.	.	.	.	.	.	.	.	.	.	.	.	.	.	.	.	.	.	.	.	.	.	.	.	.	.	.	.	.	.
65178	20354	B	PhenoSense	1123	Clinical	A0364		200.0	2.8	0.5	0.8	1.3	NA	.	.	.	.	.	.	.	.	.	.	.	.	.	.	.	.	.	.	.	.	.	.	.	.	.	.	.	.	.	.	.	.	.	.	.	.
65186	20355	B	PhenoSense	1123	Clinical	A0368		200.0	4.0	1.6	1.1	1.5	NA	.	.	.	.	.	.	.	.	.	.	.	.	.	.	.	.	.	.	.	.	.	.	.	.	.	.	.	.	.	.	.	.	.	.	.	.
65194	20356	B	PhenoSense	1123	Clinical	A0373		200.0	5.2	4.6	1.7	1.3	NA	.	.	.	.	.	.	.	.	.	.	.	.	.	.	.	.	.	.	.	.	.	.	.	.	.	.	.	.	.	.	.	.	.	.	.	.
65202	20357	B	PhenoSense	1123	Clinical	A0377		200.0	4.1	0.7	0.9	1.5	NA	.	.	.	.	.	.	.	.	.	.	.	.	.	.	.	.	.	.	.	.	.	.	.	.	.	.	.	.	.	.	.	.	.	.	.	.
65216	20359	B	PhenoSense	1123	Clinical	A0384		200.0	5.7	2.7	1.4	1.5	NA	.	.	.	.	.	.	.	.	.	.	.	.	.	.	.	.	.	.	.	.	.	.	.	.	.	.	.	.	.	.	.	.	.	.	.	.
65240	20363	B	PhenoSense	1123	Clinical	A0396		200.0	6.2	5.5	1.4	1.5	NA	.	.	.	.	.	.	.	.	.	.	.	.	.	.	.	.	.	.	.	.	.	.	.	.	.	.	.	.	.	.	.	.	.	.	.	.
65250	20364	B	PhenoSense	1123	Clinical	A0401		200.0	3.5	0.4	0.6	1.3	NA	.	.	.	.	.	.	.	.	.	.	.	.	.	.	.	.	.	.	.	.	.	.	.	.	.	.	.	.	.	.	.	.	.	.	.	.
40016	624	B	Antivirogram	1129	Clinical	CA3097		78.4	25.3	100.0	6.4	27.3	NA	-	-	-	-	-	-	-	-	-	-	-	-	-	-	-	-	-	-	-	-	-	-	-	-	-	-	-	-	-	-	-	-	-	-	-	-
43993	4473	B	PhenoSense	1129	Clinical	4463-1		1.1	1.1	1.1	1.0	1.0	1.2	-	-	-	-	-	-	-	-	-	-	-	-	-	-	-	-	-	-	-	-	-	-	-	-	-	-	-	-	-	-	-	-	-	-	-	-
43995	1392	B	PhenoSense	1129	Clinical	7324-2		2.0	2.3	102.0	2.2	1.2	2.8	.	.	.	.	.	.	.	.	.	-	-	-	-	-	-	-	-	-	-	-	-	-	-	-	-	-	A	-	-	-	-	-	-	-	Q	-
44000	1293	B	PhenoSense	1129	Clinical	7542-1		200.0	4.6	5.2	2.3	1.4	1.2	-	-	-	-	-	-	-	-	-	-	-	-	-	-	-	-	-	-	-	-	-	-	-	-	-	-	-	-	-	-	-	-	-	-	I	-
44001	1293	B	PhenoSense	1129	Clinical	7542-3		200.0	3.4	11.0	2.5	1.8	1.3	-	-	-	-	-	-	-	-	-	-	-	-	-	-	-	-	-	-	-	-	-	-	-	-	-	-	-	-	-	-	-	-	-	-	I	-
44002	1293	B	PhenoSense	1129	Clinical	7542-7		200.0	4.8	1.9	2.0	1.7	0.8	-	-	-	-	-	-	-	-	-	-	-	-	-	-	-	-	-	-	-	-	-	-	-	-	-	-	-	-	-	-	-	-	-	-	I	-
44006	5975	B	PhenoSense	1129	Clinical	29129-2		200.0	6.0	30.0	2.2	1.7	1.6	-	-	-	-	-	-	-	-	-	-	-	-	-	-	-	-	-	-	-	-	-	-	-	-	-	-	-	-	-	-	-	-	-	-	-	-
44007	1848	B	PhenoSense	1129	Clinical	4675-1		200.0	6.4	4.9	2.2	1.6	1.0	-	-	-	-	-	-	-	-	-	-	-	-	-	-	-	-	-	-	-	-	-	-	-	-	-	-	-	K	-	-	-	E	-	-	-	-
44010	1128	B	PhenoSense	1129	Clinical	5531-1		200.0	7.7	139.0	2.9	1.8	2.5	-	-	-	-	-	-	-	-	-	-	-	-	-	-	-	-	-	-	-	-	-	-	-	-	-	-	-	-	-	-	-	-	-	-	-	-
44011	1128	B	PhenoSense	1129	Clinical	5531-2		200.0	7.7	113.0	3.0	1.9	2.4	-	-	-	-	-	-	-	-	-	-	-	-	-	-	-	-	-	-	-	-	-	-	-	-	-	-	-	-	-	-	-	-	-	-	-	-
44017	7844	B	PhenoSense	1129	Clinical	53147-24		22.0	6.0	0.4	0.9	1.8	1.5	-	-	-	-	-	-	-	-	-	-	-	-	-	-	-	-	-	-	-	-	-	-	-	-	-	-	-	-	-	-	-	-	-	-	-	-
44019	4751	B	PhenoSense	1129	Clinical	49110-1		4.3	2.8	177.0	2.0	1.2	3.5	-	-	-	-	-	-	-	-	-	-	-	-	-	-	-	-	-	-	-	-	-	-	-	-	-	-	-	-	-	-	-	-	-	-	-	-
44020	4751	B	PhenoSense	1129	Clinical	49110-3		5.9	3.4	154.0	2.4	1.4	3.0	-	-	-	-	-	-	-	-	-	-	-	-	-	-	-	-	-	-	-	-	-	-	-	-	-	-	-	-	-	-	-	-	-	-	-	-
44022	1625	B	PhenoSense	1129	Clinical	41779-2		3.0	5.0	9.5	7.1	8.1	1.4	-	-	-	-	-	-	-	-	-	-	-	-	-	-	-	-	-	-	-	-	-	-	-	-	-	-	-	-	-	-	-	-	-	-	-	-
44023	596	B	PhenoSense	1129	Clinical	883-3		200.0	8.4	59.0	5.4	3.3	1.7	-	-	-	-	-	-	-	-	-	-	-	-	-	-	-	-	-	-	-	-	-	-	-	-	-	-	-	-	-	-	-	-	-	-	-	-
44026	7091	B	PhenoSense	1129	Clinical	50680-1		0.9	0.9	35.0	1.1	0.7	1.2	.	.	.	.	.	.	.	.	.	.	.	.	.	.	.	.	.	.	.	.	.	.	.	-	-	-	-	-	-	-	-	-	-	-	-	-
44027	7091	B	PhenoSense	1129	Clinical	50680-2		0.8	0.8	30.0	1.4	0.8	1.4	-	-	-	-	-	-	-	-	-	-	-	-	-	-	-	-	-	-	-	-	-	-	-	-	-	-	-	-	-	-	-	-	-	-	-	-
44028	1502	B	PhenoSense	1129	Clinical	6560-3		200.0	6.5	7.7	1.5	1.7	1.1	-	-	-	-	-	-	-	-	-	-	-	-	-	-	-	-	-	-	-	-	-	-	-	-	-	-	-	-	-	-	-	-	-	-	M	-
44031	1465	B	PhenoSense	1129	Clinical	4676-2		200.0	5.0	3.6	1.6	1.6	1.2	-	-	-	-	-	-	-	-	-	-	-	-	-	-	-	-	-	-	-	-	-	-	-	-	-	-	-	-	-	-	-	-	-	-	-	-
44034	1531	B	PhenoSense	1129	Clinical	7295-2		200.0	5.5	3.1	1.8	1.8	0.8	-	-	-	-	-	-	-	-	-	-	-	-	-	-	-	-	-	-	-	-	-	-	-	-	-	-	-	-	-	-	-	-	-	-	I	-
44035	1531	B	PhenoSense	1129	Clinical	7295-3		200.0	6.8	33.0	2.3	1.9	1.4	-	-	-	-	-	-	-	-	-	-	-	-	-	-	-	-	-	-	-	-	-	-	-	-	-	-	-	-	-	-	-	-	-	-	-	-
44036	4860	B	PhenoSense	1129	Clinical	10076-4		200.0	3.8	6.3	1.6	1.6	1.3	.	.	-	-	-	-	-	-	-	-	-	-	-	-	-	-	-	-	-	-	-	-	-	-	-	-	-	-	-	-	-	-	-	-	T	-
54600	2209	B	PhenoSense	1129	Clinical	819-10		200.0	6.9	9.9	2.0	1.8	1.2	-	-	-	-	-	-	-	-	-	-	-	-	-	-	-	-	-	-	-	-	-	-	-	-	-	-	-	-	-	-	-	-	-	-	T	-
54601	1318	B	PhenoSense	1129	Clinical	1666-4		0.8	0.6	0.7	0.8	0.9	0.6	-	-	-	-	-	-	-	-	-	-	-	-	-	-	-	-	-	-	-	-	-	-	-	-	-	-	-	-	-	-	-	-	-	-	-	-
54602	2249	B	PhenoSense	1129	Clinical	3496-3		200.0	4.6	0.7	1.0	1.9	0.4	-	-	-	-	-	-	-	-	-	-	-	-	-	-	-	-	-	-	-	-	-	-	-	-	-	-	-	-	-	-	-	-	-	-	M	-
54603	4473	B	PhenoSense	1129	Clinical	4463-4		200.0	3.7	1.1	1.3	1.4	0.6	-	-	-	-	-	-	-	-	-	-	-	-	-	-	-	-	-	-	-	-	-	-	-	-	-	-	-	-	-	-	-	-	-	-	-	-
54604	7052	B	PhenoSense	1129	Clinical	48511-11		64.0	11.0	101.0	20.0	22.0	4.9	-	-	-	-	-	-	-	-	-	-	-	-	-	-	-	-	-	-	-	-	-	-	-	-	-	-	-	-	-	-	-	-	V	-	T	-
54605	3999	B	PhenoSense	1129	Clinical	7303-4		10.0	7.3	2400.0	7.1	2.4	6.1	-	-	-	-	-	-	-	-	-	-	-	-	-	-	-	-	-	-	-	-	-	-	-	-	-	-	-	-	-	-	-	-	-	-	-	-
66720	21158	CRF02_AG	Antivirogram	1132	Clinical	99SN105		1.0	0.4	1.6	1.0	0.4	0.8	-	-	-	-	-	-	-	-	-	-	-	-	-	-	-	-	-	-	-	-	-	-	-	-	-	-	-	-	-	-	-	-	-	-	T	D
66720	21158	CRF02_AG	Antivirogram	1132	Clinical	99SN105		0.9	0.4	1.6	1.0	0.4	0.8	-	-	-	-	-	-	-	-	-	-	-	-	-	-	-	-	-	-	-	-	-	-	-	-	-	-	-	-	-	-	-	-	-	-	T	D
66748	21170	CRF02_AG	Antivirogram	1132	Clinical	99SN167		0.8	1.0	1.8	0.9	0.9	1.3	-	-	-	-	-	-	-	-	-	-	-	-	-	-	-	-	-	-	-	-	-	-	-	-	-	-	-	-	-	-	-	-	-	-	T	-
66748	21170	CRF02_AG	Antivirogram	1132	Clinical	99SN167		0.9	1.0	1.8	0.9	0.9	1.3	-	-	-	-	-	-	-	-	-	-	-	-	-	-	-	-	-	-	-	-	-	-	-	-	-	-	-	-	-	-	-	-	-	-	T	-
66756	21173	CRF02_AG	Antivirogram	1132	Clinical	98SN1264		0.6	0.6	0.3	0.3	0.6	1.0	-	-	-	-	-	-	-	-	-	-	-	-	-	-	-	-	-	-	-	R	-	-	-	-	-	-	-	-	-	-	-	-	-	-	K	-
66756	21173	CRF02_AG	Antivirogram	1132	Clinical	98SN1264		0.2	0.6	0.3	0.3	0.6	1.0	-	-	-	-	-	-	-	-	-	-	-	-	-	-	-	-	-	-	-	R	-	-	-	-	-	-	-	-	-	-	-	-	-	-	K	-
66813	21185	B	PhenoSense	1134	Clinical	50420		1.0	0.8	0.7	0.9	0.7	0.8	-	-	-	-	-	-	-	-	-	-	-	-	-	-	-	-	-	-	-	KR	-	-	-	-	-	-	-	-	-	-	-	-	-	-	IM	-
66814	21186	B	PhenoSense	1134	Clinical	50582		0.6	0.7	0.5	1.0	0.9	1.0	-	-	-	-	-	-	-	-	-	-	-	-	-	-	-	-	-	-	-	-	I	-	-	-	-	-	-	-	-	-	-	-	-	-	-	-
66815	21187	B	PhenoSense	1134	Clinical	50588		0.8	0.7	0.7	0.9	0.8	0.7	-	-	-	-	-	-	-	-	-	-	-	-	-	-	-	-	-	-	-	-	-	-	-	-	-	-	-	-	-	-	-	-	-	-	-	-
66816	21188	B	PhenoSense	1134	Clinical	50617		1.0	1.2	3.6	0.8	1.2	1.3	-	-	-	-	-	-	-	-	-	-	-	-	-	-	-	-	-	-	-	-	-	-	-	-	-	-	-	-	-	-	-	-	-	-	-	-
66817	21189	B	PhenoSense	1134	Clinical	50657		1.0	1.2	0.9	1.2	1.0	1.2	-	-	-	-	-	-	-	-	-	-	-	-	-	-	-	-	-	-	-	-	-	-	-	-	-	-	-	-	-	-	-	-	-	-	-	-
66818	21190	B	PhenoSense	1134	Clinical	70261		1.2	1.3	22.0	1.3	0.8	1.3	-	-	-	-	-	-	-	-	-	-	R	-	-	-	-	-	-	-	-	-	-	-	-	-	-	-	-	-	-	-	-	-	-	-	-	-
66819	21191	B	PhenoSense	1134	Clinical	71324		1.3	1.7	102.0	1.4	1.0	2.3	-	-	-	-	-	-	-	-	-	-	-	-	-	-	-	-	-	-	-	-	-	-	-	-	-	-	-	-	-	-	-	-	-	-	-	-
66820	21192	B	PhenoSense	1134	Clinical	80550		1.6	1.4	8.0	2.0	1.0	2.1	-	-	-	-	-	-	-	-	-	-	-	-	-	-	-	-	-	-	-	-	-	-	-	-	-	-	-	-	-	-	-	-	-	-	-	-
66821	21193	B	PhenoSense	1134	Clinical	81441		1.1	0.8	2.3	1.0	0.6	1.1	-	-	-	-	-	-	-	-	-	-	-	-	-	-	-	-	-	-	-	-	-	-	-	-	-	-	-	-	-	KN	-	-	-	-	-	-
66822	21194	B	PhenoSense	1134	Clinical	90273		0.8	0.6	1.7	0.8	0.5	0.8	-	-	-	-	-	-	-	-	-	-	-	-	-	-	-	-	-	-	-	-	-	-	-	-	-	-	-	-	-	-	-	-	-	-	I	-
66823	21195	B	PhenoSense	1134	Clinical	110366		2.9	2.2	223.0	1.9	1.2	2.4	-	-	-	-	-	-	-	-	-	-	-	-	-	-	-	-	-	-	-	R	-	-	-	-	-	-	-	-	-	-	-	-	-	-	-	-
66824	21196	B	PhenoSense	1134	Clinical	110397		1.2	1.0	6.7	1.6	0.9	1.3	-	-	-	-	-	-	-	-	-	-	-	-	-	-	-	-	-	-	-	-	-	-	-	-	-	-	-	-	-	-	-	-	-	-	-	-
66825	21197	B	PhenoSense	1134	Clinical	110728		0.6	0.6	0.6	1.0	0.9	0.8	-	-	-	-	-	-	-	-	-	-	-	-	-	-	-	-	-	-	-	-	-	-	-	-	-	-	-	-	-	-	-	-	-	-	-	-
66826	21198	B	PhenoSense	1134	Clinical	110730		1.4	1.4	72.0	1.2	0.8	2.2	-	-	-	-	-	-	-	-	-	-	-	-	-	-	-	-	-	-	-	-	-	-	-	-	-	-	-	-	-	-	-	-	-	-	-	-
66827	21199	B	PhenoSense	1134	Clinical	110731		0.9	0.8	0.6	0.8	0.9	0.7	-	-	-	-	-	-	-	-	-	-	-	-	-	-	-	-	-	-	-	-	-	-	-	-	-	-	-	-	-	-	-	-	-	-	-	-
66828	21200	B	PhenoSense	1134	Clinical	110742		1.0	0.9	1.1	1.1	0.9	1.0	-	-	-	-	-	ED	-	-	-	-	-	-	-	-	-	-	-	-	-	-	-	-	-	-	-	-	-	-	-	-	-	-	-	-	R	-
66829	21201	B	PhenoSense	1134	Clinical	120244		0.9	0.7	0.4	0.6	0.5	0.7	-	-	-	-	-	D	-	-	-	-	KN	-	-	-	-	-	-	-	-	-	-	-	-	-	-	-	-	-	-	-	-	-	-	-	-	-
66830	21202	B	PhenoSense	1134	Clinical	120338		1.9	2.0	23.0	2.0	1.1	1.6	-	-	-	-	-	-	-	-	-	-	-	-	-	-	-	-	-	-	-	-	VI	-	-	-	-	-	-	-	-	-	-	-	-	-	-	-
66831	21203	B	PhenoSense	1134	Clinical	120883		1.9	2.1	58.0	1.9	0.9	2.0	-	-	-	-	-	-	-	-	-	-	-	-	-	-	-	-	-	-	-	-	-	-	-	-	-	-	-	-	-	-	-	-	-	-	-	-
66832	21204	B	PhenoSense	1134	Clinical	120904		1.6	1.5	15.0	1.4	0.9	1.4	-	-	-	-	-	-	-	-	-	-	-	-	-	-	-	-	-	-	-	-	-	-	-	-	-	-	-	-	-	-	-	-	-	-	-	-
66833	21205	B	PhenoSense	1134	Clinical	150121		0.9	0.9	4.3	0.9	0.5	1.2	-	-	-	-	-	-	-	-	-	-	-	-	-	-	-	-	-	-	-	R	-	-	-	-	-	-	-	-	-	-	-	-	-	-	-	-
66834	21206	B	PhenoSense	1134	Clinical	320383		3.4	3.4	149.0	2.6	1.1	2.6	-	-	-	-	-	-	-	-	-	-	-	-	-	-	-	-	-	-	-	-	-	-	-	-	-	-	-	-	-	-	-	-	-	-	-	-
66835	21207	B	PhenoSense	1134	Clinical	320392		0.8	0.7	1.0	0.9	0.9	1.0	-	-	-	-	-	-	-	-	-	-	-	-	-	-	-	-	-	-	-	-	-	-	-	-	-	-	-	-	-	-	-	-	-	-	-	-
66836	21208	B	PhenoSense	1134	Clinical	320445		0.8	0.8	1.0	1.0	0.8	0.8	-	-	-	-	-	-	-	-	-	-	-	-	-	-	-	-	-	-	-	-	-	-	-	-	-	-	-	-	-	-	-	-	-	-	-	-
2986	1171	B	Antivirogram	1153	Clinical	CA2660		65.4	1.5	0.8	0.9	1.1	NA	-	-	-	-	-	D	-	-	-	-	-	-	-	-	-	-	-	-	-	-	-	-	-	-	-	-	-	-	-	-	-	-	-	-	-	-
60083	11630	B	PhenoSense	1153	Lab	s2301rt		1.0	0.7	0.7	0.9	0.9	0.9	-	-	-	-	-	-	-	-	-	-	-	-	-	-	-	-	-	-	-	-	-	-	-	-	-	-	-	-	-	-	-	-	-	-	-	-
60085	11630	B	PhenoSense	1153	Lab	s4199rt		1.0	0.8	0.7	0.9	0.9	0.9	-	-	-	-	-	-	-	-	-	-	-	-	-	-	-	-	-	-	-	-	-	-	-	-	-	-	-	-	-	-	-	-	-	-	-	-
25058	11630	B	PBMC	1166	Lab	MW-consA		16.7	3.4	2.5	2.4	2.7	NA	-	-	-	-	-	-	-	-	-	-	-	-	-	-	-	-	-	-	-	-	-	-	-	-	-	-	-	-	-	-	-	-	-	-	-	-
25059	11630	B	PBMC	1166	Lab	MW-consB		16.4	8.8	16.2	10.0	5.2	NA	-	-	-	-	-	-	-	-	-	-	-	-	-	-	-	-	-	-	-	-	-	-	-	-	-	-	-	-	-	-	-	-	-	-	-	-
25061	11630	B	PBMC	1166	Lab	MW-consC		3.7	NA	15.1	2.9	2.9	NA	-	-	-	-	-	-	-	-	-	-	-	-	-	-	-	-	-	-	-	-	-	-	-	-	-	-	-	-	-	-	-	-	-	-	-	-
25062	11630	B	PBMC	1166	Lab	MW-consD		9.3	3.7	2.0	3.0	6.4	NA	-	-	-	-	-	-	-	-	-	-	-	-	-	-	-	-	-	-	-	-	-	-	-	-	-	-	-	-	-	-	-	-	-	-	-	-
25063	11630	B	PBMC	1166	Lab	MW-consE		5.7	4.6	4.2	12.3	4.0	NA	-	-	-	-	-	-	-	-	-	-	-	-	-	-	-	-	-	-	-	-	-	-	-	-	-	-	-	-	-	-	-	-	-	-	-	-
25064	11630	B	PBMC	1166	Lab	MW-consF		3.7	3.5	4.7	9.2	5.1	NA	-	-	-	-	-	-	-	-	-	-	-	-	-	-	-	-	-	-	-	-	-	-	-	-	-	-	-	-	-	-	-	-	-	-	-	-
25065	11630	B	PBMC	1166	Lab	MW-consK		100.0	50.0	100.0	100.0	100.0	NA	-	-	-	-	-	-	-	-	-	-	-	-	-	-	-	-	-	-	-	-	-	-	-	-	-	-	-	-	-	-	-	-	-	-	-	-
68813	22038	B	PBMC	1166	Clinical	v1966		10.7	8.8	100.0	9.6	4.6	NA	-	-	-	-	-	D	-	-	-	-	-	-	-	-	-	-	-	-	-	R	-	-	-	-	-	-	-	-	-	-	-	-	-	-	-	-
68815	22040	B	PBMC	1166	Clinical	q759		100.0	27.6	100.0	21.9	100.0	NA	-	-	-	-	-	-	-	-	-	-	-	-	-	-	-	-	-	-	-	-	-	-	-	-	-	-	-	-	-	-	-	-	-	-	L	-
68816	22041	B	PBMC	1166	Clinical	q712		6.2	2.0	40.0	2.1	2.0	NA	-	-	-	-	-	-	-	-	-	-	-	-	-	-	-	-	-	-	-	R	-	-	-	-	-	-	-	-	-	-	-	-	-	-	-	-
3884	1269	B	Antivirogram	1167	Clinical	CA3046		65.4	3.9	2.7	1.0	2.4	NA	-	-	-	-	-	-	-	-	-	-	-	-	-	-	-	-	-	-	-	-	-	-	-	-	-	-	-	-	-	-	-	-	-	-	-	-
5445	1455	B	PhenoSense	1167	Clinical	CA7736		4.2	4.9	177.0	2.9	1.6	2.2	-	-	-	-	-	-	-	-	-	-	-	-	-	-	-	-	-	-	-	-	-	-	-	-	-	-	-	A	-	-	-	-	-	-	-	-
5445	1455	B	PhenoSense	1167	Clinical	CA7736		2.4	4.9	177.0	2.9	1.6	2.2	-	-	-	-	-	-	-	-	-	-	-	-	-	-	-	-	-	-	-	-	-	-	-	-	-	-	-	A	-	-	-	-	-	-	-	-
10095	5140	B	PhenoSense	1167	Clinical	CA12433		200.0	5.7	6.9	2.0	1.5	1.1	-	-	-	-	-	-	-	-	-	-	-	-	-	-	-	-	-	-	-	-	-	-	-	-	-	-	-	-	-	-	-	-	-	-	-	-
10095	5140	B	PhenoSense	1167	Clinical	CA12433		200.0	5.7	6.9	2.0	1.5	1.1	-	-	-	-	-	-	-	-	-	-	-	-	-	-	-	-	-	-	-	-	-	-	-	-	-	-	-	-	-	-	-	-	-	-	-	-
14627	5305	B	PhenoSense	1167	Clinical	CA15890		200.0	2.7	0.4	0.6	1.3	0.5	-	-	-	-	-	-	-	-	-	-	-	-	-	-	-	-	-	-	-	-	-	-	-	-	-	-	-	-	-	-	-	-	-	-	I	-
14627	5305	B	PhenoSense	1167	Clinical	CA15890		200.0	2.7	0.4	0.6	1.3	0.5	-	-	-	-	-	-	-	-	-	-	-	-	-	-	-	-	-	-	-	-	-	-	-	-	-	-	-	-	-	-	-	-	-	-	I	-
15633	628	B	PhenoSense	1167	Clinical	CA16894		1.6	2.6	222.0	2.6	0.9	1.8	-	-	-	-	-	-	-	-	-	-	-	-	-	-	-	-	-	-	-	R	-	-	-	-	-	-	-	-	-	-	-	-	-	-	I	EK
15633	628	B	PhenoSense	1167	Clinical	CA16894		3.2	2.6	222.0	2.6	0.9	1.8	-	-	-	-	-	-	-	-	-	-	-	-	-	-	-	-	-	-	-	R	-	-	-	-	-	-	-	-	-	-	-	-	-	-	I	EK
16275	1802	B	PhenoSense	1167	Clinical	CA17429		200.0	5.3	2.7	1.2	2.3	0.8	-	-	-	-	-	-	-	-	-	-	-	-	-	-	-	-	-	-	-	R	-	-	-	-	-	-	-	-	-	-	-	-	-	-	-	-
16275	1802	B	PhenoSense	1167	Clinical	CA17429		200.0	5.3	2.7	1.2	2.3	0.8	-	-	-	-	-	-	-	-	-	-	-	-	-	-	-	-	-	-	-	R	-	-	-	-	-	-	-	-	-	-	-	-	-	-	-	-
26469	4782	B	PhenoSense	1167	Clinical	CA20180		200.0	5.2	10.0	1.4	1.5	1.2	-	-	-	-	-	-	-	-	-	-	-	-	-	-	-	-	-	-	-	R	-	-	-	-	-	-	-	-	-	-	-	-	-	-	-	-
26469	4782	B	PhenoSense	1167	Clinical	CA20180		200.0	5.2	10.0	1.4	1.5	1.2	-	-	-	-	-	-	-	-	-	-	-	-	-	-	-	-	-	-	-	R	-	-	-	-	-	-	-	-	-	-	-	-	-	-	-	-
26473	8050	B	PhenoSense	1167	Clinical	CA20184		200.0	6.0	1.6	1.4	1.8	0.8	-	-	-	-	-	-	-	-	-	-	-	-	-	-	-	-	-	-	-	-	-	-	-	-	-	-	-	-	-	-	-	-	-	-	-	-
26473	8050	B	PhenoSense	1167	Clinical	CA20184		200.0	6.0	1.6	1.4	1.8	0.8	-	-	-	-	-	-	-	-	-	-	-	-	-	-	-	-	-	-	-	-	-	-	-	-	-	-	-	-	-	-	-	-	-	-	-	-
27618	8358	B	PhenoSense	1167	Clinical	CA21069		6.9	7.6	7.6	7.1	6.4	1.4	-	-	-	-	-	-	-	-	-	-	-	-	-	-	-	-	-	-	-	R	-	-	-	-	-	-	-	-	-	-	-	-	-	-	-	-
27618	8358	B	PhenoSense	1167	Clinical	CA21069		3.1	7.6	7.6	7.1	6.4	1.4	-	-	-	-	-	-	-	-	-	-	-	-	-	-	-	-	-	-	-	R	-	-	-	-	-	-	-	-	-	-	-	-	-	-	-	-
27749	6832	B	PhenoSense	1167	Clinical	CA21200		3.3	2.1	47.0	2.3	1.1	2.3	-	-	-	-	-	-	-	-	-	-	-	-	-	-	-	-	-	-	-	-	-	-	-	-	-	-	-	-	-	-	-	-	-	-	-	-
27749	6832	B	PhenoSense	1167	Clinical	CA21200		2.0	2.1	47.0	2.3	1.1	2.3	-	-	-	-	-	-	-	-	-	-	-	-	-	-	-	-	-	-	-	-	-	-	-	-	-	-	-	-	-	-	-	-	-	-	-	-
40766	4164	B	PhenoSense	1167	Clinical	CA24044		0.7	0.5	1.0	0.7	0.7	0.7	-	-	-	-	-	-	-	-	-	-	-	-	-	-	-	-	-	-	-	-	-	-	-	-	-	-	-	-	-	-	-	-	-	-	-	-
40766	4164	B	PhenoSense	1167	Clinical	CA24044		0.5	0.5	1.0	0.7	0.7	0.7	-	-	-	-	-	-	-	-	-	-	-	-	-	-	-	-	-	-	-	-	-	-	-	-	-	-	-	-	-	-	-	-	-	-	-	-
51657	4078	B	PhenoSense	1167	Clinical	CA34294		200.0	3.0	0.9	0.9	1.0	0.5	-	-	-	-	-	-	-	-	-	-	-	-	-	-	-	-	-	-	-	-	-	-	-	-	-	-	-	-	-	-	-	-	-	-	-	-
51657	4078	B	PhenoSense	1167	Clinical	CA34294		200.0	3.0	0.9	0.9	1.0	0.5	-	-	-	-	-	-	-	-	-	-	-	-	-	-	-	-	-	-	-	-	-	-	-	-	-	-	-	-	-	-	-	-	-	-	-	-
52094	4828	B	PhenoSense	1167	Clinical	CA34731		200.0	4.0	5.6	1.0	1.8	0.9	-	-	-	-	-	-	-	-	-	-	-	-	-	-	-	-	-	-	-	-	-	-	-	-	-	-	-	-	-	-	L	-	-	-	-	-
52094	4828	B	PhenoSense	1167	Clinical	CA34731		200.0	4.0	5.6	1.0	1.8	0.9	-	-	-	-	-	-	-	-	-	-	-	-	-	-	-	-	-	-	-	-	-	-	-	-	-	-	-	-	-	-	L	-	-	-	-	-
55848	1410	B	PhenoSense	1167	Clinical	CA37774		200.0	3.0	0.6	1.2	1.4	0.4	-	-	-	-	-	-	-	-	-	-	-	-	-	-	-	-	-	-	-	R	-	-	-	-	-	-	-	-	-	-	-	-	-	-	M	-
55848	1410	B	PhenoSense	1167	Clinical	CA37774		200.0	3.0	0.6	1.2	1.4	0.4	-	-	-	-	-	-	-	-	-	-	-	-	-	-	-	-	-	-	-	R	-	-	-	-	-	-	-	-	-	-	-	-	-	-	M	-
56097	634	B	PhenoSense	1167	Clinical	CA38023		200.0	9.5	292.0	4.7	2.4	2.7	-	-	-	-	-	K	-	-	-	-	-	-	-	-	-	-	-	-	-	-	-	-	-	-	-	-	-	-	-	-	-	-	-	-	-	-
56097	634	B	PhenoSense	1167	Clinical	CA38023		200.0	9.5	292.0	4.7	2.4	2.7	-	-	-	-	-	K	-	-	-	-	-	-	-	-	-	-	-	-	-	-	-	-	-	-	-	-	-	-	-	-	-	-	-	-	-	-
56205	6501	B	PhenoSense	1167	Clinical	CA38131		200.0	3.7	0.3	0.7	1.3	0.4	-	-	-	-	-	-	-	-	-	-	-	-	-	-	-	-	-	-	-	-	-	-	-	-	-	-	-	-	-	-	-	-	-	-	-	-
56205	6501	B	PhenoSense	1167	Clinical	CA38131		200.0	3.7	0.3	0.7	1.3	0.4	-	-	-	-	-	-	-	-	-	-	-	-	-	-	-	-	-	-	-	-	-	-	-	-	-	-	-	-	-	-	-	-	-	-	-	-
57001	16384	B	PhenoSense	1167	Clinical	CA38927		200.0	2.5	1.2	1.0	1.2	0.4	-	-	-	-	-	-	-	-	-	-	-	-	-	-	-	-	-	-	-	-	-	-	-	-	-	-	-	-	-	-	-	-	-	-	-	-
57001	16384	B	PhenoSense	1167	Clinical	CA38927		200.0	2.5	1.2	1.0	1.2	0.4	-	-	-	-	-	-	-	-	-	-	-	-	-	-	-	-	-	-	-	-	-	-	-	-	-	-	-	-	-	-	-	-	-	-	-	-
59345	1147	B	PhenoSense	1167	Clinical	CA41273		200.0	6.1	16.0	2.1	1.9	1.3	-	-	-	-	-	-	-	-	-	-	-	-	-	-	-	-	-	-	-	-	-	-	-	-	-	-	-	-	-	-	-	-	-	-	-	-
59345	1147	B	PhenoSense	1167	Clinical	CA41273		200.0	6.1	16.0	2.1	1.9	1.3	-	-	-	-	-	-	-	-	-	-	-	-	-	-	-	-	-	-	-	-	-	-	-	-	-	-	-	-	-	-	-	-	-	-	-	-
60756	634	B	PhenoSense	1167	Clinical	CA42684		200.0	8.9	280.0	4.1	2.6	2.7	-	-	-	-	-	K	-	-	-	-	-	-	-	-	-	-	-	-	-	-	-	-	-	-	-	-	-	-	-	-	-	-	-	-	-	-
60858	17599	B	PhenoSense	1167	Clinical	CA42786		2.1	1.7	0.6	1.1	1.3	0.8	-	-	-	-	-	-	-	-	-	-	-	-	-	-	-	-	-	-	-	-	-	-	-	-	-	-	-	-	-	-	-	-	-	-	I	-
66151	1130	B	PhenoSense	1167	Clinical	CA48080		200.0	13.0	396.0	4.2	2.3	2.2	-	-	-	-	-	-	-	-	-	-	-	-	-	-	-	-	-	-	-	-	-	-	-	-	-	-	-	-	-	-	-	-	-	-	-	-
66151	1130	B	PhenoSense	1167	Clinical	CA48080		200.0	13.0	396.0	4.2	2.3	2.2	-	-	-	-	-	-	-	-	-	-	-	-	-	-	-	-	-	-	-	-	-	-	-	-	-	-	-	-	-	-	-	-	-	-	-	-
66243	1144	B	PhenoSense	1167	Clinical	CA48172		200.0	4.9	3.5	1.4	1.7	1.0	-	-	-	-	-	-	-	-	-	-	-	-	-	-	-	-	-	-	-	-	-	-	-	-	-	-	-	-	-	-	-	-	-	-	M	-
66267	1289	B	PhenoSense	1167	Clinical	CA48196		200.0	3.8	0.3	0.7	1.6	0.6	-	-	-	-	-	-	-	-	-	-	-	-	-	-	-	-	-	-	-	R	-	-	-	-	-	-	-	-	-	-	-	-	-	-	I	-
66267	1289	B	PhenoSense	1167	Clinical	CA48196		200.0	3.8	0.3	0.7	1.6	0.6	-	-	-	-	-	-	-	-	-	-	-	-	-	-	-	-	-	-	-	R	-	-	-	-	-	-	-	-	-	-	-	-	-	-	I	-
90035	1556	B	PhenoSense	1167	Clinical	CA71565		200.0	29.0	2400.0	23.0	5.8	7.5	-	-	-	-	-	-	-	-	-	-	-	-	-	-	-	-	-	-	-	-	-	-	-	-	-	-	-	-	-	-	-	-	-	-	-	-
90035	1556	B	PhenoSense	1167	Clinical	CA71565		200.0	29.0	2400.0	23.0	5.8	7.5	-	-	-	-	-	-	-	-	-	-	-	-	-	-	-	-	-	-	-	-	-	-	-	-	-	-	-	-	-	-	-	-	-	-	-	-
43994	1392	B	PhenoSense	1168	Clinical	7324-1		4.1	4.2	923.0	2.6	1.7	8.1	-	-	-	-	-	-	-	-	-	-	-	-	-	-	-	-	-	-	-	-	-	-	-	-	-	-	-	-	-	-	-	-	-	-	Q	-
43996	1392	B	PhenoSense	1168	Clinical	7324-4		3.6	3.8	464.0	2.3	1.5	5.2	-	-	-	-	-	-	-	-	-	-	-	-	-	-	-	-	-	-	-	-	-	-	-	-	-	-	-	-	-	-	-	-	-	-	Q	-
43997	1318	B	PhenoSense	1168	Clinical	1666-1		1.7	1.3	1.4	1.3	1.1	0.6	-	-	-	-	-	-	-	-	-	-	-	-	-	-	-	-	-	-	-	-	-	-	-	-	-	-	-	-	-	-	-	-	-	-	-	-
43998	1318	B	PhenoSense	1168	Clinical	1666-3		2.5	2.5	1.6	1.5	1.6	0.7	-	-	-	-	-	-	-	-	-	-	-	-	-	-	-	-	-	-	-	-	-	-	-	-	-	-	-	-	-	-	-	-	-	-	-	-
44003	2249	B	PhenoSense	1168	Clinical	3496-1		200.0	1.6	0.5	0.6	1.4	0.4	-	-	-	-	-	-	-	-	-	-	-	-	-	-	-	-	-	-	-	-	-	-	-	-	-	-	-	-	-	-	-	-	-	-	-	-
44004	2249	B	PhenoSense	1168	Clinical	3496-4		200.0	1.5	1.8	0.9	0.7	0.8	-	-	-	-	-	-	-	-	-	-	-	-	-	-	-	-	-	-	-	-	-	-	-	-	-	-	-	-	-	-	-	-	-	-	-	-
44005	624	B	PhenoSense	1168	Clinical	1617-1		200.0	20.0	261.0	11.0	23.0	2.4	-	-	-	-	-	-	-	-	-	-	-	-	-	-	-	-	-	-	-	-	-	-	-	-	-	-	-	-	-	-	-	-	-	-	-	-
44008	632	B	PhenoSense	1168	Clinical	4755-5		200.0	7.7	61.0	3.9	2.4	2.3	-	-	-	-	-	-	-	-	-	-	-	-	-	-	-	-	-	-	-	-	-	-	-	-	-	-	-	-	-	-	-	-	-	-	-	-
44009	3999	B	PhenoSense	1168	Clinical	7303-3		7.5	8.4	2400.0	6.7	2.3	5.9	-	-	-	-	-	-	-	-	-	-	-	-	-	-	-	-	-	-	-	-	-	-	-	-	-	-	-	-	-	-	-	-	-	-	-	-
44012	1624	B	PhenoSense	1168	Clinical	4084-4		7.2	6.6	2400.0	4.2	1.6	5.9	-	-	-	-	-	-	-	-	-	-	-	-	-	-	-	-	-	-	-	-	-	-	-	-	-	-	-	-	-	-	-	T	-	-	-	-
44013	4080	B	PhenoSense	1168	Clinical	17468-1		1.7	2.4	28.0	1.7	1.4	1.7	-	-	-	-	-	-	-	-	-	-	-	-	-	-	-	-	-	-	-	-	-	-	-	-	-	-	-	-	-	-	-	-	-	-	-	-
44014	4080	B	PhenoSense	1168	Clinical	17468-2		1.4	1.2	3.0	1.5	0.9	0.9	-	-	-	-	-	-	-	-	-	-	-	-	-	-	-	-	-	-	-	-	-	-	-	-	-	-	-	-	-	-	-	-	-	-	-	-
44015	4080	B	PhenoSense	1168	Clinical	17468-3		2.4	2.9	38.0	1.8	1.5	2.0	-	-	-	-	-	-	-	-	-	-	-	-	-	-	-	-	-	-	-	-	-	-	-	-	-	-	-	-	-	-	-	-	-	-	-	-
44016	4080	B	PhenoSense	1168	Clinical	17468-4		1.0	1.2	15.0	1.2	0.9	1.6	-	-	-	-	-	-	-	-	-	-	-	-	-	-	-	-	-	-	-	-	-	-	-	-	-	-	-	-	-	-	-	-	-	-	-	-
44018	794	B	PhenoSense	1168	Clinical	6360-1		200.0	4.9	7.1	2.5	1.7	0.9	-	-	-	-	-	-	-	-	-	-	-	-	-	-	-	-	-	-	-	-	-	-	-	-	-	-	-	-	-	-	-	-	-	-	I	-
44021	6434	B	PhenoSense	1168	Clinical	35764-2		5.4	7.1	55.0	11.0	11.0	1.9	-	-	-	-	-	-	-	-	-	-	-	-	-	-	-	-	-	-	-	-	-	-	-	-	-	-	-	-	-	-	-	E	-	-	I	-
44024	596	B	PhenoSense	1168	Clinical	883-4		200.0	7.3	64.0	2.3	2.3	2.6	-	-	-	-	-	-	-	-	-	-	-	-	-	-	-	-	-	-	-	-	-	-	-	-	-	-	-	-	-	-	-	-	-	-	-	G
44025	4434	B	PhenoSense	1168	Clinical	52534-2		200.0	22.0	719.0	9.0	3.3	4.2	-	-	-	-	-	-	-	-	-	-	-	-	-	-	-	-	-	-	-	-	-	-	-	-	-	-	-	-	-	-	-	-	-	-	-	-
44029	1166	B	PhenoSense	1168	Clinical	56252-1		89.0	20.0	2400.0	20.0	28.0	11.0	-	-	-	-	-	-	-	-	-	-	-	-	-	-	-	-	-	-	-	-	-	-	-	-	-	-	-	-	-	-	-	-	-	-	M	-
44030	1499	B	PhenoSense	1168	Clinical	6463-13		200.0	7.4	24.0	4.1	2.1	1.5	-	-	-	-	-	-	-	-	-	-	-	-	-	-	-	-	-	-	-	-	-	-	-	-	-	-	-	-	-	-	-	-	-	-	M	-
44033	1531	B	PhenoSense	1168	Clinical	7295-1		200.0	6.1	9.9	1.9	1.9	1.1	-	-	-	-	-	-	-	-	-	-	-	-	-	-	-	-	-	-	-	-	-	-	-	-	-	-	-	-	-	-	-	-	-	-	-	-
69476	9839	B	PhenoSense	1168	Clinical	71361-1		10.0	3.6	0.7	1.9	3.0	3.8	.	.	.	.	.	.	.	.	.	.	.	.	.	.	.	.	.	.	.	.	.	.	-	-	-	-	-	-	-	-	-	-	-	-	T	-
69478	16353	B	PhenoSense	1168	Clinical	8415-2		200.0	9.1	0.3	1.2	3.0	1.1	.	.	.	.	.	.	.	.	.	.	.	.	.	.	.	.	.	.	.	.	.	.	-	-	-	-	-	-	-	-	-	-	-	-	-	-
75075	24325	B	PhenoSense	1210	Clinical	9095_d1		176.4	2.9	0.5	0.7	1.5	NA	-	-	-	-	-	-	-	-	-	-	-	-	-	-	-	-	-	-	-	R	-	-	-	-	-	-	-	-	-	-	-	-	-	-	-	-
75077	24325	B	PhenoSense	1210	Clinical	9095_d337		94.4	3.2	0.4	0.8	1.6	NA	-	-	-	-	-	-	-	-	-	-	-	-	-	-	-	-	-	-	-	R	-	-	-	-	-	-	-	-	-	-	-	-	-	-	-	-
75067	24326	B	PhenoSense	1210	Clinical	9079_d344		0.8	0.6	0.4	0.7	0.8	NA	-	-	-	-	-	-	-	-	-	-	-	-	-	-	-	-	-	-	-	R	-	-	-	-	-	-	-	D	-	-	-	-	-	-	-	-
75109	24327	B	PhenoSense	1210	Clinical	9189_d1		146.3	9.6	41.0	2.5	2.0	NA	-	-	-	-	-	-	-	-	-	-	-	-	-	-	-	-	-	-	-	-	-	-	-	-	-	-	-	A	-	-	-	-	-	-	-	-
75111	24327	B	PhenoSense	1210	Clinical	9189_d175		94.4	6.3	3.0	2.1	2.1	NA	-	-	-	-	-	-	-	-	-	-	-	-	-	-	-	-	-	-	-	-	-	-	-	-	-	-	-	A	-	-	-	-	-	-	-	-
75047	24328	B	PhenoSense	1210	Clinical	9004_d337		0.6	0.6	0.4	0.7	0.7	NA	-	-	-	-	-	-	-	-	-	-	-	-	-	-	-	-	-	-	-	-	-	-	-	-	-	-	-	-	-	-	-	-	-	-	-	-
75113	24329	B	PhenoSense	1210	Clinical	9200_d340		94.4	3.1	1.0	0.9	1.5	NA	-	-	-	-	-	-	-	-	-	-	-	-	-	-	-	-	-	-	-	-	-	-	-	-	-	-	-	-	-	-	-	-	-	-	-	-
75079	24330	B	PhenoSense	1210	Clinical	9113_d1		130.4	3.3	1.1	1.2	3.0	NA	-	-	-	-	-	-	-	-	-	-	-	-	-	-	-	-	-	-	-	-	I	-	-	-	-	-	-	-	-	-	-	-	-	-	-	-
75081	24330	B	PhenoSense	1210	Clinical	9113_d339		3.2	1.2	3.3	1.0	1.1	NA	-	-	-	-	-	-	-	-	-	-	-	-	-	-	-	-	-	-	-	-	I	-	-	-	-	-	-	-	-	-	-	-	-	-	-	-
75041	24331	B	PhenoSense	1210	Clinical	8985_d1		6.5	8.4	1111.1	6.7	2.9	NA	-	-	-	-	-	-	-	-	-	-	-	-	-	-	-	-	-	-	-	-	-	-	-	-	-	-	-	-	-	-	-	-	-	-	-	-
75043	24331	B	PhenoSense	1210	Clinical	8985_d330		5.2	6.7	909.0	6.0	2.0	NA	-	-	-	-	-	-	-	-	-	-	-	-	-	-	-	-	-	-	-	-	-	-	-	-	-	-	-	-	-	-	-	-	-	-	-	-
75115	24332	B	PhenoSense	1210	Clinical	9208_d362		4.0	1.4	0.4	0.7	1.1	NA	-	-	-	-	-	-	-	-	-	-	-	-	-	-	-	-	-	-	-	-	-	-	-	-	-	-	-	-	-	-	-	-	-	-	I	-
75119	24333	B	PhenoSense	1210	Clinical	9226_d167		0.8	0.8	1.1	0.8	0.9	NA	-	-	-	-	-	-	-	-	-	-	-	-	-	-	-	-	-	-	-	-	-	-	-	-	-	-	-	-	-	-	-	-	-	-	-	-
75093	24334	B	PhenoSense	1210	Clinical	9154_d1		176.4	3.1	0.6	0.8	1.8	NA	-	-	-	-	-	-	-	-	-	-	-	-	-	-	-	-	-	-	-	-	-	-	-	-	-	-	-	-	-	-	-	-	-	-	T	-
75095	24334	B	PhenoSense	1210	Clinical	9154_d168		100.8	2.3	0.4	0.7	1.3	NA	-	-	-	-	-	-	-	-	-	-	-	-	-	-	-	-	-	-	-	-	-	-	-	-	-	-	-	-	-	-	-	-	-	-	T	-
75059	24335	B	PhenoSense	1210	Clinical	9049_d221		1.3	1.1	1.9	1.1	1.2	NA	-	-	-	-	-	-	-	-	-	-	-	-	-	-	-	-	-	-	-	-	-	-	-	-	-	-	-	-	-	-	-	-	-	-	T	-
75101	24336	B	PhenoSense	1210	Clinical	9172_d1		130.4	7.1	20.0	2.3	2.1	NA	-	-	-	-	-	-	-	-	-	-	-	-	-	-	-	-	-	-	-	-	-	-	-	-	-	-	-	-	-	-	-	-	-	-	-	-
75103	24336	B	PhenoSense	1210	Clinical	9172_d330		100.8	6.2	41.0	1.9	1.4	NA	-	-	-	-	-	-	-	VI	-	-	-	-	-	-	-	-	-	-	-	-	-	-	-	-	-	-	-	-	-	-	-	-	-	-	-	-
75033	24337	B	PhenoSense	1210	Clinical	8265_d1		144.5	2.7	0.4	0.9	1.4	NA	-	-	-	-	-	-	-	-	-	-	-	-	-	-	-	-	-	-	-	-	-	-	-	-	-	-	-	EK	-	-	-	-	-	-	-	-
75037	24337	B	PhenoSense	1210	Clinical	8265_d1104		0.8	0.8	0.9	0.8	0.9	NA	-	-	-	-	-	-	-	-	-	-	-	-	-	-	-	-	-	-	-	-	-	-	-	-	-	-	-	-	-	-	-	-	-	-	-	-
75035	24337	B	PhenoSense	1210	Clinical	8265_d776		0.8	0.8	1.0	0.9	0.9	NA	-	-	-	-	-	-	-	-	-	-	-	-	-	-	-	-	-	-	-	-	-	-	-	-	-	-	-	-	-	-	-	-	-	-	-	-
75127	24338	B	PhenoSense	1210	Clinical	9246_d344		35.0	2.3	0.7	0.7	1.3	NA	-	-	-	-	-	-	-	-	-	-	-	-	-	-	-	-	-	-	-	-	VI	-	-	-	-	-	-	-	-	-	-	-	-	-	-	-
75069	24339	B	PhenoSense	1210	Clinical	9085_d1		176.4	5.4	11.0	1.6	1.9	NA	-	-	-	-	-	-	-	-	-	-	-	-	-	-	-	-	-	-	-	-	-	-	-	-	-	-	-	-	-	-	-	-	-	-	-	-
75071	24339	B	PhenoSense	1210	Clinical	9085_d316		1.3	1.4	46.0	1.5	1.1	NA	-	-	-	-	-	-	-	-	-	-	-	-	-	-	-	-	-	-	-	-	-	-	-	-	-	-	-	-	-	-	-	-	-	-	-	-
75073	24340	B	PhenoSense	1210	Clinical	9086_d356		0.7	0.7	0.8	0.8	0.9	NA	-	-	-	-	-	ED	-	-	-	-	-	-	-	-	-	-	-	-	-	-	-	-	-	-	-	-	-	-	-	-	-	-	-	-	T	-
75133	24341	B	PhenoSense	1210	Clinical	9287_d1		176.4	9.1	174.0	3.2	2.7	NA	-	-	-	-	-	-	-	-	-	-	-	-	-	-	-	-	-	-	-	KR	-	-	-	-	-	-	-	-	-	-	-	-	-	-	L	-
75135	24341	B	PhenoSense	1210	Clinical	9287_d337		4.9	6.5	909.0	6.5	2.2	NA	-	-	-	-	-	-	-	-	-	-	-	-	-	-	-	-	-	-	-	KR	-	-	-	-	-	-	-	-	-	-	-	-	-	-	L	-
75049	24343	B	PhenoSense	1210	Clinical	9014_d1		118.8	4.3	3.5	1.6	1.8	NA	-	-	-	-	-	-	-	-	-	-	-	-	-	-	-	-	-	-	-	KR	-	-	-	-	-	-	-	-	-	-	-	-	-	-	-	-
75051	24343	B	PhenoSense	1210	Clinical	9014_d315		110.0	3.9	2.8	1.2	1.5	NA	-	-	-	-	-	-	TP	-	-	-	-	-	-	-	-	-	-	-	-	KR	-	-	-	-	-	-	-	-	-	-	-	-	-	-	-	-
75083	24344	B	PhenoSense	1210	Clinical	9124_d1		176.4	11.0	146.0	11.0	15.0	NA	-	-	-	-	-	-	-	-	-	-	-	-	-	-	-	-	-	-	-	R	-	-	-	-	-	-	-	-	-	-	-	-	-	-	-	-
75089	24344	B	PhenoSense	1210	Clinical	9124_d339		94.4	9.5	198.0	10.0	13.0	NA	-	-	-	-	-	-	-	-	-	-	-	-	-	-	-	-	-	-	-	R	-	-	-	-	-	-	-	-	-	-	-	-	-	-	-	-
75055	24345	B	PhenoSense	1210	Clinical	9019_d349		4.0	1.9	0.6	0.8	1.3	NA	-	-	-	-	-	-	-	-	-	-	-	-	-	-	-	-	-	-	-	-	-	-	-	-	-	-	-	-	-	-	-	-	-	-	-	-
75057	24346	B	PhenoSense	1210	Clinical	9035_d334		15.0	5.5	0.8	3.3	3.7	NA	-	-	-	-	-	-	-	-	-	-	-	-	-	-	-	-	-	-	-	-	-	-	-	-	-	-	-	-	-	-	-	-	-	LI	-	-
75121	24347	B	PhenoSense	1210	Clinical	9231_d1		130.4	3.3	0.5	0.9	1.5	NA	-	-	-	-	-	-	-	-	-	-	-	-	-	-	-	-	-	-	-	-	-	-	-	-	-	-	-	-	-	-	-	-	-	-	T	-
75123	24347	B	PhenoSense	1210	Clinical	9231_d268		105.2	4.1	0.2	0.6	1.6	NA	-	-	-	-	-	-	-	-	-	-	-	-	-	-	-	-	-	-	-	-	-	-	-	-	-	-	-	-	-	-	-	-	-	-	T	-
75091	24348	B	PhenoSense	1210	Clinical	9126_d299		94.4	2.0	0.7	0.7	1.1	NA	-	-	-	-	-	-	-	-	-	-	-	-	-	-	-	-	-	-	-	-	-	-	-	-	-	-	-	EG	-	-	-	-	-	-	-	-
75061	24349	B	PhenoSense	1210	Clinical	9053_d1		150.0	4.7	4.3	1.5	1.6	NA	-	-	-	-	-	-	-	-	-	-	-	-	-	-	-	-	-	-	-	KR	-	-	-	-	-	-	-	-	-	-	-	-	-	-	-	-
75063	24349	B	PhenoSense	1210	Clinical	9053_d233		100.8	3.2	3.2	1.4	1.4	NA	-	-	-	-	-	EK	-	-	-	-	-	-	-	-	-	-	-	-	-	KR	-	-	-	-	-	-	-	-	-	-	-	-	-	-	VA	-
75097	24350	B	PhenoSense	1210	Clinical	9163_d1		144.5	2.5	2.2	1.2	1.4	NA	-	-	-	-	-	-	-	-	-	-	-	-	-	-	-	-	-	-	-	-	-	-	-	-	-	-	-	-	-	-	-	-	-	-	-	-
75099	24350	B	PhenoSense	1210	Clinical	9163_d358		111.1	4.8	0.5	1.2	2.2	NA	-	-	-	-	-	-	-	-	-	-	-	-	-	-	-	-	-	-	-	-	-	-	-	-	-	-	-	-	-	-	-	-	-	-	-	-
75021	24351	B	PhenoSense	1210	Clinical	8256_d1		112.1	7.9	2.5	3.0	5.5	NA	-	-	-	-	-	-	-	-	-	-	-	-	-	-	-	-	-	-	-	KR	-	-	-	-	-	-	-	-	-	-	-	-	-	-	-	-
75031	24351	B	PhenoSense	1210	Clinical	8256_d1097		0.8	0.9	0.9	0.8	0.9	NA	-	-	-	-	-	-	-	-	-	-	-	-	-	-	-	-	-	-	-	-	-	-	-	-	-	-	-	-	-	-	-	-	-	-	-	-
75025	24351	B	Antivirogram	1210	Clinical	8256_d510		0.2	0.1	0.4	0.5	1.1	NA	-	-	-	-	-	-	-	-	-	-	-	-	-	-	-	-	-	-	-	-	-	-	-	-	-	-	-	-	-	-	-	-	-	-	-	-
75027	24351	B	Antivirogram	1210	Clinical	8256_d678		0.4	0.8	0.8	1.2	2.3	NA	-	-	-	-	-	-	-	-	-	-	-	-	-	-	-	-	-	-	-	-	-	-	-	-	-	-	-	-	-	-	-	-	-	-	-	-
75029	24351	B	PhenoSense	1210	Clinical	8256_d841		0.6	0.8	1.4	1.0	1.0	NA	-	-	-	-	-	-	-	-	-	-	-	-	-	-	-	-	-	-	-	-	-	-	-	-	-	-	-	-	-	-	-	-	-	-	-	-
75129	24353	B	PhenoSense	1210	Clinical	9255_d1		164.3	4.0	7.8	1.3	1.5	NA	-	-	-	-	-	-	-	-	-	-	-	-	-	-	-	-	-	-	-	-	-	-	-	-	-	-	-	-	-	-	-	-	-	-	-	-
75131	24353	B	PhenoSense	1210	Clinical	9255_d279		0.8	0.9	2.2	1.1	1.1	NA	-	-	-	-	-	-	-	-	-	-	-	-	-	-	-	-	-	-	-	-	-	-	-	-	-	-	-	-	-	-	-	-	-	-	-	-
75105	24354	B	PhenoSense	1210	Clinical	9182_d1		162.1	6.3	11.0	3.3	2.4	NA	-	-	-	-	-	-	-	-	-	-	-	-	-	-	-	-	-	-	-	-	-	-	-	-	-	-	-	-	-	-	-	-	-	-	-	-
75107	24354	B	PhenoSense	1210	Clinical	9182_d359		5.9	3.6	16.0	5.1	2.1	NA	-	-	-	-	-	-	-	-	-	-	-	-	-	-	-	-	-	-	-	-	-	-	-	-	-	-	-	-	-	-	-	-	-	-	-	-
74947	9150	B	PhenoSense	1210	Clinical	6376_d427		142.8	6.6	43.0	2.8	2.1	NA	-	-	-	-	-	-	-	-	-	-	-	-	-	-	-	-	-	-	-	-	-	-	-	-	-	-	-	-	-	-	-	-	-	-	-	-
74949	9150	B	PhenoSense	1210	Clinical	6376_d508		123.7	5.6	49.0	2.9	1.9	NA	-	-	-	-	-	-	-	-	-	-	-	-	-	-	-	-	-	-	-	-	-	-	-	-	-	-	-	-	-	-	-	-	-	-	-	-
74895	9153	B	PhenoSense	1210	Clinical	6335_d629		131.8	2.4	0.2	0.8	1.5	NA	-	-	-	-	-	-	-	-	-	-	-	-	-	-	-	-	-	-	-	-	I	-	-	-	-	-	-	-	-	-	-	-	-	-	-	-
75011	9154	B	Antivirogram	1210	Clinical	8418_d195		83.7	0.4	2.2	1.4	0.6	NA	-	-	-	-	-	-	-	-	-	-	-	-	-	-	-	-	-	-	-	-	-	-	-	-	-	-	-	K	-	-	-	-	-	-	-	-
75013	9154	B	Antivirogram	1210	Clinical	8418_d272		0.3	0.6	1.0	0.9	0.2	NA	-	-	-	-	-	-	-	-	-	-	-	-	-	-	-	-	-	-	-	-	-	-	-	-	-	-	-	EK	-	-	-	-	-	-	-	-
74937	9161	B	PhenoSense	1210	Clinical	6372_d83		3.1	3.8	178.0	4.0	1.5	NA	-	-	-	-	-	-	-	-	-	-	-	-	-	-	-	-	-	-	-	-	-	-	-	-	-	-	-	-	-	-	-	-	-	-	M	-
74961	9162	B	Antivirogram	1210	Clinical	8313_d750		1.8	1.7	3.6	0.4	1.5	NA	-	-	-	-	-	-	-	-	-	-	-	-	-	-	-	-	-	-	-	-	-	-	-	-	-	-	-	-	-	-	-	-	-	-	-	-
74963	9162	B	PhenoSense	1210	Clinical	8313_d848		3.4	2.2	78.0	1.6	1.6	NA	-	-	-	-	-	-	-	-	-	-	-	-	-	-	-	-	-	-	-	-	-	-	-	-	-	-	-	-	-	-	-	-	-	-	-	-
74885	9170	B	PhenoSense	1210	Clinical	6325_d342		0.7	1.0	1.0	1.1	0.8	NA	-	-	-	-	-	-	-	-	-	-	-	-	-	-	-	-	-	-	-	-	-	-	-	-	-	-	-	-	-	-	-	-	-	-	M	-
74887	9170	B	PhenoSense	1210	Clinical	6325_d430		0.9	0.6	0.4	0.7	1.0	NA	-	-	-	-	-	-	-	-	-	-	-	-	-	-	-	-	-	-	-	-	-	-	-	-	-	-	-	-	-	-	-	-	-	-	M	-
75001	9177	B	Antivirogram	1210	Clinical	8362_d168		83.7	2.2	1.4	1.2	1.5	NA	-	-	-	-	-	-	-	-	-	-	-	-	-	-	-	-	-	-	-	-	-	-	-	-	-	-	-	-	-	-	-	-	-	-	-	EQ
75003	9177	B	Antivirogram	1210	Clinical	8362_d337		21.5	3.1	1.4	2.7	2.0	NA	-	-	-	-	-	-	-	-	-	-	-	-	-	-	-	-	-	-	-	-	-	-	-	-	-	-	-	-	-	-	-	-	-	-	-	-
75005	9177	B	Antivirogram	1210	Clinical	8362_d501		61.8	2.9	0.1	1.9	3.8	NA	-	-	-	-	-	-	-	-	-	-	-	-	-	-	-	-	-	-	-	-	-	-	-	-	-	-	-	-	-	-	-	-	-	-	-	-
74999	9177	B	Antivirogram	1210	Clinical	8362_d84		83.7	1.6	2.0	1.4	2.7	NA	-	-	-	-	-	-	-	-	-	-	-	-	-	-	-	-	-	-	-	-	-	-	-	-	-	-	-	-	-	-	-	-	-	-	-	-
74959	9188	B	Antivirogram	1210	Clinical	8266_d145		0.7	0.2	0.5	0.8	0.4	NA	-	-	-	-	-	-	-	-	-	-	-	-	-	-	-	-	-	-	-	-	I	-	-	-	-	-	-	-	-	-	-	-	-	-	-	-
74897	9190	B	PhenoSense	1210	Clinical	6338_d113		200.0	6.6	24.0	1.9	1.8	NA	-	-	-	-	-	-	-	-	-	-	-	-	-	-	-	-	-	-	-	-	-	-	-	-	-	-	-	-	-	-	-	-	-	-	-	-
74899	9190	B	PhenoSense	1210	Clinical	6338_d225		153.8	5.2	28.0	2.0	1.7	NA	-	-	-	-	-	-	-	-	-	-	-	-	-	-	-	-	-	-	-	-	-	-	-	-	-	-	-	-	-	-	-	-	-	-	-	-
74901	9190	B	PhenoSense	1210	Clinical	6338_d336		142.8	7.2	38.0	1.7	1.8	NA	-	-	-	-	-	-	-	-	-	-	-	-	-	-	-	-	-	-	-	-	-	-	-	-	-	-	-	-	-	-	-	-	-	-	-	-
74911	9192	B	PhenoSense	1210	Clinical	6357_d140		3.6	1.8	18.0	1.8	1.3	NA	-	-	-	-	-	-	-	-	-	-	-	-	-	-	-	-	-	-	-	KR	-	-	-	-	-	-	-	-	-	-	-	-	-	-	-	-
74913	9192	B	PhenoSense	1210	Clinical	6357_d276		3.3	2.2	17.0	2.1	1.1	NA	-	-	-	PT	-	-	-	-	-	-	-	-	-	-	-	-	-	-	-	KR	-	-	-	-	-	-	-	-	-	-	-	-	-	-	-	-
74915	9192	B	PhenoSense	1210	Clinical	6357_d422		2.5	1.9	18.0	1.4	1.1	NA	-	-	-	PST	-	-	-	-	-	-	-	-	-	-	-	-	-	-	-	KR	-	-	-	-	-	-	-	-	-	-	-	-	-	-	-	-
74917	9192	B	PhenoSense	1210	Clinical	6357_d506		3.3	1.9	4.0	1.7	1.2	NA	-	-	-	PST	-	-	-	-	-	-	-	-	-	-	-	-	-	-	-	KR	-	-	-	-	-	-	-	-	-	-	-	-	-	-	-	-
75007	9195	B	Antivirogram	1210	Clinical	8371_d105		83.7	2.2	1.6	1.3	1.7	NA	-	-	-	-	-	-	-	-	-	-	-	-	-	-	-	-	-	-	-	-	-	-	-	-	-	-	-	-	-	-	-	-	-	-	I	-
75009	9195	B	Antivirogram	1210	Clinical	8371_d286		1.5	0.7	1.3	0.5	0.8	NA	-	-	-	-	-	-	-	-	-	-	-	-	-	-	-	-	-	-	-	-	-	-	-	-	-	-	-	-	-	-	-	-	-	-	I	-
74891	9196	B	PhenoSense	1210	Clinical	6333_d114		4.3	3.8	449.0	3.2	1.8	NA	-	-	-	-	-	-	-	-	-	-	-	-	-	-	-	-	-	-	-	-	-	-	-	-	-	-	-	-	-	-	-	-	-	-	-	-
74893	9196	B	PhenoSense	1210	Clinical	6333_d283		144.5	6.1	33.0	2.0	1.7	NA	-	-	-	-	-	-	-	-	-	-	-	-	-	-	-	-	-	-	-	-	-	-	-	-	-	-	-	-	-	-	-	-	-	-	-	-
74995	9197	B	Antivirogram	1210	Clinical	8361_d176		0.6	1.0	5.9	1.0	0.1	NA	-	-	-	-	-	-	-	-	-	-	-	-	-	-	-	-	-	-	-	-	-	-	-	-	-	-	-	-	-	-	-	-	-	-	M	-
74997	9197	B	PhenoSense	1210	Clinical	8361_d259		2.0	2.2	26.0	1.8	1.2	NA	-	-	SG	-	-	-	-	-	-	-	-	-	-	-	-	-	-	-	-	-	-	-	-	-	-	-	-	-	-	-	-	-	-	-	M	-
74993	9197	B	Antivirogram	1210	Clinical	8361_d84		78.6	3.3	3.0	0.9	1.3	NA	-	-	-	-	-	-	-	-	-	-	-	-	-	-	-	-	-	-	-	-	-	-	-	-	-	-	-	-	-	-	-	-	-	-	M	-
74903	9199	B	PhenoSense	1210	Clinical	6351_d140		151.9	5.7	13.0	2.0	1.6	NA	-	-	-	-	-	-	-	-	-	-	-	-	-	-	-	-	-	-	-	-	-	-	-	-	-	-	-	-	-	-	-	-	-	-	T	-
74905	9199	B	PhenoSense	1210	Clinical	6351_d287		144.5	8.1	66.0	4.0	2.1	NA	-	-	-	-	-	-	-	-	-	-	-	-	-	-	-	-	-	-	-	-	-	-	-	-	-	-	-	-	-	-	-	-	-	LI	T	-
74907	9199	B	PhenoSense	1210	Clinical	6351_d434		142.8	6.3	30.0	2.2	2.4	NA	-	-	-	-	-	-	-	-	-	-	-	-	-	-	-	-	-	-	-	-	-	-	-	-	-	-	-	-	-	-	-	-	-	LI	T	-
74909	9199	B	PhenoSense	1210	Clinical	6351_d679		83.3	4.8	7.4	1.8	1.7	NA	-	-	-	-	-	-	-	-	-	-	-	-	-	-	-	-	-	-	-	-	-	-	-	-	-	-	-	-	-	-	-	-	-	-	T	-
74889	9202	B	PhenoSense	1210	Clinical	6329_d153		157.8	8.5	6.3	1.4	2.2	NA	-	-	-	-	-	-	-	-	-	-	-	-	-	-	-	-	-	-	-	-	-	-	-	-	-	-	-	-	-	-	-	-	-	-	-	-
74981	9206	B	PhenoSense	1210	Clinical	8347_d1170		6.8	8.6	90.0	3.9	1.9	NA	-	-	-	-	-	D	-	-	-	-	-	-	-	-	-	-	-	-	-	-	-	-	-	-	-	-	-	-	-	-	-	-	-	-	-	-
74973	9206	B	Antivirogram	1210	Clinical	8347_d253		0.1	0.5	0.6	0.6	0.2	NA	-	-	-	-	-	D	-	-	-	-	-	-	-	-	-	-	-	-	-	-	-	-	-	-	-	-	-	-	-	-	-	-	-	-	-	-
74975	9206	B	Antivirogram	1210	Clinical	8347_d341		0.1	0.2	0.4	0.1	0.1	NA	-	-	-	-	-	D	-	-	-	-	-	-	-	-	-	-	-	-	-	KR	-	-	-	-	-	-	-	-	-	-	-	-	-	-	-	-
74977	9206	B	PhenoSense	1210	Clinical	8347_d763		2.3	1.8	6.9	1.9	0.9	NA	-	-	-	-	-	D	-	-	-	-	-	-	-	-	-	-	-	-	-	-	-	-	-	-	-	-	-	-	-	-	-	-	-	-	-	-
74979	9206	B	PhenoSense	1210	Clinical	8347_d922		2.4	2.5	88.0	2.4	1.3	NA	-	-	-	-	-	D	-	-	-	-	-	-	-	-	-	-	-	-	-	-	-	-	-	-	-	-	-	-	-	-	-	-	-	-	-	-
74969	9215	B	PhenoSense	1210	Clinical	8315_d867		144.5	3.0	1.2	1.1	1.4	NA	-	-	-	-	-	-	-	-	-	-	-	-	-	-	-	-	-	-	-	-	-	-	-	-	-	-	-	-	-	-	-	-	-	-	-	-
74971	9215	B	PhenoSense	1210	Clinical	8315_d985		114.2	2.9	1.2	0.9	1.6	NA	-	-	-	-	-	-	-	-	-	-	-	-	-	-	-	-	-	-	-	-	-	-	-	-	-	-	-	-	-	-	-	-	-	-	-	-
74957	9221	B	Antivirogram	1210	Clinical	8252_d140		4.8	1.8	20.7	0.8	2.2	NA	-	-	-	-	-	-	-	-	-	-	-	-	-	-	-	-	-	-	-	-	-	-	-	-	-	-	-	-	-	-	-	-	-	-	-	-
74955	9221	B	Antivirogram	1210	Clinical	8252_d84		NA	2.8	54.2	0.4	0.9	NA	-	-	-	-	-	-	-	-	-	-	-	-	-	-	-	-	-	-	-	-	-	-	-	-	-	-	-	-	-	-	-	-	-	-	-	-
74987	9225	B	PhenoSense	1210	Clinical	8356_d1017		1.9	1.7	20.0	1.6	1.2	NA	-	-	-	-	-	-	-	-	-	-	-	-	-	-	-	-	-	-	-	KR	-	-	-	-	-	-	-	-	-	-	-	-	-	-	-	-
74983	9225	B	PhenoSense	1210	Clinical	8356_d846		1.5	1.6	25.0	1.6	1.0	NA	-	-	-	-	-	-	-	-	-	-	-	-	-	-	-	-	-	-	-	R	-	-	-	-	-	-	-	-	-	-	-	-	-	-	-	-
74985	9225	B	PhenoSense	1210	Clinical	8356_d925		3.4	1.8	31.0	1.3	1.1	NA	-	-	-	-	-	-	-	-	-	-	-	-	-	-	-	-	-	-	-	R	-	-	-	-	-	-	-	-	-	-	-	-	-	-	-	-
74921	9226	B	PhenoSense	1210	Clinical	6360_d142		200.0	6.1	130.0	2.7	2.2	NA	-	-	-	-	-	-	-	-	-	-	KT	-	-	-	-	-	-	-	-	-	-	-	-	-	-	-	-	-	-	-	-	-	-	-	T	-
74923	9226	B	PhenoSense	1210	Clinical	6360_d248		146.3	5.7	46.0	2.4	1.9	NA	-	-	-	-	-	-	-	-	-	-	KT	-	-	-	-	-	-	-	-	-	-	-	-	-	-	-	-	-	-	-	-	-	-	-	T	-
74951	9234	B	PhenoSense	1210	Clinical	8242_d660		2.1	1.8	30.0	1.9	1.1	NA	-	-	-	-	-	-	-	-	-	-	-	-	-	-	-	-	-	-	-	-	-	-	-	-	-	-	-	-	-	-	-	-	-	-	IT	-
74939	9235	B	PhenoSense	1210	Clinical	6373_d111		10.0	7.9	13.0	11.0	5.3	NA	L	-	-	-	-	-	-	-	-	-	-	-	-	-	-	-	-	-	-	R	-	-	-	-	-	-	-	-	-	-	-	-	-	-	-	-
74941	9235	B	PhenoSense	1210	Clinical	6373_d223		196.7	9.7	4.5	5.5	8.4	NA	L	-	-	-	-	-	-	-	-	-	-	-	-	-	-	-	-	-	-	R	-	-	-	-	-	-	-	-	-	-	-	-	-	-	-	-
74943	9235	B	PhenoSense	1210	Clinical	6373_d421		142.8	25.6	473.0	11.0	16.0	NA	L	-	-	-	-	-	-	-	-	-	-	-	-	-	-	-	-	-	-	R	-	-	-	-	-	-	-	-	-	-	-	-	-	-	-	-
74945	9235	B	PhenoSense	1210	Clinical	6373_d493		123.7	22.7	271.0	13.0	16.0	NA	L	-	-	-	-	-	-	-	-	-	-	-	-	-	-	-	-	-	-	R	-	-	-	-	-	-	-	-	-	-	-	-	-	-	-	-
74919	9246	B	PhenoSense	1210	Clinical	6359_d93		200.0	9.5	181.0	4.6	2.1	NA	-	-	-	-	-	-	-	-	-	-	-	-	-	-	-	-	-	-	-	-	-	-	-	-	-	-	-	-	-	-	-	-	-	-	-	-
74965	9247	B	Antivirogram	1210	Clinical	8314_d168		76.7	1.2	3.3	1.6	0.6	NA	-	-	-	-	-	-	-	-	-	-	-	-	-	-	-	-	-	-	-	-	-	-	-	-	-	-	-	-	-	-	-	-	-	-	-	-
74991	9249	B	PhenoSense	1210	Clinical	8359_d1091		127.6	1.7	0.5	0.6	1.5	NA	-	-	-	-	-	-	-	-	-	-	-	-	-	-	-	-	-	-	-	-	-	-	-	-	-	-	-	-	-	-	-	-	-	-	-	-
74925	9255	B	PhenoSense	1210	Clinical	6367_d112		3.5	2.0	143.0	2.3	1.3	NA	-	-	-	-	-	-	-	-	-	-	-	-	-	-	-	-	-	-	-	-	-	-	-	-	-	-	-	-	-	-	-	-	-	-	T	-
74927	9255	B	PhenoSense	1210	Clinical	6367_d140		1.8	1.7	82.0	2.4	1.2	NA	-	-	-	-	-	-	-	-	-	-	-	-	-	-	-	-	-	-	-	-	-	-	-	-	-	-	-	-	-	-	-	-	-	-	T	-
74929	9255	B	PhenoSense	1210	Clinical	6367_d168		2.0	2.2	105.0	2.5	1.1	NA	-	-	-	-	-	-	-	-	-	-	-	-	-	-	-	-	-	-	-	-	-	-	-	-	-	-	-	-	-	-	-	-	-	-	T	-
74931	9255	B	PhenoSense	1210	Clinical	6367_d224		2.4	2.3	102.0	2.2	1.1	NA	-	-	-	-	-	-	-	-	-	-	-	-	-	-	-	-	-	-	-	-	-	-	-	-	-	-	-	-	-	-	-	-	-	-	T	-
74933	9255	B	PhenoSense	1210	Clinical	6367_d280		2.3	1.9	57.0	2.5	1.1	NA	-	-	-	-	-	-	-	-	-	-	-	-	-	-	-	-	-	-	-	-	-	-	-	-	-	-	-	-	-	-	-	-	-	-	T	-
74935	9255	B	PhenoSense	1210	Clinical	6367_d427		2.9	2.8	90.0	2.5	1.2	NA	-	-	-	-	-	-	-	-	-	-	-	-	-	-	-	-	-	-	-	-	-	-	-	-	-	-	-	-	-	-	-	-	-	-	T	-
74953	9234	B	Antivirogram	1210	Clinical	8242_d660V		0.7	0.4	2.6	0.7	0.2	NA	-	-	-	-	-	-	-	-	-	-	-	-	-	-	-	-	-	-	-	-	-	-	-	-	-	-	-	-	-	-	-	-	-	-	M	-
80671	27089	G	Antivirogram	1251	Clinical	02.KP122		1.1	0.8	0.5	0.7	1.7	1.1	-	-	-	-	-	-	-	-	-	-	-	-	-	-	-	-	-	-	-	-	-	-	-	-	-	-	-	-	-	-	-	-	-	-	T	-
80671	27089	G	Antivirogram	1251	Clinical	02.KP122		0.3	0.8	0.5	0.7	1.7	1.1	-	-	-	-	-	-	-	-	-	-	-	-	-	-	-	-	-	-	-	-	-	-	-	-	-	-	-	-	-	-	-	-	-	-	T	-
80685	27096	G	Antivirogram	1251	Clinical	02.KS018		0.7	0.6	1.3	1.0	0.5	0.7	-	-	-	-	-	-	-	-	-	-	-	-	-	-	-	-	-	-	-	-	-	-	-	-	-	-	-	-	-	-	-	-	-	-	T	-
80685	27096	G	Antivirogram	1251	Clinical	02.KS018		0.6	0.6	1.3	1.0	0.5	0.7	-	-	-	-	-	-	-	-	-	-	-	-	-	-	-	-	-	-	-	-	-	-	-	-	-	-	-	-	-	-	-	-	-	-	T	-
80717	27112	A	Antivirogram	1251	Clinical	02.KTB002		1.3	0.5	0.7	0.7	1.2	1.6	-	-	-	-	-	-	-	-	-	-	S	-	-	-	-	-	-	-	-	-	-	-	-	-	-	-	-	-	-	-	-	-	-	-	T	-
80717	27112	A	Antivirogram	1251	Clinical	02.KTB002		0.4	0.5	0.7	0.7	1.2	1.6	-	-	-	-	-	-	-	-	-	-	S	-	-	-	-	-	-	-	-	-	-	-	-	-	-	-	-	-	-	-	-	-	-	-	T	-
80755	27131	G + J	Antivirogram	1251	Clinical	02.LBR060		0.6	0.4	1.1	0.3	0.5	0.8	-	-	-	-	-	-	-	-	-	-	-	-	-	-	-	-	-	-	-	-	-	-	-	-	-	-	-	-	-	-	-	-	-	-	T	-
80755	27131	G + J	Antivirogram	1251	Clinical	02.LBR060		0.3	0.4	1.1	0.3	0.5	0.8	-	-	-	-	-	-	-	-	-	-	-	-	-	-	-	-	-	-	-	-	-	-	-	-	-	-	-	-	-	-	-	-	-	-	T	-
80985	27247	G	PhenoSense	1253	Clinical	01-100083		1.0	0.9	0.6	0.9	1.1	NA	-	-	-	-	-	-	-	-	-	-	-	-	-	-	-	-	-	-	-	-	-	-	-	-	-	-	-	-	-	-	-	-	-	-	T	-
80987	27248	G	PhenoSense	1253	Clinical	01-100084		0.8	0.6	0.3	0.8	1.0	NA	-	-	-	-	-	-	-	-	-	-	-	-	-	-	-	-	-	-	-	-	I	-	-	-	-	-	-	-	-	-	-	-	-	-	T	-
80989	27249	CRF02_AG	PhenoSense	1253	Clinical	01-100085		0.8	0.9	1.0	0.9	1.0	NA	-	-	-	-	-	-	-	-	-	-	-	-	-	-	-	-	-	-	-	-	-	-	-	-	-	-	-	-	-	-	-	-	-	-	I	-
80991	27250	G	PhenoSense	1253	Clinical	01-100086		1.1	0.9	1.1	1.0	1.2	NA	-	-	-	-	-	-	-	-	-	-	-	-	-	-	-	-	-	-	-	-	-	-	-	-	-	-	-	-	-	-	-	-	-	-	T	-
80993	27251	CRF02_AG	PhenoSense	1253	Clinical	01-100087		0.9	0.7	0.4	0.9	1.1	NA	-	-	-	-	-	-	-	-	-	-	-	-	-	-	-	-	-	-	-	-	-	-	-	-	-	-	-	-	-	-	-	-	-	-	T	D
80995	27252	G	PhenoSense	1253	Clinical	01-100088		0.9	0.8	0.5	0.7	0.8	NA	-	-	-	-	-	-	-	-	-	-	-	-	-	-	-	-	-	-	-	-	-	-	-	-	-	-	-	-	-	-	-	-	-	-	T	-
80997	27253	G	PhenoSense	1253	Clinical	01-100089		0.7	0.7	0.5	0.8	0.9	NA	-	-	-	-	-	-	-	-	-	-	-	-	-	-	-	-	-	-	-	-	-	-	-	-	-	-	-	-	-	-	-	-	-	-	T	-
80999	27254	G	PhenoSense	1253	Clinical	01-100090		1.1	1.1	0.7	0.9	1.3	NA	-	-	-	-	-	-	-	-	-	-	-	-	-	-	-	-	-	-	-	R	-	-	-	-	-	-	-	-	-	-	-	-	-	-	T	-
81001	27255	CRF25_cpx	PhenoSense	1253	Clinical	01-100091		0.9	0.9	0.6	1.0	1.2	NA	-	-	-	-	-	-	-	-	-	-	-	-	-	-	-	-	-	-	-	-	-	-	-	-	-	-	-	-	-	-	-	-	-	-	T	-
81003	27256	CRF02_AG	PhenoSense	1253	Clinical	3-018899		1.0	0.8	0.7	0.7	1.1	NA	-	-	-	-	-	-	-	-	-	-	-	-	-	-	-	-	-	-	-	-	-	-	-	-	-	-	-	-	-	-	-	-	-	-	X	D
81005	27257	CRF02_AG	PhenoSense	1253	Clinical	3-018910		0.7	0.6	1.1	1.0	0.9	NA	-	-	-	S	-	-	-	-	-	-	-	-	-	-	-	-	-	-	-	-	-	-	-	-	-	-	-	-	-	-	-	-	-	-	T	ED
81007	27258	G	PhenoSense	1253	Clinical	3-022877		0.7	0.7	0.6	0.8	0.8	NA	-	-	-	T	-	-	-	-	-	-	-	-	-	-	-	-	-	-	-	-	-	-	-	-	-	-	-	-	-	-	-	-	-	-	T	-
81009	27259	G	PhenoSense	1253	Clinical	3-022878		0.7	0.6	0.4	0.6	0.6	NA	-	-	-	-	-	-	-	-	-	-	-	-	-	-	-	-	-	-	-	R	-	-	-	-	-	-	-	-	-	-	-	-	-	-	T	-
81011	27260	G	PhenoSense	1253	Clinical	3-022879		0.9	0.6	0.8	0.8	0.8	NA	-	-	-	-	-	-	-	-	-	-	-	-	-	-	-	-	-	-	-	-	VI	-	-	-	-	-	-	-	-	-	-	-	-	-	T	-
81013	27261	G	PhenoSense	1253	Clinical	3-022880		0.9	1.1	0.8	1.0	0.9	NA	-	-	-	-	-	-	-	-	-	-	-	-	-	-	-	-	-	-	-	R	-	-	-	-	-	-	-	-	-	-	-	-	-	-	T	-
81015	27262	G	PhenoSense	1253	Clinical	3-022881		1.1	0.8	0.6	1.0	1.0	NA	-	-	-	-	-	-	-	-	-	-	-	-	-	-	-	-	-	-	-	-	-	-	-	-	-	-	-	-	-	-	-	-	-	-	T	-
81017	27263	G	PhenoSense	1253	Clinical	3-022882		1.0	1.2	1.0	1.0	1.0	NA	-	-	-	-	-	-	-	-	-	-	-	-	-	-	-	-	-	-	-	R	-	-	-	-	-	-	-	-	-	-	-	-	-	-	T	-
81019	27264	G	PhenoSense	1253	Clinical	3-022883		1.0	0.7	0.7	0.8	0.9	NA	-	-	-	-	-	-	-	-	-	-	-	-	-	-	-	-	-	-	-	-	-	-	-	-	-	-	-	-	-	-	-	-	-	-	T	-
81778	27683	B	PhenoSense	1265	Clinical	LLR_01_w12		7.3	2.1	NA	NA	1.4	1.7	-	-	-	-	-	-	-	-	-	-	-	-	-	-	-	-	-	-	-	-	-	-	-	-	-	-	-	-	-	-	-	-	-	-	-	-
81780	27683	B	PhenoSense	1265	Clinical	LLR_01_w30		23.0	7.4	NA	NA	1.5	2.6	-	-	-	-	-	-	-	-	-	-	-	-	-	-	-	-	-	-	-	-	-	-	-	-	-	-	-	-	-	-	-	-	-	-	-	-
52417	1429	B	PhenoSense	1267	Clinical	CA35054		1.2	3.3	27.0	2.4	1.1	2.6	-	-	-	-	-	-	-	-	-	-	-	-	-	-	-	-	-	-	-	KR	-	-	-	-	-	-	-	-	-	-	-	-	-	-	VI	-
55753	1819	B	PhenoSense	1267	Clinical	CA37679		200.0	3.1	0.5	0.6	1.3	0.4	-	-	-	-	-	-	-	-	-	-	-	-	-	-	-	-	-	-	-	-	-	-	-	-	-	-	-	-	-	-	-	-	-	-	-	-
55939	1549	B	PhenoSense	1267	Clinical	CA37865		200.0	13.0	272.0	5.4	3.6	2.0	-	-	-	-	-	-	-	-	-	-	-	-	-	-	-	-	-	-	-	-	I	-	-	-	-	-	-	-	-	-	-	-	-	-	-	-
56171	1497	B	PhenoSense	1267	Clinical	CA38097		6.5	4.6	0.4	1.1	6.5	1.0	-	-	-	-	-	-	-	-	-	-	-	-	-	-	-	-	-	-	-	R	-	-	-	-	-	-	-	-	-	-	-	-	-	-	I	-
59375	4374	B	PhenoSense	1267	Clinical	CA41303		3.9	4.5	190.0	4.0	2.0	4.0	-	-	-	S	-	-	-	-	-	-	KT	-	-	-	-	-	-	-	-	-	-	-	-	-	-	-	-	-	-	-	-	-	-	-	-	-
59407	4463	B	PhenoSense	1267	Clinical	CA41335		200.0	7.4	27.0	2.0	2.8	1.5	-	-	-	-	-	-	-	-	-	-	-	-	-	-	-	-	-	-	-	-	-	-	-	-	-	-	-	-	-	-	-	-	-	-	-	-
60684	4518	B	PhenoSense	1267	Clinical	CA42612		7.7	7.8	934.0	8.4	2.9	4.9	-	-	-	-	-	-	-	-	-	-	-	-	-	-	-	-	-	-	-	-	-	-	-	-	-	-	-	-	-	-	-	-	-	-	T	-
60698	8070	B	PhenoSense	1267	Clinical	CA42626		200.0	2.8	3.4	1.0	1.1	0.8	-	-	-	-	-	-	-	-	-	-	-	-	-	-	-	-	-	-	-	-	VI	-	-	-	-	-	-	-	-	-	-	-	-	-	-	-
60806	14192	B	PhenoSense	1267	Clinical	CA42734		10.0	8.6	500.0	6.4	1.7	6.3	-	-	-	-	-	-	-	-	-	-	R	-	-	-	-	-	-	-	-	-	I	-	-	-	-	-	-	-	-	-	-	-	-	-	VI	-
66195	6585	B	PhenoSense	1267	Clinical	CA48124		200.0	15.0	500.0	4.3	3.0	5.8	-	-	A	-	-	-	-	-	-	-	-	-	-	-	-	-	-	-	-	KR	-	-	-	-	-	-	-	-	-	-	-	-	-	-	I	-
66195	6585	B	PhenoSense	1267	Clinical	CA48124		200.0	15.0	500.0	4.3	3.0	5.8	-	-	A	-	-	-	-	-	-	-	-	-	-	-	-	-	-	-	-	KR	-	-	-	-	-	-	-	-	-	-	-	-	-	-	I	-
66239	1535	B	PhenoSense	1267	Clinical	CA48168		1.1	0.9	0.6	1.0	1.2	0.8	-	-	-	-	-	-	-	-	-	-	-	-	-	-	-	-	-	-	-	-	-	-	-	-	-	-	-	-	-	-	-	-	-	-	-	-
81830	27706	B	Antivirogram	1267	Clinical	MY0512		300.0	3.4	0.7	0.9	1.5	0.5	-	-	-	-	-	-	-	-	-	-	-	-	-	-	-	-	-	-	-	R	-	-	-	-	-	-	-	-	-	-	-	-	-	-	I	-
81830	27706	B	Antivirogram	1267	Clinical	MY0512		300.0	3.4	0.7	0.9	1.5	0.5	-	-	-	-	-	-	-	-	-	-	-	-	-	-	-	-	-	-	-	R	-	-	-	-	-	-	-	-	-	-	-	-	-	-	I	-
81894	1834	B	PhenoSense	1267	Clinical	CA63812		200.0	9.2	8.9	2.6	2.8	0.8	-	-	-	-	-	-	-	-	-	-	-	-	-	-	-	-	-	-	-	-	-	-	-	-	-	-	-	-	-	-	-	-	-	-	-	-
81894	1834	B	PhenoSense	1267	Clinical	CA63812		200.0	9.2	8.9	2.6	2.8	0.8	-	-	-	-	-	-	-	-	-	-	-	-	-	-	-	-	-	-	-	-	-	-	-	-	-	-	-	-	-	-	-	-	-	-	-	-
84909	29087	B	Antivirogram	1278	Clinical	00FR-1473		1.2	1.0	0.7	2.0	1.4	1.7	-	-	-	-	-	-	-	-	-	-	-	-	-	-	-	-	-	-	-	-	-	-	-	-	-	-	-	-	-	-	-	-	-	-	-	-
84909	29087	B	Antivirogram	1278	Clinical	00FR-1473		0.4	1.0	0.7	2.0	1.4	1.7	-	-	-	-	-	-	-	-	-	-	-	-	-	-	-	-	-	-	-	-	-	-	-	-	-	-	-	-	-	-	-	-	-	-	-	-
84911	29088	B	Antivirogram	1278	Clinical	00FR-1516		1.3	1.0	3.3	1.9	2.6	2.1	-	-	-	-	-	-	-	-	-	-	-	-	-	-	-	-	-	-	-	-	-	-	-	-	-	-	-	-	-	-	-	-	-	-	T	-
84911	29088	B	Antivirogram	1278	Clinical	00FR-1516		0.8	1.0	3.3	1.9	2.6	2.1	-	-	-	-	-	-	-	-	-	-	-	-	-	-	-	-	-	-	-	-	-	-	-	-	-	-	-	-	-	-	-	-	-	-	T	-
84913	29089	CRF02_AG	Antivirogram	1278	Clinical	00GB-03_09		0.2	0.7	1.0	0.8	0.5	1.1	-	-	-	-	-	-	-	-	-	-	-	-	-	-	-	-	-	-	-	-	-	-	-	-	-	-	-	-	-	-	-	-	-	-	T	D
84913	29089	CRF02_AG	Antivirogram	1278	Clinical	00GB-03_09		1.0	0.7	1.0	0.8	0.5	1.1	-	-	-	-	-	-	-	-	-	-	-	-	-	-	-	-	-	-	-	-	-	-	-	-	-	-	-	-	-	-	-	-	-	-	T	D
84915	29090	CRF13_cpx	Antivirogram	1278	Clinical	01CM-104		1.0	1.9	2.4	1.3	1.4	0.8	-	-	-	-	-	-	-	-	-	-	-	-	-	-	-	-	-	-	-	-	-	-	-	-	-	-	-	-	-	-	-	-	-	-	T	-
84915	29090	CRF13_cpx	Antivirogram	1278	Clinical	01CM-104		1.3	1.9	2.4	1.3	1.4	0.8	-	-	-	-	-	-	-	-	-	-	-	-	-	-	-	-	-	-	-	-	-	-	-	-	-	-	-	-	-	-	-	-	-	-	T	-
84917	29091	CRF02_AG	Antivirogram	1278	Clinical	01CM-89		0.5	0.9	1.1	1.1	1.2	0.9	-	-	-	-	-	-	-	-	-	-	-	-	-	-	-	-	-	-	-	-	-	-	-	-	-	-	-	-	-	-	-	-	-	-	T	-
84917	29091	CRF02_AG	Antivirogram	1278	Clinical	01CM-89		0.8	0.9	1.1	1.1	1.2	0.9	-	-	-	-	-	-	-	-	-	-	-	-	-	-	-	-	-	-	-	-	-	-	-	-	-	-	-	-	-	-	-	-	-	-	T	-
84919	29092	CRF02_AG	Antivirogram	1278	Clinical	01CM-NW3		1.2	0.7	1.8	1.1	1.2	1.4	-	-	-	-	-	-	-	-	-	-	-	-	-	-	-	-	-	-	-	-	-	-	-	-	-	-	-	-	-	-	-	-	-	-	T	D
84919	29092	CRF02_AG	Antivirogram	1278	Clinical	01CM-NW3		1.0	0.7	1.8	1.1	1.2	1.4	-	-	-	-	-	-	-	-	-	-	-	-	-	-	-	-	-	-	-	-	-	-	-	-	-	-	-	-	-	-	-	-	-	-	T	D
84921	29093	F	Antivirogram	1278	Clinical	01CM-OU_52		0.2	0.7	0.3	0.2	0.5	0.9	-	-	-	-	-	-	-	-	-	-	-	-	-	-	-	-	-	-	-	-	-	-	-	-	-	-	-	-	-	-	L	-	-	-	T	-
84921	29093	F	Antivirogram	1278	Clinical	01CM-OU_52		1.6	0.7	0.3	0.2	0.5	0.9	-	-	-	-	-	-	-	-	-	-	-	-	-	-	-	-	-	-	-	-	-	-	-	-	-	-	-	-	-	-	L	-	-	-	T	-
84923	29094	D	Antivirogram	1278	Clinical	02CM-18		1.3	0.7	0.7	0.7	1.3	1.2	-	-	-	-	-	-	-	-	-	-	-	-	-	-	-	-	-	-	-	-	I	-	-	-	-	-	-	-	-	-	-	-	-	-	T	-
84923	29094	D	Antivirogram	1278	Clinical	02CM-18		0.8	0.7	0.7	0.7	1.3	1.2	-	-	-	-	-	-	-	-	-	-	-	-	-	-	-	-	-	-	-	-	I	-	-	-	-	-	-	-	-	-	-	-	-	-	T	-
84925	29095	D	Antivirogram	1278	Clinical	02CM-2		0.6	1.0	0.8	0.9	1.3	1.1	-	-	-	-	-	-	-	-	-	-	-	-	-	-	-	-	-	-	-	-	-	R	-	-	-	-	-	-	-	-	-	-	-	-	T	-
84925	29095	D	Antivirogram	1278	Clinical	02CM-2		0.3	1.0	0.8	0.9	1.3	1.1	-	-	-	-	-	-	-	-	-	-	-	-	-	-	-	-	-	-	-	-	-	R	-	-	-	-	-	-	-	-	-	-	-	-	T	-
84927	29096	CRF09_cpx	Antivirogram	1278	Clinical	02CM-42		0.8	0.4	1.2	0.6	0.5	0.8	-	-	-	-	-	-	-	-	-	-	-	-	-	-	-	-	-	-	-	-	I	-	-	-	-	-	-	-	-	-	-	-	-	-	M	-
84927	29096	CRF09_cpx	Antivirogram	1278	Clinical	02CM-42		1.1	0.4	1.2	0.6	0.5	0.8	-	-	-	-	-	-	-	-	-	-	-	-	-	-	-	-	-	-	-	-	I	-	-	-	-	-	-	-	-	-	-	-	-	-	M	-
84929	29097	G	Antivirogram	1278	Clinical	02FR-1599		0.9	0.9	1.9	0.3	0.9	0.6	-	-	-	-	-	-	-	-	-	-	-	-	-	-	-	-	-	-	-	-	-	-	-	-	-	-	-	-	-	-	-	-	-	-	T	-
84929	29097	G	Antivirogram	1278	Clinical	02FR-1599		0.8	0.9	1.9	0.3	0.9	0.6	-	-	-	-	-	-	-	-	-	-	-	-	-	-	-	-	-	-	-	-	-	-	-	-	-	-	-	-	-	-	-	-	-	-	T	-
84931	29098	CRF02_AG	Antivirogram	1278	Clinical	03BF-186		1.0	0.7	1.0	1.1	1.0	1.2	-	-	-	-	-	-	-	-	-	-	-	-	-	-	-	-	-	-	-	KR	-	-	-	-	-	-	-	-	-	-	-	-	-	-	T	D
84931	29098	CRF02_AG	Antivirogram	1278	Clinical	03BF-186		0.1	0.7	1.0	1.1	1.0	1.2	-	-	-	-	-	-	-	-	-	-	-	-	-	-	-	-	-	-	-	KR	-	-	-	-	-	-	-	-	-	-	-	-	-	-	T	D
84933	29099	CRF02_AG	Antivirogram	1278	Clinical	03BF-206		1.0	1.7	3.1	1.7	1.7	1.3	-	-	-	-	-	-	-	-	-	-	-	-	-	-	-	-	-	-	-	-	-	-	-	-	-	-	-	-	-	-	-	-	-	-	L	D
84933	29099	CRF02_AG	Antivirogram	1278	Clinical	03BF-206		1.7	1.7	3.1	1.7	1.7	1.3	-	-	-	-	-	-	-	-	-	-	-	-	-	-	-	-	-	-	-	-	-	-	-	-	-	-	-	-	-	-	-	-	-	-	L	D
84935	29100	CRF06_cpx	Antivirogram	1278	Clinical	03BF-225		0.3	0.4	2.4	2.9	0.6	0.5	-	-	-	-	-	-	-	-	-	-	-	-	-	-	-	-	-	-	-	-	-	-	-	-	-	-	-	-	-	-	-	R	-	-	T	-
84935	29100	CRF06_cpx	Antivirogram	1278	Clinical	03BF-225		1.3	0.4	2.4	2.9	0.6	0.5	-	-	-	-	-	-	-	-	-	-	-	-	-	-	-	-	-	-	-	-	-	-	-	-	-	-	-	-	-	-	-	R	-	-	T	-
84937	29101	CRF02_AG	Antivirogram	1278	Clinical	03BF-231		0.8	0.7	1.6	1.0	0.8	1.0	-	-	-	-	-	-	-	-	-	-	-	-	-	-	-	-	-	-	-	-	-	-	-	-	-	-	-	-	-	-	-	-	-	-	T	-
84937	29101	CRF02_AG	Antivirogram	1278	Clinical	03BF-231		0.1	0.7	1.6	1.0	0.8	1.0	-	-	-	-	-	-	-	-	-	-	-	-	-	-	-	-	-	-	-	-	-	-	-	-	-	-	-	-	-	-	-	-	-	-	T	-
84939	29102	CRF06_cpx	Antivirogram	1278	Clinical	03BF-276		0.4	0.7	0.8	0.8	0.4	1.0	-	-	-	-	-	-	-	-	-	-	-	-	-	-	-	-	-	-	-	-	I	-	-	-	-	-	-	-	-	-	-	-	-	-	T	-
84939	29102	CRF06_cpx	Antivirogram	1278	Clinical	03BF-276		0.5	0.7	0.8	0.8	0.4	1.0	-	-	-	-	-	-	-	-	-	-	-	-	-	-	-	-	-	-	-	-	I	-	-	-	-	-	-	-	-	-	-	-	-	-	T	-
84941	29103	CRF02_AG	Antivirogram	1278	Clinical	03BF-287		0.7	0.5	1.0	1.1	0.6	0.8	-	-	-	-	-	-	-	-	-	-	-	-	-	-	-	-	-	-	-	R	-	-	-	-	-	-	-	-	-	-	-	-	-	-	T	-
84941	29103	CRF02_AG	Antivirogram	1278	Clinical	03BF-287		0.9	0.5	1.0	1.1	0.6	0.8	-	-	-	-	-	-	-	-	-	-	-	-	-	-	-	-	-	-	-	R	-	-	-	-	-	-	-	-	-	-	-	-	-	-	T	-
84943	29104	CRF06_cpx	Antivirogram	1278	Clinical	03BF-288		0.9	1.1	1.0	1.0	0.4	1.2	-	-	-	-	-	-	-	-	-	-	-	-	-	-	-	-	-	-	-	-	-	-	-	-	-	-	-	-	-	-	-	-	-	-	IT	-
84943	29104	CRF06_cpx	Antivirogram	1278	Clinical	03BF-288		0.7	1.1	1.0	1.0	0.4	1.2	-	-	-	-	-	-	-	-	-	-	-	-	-	-	-	-	-	-	-	-	-	-	-	-	-	-	-	-	-	-	-	-	-	-	IT	-
84945	29105	G	Antivirogram	1278	Clinical	03BF-296		0.8	0.8	0.9	0.8	0.7	0.5	-	-	-	-	-	-	-	-	-	-	-	-	-	-	-	-	-	-	-	-	-	-	-	-	-	-	-	-	-	-	-	-	-	-	T	-
84945	29105	G	Antivirogram	1278	Clinical	03BF-296		1.1	0.8	0.9	0.8	0.7	0.5	-	-	-	-	-	-	-	-	-	-	-	-	-	-	-	-	-	-	-	-	-	-	-	-	-	-	-	-	-	-	-	-	-	-	T	-
6029	2320	B	PhenoSense	1285	Clinical	CA8417		7.3	18.0	2400.0	16.0	4.8	NA	-	-	-	-	-	-	-	-	-	-	-	-	-	-	-	-	-	-	-	-	-	-	-	-	-	-	-	-	-	-	-	-	-	-	-	-
10516	4011	B	PhenoSense	1285	Clinical	CA12855		3.1	1.4	1.8	1.1	1.0	NA	-	-	-	-	-	-	-	-	-	-	-	-	-	-	-	-	-	-	-	-	-	-	-	-	-	-	-	-	-	-	-	-	-	-	-	-
26206	7877	B	PhenoSense	1285	Clinical	CA19917		4.2	3.2	83.0	2.6	1.6	2.8	-	-	-	-	-	D	-	-	-	-	-	-	-	-	-	-	-	-	-	-	-	-	-	-	-	-	-	-	-	-	-	-	-	-	-	-
26206	7877	B	PhenoSense	1285	Clinical	CA19917		7.6	3.2	83.0	2.6	1.6	2.8	-	-	-	-	-	D	-	-	-	-	-	-	-	-	-	-	-	-	-	-	-	-	-	-	-	-	-	-	-	-	-	-	-	-	-	-
26478	8053	B	PhenoSense	1285	Clinical	CA20189		200.0	6.5	65.0	1.7	2.0	1.7	-	-	-	-	-	-	-	-	-	-	-	-	-	-	-	-	-	-	-	-	I	-	-	-	-	-	-	-	-	-	-	-	-	-	M	-
26478	8053	B	PhenoSense	1285	Clinical	CA20189		200.0	6.5	65.0	1.7	2.0	1.7	-	-	-	-	-	-	-	-	-	-	-	-	-	-	-	-	-	-	-	-	I	-	-	-	-	-	-	-	-	-	-	-	-	-	M	-
26506	8075	B	PhenoSense	1285	Clinical	CA20217		1.5	0.7	0.8	0.8	0.8	NA	-	-	-	-	-	-	-	-	-	-	-	-	-	-	-	-	-	-	-	-	-	-	-	-	-	-	-	-	-	-	-	-	-	-	-	-
26536	8092	B	PhenoSense	1285	Clinical	CA20247		0.9	0.7	2.5	0.8	0.6	1.1	-	-	-	-	-	-	-	-	-	-	-	-	-	-	-	-	-	-	-	-	-	-	-	-	-	-	-	-	-	-	-	-	-	-	I	-
26536	8092	B	PhenoSense	1285	Clinical	CA20247		0.8	0.7	2.5	0.8	0.6	1.1	-	-	-	-	-	-	-	-	-	-	-	-	-	-	-	-	-	-	-	-	-	-	-	-	-	-	-	-	-	-	-	-	-	-	I	-
27085	8190	B	PhenoSense	1285	Clinical	SRW1-20798		30.0	20.0	555.0	20.0	4.4	NA	-	-	-	-	-	-	-	-	-	-	-	-	-	-	-	-	-	-	-	-	-	-	-	-	-	-	-	-	-	-	-	-	-	-	M	-
27645	8369	B	PhenoSense	1285	Clinical	CA21096		200.0	3.6	2.4	1.2	1.3	0.8	-	-	-	-	-	-	-	-	-	-	-	-	-	-	-	-	-	-	-	R	-	-	-	-	-	-	-	-	-	-	-	-	G	-	-	-
27645	8369	B	PhenoSense	1285	Clinical	CA21096		200.0	3.6	2.4	1.2	1.3	0.8	-	-	-	-	-	-	-	-	-	-	-	-	-	-	-	-	-	-	-	R	-	-	-	-	-	-	-	-	-	-	-	-	G	-	-	-
27662	8384	B	PhenoSense	1285	Clinical	CA21113		3.0	2.5	97.0	1.7	1.1	2.3	-	-	-	-	-	-	-	-	-	-	-	-	-	-	-	-	-	-	-	-	-	-	-	-	-	-	-	-	-	-	-	-	-	-	M	-
27662	8384	B	PhenoSense	1285	Clinical	CA21113		2.1	2.5	97.0	1.7	1.1	2.3	-	-	-	-	-	-	-	-	-	-	-	-	-	-	-	-	-	-	-	-	-	-	-	-	-	-	-	-	-	-	-	-	-	-	M	-
27690	1547	B	PhenoSense	1285	Clinical	CA21141		0.8	0.9	7.5	0.8	0.9	1.4	-	-	-	-	-	-	-	-	-	-	-	-	-	-	-	-	-	-	-	R	-	-	-	-	-	-	-	-	-	-	-	-	-	-	-	-
27723	8422	B	PhenoSense	1285	Clinical	CA21174		200.0	5.9	59.0	2.1	1.7	NA	-	-	-	-	-	-	-	-	-	-	-	-	-	-	-	-	-	-	-	R	-	-	-	-	-	-	-	-	-	-	-	-	-	-	-	-
28210	8606	B	PhenoSense	1285	Clinical	RDL-1		200.0	5.4	4.6	1.5	1.5	NA	-	-	-	-	-	-	-	-	-	-	-	-	-	-	-	-	-	-	-	R	-	-	-	-	-	-	-	-	-	-	-	-	AE	-	I	-
28211	8607	B	PhenoSense	1285	Clinical	RDL-2		200.0	8.2	290.0	3.0	2.2	NA	-	-	-	-	-	-	-	-	-	-	-	-	-	-	-	-	-	-	-	R	-	-	-	-	-	-	-	-	-	-	-	-	-	-	-	-
28214	8608	B	PhenoSense	1285	Clinical	RDL-3		200.0	13.0	12.0	3.7	3.3	NA	-	IV	-	-	-	-	-	-	-	-	-	-	-	-	-	-	-	-	-	-	-	-	-	-	-	-	-	-	-	-	-	-	-	-	ILM	-
28247	8609	B	PhenoSense	1285	Clinical	RDL-4		200.0	5.9	41.0	2.9	2.1	NA	-	-	-	-	IM	-	-	-	-	-	-	-	-	-	-	-	-	-	-	-	-	-	-	-	-	-	-	-	-	-	-	-	-	-	M	-
28243	8610	B	PhenoSense	1285	Clinical	RDL-5		200.0	8.8	11.0	3.4	3.1	NA	-	-	-	-	-	-	-	-	-	-	-	-	-	-	-	-	-	-	-	-	-	-	-	-	-	-	-	-	-	-	-	-	-	-	ILM	-
28234	8616	B	PhenoSense	1285	Clinical	RDL-11		200.0	4.4	1.7	0.9	1.7	NA	-	-	-	-	-	-	-	-	-	-	-	-	-	-	-	-	-	-	-	-	-	-	-	-	-	-	-	-	-	-	-	-	-	-	VI	-
28233	8617	B	PhenoSense	1285	Clinical	RDL-12		2.6	3.2	50.0	1.8	1.1	NA	-	-	-	-	-	-	-	-	-	-	-	-	-	-	-	-	-	-	-	-	-	-	-	-	-	-	-	-	-	-	-	-	-	-	-	-
28244	8618	B	PhenoSense	1285	Clinical	RDL-13		200.0	3.7	0.5	0.8	1.7	NA	-	-	-	-	-	-	-	-	-	-	-	-	-	-	-	-	-	-	-	-	-	-	-	-	-	-	-	-	-	-	-	-	-	-	-	-
28242	8619	B	PhenoSense	1285	Clinical	RDL-14		1.3	1.0	1.0	1.1	1.0	NA	-	-	-	-	-	-	-	-	-	-	-	-	-	-	-	-	-	-	-	-	I	-	-	-	-	-	-	-	ED	-	-	-	-	-	-	-
28241	8621	B	PhenoSense	1285	Clinical	RDL-16		200.0	8.2	7.5	1.7	1.9	NA	-	-	-	-	-	-	-	-	-	-	-	-	-	-	-	-	-	-	-	R	-	-	-	-	-	-	-	-	-	-	-	-	-	-	-	-
28236	8623	B	PhenoSense	1285	Clinical	RDL-18		200.0	3.1	0.5	1.0	1.3	NA	-	-	-	-	-	-	-	-	-	-	-	-	-	-	-	-	-	-	-	-	-	-	-	-	-	-	-	-	-	-	-	-	-	-	-	-
28238	8626	B	PhenoSense	1285	Clinical	RDL-21		1.6	1.1	0.7	1.0	1.0	NA	-	-	-	-	-	-	-	-	-	-	-	-	-	-	-	-	-	-	-	-	-	-	-	-	-	-	-	-	-	-	-	-	-	-	-	-
39953	7113	B	PhenoSense	1285	Clinical	CA23545		200.0	7.4	1.6	1.3	2.4	NA	-	-	-	-	-	-	-	-	-	-	-	-	-	-	-	-	-	-	-	-	-	-	-	-	-	-	-	-	-	-	-	-	-	-	-	-
40241	9690	B	PhenoSense	1285	Clinical	CA23718		200.0	4.3	4.2	1.4	1.8	1.0	-	-	-	-	-	-	-	-	-	-	-	-	-	-	-	-	-	-	-	R	-	-	-	-	-	-	-	-	-	-	-	-	-	-	I	-
40241	9690	B	PhenoSense	1285	Clinical	CA23718		200.0	4.3	4.2	1.4	1.8	1.0	-	-	-	-	-	-	-	-	-	-	-	-	-	-	-	-	-	-	-	R	-	-	-	-	-	-	-	-	-	-	-	-	-	-	I	-
40525	9738	B	PhenoSense	1285	Clinical	CA23888		200.0	6.5	3.5	1.9	2.0	0.9	-	-	-	-	-	-	-	-	-	-	-	-	-	-	-	-	-	-	-	-	-	-	-	-	-	-	-	-	-	-	-	-	-	-	M	-
40525	9738	B	PhenoSense	1285	Clinical	CA23888		200.0	6.5	3.5	1.9	2.0	0.9	-	-	-	-	-	-	-	-	-	-	-	-	-	-	-	-	-	-	-	-	-	-	-	-	-	-	-	-	-	-	-	-	-	-	M	-
41596	9927	B	PhenoSense	1285	Clinical	CA24531		200.0	3.5	0.3	0.8	1.4	0.4	-	-	-	-	-	-	-	-	-	-	-	-	-	-	-	-	-	-	-	-	-	-	-	-	-	-	-	-	-	-	-	-	-	-	-	-
41596	9927	B	PhenoSense	1285	Clinical	CA24531		200.0	3.5	0.3	0.8	1.4	0.4	-	-	-	-	-	-	-	-	-	-	-	-	-	-	-	-	-	-	-	-	-	-	-	-	-	-	-	-	-	-	-	-	-	-	-	-
45045	11624	B	PhenoSense	1285	Clinical	SRW6-27647		200.0	5.7	2.7	1.5	1.8	NA	-	-	-	-	-	-	-	-	-	-	-	-	-	-	-	-	-	-	-	-	-	-	-	-	-	-	-	-	-	-	-	-	-	-	-	-
50510	14144	B	PhenoSense	1285	Clinical	SHNY-1-RT		1.0	1.0	1.0	0.9	1.1	NA	-	-	-	-	-	-	-	-	-	-	-	-	-	-	-	-	-	-	-	-	-	-	-	-	-	-	-	-	-	-	-	-	-	-	-	-
51630	14155	B	PhenoSense	1285	Clinical	CA34267		0.7	0.7	6.6	0.8	0.8	1.1	-	-	-	-	-	-	-	-	-	-	-	-	-	-	-	-	-	-	-	-	-	-	-	-	-	-	-	-	-	-	-	-	-	-	-	-
51671	14184	B	PhenoSense	1285	Clinical	CA34308		200.0	2.4	0.9	0.6	1.3	0.4	-	-	-	-	-	-	-	-	-	-	-	-	-	-	-	-	-	-	-	R	-	-	-	-	-	-	-	-	-	-	-	-	-	-	M	X
51671	14184	B	PhenoSense	1285	Clinical	CA34308		200.0	2.4	0.9	0.6	1.3	0.4	-	-	-	-	-	-	-	-	-	-	-	-	-	-	-	-	-	-	-	R	-	-	-	-	-	-	-	-	-	-	-	-	-	-	M	X
51884	14314	B	PhenoSense	1285	Clinical	CA34521		200.0	3.8	5.6	1.7	1.5	0.8	-	-	-	-	-	-	-	-	-	-	-	-	-	-	-	-	-	-	-	-	-	-	-	-	-	-	-	-	-	-	-	-	-	-	-	-
51884	14314	B	PhenoSense	1285	Clinical	CA34521		200.0	3.8	5.6	1.7	1.5	0.8	-	-	-	-	-	-	-	-	-	-	-	-	-	-	-	-	-	-	-	-	-	-	-	-	-	-	-	-	-	-	-	-	-	-	-	-
51884	14314	B	PhenoSense	1285	Clinical	CA34521		200.0	3.8	5.6	1.7	1.3	0.8	-	-	-	-	-	-	-	-	-	-	-	-	-	-	-	-	-	-	-	-	-	-	-	-	-	-	-	-	-	-	-	-	-	-	-	-
51884	14314	B	PhenoSense	1285	Clinical	CA34521		200.0	3.8	5.6	1.7	1.3	0.8	-	-	-	-	-	-	-	-	-	-	-	-	-	-	-	-	-	-	-	-	-	-	-	-	-	-	-	-	-	-	-	-	-	-	-	-
51884	14314	B	PhenoSense	1285	Clinical	CA34521		200.0	3.8	5.6	1.4	1.5	0.8	-	-	-	-	-	-	-	-	-	-	-	-	-	-	-	-	-	-	-	-	-	-	-	-	-	-	-	-	-	-	-	-	-	-	-	-
51884	14314	B	PhenoSense	1285	Clinical	CA34521		200.0	3.8	5.6	1.4	1.5	0.8	-	-	-	-	-	-	-	-	-	-	-	-	-	-	-	-	-	-	-	-	-	-	-	-	-	-	-	-	-	-	-	-	-	-	-	-
51884	14314	B	PhenoSense	1285	Clinical	CA34521		200.0	3.8	5.6	1.4	1.3	0.8	-	-	-	-	-	-	-	-	-	-	-	-	-	-	-	-	-	-	-	-	-	-	-	-	-	-	-	-	-	-	-	-	-	-	-	-
51884	14314	B	PhenoSense	1285	Clinical	CA34521		200.0	3.8	5.6	1.4	1.3	0.8	-	-	-	-	-	-	-	-	-	-	-	-	-	-	-	-	-	-	-	-	-	-	-	-	-	-	-	-	-	-	-	-	-	-	-	-
51884	14314	B	PhenoSense	1285	Clinical	CA34521		200.0	3.8	6.6	1.7	1.5	0.8	-	-	-	-	-	-	-	-	-	-	-	-	-	-	-	-	-	-	-	-	-	-	-	-	-	-	-	-	-	-	-	-	-	-	-	-
51884	14314	B	PhenoSense	1285	Clinical	CA34521		200.0	3.8	6.6	1.7	1.5	0.8	-	-	-	-	-	-	-	-	-	-	-	-	-	-	-	-	-	-	-	-	-	-	-	-	-	-	-	-	-	-	-	-	-	-	-	-
51884	14314	B	PhenoSense	1285	Clinical	CA34521		200.0	3.8	6.6	1.7	1.3	0.8	-	-	-	-	-	-	-	-	-	-	-	-	-	-	-	-	-	-	-	-	-	-	-	-	-	-	-	-	-	-	-	-	-	-	-	-
51884	14314	B	PhenoSense	1285	Clinical	CA34521		200.0	3.8	6.6	1.7	1.3	0.8	-	-	-	-	-	-	-	-	-	-	-	-	-	-	-	-	-	-	-	-	-	-	-	-	-	-	-	-	-	-	-	-	-	-	-	-
51884	14314	B	PhenoSense	1285	Clinical	CA34521		200.0	3.8	6.6	1.4	1.5	0.8	-	-	-	-	-	-	-	-	-	-	-	-	-	-	-	-	-	-	-	-	-	-	-	-	-	-	-	-	-	-	-	-	-	-	-	-
51884	14314	B	PhenoSense	1285	Clinical	CA34521		200.0	3.8	6.6	1.4	1.5	0.8	-	-	-	-	-	-	-	-	-	-	-	-	-	-	-	-	-	-	-	-	-	-	-	-	-	-	-	-	-	-	-	-	-	-	-	-
51884	14314	B	PhenoSense	1285	Clinical	CA34521		200.0	3.8	6.6	1.4	1.3	0.8	-	-	-	-	-	-	-	-	-	-	-	-	-	-	-	-	-	-	-	-	-	-	-	-	-	-	-	-	-	-	-	-	-	-	-	-
51884	14314	B	PhenoSense	1285	Clinical	CA34521		200.0	3.8	6.6	1.4	1.3	0.8	-	-	-	-	-	-	-	-	-	-	-	-	-	-	-	-	-	-	-	-	-	-	-	-	-	-	-	-	-	-	-	-	-	-	-	-
51884	14314	B	PhenoSense	1285	Clinical	CA34521		200.0	3.5	5.6	1.7	1.5	0.8	-	-	-	-	-	-	-	-	-	-	-	-	-	-	-	-	-	-	-	-	-	-	-	-	-	-	-	-	-	-	-	-	-	-	-	-
51884	14314	B	PhenoSense	1285	Clinical	CA34521		200.0	3.5	5.6	1.7	1.5	0.8	-	-	-	-	-	-	-	-	-	-	-	-	-	-	-	-	-	-	-	-	-	-	-	-	-	-	-	-	-	-	-	-	-	-	-	-
51884	14314	B	PhenoSense	1285	Clinical	CA34521		200.0	3.5	5.6	1.7	1.3	0.8	-	-	-	-	-	-	-	-	-	-	-	-	-	-	-	-	-	-	-	-	-	-	-	-	-	-	-	-	-	-	-	-	-	-	-	-
51884	14314	B	PhenoSense	1285	Clinical	CA34521		200.0	3.5	5.6	1.7	1.3	0.8	-	-	-	-	-	-	-	-	-	-	-	-	-	-	-	-	-	-	-	-	-	-	-	-	-	-	-	-	-	-	-	-	-	-	-	-
51884	14314	B	PhenoSense	1285	Clinical	CA34521		200.0	3.5	5.6	1.4	1.5	0.8	-	-	-	-	-	-	-	-	-	-	-	-	-	-	-	-	-	-	-	-	-	-	-	-	-	-	-	-	-	-	-	-	-	-	-	-
51884	14314	B	PhenoSense	1285	Clinical	CA34521		200.0	3.5	5.6	1.4	1.5	0.8	-	-	-	-	-	-	-	-	-	-	-	-	-	-	-	-	-	-	-	-	-	-	-	-	-	-	-	-	-	-	-	-	-	-	-	-
51884	14314	B	PhenoSense	1285	Clinical	CA34521		200.0	3.5	5.6	1.4	1.3	0.8	-	-	-	-	-	-	-	-	-	-	-	-	-	-	-	-	-	-	-	-	-	-	-	-	-	-	-	-	-	-	-	-	-	-	-	-
51884	14314	B	PhenoSense	1285	Clinical	CA34521		200.0	3.5	5.6	1.4	1.3	0.8	-	-	-	-	-	-	-	-	-	-	-	-	-	-	-	-	-	-	-	-	-	-	-	-	-	-	-	-	-	-	-	-	-	-	-	-
51884	14314	B	PhenoSense	1285	Clinical	CA34521		200.0	3.5	6.6	1.7	1.5	0.8	-	-	-	-	-	-	-	-	-	-	-	-	-	-	-	-	-	-	-	-	-	-	-	-	-	-	-	-	-	-	-	-	-	-	-	-
51884	14314	B	PhenoSense	1285	Clinical	CA34521		200.0	3.5	6.6	1.7	1.5	0.8	-	-	-	-	-	-	-	-	-	-	-	-	-	-	-	-	-	-	-	-	-	-	-	-	-	-	-	-	-	-	-	-	-	-	-	-
51884	14314	B	PhenoSense	1285	Clinical	CA34521		200.0	3.5	6.6	1.7	1.3	0.8	-	-	-	-	-	-	-	-	-	-	-	-	-	-	-	-	-	-	-	-	-	-	-	-	-	-	-	-	-	-	-	-	-	-	-	-
51884	14314	B	PhenoSense	1285	Clinical	CA34521		200.0	3.5	6.6	1.7	1.3	0.8	-	-	-	-	-	-	-	-	-	-	-	-	-	-	-	-	-	-	-	-	-	-	-	-	-	-	-	-	-	-	-	-	-	-	-	-
51884	14314	B	PhenoSense	1285	Clinical	CA34521		200.0	3.5	6.6	1.4	1.5	0.8	-	-	-	-	-	-	-	-	-	-	-	-	-	-	-	-	-	-	-	-	-	-	-	-	-	-	-	-	-	-	-	-	-	-	-	-
51884	14314	B	PhenoSense	1285	Clinical	CA34521		200.0	3.5	6.6	1.4	1.5	0.8	-	-	-	-	-	-	-	-	-	-	-	-	-	-	-	-	-	-	-	-	-	-	-	-	-	-	-	-	-	-	-	-	-	-	-	-
51884	14314	B	PhenoSense	1285	Clinical	CA34521		200.0	3.5	6.6	1.4	1.3	0.8	-	-	-	-	-	-	-	-	-	-	-	-	-	-	-	-	-	-	-	-	-	-	-	-	-	-	-	-	-	-	-	-	-	-	-	-
51884	14314	B	PhenoSense	1285	Clinical	CA34521		200.0	3.5	6.6	1.4	1.3	0.8	-	-	-	-	-	-	-	-	-	-	-	-	-	-	-	-	-	-	-	-	-	-	-	-	-	-	-	-	-	-	-	-	-	-	-	-
51884	14314	B	PhenoSense	1285	Clinical	CA34521		200.0	3.8	5.6	1.7	1.5	0.8	-	-	-	-	-	-	-	-	-	-	-	-	-	-	-	-	-	-	-	-	-	-	-	-	-	-	-	-	-	-	-	-	-	-	-	-
51884	14314	B	PhenoSense	1285	Clinical	CA34521		200.0	3.8	5.6	1.7	1.5	0.8	-	-	-	-	-	-	-	-	-	-	-	-	-	-	-	-	-	-	-	-	-	-	-	-	-	-	-	-	-	-	-	-	-	-	-	-
51884	14314	B	PhenoSense	1285	Clinical	CA34521		200.0	3.8	5.6	1.7	1.3	0.8	-	-	-	-	-	-	-	-	-	-	-	-	-	-	-	-	-	-	-	-	-	-	-	-	-	-	-	-	-	-	-	-	-	-	-	-
51884	14314	B	PhenoSense	1285	Clinical	CA34521		200.0	3.8	5.6	1.7	1.3	0.8	-	-	-	-	-	-	-	-	-	-	-	-	-	-	-	-	-	-	-	-	-	-	-	-	-	-	-	-	-	-	-	-	-	-	-	-
51884	14314	B	PhenoSense	1285	Clinical	CA34521		200.0	3.8	5.6	1.4	1.5	0.8	-	-	-	-	-	-	-	-	-	-	-	-	-	-	-	-	-	-	-	-	-	-	-	-	-	-	-	-	-	-	-	-	-	-	-	-
51884	14314	B	PhenoSense	1285	Clinical	CA34521		200.0	3.8	5.6	1.4	1.5	0.8	-	-	-	-	-	-	-	-	-	-	-	-	-	-	-	-	-	-	-	-	-	-	-	-	-	-	-	-	-	-	-	-	-	-	-	-
51884	14314	B	PhenoSense	1285	Clinical	CA34521		200.0	3.8	5.6	1.4	1.3	0.8	-	-	-	-	-	-	-	-	-	-	-	-	-	-	-	-	-	-	-	-	-	-	-	-	-	-	-	-	-	-	-	-	-	-	-	-
51884	14314	B	PhenoSense	1285	Clinical	CA34521		200.0	3.8	5.6	1.4	1.3	0.8	-	-	-	-	-	-	-	-	-	-	-	-	-	-	-	-	-	-	-	-	-	-	-	-	-	-	-	-	-	-	-	-	-	-	-	-
51884	14314	B	PhenoSense	1285	Clinical	CA34521		200.0	3.8	6.6	1.7	1.5	0.8	-	-	-	-	-	-	-	-	-	-	-	-	-	-	-	-	-	-	-	-	-	-	-	-	-	-	-	-	-	-	-	-	-	-	-	-
51884	14314	B	PhenoSense	1285	Clinical	CA34521		200.0	3.8	6.6	1.7	1.5	0.8	-	-	-	-	-	-	-	-	-	-	-	-	-	-	-	-	-	-	-	-	-	-	-	-	-	-	-	-	-	-	-	-	-	-	-	-
51884	14314	B	PhenoSense	1285	Clinical	CA34521		200.0	3.8	6.6	1.7	1.3	0.8	-	-	-	-	-	-	-	-	-	-	-	-	-	-	-	-	-	-	-	-	-	-	-	-	-	-	-	-	-	-	-	-	-	-	-	-
51884	14314	B	PhenoSense	1285	Clinical	CA34521		200.0	3.8	6.6	1.7	1.3	0.8	-	-	-	-	-	-	-	-	-	-	-	-	-	-	-	-	-	-	-	-	-	-	-	-	-	-	-	-	-	-	-	-	-	-	-	-
51884	14314	B	PhenoSense	1285	Clinical	CA34521		200.0	3.8	6.6	1.4	1.5	0.8	-	-	-	-	-	-	-	-	-	-	-	-	-	-	-	-	-	-	-	-	-	-	-	-	-	-	-	-	-	-	-	-	-	-	-	-
51884	14314	B	PhenoSense	1285	Clinical	CA34521		200.0	3.8	6.6	1.4	1.5	0.8	-	-	-	-	-	-	-	-	-	-	-	-	-	-	-	-	-	-	-	-	-	-	-	-	-	-	-	-	-	-	-	-	-	-	-	-
51884	14314	B	PhenoSense	1285	Clinical	CA34521		200.0	3.8	6.6	1.4	1.3	0.8	-	-	-	-	-	-	-	-	-	-	-	-	-	-	-	-	-	-	-	-	-	-	-	-	-	-	-	-	-	-	-	-	-	-	-	-
51884	14314	B	PhenoSense	1285	Clinical	CA34521		200.0	3.8	6.6	1.4	1.3	0.8	-	-	-	-	-	-	-	-	-	-	-	-	-	-	-	-	-	-	-	-	-	-	-	-	-	-	-	-	-	-	-	-	-	-	-	-
51884	14314	B	PhenoSense	1285	Clinical	CA34521		200.0	3.5	5.6	1.7	1.5	0.8	-	-	-	-	-	-	-	-	-	-	-	-	-	-	-	-	-	-	-	-	-	-	-	-	-	-	-	-	-	-	-	-	-	-	-	-
51884	14314	B	PhenoSense	1285	Clinical	CA34521		200.0	3.5	5.6	1.7	1.5	0.8	-	-	-	-	-	-	-	-	-	-	-	-	-	-	-	-	-	-	-	-	-	-	-	-	-	-	-	-	-	-	-	-	-	-	-	-
51884	14314	B	PhenoSense	1285	Clinical	CA34521		200.0	3.5	5.6	1.7	1.3	0.8	-	-	-	-	-	-	-	-	-	-	-	-	-	-	-	-	-	-	-	-	-	-	-	-	-	-	-	-	-	-	-	-	-	-	-	-
51884	14314	B	PhenoSense	1285	Clinical	CA34521		200.0	3.5	5.6	1.7	1.3	0.8	-	-	-	-	-	-	-	-	-	-	-	-	-	-	-	-	-	-	-	-	-	-	-	-	-	-	-	-	-	-	-	-	-	-	-	-
51884	14314	B	PhenoSense	1285	Clinical	CA34521		200.0	3.5	5.6	1.4	1.5	0.8	-	-	-	-	-	-	-	-	-	-	-	-	-	-	-	-	-	-	-	-	-	-	-	-	-	-	-	-	-	-	-	-	-	-	-	-
51884	14314	B	PhenoSense	1285	Clinical	CA34521		200.0	3.5	5.6	1.4	1.5	0.8	-	-	-	-	-	-	-	-	-	-	-	-	-	-	-	-	-	-	-	-	-	-	-	-	-	-	-	-	-	-	-	-	-	-	-	-
51884	14314	B	PhenoSense	1285	Clinical	CA34521		200.0	3.5	5.6	1.4	1.3	0.8	-	-	-	-	-	-	-	-	-	-	-	-	-	-	-	-	-	-	-	-	-	-	-	-	-	-	-	-	-	-	-	-	-	-	-	-
51884	14314	B	PhenoSense	1285	Clinical	CA34521		200.0	3.5	5.6	1.4	1.3	0.8	-	-	-	-	-	-	-	-	-	-	-	-	-	-	-	-	-	-	-	-	-	-	-	-	-	-	-	-	-	-	-	-	-	-	-	-
51884	14314	B	PhenoSense	1285	Clinical	CA34521		200.0	3.5	6.6	1.7	1.5	0.8	-	-	-	-	-	-	-	-	-	-	-	-	-	-	-	-	-	-	-	-	-	-	-	-	-	-	-	-	-	-	-	-	-	-	-	-
51884	14314	B	PhenoSense	1285	Clinical	CA34521		200.0	3.5	6.6	1.7	1.5	0.8	-	-	-	-	-	-	-	-	-	-	-	-	-	-	-	-	-	-	-	-	-	-	-	-	-	-	-	-	-	-	-	-	-	-	-	-
51884	14314	B	PhenoSense	1285	Clinical	CA34521		200.0	3.5	6.6	1.7	1.3	0.8	-	-	-	-	-	-	-	-	-	-	-	-	-	-	-	-	-	-	-	-	-	-	-	-	-	-	-	-	-	-	-	-	-	-	-	-
51884	14314	B	PhenoSense	1285	Clinical	CA34521		200.0	3.5	6.6	1.7	1.3	0.8	-	-	-	-	-	-	-	-	-	-	-	-	-	-	-	-	-	-	-	-	-	-	-	-	-	-	-	-	-	-	-	-	-	-	-	-
51884	14314	B	PhenoSense	1285	Clinical	CA34521		200.0	3.5	6.6	1.4	1.5	0.8	-	-	-	-	-	-	-	-	-	-	-	-	-	-	-	-	-	-	-	-	-	-	-	-	-	-	-	-	-	-	-	-	-	-	-	-
51884	14314	B	PhenoSense	1285	Clinical	CA34521		200.0	3.5	6.6	1.4	1.5	0.8	-	-	-	-	-	-	-	-	-	-	-	-	-	-	-	-	-	-	-	-	-	-	-	-	-	-	-	-	-	-	-	-	-	-	-	-
51884	14314	B	PhenoSense	1285	Clinical	CA34521		200.0	3.5	6.6	1.4	1.3	0.8	-	-	-	-	-	-	-	-	-	-	-	-	-	-	-	-	-	-	-	-	-	-	-	-	-	-	-	-	-	-	-	-	-	-	-	-
51884	14314	B	PhenoSense	1285	Clinical	CA34521		200.0	3.5	6.6	1.4	1.3	0.8	-	-	-	-	-	-	-	-	-	-	-	-	-	-	-	-	-	-	-	-	-	-	-	-	-	-	-	-	-	-	-	-	-	-	-	-
51884	14314	B	PhenoSense	1285	Clinical	CA34521		200.0	3.8	5.6	1.7	1.5	0.8	-	-	-	-	-	-	-	-	-	-	-	-	-	-	-	-	-	-	-	-	-	-	-	-	-	-	-	-	-	-	-	-	-	-	-	-
51884	14314	B	PhenoSense	1285	Clinical	CA34521		200.0	3.8	5.6	1.7	1.5	0.8	-	-	-	-	-	-	-	-	-	-	-	-	-	-	-	-	-	-	-	-	-	-	-	-	-	-	-	-	-	-	-	-	-	-	-	-
51884	14314	B	PhenoSense	1285	Clinical	CA34521		200.0	3.8	5.6	1.7	1.3	0.8	-	-	-	-	-	-	-	-	-	-	-	-	-	-	-	-	-	-	-	-	-	-	-	-	-	-	-	-	-	-	-	-	-	-	-	-
51884	14314	B	PhenoSense	1285	Clinical	CA34521		200.0	3.8	5.6	1.7	1.3	0.8	-	-	-	-	-	-	-	-	-	-	-	-	-	-	-	-	-	-	-	-	-	-	-	-	-	-	-	-	-	-	-	-	-	-	-	-
51884	14314	B	PhenoSense	1285	Clinical	CA34521		200.0	3.8	5.6	1.4	1.5	0.8	-	-	-	-	-	-	-	-	-	-	-	-	-	-	-	-	-	-	-	-	-	-	-	-	-	-	-	-	-	-	-	-	-	-	-	-
51884	14314	B	PhenoSense	1285	Clinical	CA34521		200.0	3.8	5.6	1.4	1.5	0.8	-	-	-	-	-	-	-	-	-	-	-	-	-	-	-	-	-	-	-	-	-	-	-	-	-	-	-	-	-	-	-	-	-	-	-	-
51884	14314	B	PhenoSense	1285	Clinical	CA34521		200.0	3.8	5.6	1.4	1.3	0.8	-	-	-	-	-	-	-	-	-	-	-	-	-	-	-	-	-	-	-	-	-	-	-	-	-	-	-	-	-	-	-	-	-	-	-	-
51884	14314	B	PhenoSense	1285	Clinical	CA34521		200.0	3.8	5.6	1.4	1.3	0.8	-	-	-	-	-	-	-	-	-	-	-	-	-	-	-	-	-	-	-	-	-	-	-	-	-	-	-	-	-	-	-	-	-	-	-	-
51884	14314	B	PhenoSense	1285	Clinical	CA34521		200.0	3.8	6.6	1.7	1.5	0.8	-	-	-	-	-	-	-	-	-	-	-	-	-	-	-	-	-	-	-	-	-	-	-	-	-	-	-	-	-	-	-	-	-	-	-	-
51884	14314	B	PhenoSense	1285	Clinical	CA34521		200.0	3.8	6.6	1.7	1.5	0.8	-	-	-	-	-	-	-	-	-	-	-	-	-	-	-	-	-	-	-	-	-	-	-	-	-	-	-	-	-	-	-	-	-	-	-	-
51884	14314	B	PhenoSense	1285	Clinical	CA34521		200.0	3.8	6.6	1.7	1.3	0.8	-	-	-	-	-	-	-	-	-	-	-	-	-	-	-	-	-	-	-	-	-	-	-	-	-	-	-	-	-	-	-	-	-	-	-	-
51884	14314	B	PhenoSense	1285	Clinical	CA34521		200.0	3.8	6.6	1.7	1.3	0.8	-	-	-	-	-	-	-	-	-	-	-	-	-	-	-	-	-	-	-	-	-	-	-	-	-	-	-	-	-	-	-	-	-	-	-	-
51884	14314	B	PhenoSense	1285	Clinical	CA34521		200.0	3.8	6.6	1.4	1.5	0.8	-	-	-	-	-	-	-	-	-	-	-	-	-	-	-	-	-	-	-	-	-	-	-	-	-	-	-	-	-	-	-	-	-	-	-	-
51884	14314	B	PhenoSense	1285	Clinical	CA34521		200.0	3.8	6.6	1.4	1.5	0.8	-	-	-	-	-	-	-	-	-	-	-	-	-	-	-	-	-	-	-	-	-	-	-	-	-	-	-	-	-	-	-	-	-	-	-	-
51884	14314	B	PhenoSense	1285	Clinical	CA34521		200.0	3.8	6.6	1.4	1.3	0.8	-	-	-	-	-	-	-	-	-	-	-	-	-	-	-	-	-	-	-	-	-	-	-	-	-	-	-	-	-	-	-	-	-	-	-	-
51884	14314	B	PhenoSense	1285	Clinical	CA34521		200.0	3.8	6.6	1.4	1.3	0.8	-	-	-	-	-	-	-	-	-	-	-	-	-	-	-	-	-	-	-	-	-	-	-	-	-	-	-	-	-	-	-	-	-	-	-	-
51884	14314	B	PhenoSense	1285	Clinical	CA34521		200.0	3.5	5.6	1.7	1.5	0.8	-	-	-	-	-	-	-	-	-	-	-	-	-	-	-	-	-	-	-	-	-	-	-	-	-	-	-	-	-	-	-	-	-	-	-	-
51884	14314	B	PhenoSense	1285	Clinical	CA34521		200.0	3.5	5.6	1.7	1.5	0.8	-	-	-	-	-	-	-	-	-	-	-	-	-	-	-	-	-	-	-	-	-	-	-	-	-	-	-	-	-	-	-	-	-	-	-	-
51884	14314	B	PhenoSense	1285	Clinical	CA34521		200.0	3.5	5.6	1.7	1.3	0.8	-	-	-	-	-	-	-	-	-	-	-	-	-	-	-	-	-	-	-	-	-	-	-	-	-	-	-	-	-	-	-	-	-	-	-	-
51884	14314	B	PhenoSense	1285	Clinical	CA34521		200.0	3.5	5.6	1.7	1.3	0.8	-	-	-	-	-	-	-	-	-	-	-	-	-	-	-	-	-	-	-	-	-	-	-	-	-	-	-	-	-	-	-	-	-	-	-	-
51884	14314	B	PhenoSense	1285	Clinical	CA34521		200.0	3.5	5.6	1.4	1.5	0.8	-	-	-	-	-	-	-	-	-	-	-	-	-	-	-	-	-	-	-	-	-	-	-	-	-	-	-	-	-	-	-	-	-	-	-	-
51884	14314	B	PhenoSense	1285	Clinical	CA34521		200.0	3.5	5.6	1.4	1.5	0.8	-	-	-	-	-	-	-	-	-	-	-	-	-	-	-	-	-	-	-	-	-	-	-	-	-	-	-	-	-	-	-	-	-	-	-	-
51884	14314	B	PhenoSense	1285	Clinical	CA34521		200.0	3.5	5.6	1.4	1.3	0.8	-	-	-	-	-	-	-	-	-	-	-	-	-	-	-	-	-	-	-	-	-	-	-	-	-	-	-	-	-	-	-	-	-	-	-	-
51884	14314	B	PhenoSense	1285	Clinical	CA34521		200.0	3.5	5.6	1.4	1.3	0.8	-	-	-	-	-	-	-	-	-	-	-	-	-	-	-	-	-	-	-	-	-	-	-	-	-	-	-	-	-	-	-	-	-	-	-	-
51884	14314	B	PhenoSense	1285	Clinical	CA34521		200.0	3.5	6.6	1.7	1.5	0.8	-	-	-	-	-	-	-	-	-	-	-	-	-	-	-	-	-	-	-	-	-	-	-	-	-	-	-	-	-	-	-	-	-	-	-	-
51884	14314	B	PhenoSense	1285	Clinical	CA34521		200.0	3.5	6.6	1.7	1.5	0.8	-	-	-	-	-	-	-	-	-	-	-	-	-	-	-	-	-	-	-	-	-	-	-	-	-	-	-	-	-	-	-	-	-	-	-	-
51884	14314	B	PhenoSense	1285	Clinical	CA34521		200.0	3.5	6.6	1.7	1.3	0.8	-	-	-	-	-	-	-	-	-	-	-	-	-	-	-	-	-	-	-	-	-	-	-	-	-	-	-	-	-	-	-	-	-	-	-	-
51884	14314	B	PhenoSense	1285	Clinical	CA34521		200.0	3.5	6.6	1.7	1.3	0.8	-	-	-	-	-	-	-	-	-	-	-	-	-	-	-	-	-	-	-	-	-	-	-	-	-	-	-	-	-	-	-	-	-	-	-	-
51884	14314	B	PhenoSense	1285	Clinical	CA34521		200.0	3.5	6.6	1.4	1.5	0.8	-	-	-	-	-	-	-	-	-	-	-	-	-	-	-	-	-	-	-	-	-	-	-	-	-	-	-	-	-	-	-	-	-	-	-	-
51884	14314	B	PhenoSense	1285	Clinical	CA34521		200.0	3.5	6.6	1.4	1.5	0.8	-	-	-	-	-	-	-	-	-	-	-	-	-	-	-	-	-	-	-	-	-	-	-	-	-	-	-	-	-	-	-	-	-	-	-	-
51884	14314	B	PhenoSense	1285	Clinical	CA34521		200.0	3.5	6.6	1.4	1.3	0.8	-	-	-	-	-	-	-	-	-	-	-	-	-	-	-	-	-	-	-	-	-	-	-	-	-	-	-	-	-	-	-	-	-	-	-	-
51884	14314	B	PhenoSense	1285	Clinical	CA34521		200.0	3.5	6.6	1.4	1.3	0.8	-	-	-	-	-	-	-	-	-	-	-	-	-	-	-	-	-	-	-	-	-	-	-	-	-	-	-	-	-	-	-	-	-	-	-	-
51884	14314	B	PhenoSense	1285	Clinical	CA34521		200.0	3.8	5.6	1.7	1.5	0.8	-	-	-	-	-	-	-	-	-	-	-	-	-	-	-	-	-	-	-	-	-	-	-	-	-	-	-	-	-	-	-	-	-	-	-	-
51884	14314	B	PhenoSense	1285	Clinical	CA34521		200.0	3.8	5.6	1.7	1.5	0.8	-	-	-	-	-	-	-	-	-	-	-	-	-	-	-	-	-	-	-	-	-	-	-	-	-	-	-	-	-	-	-	-	-	-	-	-
51884	14314	B	PhenoSense	1285	Clinical	CA34521		200.0	3.8	5.6	1.7	1.3	0.8	-	-	-	-	-	-	-	-	-	-	-	-	-	-	-	-	-	-	-	-	-	-	-	-	-	-	-	-	-	-	-	-	-	-	-	-
51884	14314	B	PhenoSense	1285	Clinical	CA34521		200.0	3.8	5.6	1.7	1.3	0.8	-	-	-	-	-	-	-	-	-	-	-	-	-	-	-	-	-	-	-	-	-	-	-	-	-	-	-	-	-	-	-	-	-	-	-	-
51884	14314	B	PhenoSense	1285	Clinical	CA34521		200.0	3.8	5.6	1.4	1.5	0.8	-	-	-	-	-	-	-	-	-	-	-	-	-	-	-	-	-	-	-	-	-	-	-	-	-	-	-	-	-	-	-	-	-	-	-	-
51884	14314	B	PhenoSense	1285	Clinical	CA34521		200.0	3.8	5.6	1.4	1.5	0.8	-	-	-	-	-	-	-	-	-	-	-	-	-	-	-	-	-	-	-	-	-	-	-	-	-	-	-	-	-	-	-	-	-	-	-	-
51884	14314	B	PhenoSense	1285	Clinical	CA34521		200.0	3.8	5.6	1.4	1.3	0.8	-	-	-	-	-	-	-	-	-	-	-	-	-	-	-	-	-	-	-	-	-	-	-	-	-	-	-	-	-	-	-	-	-	-	-	-
51884	14314	B	PhenoSense	1285	Clinical	CA34521		200.0	3.8	5.6	1.4	1.3	0.8	-	-	-	-	-	-	-	-	-	-	-	-	-	-	-	-	-	-	-	-	-	-	-	-	-	-	-	-	-	-	-	-	-	-	-	-
51884	14314	B	PhenoSense	1285	Clinical	CA34521		200.0	3.8	6.6	1.7	1.5	0.8	-	-	-	-	-	-	-	-	-	-	-	-	-	-	-	-	-	-	-	-	-	-	-	-	-	-	-	-	-	-	-	-	-	-	-	-
51884	14314	B	PhenoSense	1285	Clinical	CA34521		200.0	3.8	6.6	1.7	1.5	0.8	-	-	-	-	-	-	-	-	-	-	-	-	-	-	-	-	-	-	-	-	-	-	-	-	-	-	-	-	-	-	-	-	-	-	-	-
51884	14314	B	PhenoSense	1285	Clinical	CA34521		200.0	3.8	6.6	1.7	1.3	0.8	-	-	-	-	-	-	-	-	-	-	-	-	-	-	-	-	-	-	-	-	-	-	-	-	-	-	-	-	-	-	-	-	-	-	-	-
51884	14314	B	PhenoSense	1285	Clinical	CA34521		200.0	3.8	6.6	1.7	1.3	0.8	-	-	-	-	-	-	-	-	-	-	-	-	-	-	-	-	-	-	-	-	-	-	-	-	-	-	-	-	-	-	-	-	-	-	-	-
51884	14314	B	PhenoSense	1285	Clinical	CA34521		200.0	3.8	6.6	1.4	1.5	0.8	-	-	-	-	-	-	-	-	-	-	-	-	-	-	-	-	-	-	-	-	-	-	-	-	-	-	-	-	-	-	-	-	-	-	-	-
51884	14314	B	PhenoSense	1285	Clinical	CA34521		200.0	3.8	6.6	1.4	1.5	0.8	-	-	-	-	-	-	-	-	-	-	-	-	-	-	-	-	-	-	-	-	-	-	-	-	-	-	-	-	-	-	-	-	-	-	-	-
51884	14314	B	PhenoSense	1285	Clinical	CA34521		200.0	3.8	6.6	1.4	1.3	0.8	-	-	-	-	-	-	-	-	-	-	-	-	-	-	-	-	-	-	-	-	-	-	-	-	-	-	-	-	-	-	-	-	-	-	-	-
51884	14314	B	PhenoSense	1285	Clinical	CA34521		200.0	3.8	6.6	1.4	1.3	0.8	-	-	-	-	-	-	-	-	-	-	-	-	-	-	-	-	-	-	-	-	-	-	-	-	-	-	-	-	-	-	-	-	-	-	-	-
51884	14314	B	PhenoSense	1285	Clinical	CA34521		200.0	3.5	5.6	1.7	1.5	0.8	-	-	-	-	-	-	-	-	-	-	-	-	-	-	-	-	-	-	-	-	-	-	-	-	-	-	-	-	-	-	-	-	-	-	-	-
51884	14314	B	PhenoSense	1285	Clinical	CA34521		200.0	3.5	5.6	1.7	1.5	0.8	-	-	-	-	-	-	-	-	-	-	-	-	-	-	-	-	-	-	-	-	-	-	-	-	-	-	-	-	-	-	-	-	-	-	-	-
51884	14314	B	PhenoSense	1285	Clinical	CA34521		200.0	3.5	5.6	1.7	1.3	0.8	-	-	-	-	-	-	-	-	-	-	-	-	-	-	-	-	-	-	-	-	-	-	-	-	-	-	-	-	-	-	-	-	-	-	-	-
51884	14314	B	PhenoSense	1285	Clinical	CA34521		200.0	3.5	5.6	1.7	1.3	0.8	-	-	-	-	-	-	-	-	-	-	-	-	-	-	-	-	-	-	-	-	-	-	-	-	-	-	-	-	-	-	-	-	-	-	-	-
51884	14314	B	PhenoSense	1285	Clinical	CA34521		200.0	3.5	5.6	1.4	1.5	0.8	-	-	-	-	-	-	-	-	-	-	-	-	-	-	-	-	-	-	-	-	-	-	-	-	-	-	-	-	-	-	-	-	-	-	-	-
51884	14314	B	PhenoSense	1285	Clinical	CA34521		200.0	3.5	5.6	1.4	1.5	0.8	-	-	-	-	-	-	-	-	-	-	-	-	-	-	-	-	-	-	-	-	-	-	-	-	-	-	-	-	-	-	-	-	-	-	-	-
51884	14314	B	PhenoSense	1285	Clinical	CA34521		200.0	3.5	5.6	1.4	1.3	0.8	-	-	-	-	-	-	-	-	-	-	-	-	-	-	-	-	-	-	-	-	-	-	-	-	-	-	-	-	-	-	-	-	-	-	-	-
51884	14314	B	PhenoSense	1285	Clinical	CA34521		200.0	3.5	5.6	1.4	1.3	0.8	-	-	-	-	-	-	-	-	-	-	-	-	-	-	-	-	-	-	-	-	-	-	-	-	-	-	-	-	-	-	-	-	-	-	-	-
51884	14314	B	PhenoSense	1285	Clinical	CA34521		200.0	3.5	6.6	1.7	1.5	0.8	-	-	-	-	-	-	-	-	-	-	-	-	-	-	-	-	-	-	-	-	-	-	-	-	-	-	-	-	-	-	-	-	-	-	-	-
51884	14314	B	PhenoSense	1285	Clinical	CA34521		200.0	3.5	6.6	1.7	1.5	0.8	-	-	-	-	-	-	-	-	-	-	-	-	-	-	-	-	-	-	-	-	-	-	-	-	-	-	-	-	-	-	-	-	-	-	-	-
51884	14314	B	PhenoSense	1285	Clinical	CA34521		200.0	3.5	6.6	1.7	1.3	0.8	-	-	-	-	-	-	-	-	-	-	-	-	-	-	-	-	-	-	-	-	-	-	-	-	-	-	-	-	-	-	-	-	-	-	-	-
51884	14314	B	PhenoSense	1285	Clinical	CA34521		200.0	3.5	6.6	1.7	1.3	0.8	-	-	-	-	-	-	-	-	-	-	-	-	-	-	-	-	-	-	-	-	-	-	-	-	-	-	-	-	-	-	-	-	-	-	-	-
51884	14314	B	PhenoSense	1285	Clinical	CA34521		200.0	3.5	6.6	1.4	1.5	0.8	-	-	-	-	-	-	-	-	-	-	-	-	-	-	-	-	-	-	-	-	-	-	-	-	-	-	-	-	-	-	-	-	-	-	-	-
51884	14314	B	PhenoSense	1285	Clinical	CA34521		200.0	3.5	6.6	1.4	1.5	0.8	-	-	-	-	-	-	-	-	-	-	-	-	-	-	-	-	-	-	-	-	-	-	-	-	-	-	-	-	-	-	-	-	-	-	-	-
51884	14314	B	PhenoSense	1285	Clinical	CA34521		200.0	3.5	6.6	1.4	1.3	0.8	-	-	-	-	-	-	-	-	-	-	-	-	-	-	-	-	-	-	-	-	-	-	-	-	-	-	-	-	-	-	-	-	-	-	-	-
51884	14314	B	PhenoSense	1285	Clinical	CA34521		200.0	3.5	6.6	1.4	1.3	0.8	-	-	-	-	-	-	-	-	-	-	-	-	-	-	-	-	-	-	-	-	-	-	-	-	-	-	-	-	-	-	-	-	-	-	-	-
52475	7992	B	PhenoSense	1285	Clinical	CA35112		3.5	1.2	0.6	1.0	1.1	0.8	-	-	-	-	-	-	-	-	-	-	-	-	-	-	-	-	-	-	-	-	-	-	-	-	-	-	-	-	-	-	-	-	-	-	T	-
52588	14732	B	PhenoSense	1285	Clinical	CA35225		1.2	1.0	0.9	0.8	0.9	NA	-	-	-	-	-	-	-	-	-	-	-	-	-	-	-	-	-	-	-	-	-	-	-	-	-	-	-	-	-	-	-	-	-	-	T	-
52916	14959	B	PhenoSense	1285	Clinical	CA35555		200.0	4.7	5.9	1.1	1.6	NA	-	-	-	-	-	-	TP	-	-	-	-	-	-	-	-	-	-	-	-	-	-	-	-	-	-	-	-	-	-	-	-	-	-	-	-	-
55838	4900	B	PhenoSense	1285	Clinical	CA37764		8.4	3.8	549.0	2.3	1.6	3.5	-	-	-	-	-	-	-	-	-	-	-	-	-	-	-	-	-	-	-	-	-	-	-	-	-	-	-	-	-	-	-	-	-	-	-	-
55838	4900	B	PhenoSense	1285	Clinical	CA37764		4.5	3.8	549.0	2.3	1.6	3.5	-	-	-	-	-	-	-	-	-	-	-	-	-	-	-	-	-	-	-	-	-	-	-	-	-	-	-	-	-	-	-	-	-	-	-	-
56027	9679	B	PhenoSense	1285	Clinical	CA37953		200.0	1.6	0.3	0.9	1.0	0.5	-	-	-	-	-	-	-	-	-	-	-	-	-	-	-	-	-	-	-	-	-	-	-	-	-	-	-	-	-	-	-	-	-	-	-	-
56379	16092	B	PhenoSense	1285	Clinical	CA38305		0.8	0.7	0.9	0.8	1.0	0.7	-	-	-	-	-	-	-	-	-	-	-	-	-	-	-	-	-	-	-	-	-	-	-	-	-	-	-	-	-	-	-	-	-	-	L	-
56495	14151	B	PhenoSense	1285	Clinical	CA38421		0.7	0.9	0.6	0.8	0.8	0.7	-	-	-	-	-	-	-	-	-	-	-	-	-	-	-	-	-	-	-	-	-	-	-	-	-	-	-	-	-	-	-	-	-	-	I	-
57097	16430	B	PhenoSense	1285	Clinical	CA39023		200.0	7.2	29.0	2.6	1.8	2.3	-	-	-	-	-	-	-	-	-	-	-	-	-	-	-	-	-	-	-	-	-	-	-	-	-	-	-	-	-	-	-	-	-	-	-	-
57234	16486	B	PhenoSense	1285	Clinical	CA39160		200.0	3.2	7.4	1.4	1.2	1.1	-	-	-	-	-	-	-	-	-	-	-	-	-	-	-	-	-	-	-	R	-	-	-	-	-	-	-	-	-	-	-	-	-	-	-	-
57268	16503	B	PhenoSense	1285	Clinical	CA39194		200.0	3.3	1.6	1.0	1.3	0.7	-	-	-	-	-	-	-	-	-	-	-	-	-	-	-	-	-	-	-	-	-	-	-	-	-	-	-	-	-	-	-	-	-	-	-	-
58808	17331	B	PhenoSense	1285	Clinical	ENSW-1		200.0	7.0	1.2	1.5	2.1	0.6	-	-	-	-	-	-	-	-	-	-	-	-	-	-	-	-	-	-	-	-	-	-	-	-	-	-	-	-	-	-	-	-	-	-	-	-
58813	17334	B	PhenoSense	1285	Clinical	SHNY-14		200.0	10.0	0.7	0.8	1.9	0.6	-	-	-	-	-	-	-	-	-	-	-	-	-	-	-	-	-	-	-	-	-	-	-	-	-	-	-	A	-	-	-	-	-	-	-	-
59255	17581	B	PhenoSense	1285	Clinical	WAEN_A		200.0	4.6	3.6	1.7	1.7	1.0	-	-	-	-	-	EK	-	-	-	-	-	-	-	-	-	-	-	-	-	R	-	-	-	-	-	-	-	-	-	-	-	-	-	-	IM	-
59257	17582	B	PhenoSense	1285	Clinical	WAEN_B		3.0	42.2	12.0	3.1	1.6	1.3	-	-	-	-	-	-	-	-	-	-	-	-	-	-	-	-	-	-	-	KR	-	-	-	-	-	-	-	-	-	-	-	-	-	-	-	-
59261	17584	B	PhenoSense	1285	Clinical	WAEN_D		200.0	5.2	5.3	1.2	1.6	1.1	-	-	-	-	-	D	-	-	-	-	-	-	-	-	-	-	-	-	-	-	-	-	-	-	-	-	-	-	-	-	-	-	-	-	-	-
59263	17585	B	PhenoSense	1285	Clinical	WAEN_E		200.0	7.0	1.2	1.5	2.1	0.6	-	-	-	-	-	-	-	-	-	-	-	-	-	-	-	-	-	-	-	-	-	-	-	-	-	-	-	-	-	-	-	-	-	-	VI	-
60087	18013	B	PhenoSense	1285	Clinical	KSC-1		200.0	4.5	13.0	1.6	1.5	1.6	-	-	-	-	-	-	-	-	-	-	-	-	-	-	-	-	-	-	-	-	-	-	-	-	-	-	-	-	-	-	-	-	-	-	VA	-
60089	18014	B	PhenoSense	1285	Clinical	KSC-2		2.7	1.5	31.0	1.3	1.1	2.1	-	-	-	-	-	-	-	-	-	-	-	-	-	-	-	-	-	-	-	-	-	-	-	-	-	-	-	-	-	-	-	-	-	-	-	-
60091	18015	B	PhenoSense	1285	Clinical	KSC-3		6.5	6.7	900.0	4.3	1.9	4.6	-	-	-	-	-	-	-	-	-	-	-	-	-	-	-	-	-	-	-	-	-	-	-	-	-	-	-	-	-	-	-	-	-	-	-	-
60095	18017	B	PhenoSense	1285	Clinical	KSC-5		200.0	10.0	270.0	2.8	2.6	2.3	-	-	-	-	-	-	-	-	-	-	-	-	-	-	-	-	-	-	-	-	-	-	-	-	-	-	-	-	-	-	-	-	-	-	-	-
60099	18019	B	PhenoSense	1285	Clinical	KSC-7		1.0	60.0	8.5	6.6	13.0	1.0	-	-	-	-	-	-	-	-	-	-	-	-	-	-	-	-	-	-	-	-	-	-	-	-	-	-	-	-	-	-	IR	R	-	-	I	-
60101	18020	B	PhenoSense	1285	Clinical	KSC-8		5.4	4.2	2400.0	3.1	1.6	5.4	-	-	-	-	-	-	-	-	-	-	-	-	-	-	-	-	-	-	-	KR	-	-	-	-	-	-	-	-	-	-	-	-	-	-	-	-
60103	18021	B	PhenoSense	1285	Clinical	KSC-9		1.0	14.0	800.0	10.0	3.2	4.5	-	-	-	T	-	-	-	-	-	-	-	-	-	-	-	-	-	-	-	-	-	-	-	-	-	-	-	-	-	-	-	-	-	-	-	-
60109	18024	B	PhenoSense	1285	Clinical	KSC-12		1.0	6.8	1.2	1.1	2.5	2.2	-	-	-	-	-	-	-	-	-	-	-	-	-	-	-	-	-	-	-	-	-	-	-	-	-	-	-	-	-	-	-	-	-	-	M	-
60113	18026	B	PhenoSense	1285	Clinical	KSC-14		17.0	7.1	0.8	1.3	2.0	2.6	-	-	-	-	-	-	-	-	-	-	-	-	-	-	-	-	-	-	-	-	-	-	-	-	-	-	-	-	-	-	-	-	-	-	TI	-
60115	18027	B	PhenoSense	1285	Clinical	KSC-15		1.0	9.6	33.0	3.2	3.1	1.1	-	-	-	-	-	-	-	-	-	-	-	-	-	-	-	-	-	-	-	-	-	-	-	-	-	-	-	-	-	-	-	-	-	-	-	-
60117	18028	B	PhenoSense	1285	Clinical	KSC-16		1.0	10.0	7.1	2.4	2.5	0.9	-	-	-	-	-	-	-	-	-	-	-	-	-	-	-	-	-	-	-	-	-	-	-	-	-	-	-	-	-	-	-	-	-	-	-	-
60640	18314	B	PhenoSense	1285	Clinical	SHNY-21		0.7	0.7	1.3	0.6	0.8	0.8	-	-	-	-	-	-	-	-	-	-	-	-	-	-	-	-	-	-	-	-	-	-	-	-	-	-	-	-	-	-	-	-	-	-	-	-
60642	18315	B	PhenoSense	1285	Clinical	SHNY-22		2.5	1.2	1.1	1.0	1.3	0.9	-	-	-	-	-	-	-	-	-	-	-	-	-	-	-	-	-	-	-	KR	-	-	-	-	-	-	-	-	-	-	-	-	-	-	VRL	EK
60644	18316	B	PhenoSense	1285	Clinical	GA-1		9.6	5.6	24.0	6.7	2.8	2.5	-	-	-	-	-	-	-	-	-	-	-	-	-	-	-	-	-	-	-	-	-	-	-	-	-	-	-	-	-	-	-	-	-	-	-	-
60646	18317	B	PhenoSense	1285	Clinical	GA-2		200.0	7.2	118.0	2.6	1.6	2.6	-	-	-	-	-	-	-	-	-	-	-	-	-	-	-	-	-	-	-	-	-	-	-	-	-	-	-	-	-	-	-	-	-	-	-	-
60648	18318	B	PhenoSense	1285	Clinical	WCS_1		19.0	2.6	5.0	1.6	1.4	0.9	-	-	-	-	-	-	-	-	-	-	R	-	-	-	-	-	-	-	-	-	-	-	-	-	-	-	-	-	-	-	-	-	-	-	-	-
60650	18319	B	PhenoSense	1285	Clinical	WCS_2		0.7	0.9	1.5	1.0	1.0	0.9	-	-	-	-	-	-	-	-	-	-	-	-	-	-	-	-	-	-	-	-	-	-	-	-	-	-	-	-	-	-	-	-	-	-	-	-
60758	4066	B	PhenoSense	1285	Clinical	CA42686		1.4	1.1	0.8	1.2	1.1	1.1	-	-	-	-	-	-	-	-	-	-	-	-	-	-	-	MV	-	-	-	-	-	-	-	-	-	-	-	-	-	-	-	-	-	-	I	-
60958	18369	B	PhenoSense	1285	Clinical	CA42886		9.6	6.1	430.0	5.2	2.2	2.6	-	-	-	-	-	-	-	-	-	-	-	-	-	-	-	-	-	-	-	R	-	-	-	-	-	-	-	-	-	-	-	-	-	-	-	-
61046	18413	B	PhenoSense	1285	Clinical	CA42974		200.0	5.7	47.0	2.8	1.9	2.1	-	-	-	-	-	-	-	-	-	-	-	-	-	-	-	-	-	-	-	R	-	-	-	-	-	-	-	-	-	-	-	-	-	-	M	-
61090	18435	B	PhenoSense	1285	Clinical	SR178746		200.0	13.0	0.2	0.6	1.9	0.4	-	-	-	-	-	D	-	-	-	-	-	-	-	-	-	-	-	-	-	-	-	-	-	-	-	-	-	-	-	-	-	-	-	-	-	-
61092	18436	B	PhenoSense	1285	Clinical	SR175406		0.8	0.7	0.8	0.7	0.9	0.7	PT	-	-	-	-	-	-	-	-	-	-	-	-	-	-	-	-	-	-	-	I	-	-	-	-	-	-	-	-	-	-	-	-	-	-	-
61094	18437	B	PhenoSense	1285	Clinical	SR188922		1.0	0.9	0.7	0.8	0.9	1.0	-	-	-	-	-	-	-	-	-	-	-	-	-	-	-	-	-	-	-	-	-	-	-	-	-	-	-	-	-	-	-	-	-	-	-	-
61096	18438	B	PhenoSense	1285	Clinical	SR218761		200.0	8.0	0.4	0.9	3.0	0.4	-	-	-	-	-	D	-	-	-	-	-	-	-	-	-	-	-	-	-	-	-	-	-	-	-	-	-	-	-	-	-	-	-	-	-	-
61098	18439	B	PhenoSense	1285	Clinical	SR192444		0.6	0.9	0.8	0.9	0.9	0.7	-	-	-	-	-	-	-	-	-	-	-	-	-	-	-	-	-	-	-	-	-	-	-	-	-	-	-	-	-	-	-	-	-	-	-	-
61100	18440	B	PhenoSense	1285	Clinical	SR207311		200.0	5.9	0.3	0.9	2.4	0.9	-	-	-	-	-	-	-	-	-	-	KR	-	-	-	-	-	-	-	-	-	-	-	QR	-	-	-	-	-	-	-	-	-	-	-	-	-
61102	18441	B	PhenoSense	1285	Clinical	SR174394		0.9	0.7	0.4	0.8	1.0	0.6	-	-	-	-	-	-	-	-	-	-	-	-	-	-	-	-	-	-	-	-	-	-	-	-	-	-	-	-	-	-	-	-	-	-	-	-
61104	18442	B	PhenoSense	1285	Clinical	SR204571		0.8	0.9	0.6	1.0	0.9	0.8	-	-	-	-	-	-	-	-	-	-	-	-	-	-	-	-	-	-	-	-	-	-	-	-	-	-	-	-	-	-	-	-	-	-	-	-
61106	18443	B	PhenoSense	1285	Clinical	SR219005		1.5	1.2	1.2	1.1	1.1	1.0	-	-	-	-	-	-	-	-	-	-	-	-	-	-	-	-	-	-	-	-	-	-	-	-	-	-	-	-	-	-	-	-	-	-	-	-
61108	18444	B	PhenoSense	1285	Clinical	SR204572		200.0	7.9	9.8	2.7	2.0	1.1	-	-	-	-	-	-	-	-	-	-	-	-	-	-	-	-	-	-	-	R	-	-	-	-	-	-	-	-	-	-	-	-	-	-	VI	-
61110	18445	B	PhenoSense	1285	Clinical	SR217136		200.0	6.4	23.0	2.3	1.6	1.5	-	-	-	-	-	D	-	-	-	-	-	-	-	-	-	-	-	-	-	-	-	-	-	-	-	-	-	-	-	-	-	-	-	-	-	-
61112	18446	B	PhenoSense	1285	Clinical	SR200432		15.0	0.5	5.2	1.6	2.0	1.0	-	-	-	-	-	-	-	-	-	-	-	-	-	-	-	-	-	-	-	-	-	-	-	-	-	-	-	-	-	-	-	-	-	-	I	-
61114	18447	B	PhenoSense	1285	Clinical	SR167484		0.8	0.7	0.5	0.9	0.9	0.8	-	-	-	-	-	-	-	-	-	-	R	-	-	-	-	-	-	-	-	R	-	-	-	-	-	-	-	-	-	-	-	-	-	-	I	-
61116	18448	B	PhenoSense	1285	Clinical	SR201325		5.1	4.1	236.0	4.1	1.6	3.1	-	-	-	-	-	K	-	-	-	-	-	-	-	-	-	-	-	-	-	-	-	-	-	-	-	-	-	-	-	-	-	-	-	-	M	-
61118	18449	B	PhenoSense	1285	Clinical	SR193596		0.8	0.8	0.9	0.8	0.8	0.9	-	-	-	-	-	-	-	-	-	-	-	-	-	-	-	-	-	-	-	-	-	-	-	-	-	-	-	-	-	-	-	-	-	-	-	-
61120	18450	B	PhenoSense	1285	Clinical	SR148161		0.8	0.8	1.2	0.9	0.8	1.0	-	-	-	-	-	D	-	-	-	-	-	-	-	-	-	-	-	-	-	-	-	-	-	-	-	-	-	-	-	-	-	-	-	-	-	-
61122	18451	B	PhenoSense	1285	Clinical	SR208661		7.4	4.2	86.0	3.3	2.1	2.6	-	-	-	-	-	-	-	-	-	-	-	-	-	-	-	-	-	-	-	-	-	-	-	-	-	-	-	-	-	-	-	-	-	-	-	-
61124	18452	B	PhenoSense	1285	Clinical	SR196827		1.2	1.0	0.7	1.1	0.9	0.8	-	-	-	-	-	-	-	-	-	-	-	-	-	-	-	-	-	-	-	-	-	-	-	-	-	-	-	-	-	-	-	-	-	-	M	-
61126	18453	B	PhenoSense	1285	Clinical	SR218754		1.0	1.1	1.1	0.9	1.1	0.9	-	-	-	-	-	-	-	-	-	-	-	-	-	-	-	-	-	-	-	-	-	-	-	-	-	-	-	-	-	-	-	-	-	-	-	-
61128	18454	B	PhenoSense	1285	Clinical	SR189596		0.9	0.8	0.7	0.9	0.8	0.7	-	-	-	-	-	-	-	-	-	-	-	-	-	-	-	-	-	-	-	-	-	-	-	-	-	-	-	-	-	-	-	-	-	-	-	-
61130	18455	B	PhenoSense	1285	Clinical	SR191111		200.0	14.0	11.0	4.0	2.9	1.0	-	V	-	-	-	-	-	-	-	-	-	-	-	-	-	-	-	-	-	-	-	-	-	-	-	-	-	-	-	-	-	-	-	-	L	-
61132	18456	B	PhenoSense	1285	Clinical	SR219018		2.8	3.9	433.0	2.0	1.5	4.0	-	-	-	-	-	-	-	-	-	-	-	-	-	-	-	-	-	-	-	-	-	-	-	-	-	-	-	-	-	-	-	-	-	-	-	-
61134	18457	B	PhenoSense	1285	Clinical	SR143535		0.8	1.2	1.3	0.9	1.0	1.1	-	-	-	-	-	-	-	-	-	-	-	-	-	PS	-	-	-	-	-	R	-	-	-	-	-	-	-	-	-	-	-	-	-	-	-	-
61136	18458	B	PhenoSense	1285	Clinical	SR191114		200.0	6.5	115.0	3.3	2.2	2.7	-	-	-	-	-	ED	-	-	-	-	-	-	-	-	-	-	-	-	-	R	-	-	-	-	-	-	-	-	-	-	-	-	-	-	-	-
61138	18459	B	PhenoSense	1285	Clinical	SR193581		200.0	9.0	4.4	3.6	1.9	0.8	-	-	-	-	-	-	-	-	-	-	-	-	-	-	-	-	-	-	-	R	-	-	-	-	-	-	-	-	K	-	-	-	-	-	-	-
61140	18460	B	PhenoSense	1285	Clinical	SR196077		200.0	2.9	0.4	0.7	1.7	0.5	-	-	-	-	-	-	-	-	-	-	-	-	-	-	-	-	-	-	-	-	-	-	-	-	-	-	-	-	-	-	-	-	-	-	-	-
61142	18461	B	PhenoSense	1285	Clinical	SR191116		0.9	0.9	0.8	0.7	0.9	0.9	-	-	-	-	-	-	-	-	-	-	-	-	-	-	GE	-	-	-	-	-	-	-	-	-	-	-	-	-	-	-	-	-	-	-	-	-
61144	18462	B	PhenoSense	1285	Clinical	SR191117		200.0	6.6	8.6	1.8	1.6	1.0	-	-	-	-	-	-	-	-	-	-	-	-	-	-	-	-	-	-	-	-	-	-	-	-	-	-	-	-	-	-	-	-	-	-	-	-
61146	18463	B	PhenoSense	1285	Clinical	SR205851		10.0	6.0	1000.0	5.4	2.0	5.5	-	-	-	-	-	-	-	-	-	-	-	-	-	-	-	-	-	-	-	R	-	-	-	-	-	-	-	-	-	-	-	-	-	-	-	-
61148	18464	B	PhenoSense	1285	Clinical	SR193585		1.0	0.9	0.9	0.9	1.0	0.8	-	-	-	-	-	-	-	-	-	-	-	-	-	-	-	-	-	-	-	-	-	-	-	-	-	-	-	-	-	-	-	-	-	-	L	-
61150	18465	B	PhenoSense	1285	Clinical	SR197701		200.0	1.1	0.1	0.6	1.1	0.4	-	-	-	-	-	-	-	-	-	-	-	-	-	-	-	-	-	-	-	-	-	-	-	-	-	-	-	-	-	-	-	-	-	-	-	-
61152	18466	B	PhenoSense	1285	Clinical	SR193588		0.9	0.7	0.9	0.8	1.0	0.8	-	-	-	-	-	-	-	-	-	-	R	-	-	-	-	-	-	-	-	-	I	-	-	-	-	-	-	-	-	-	-	-	-	-	-	-
61154	18467	B	PhenoSense	1285	Clinical	SR149695		200.0	2.1	0.4	0.6	1.2	0.5	-	-	-	-	-	-	-	-	-	-	-	-	-	-	-	-	-	-	-	-	-	-	-	-	-	-	-	-	-	-	-	-	-	-	-	-
61156	18468	B	PhenoSense	1285	Clinical	SR193589		0.6	0.6	0.6	0.8	0.8	0.6	-	-	-	-	-	D	-	-	-	-	-	-	-	-	-	-	-	-	-	-	-	-	-	-	-	-	-	-	-	-	-	-	-	-	I	-
61158	18469	B	PhenoSense	1285	Clinical	SR140797		1.1	1.2	0.7	1.0	0.9	0.8	-	-	-	-	-	-	-	-	-	-	-	-	-	-	-	-	-	-	-	-	-	-	-	-	-	-	-	-	-	-	-	-	-	-	-	-
61160	18470	B	PhenoSense	1285	Clinical	SR140798		200.0	3.4	0.5	0.8	1.3	0.6	-	-	-	-	-	-	-	-	-	-	-	-	-	-	-	-	-	-	-	-	-	-	-	-	-	-	-	-	-	-	-	-	-	-	-	-
61162	18471	B	PhenoSense	1285	Clinical	SR178744		0.9	0.9	0.8	1.0	0.9	0.9	-	-	-	-	-	-	-	-	-	-	-	-	-	-	-	-	-	-	-	-	-	-	-	-	-	-	-	-	-	-	-	-	-	-	-	-
66497	21056	B	PhenoSense	1285	Clinical	CA48426		200.0	9.4	14.0	2.7	2.0	1.3	-	-	-	-	-	-	-	-	-	-	-	-	-	-	-	-	-	-	-	-	-	-	-	-	-	-	-	-	-	-	-	-	-	-	-	D
68130	21657	B	PhenoSense	1285	Clinical	WCS_pat97		200.0	2.0	0.4	0.7	1.3	0.5	-	-	-	-	-	-	-	-	-	-	-	-	-	-	-	-	-	-	-	-	-	-	-	-	-	-	-	-	-	-	-	-	-	-	-	-
68134	21659	B	PhenoSense	1285	Clinical	WCS_pat9		200.0	4.2	2.2	0.8	1.6	0.4	-	-	-	-	-	-	-	-	-	-	-	-	-	-	-	-	-	-	-	-	-	-	-	-	-	-	-	-	-	-	-	-	-	-	-	-
68136	21660	B	PhenoSense	1285	Clinical	WCS_pat315		200.0	4.4	0.3	0.7	2.0	0.3	-	-	-	-	-	K	-	-	-	-	-	-	-	-	-	-	-	-	-	R	-	-	-	-	-	-	-	-	-	-	-	N	-	-	I	-
68138	21661	B	PhenoSense	1285	Clinical	WCS_pat728		200.0	3.9	0.4	0.7	1.7	0.7	-	-	-	-	-	-	-	-	-	-	-	-	-	-	-	-	-	-	-	-	-	-	-	-	-	-	-	-	-	-	-	-	-	-	-	-
68140	21662	B	PhenoSense	1285	Clinical	WCS_pat8		200.0	2.0	0.2	0.6	1.0	0.4	-	-	-	-	-	-	-	-	-	-	-	-	-	-	-	-	-	-	-	-	-	-	-	-	-	-	-	-	-	-	-	-	-	-	-	-
68979	4303	B	PhenoSense	1285	Clinical	CA50893		200.0	10.0	86.0	3.0	1.8	1.6	-	-	-	-	-	-	-	-	-	-	-	-	-	-	-	-	-	-	-	R	-	-	-	-	-	-	-	-	-	-	-	-	-	-	-	-
68979	4303	B	PhenoSense	1285	Clinical	CA50893		200.0	10.0	86.0	3.0	1.8	1.6	-	-	-	-	-	-	-	-	-	-	-	-	-	-	-	-	-	-	-	R	-	-	-	-	-	-	-	-	-	-	-	-	-	-	-	-
68993	8331	B	PhenoSense	1285	Clinical	CA50907		200.0	6.0	16.0	1.4	1.2	1.2	-	-	-	-	-	-	-	-	-	-	-	-	-	-	-	-	-	-	-	-	-	-	-	-	-	-	-	-	-	-	-	-	-	-	-	-
68993	8331	B	PhenoSense	1285	Clinical	CA50907		200.0	6.0	16.0	1.4	1.2	1.2	-	-	-	-	-	-	-	-	-	-	-	-	-	-	-	-	-	-	-	-	-	-	-	-	-	-	-	-	-	-	-	-	-	-	-	-
69029	14258	B	PhenoSense	1285	Clinical	CA50943		200.0	4.8	6.3	1.5	1.4	1.1	-	-	-	-	-	-	-	-	-	-	-	-	-	-	-	-	-	-	-	R	-	-	-	-	-	-	-	-	-	-	-	-	-	-	-	-
69029	14258	B	PhenoSense	1285	Clinical	CA50943		200.0	4.8	6.3	1.5	1.4	1.1	-	-	-	-	-	-	-	-	-	-	-	-	-	-	-	-	-	-	-	R	-	-	-	-	-	-	-	-	-	-	-	-	-	-	-	-
69479	9839	B	PhenoSense	1285	Clinical	71361-2		13.0	3.9	0.6	1.9	2.3	3.0	.	.	.	.	.	.	.	.	.	.	.	.	.	.	.	.	.	.	.	.	.	.	-	-	-	-	-	-	-	-	-	-	-	-	T	-
69480	9828	B	PhenoSense	1285	Clinical	72540-1		5.7	1.9	0.3	1.1	1.5	1.5	.	.	.	.	.	.	.	.	.	.	.	.	.	.	.	.	.	.	.	.	.	.	-	-	-	-	-	-	-	-	-	-	-	-	-	-
69481	16362	B	PhenoSense	1285	Clinical	9540-2		200.0	7.9	0.2	1.0	3.1	0.9	.	.	.	.	.	.	.	.	.	.	.	.	.	.	.	.	.	.	.	.	.	.	-	-	-	-	-	-	-	-	-	-	-	-	-	-
73474	23880	B	PhenoSense	1285	Clinical	CA55388		0.9	1.1	0.9	1.3	0.9	0.7	-	-	-	-	-	-	-	-	-	-	-	-	-	-	-	-	-	-	-	-	-	-	-	-	-	-	-	-	-	-	-	-	-	-	IT	-
73474	23880	B	PhenoSense	1285	Clinical	CA55388		0.9	1.1	0.9	1.3	0.9	0.7	-	-	-	-	-	-	-	-	-	-	-	-	-	-	-	-	-	-	-	-	-	-	-	-	-	-	-	-	-	-	-	-	-	-	IT	-
73533	23910	B	PhenoSense	1285	Clinical	VS_1		0.8	0.9	0.9	0.9	0.9	0.9	-	-	-	-	-	-	-	-	-	-	-	-	-	-	-	-	-	-	-	-	-	-	-	-	-	-	-	-	-	-	-	-	-	-	-	-
73533	23910	B	PhenoSense	1285	Clinical	VS_1		0.8	0.9	0.9	0.9	0.9	0.9	-	-	-	-	-	-	-	-	-	-	-	-	-	-	-	-	-	-	-	-	-	-	-	-	-	-	-	-	-	-	-	-	-	-	-	-
73535	23911	B	PhenoSense	1285	Clinical	VS_2		3.2	3.1	677.0	2.1	1.3	4.0	-	-	-	-	-	-	-	-	-	-	-	-	-	-	-	-	-	-	-	-	-	-	-	-	-	-	S	-	-	-	-	-	-	-	-	-
73537	23912	B	PhenoSense	1285	Clinical	VS_3		0.8	1.0	1.1	1.1	0.9	1.1	-	-	-	-	-	-	-	-	-	-	-	-	-	-	-	-	-	-	-	-	-	-	-	-	-	-	-	-	-	-	-	-	-	-	T	-
73539	23913	B	PhenoSense	1285	Clinical	VS_4a		1.7	1.0	12.0	1.1	0.9	1.5	-	-	-	-	-	-	-	-	-	-	-	-	-	-	-	-	-	-	-	-	-	-	-	-	-	-	-	-	-	-	-	-	-	-	-	-
73541	23913	B	PhenoSense	1285	Clinical	VS_4b		200.0	4.8	2.8	1.4	1.5	1.0	-	-	-	-	-	-	-	-	-	-	-	-	-	-	-	-	-	-	-	-	-	-	-	-	-	-	-	-	-	-	-	-	-	-	-	-
73543	23914	B	PhenoSense	1285	Clinical	VS_5a		1.0	1.1	0.9	1.2	0.9	0.8	-	-	-	-	-	D	-	-	-	-	-	-	-	-	-	-	-	-	-	-	-	-	-	-	-	-	-	-	-	-	-	-	-	-	-	-
73545	23914	B	PhenoSense	1285	Clinical	VS_5b		0.8	0.7	0.5	0.7	0.7	0.7	-	-	-	-	-	D	-	I	-	-	-	-	-	-	-	-	-	-	-	-	-	-	-	-	-	-	-	-	-	-	-	-	-	-	-	-
73547	23915	B	PhenoSense	1285	Clinical	VS_6a		200.0	4.9	27.0	1.1	1.1	1.3	-	-	-	S	-	-	-	-	-	-	-	-	-	-	-	-	-	-	-	-	-	-	-	-	-	-	-	-	-	-	-	-	-	-	-	-
73547	23915	B	PhenoSense	1285	Clinical	VS_6a		200.0	4.9	27.0	1.1	1.1	1.3	-	-	-	S	-	-	-	-	-	-	-	-	-	-	-	-	-	-	-	-	-	-	-	-	-	-	-	-	-	-	-	-	-	-	-	-
73549	23915	B	PhenoSense	1285	Clinical	VS_6b		200.0	4.5	11.0	1.7	1.6	0.9	-	-	-	S	-	-	-	-	-	-	-	-	-	-	-	-	-	-	-	-	-	-	-	-	-	-	-	-	-	-	-	-	-	-	-	-
73551	23916	B	PhenoSense	1285	Clinical	VS_7a		200.0	21.0	2.4	0.8	1.9	0.6	L	-	-	-	-	-	-	-	-	-	-	-	-	-	-	-	-	-	-	-	-	-	-	-	-	-	-	-	-	-	-	-	-	-	-	-
73553	23916	B	PhenoSense	1285	Clinical	VS_7b		200.0	16.0	2.2	1.3	1.9	0.7	-	-	-	-	-	-	-	-	-	-	-	-	-	-	-	-	-	-	-	-	-	-	-	-	-	-	-	-	-	-	-	-	-	-	-	-
73555	23917	B	PhenoSense	1285	Clinical	VS_8		6.0	3.4	281.0	1.8	1.4	3.2	-	-	-	-	-	-	-	-	-	-	-	-	-	-	-	-	-	-	-	-	-	-	-	-	-	-	-	-	-	-	-	-	-	-	-	-
73557	23918	B	PhenoSense	1285	Clinical	VS_9		200.0	3.9	0.7	0.9	1.4	0.4	-	-	-	-	-	-	-	-	-	-	-	-	-	-	-	-	-	-	-	R	-	-	-	-	-	-	-	-	-	-	-	-	-	-	M	-
73557	23918	B	PhenoSense	1285	Clinical	VS_9		200.0	3.9	0.7	0.9	1.4	0.4	-	-	-	-	-	-	-	-	-	-	-	-	-	-	-	-	-	-	-	R	-	-	-	-	-	-	-	-	-	-	-	-	-	-	M	-
73559	23919	B	PhenoSense	1285	Clinical	VS_10		1.7	1.4	3.0	1.4	0.9	0.8	-	-	-	S	-	D	-	-	-	-	-	-	-	-	-	-	-	-	-	-	-	-	-	-	-	-	-	-	-	-	-	-	-	-	-	-
73559	23919	B	PhenoSense	1285	Clinical	VS_10		1.8	1.4	3.0	1.4	0.9	0.8	-	-	-	S	-	D	-	-	-	-	-	-	-	-	-	-	-	-	-	-	-	-	-	-	-	-	-	-	-	-	-	-	-	-	-	-
73561	23920	B	PhenoSense	1285	Clinical	VS_11		200.0	6.7	9.7	1.9	1.7	1.4	-	-	-	-	-	-	-	-	-	-	-	-	-	-	-	-	-	-	-	R	-	-	-	-	-	-	-	-	-	-	-	-	-	-	-	-
73563	23921	B	PhenoSense	1285	Clinical	VS_12		200.0	6.5	221.0	2.1	2.0	2.5	-	-	-	-	S	-	-	-	-	-	-	-	-	-	-	-	-	-	-	R	-	-	-	-	-	-	-	K	-	-	-	E	-	-	R	-
73565	23922	B	PhenoSense	1285	Clinical	VS_13		13.0	5.9	1000.0	3.2	1.8	4.3	-	-	-	-	-	-	-	-	-	-	-	-	-	-	-	-	-	-	-	R	-	-	-	-	-	-	-	K	-	-	-	E	-	-	R	-
73567	23923	B	PhenoSense	1285	Clinical	VS_14		200.0	5.2	9.6	2.6	2.1	1.1	-	-	-	-	-	-	-	-	-	-	-	-	-	-	-	-	-	-	-	R	-	-	-	-	-	-	-	-	-	-	-	E	-	-	-	-
73569	23924	B	PhenoSense	1285	Clinical	VS_15a		3.6	2.7	58.0	3.6	1.6	2.0	-	V	-	-	-	-	-	-	-	-	-	-	-	-	-	-	-	-	-	R	-	-	-	-	-	-	-	-	-	-	-	-	-	-	I	-
73571	23924	B	PhenoSense	1285	Clinical	VS_15b		4.5	4.0	344.0	4.1	1.6	3.0	-	V	-	-	-	-	-	-	-	-	-	-	-	-	-	-	-	-	-	R	-	-	-	G	-	-	-	-	-	-	-	-	-	-	I	-
75717	4900	B	PhenoSense	1285	Clinical	CA57630		6.4	3.6	490.0	2.6	2.0	5.5	-	-	-	-	-	-	-	-	-	-	-	-	-	-	-	-	-	-	-	-	-	-	-	-	-	-	-	-	-	-	-	-	-	-	-	-
75717	4900	B	PhenoSense	1285	Clinical	CA57630		4.0	3.6	490.0	2.6	2.0	5.5	-	-	-	-	-	-	-	-	-	-	-	-	-	-	-	-	-	-	-	-	-	-	-	-	-	-	-	-	-	-	-	-	-	-	-	-
75719	5695	B	PhenoSense	1285	Clinical	CA57632		1.3	1.1	2.3	1.3	1.2	1.4	-	-	-	-	-	-	-	-	-	-	-	-	-	-	-	-	-	-	-	-	-	-	-	-	-	-	-	-	-	-	-	-	-	-	-	-
75719	5695	B	PhenoSense	1285	Clinical	CA57632		1.1	1.1	2.3	1.3	1.2	1.4	-	-	-	-	-	-	-	-	-	-	-	-	-	-	-	-	-	-	-	-	-	-	-	-	-	-	-	-	-	-	-	-	-	-	-	-
75739	1169	B	PhenoSense	1285	Clinical	CA57652		200.0	2.8	0.5	1.0	1.5	0.6	-	-	-	-	-	-	-	-	-	-	-	-	-	-	-	-	-	-	-	-	-	-	-	-	-	-	-	-	-	-	-	-	-	-	-	-
76231	25049	B	PhenoSense	1285	Clinical	CA58144		1.0	0.9	0.8	0.9	0.9	0.8	-	-	-	-	-	D	-	-	-	-	-	-	-	-	-	-	-	-	-	-	-	-	-	-	-	-	-	-	-	-	-	-	-	-	-	-
76231	25049	B	PhenoSense	1285	Clinical	CA58144		0.9	0.9	0.8	0.9	0.9	0.8	-	-	-	-	-	D	-	-	-	-	-	-	-	-	-	-	-	-	-	-	-	-	-	-	-	-	-	-	-	-	-	-	-	-	-	-
77322	1456	B	PhenoSense	1285	Clinical	CA59237		200.0	8.0	17.0	2.2	2.0	1.6	-	-	-	-	-	-	-	-	-	-	-	-	-	-	-	-	-	-	-	-	-	-	-	-	-	-	-	-	-	-	-	-	-	-	I	-
77322	1456	B	PhenoSense	1285	Clinical	CA59237		200.0	8.0	17.0	2.2	2.0	1.6	-	-	-	-	-	-	-	-	-	-	-	-	-	-	-	-	-	-	-	-	-	-	-	-	-	-	-	-	-	-	-	-	-	-	I	-
77372	1443	B	PhenoSense	1285	Clinical	CA59287		200.0	6.8	2.4	1.8	2.3	0.6	-	-	-	-	-	-	-	-	-	-	-	-	-	-	-	-	-	-	-	-	-	-	-	-	-	-	-	-	-	-	-	-	-	-	-	-
77372	1443	B	PhenoSense	1285	Clinical	CA59287		200.0	6.8	2.4	1.8	2.3	0.6	-	-	-	-	-	-	-	-	-	-	-	-	-	-	-	-	-	-	-	-	-	-	-	-	-	-	-	-	-	-	-	-	-	-	-	-
77418	18404	B	PhenoSense	1285	Clinical	CA59333		0.8	0.8	2.2	0.6	0.9	0.9	-	-	-	-	-	-	-	-	-	-	-	-	-	-	-	-	-	-	-	-	-	-	-	-	-	-	-	-	-	-	-	-	-	-	I	-
77418	18404	B	PhenoSense	1285	Clinical	CA59333		1.0	0.8	2.2	0.6	0.9	0.9	-	-	-	-	-	-	-	-	-	-	-	-	-	-	-	-	-	-	-	-	-	-	-	-	-	-	-	-	-	-	-	-	-	-	I	-
78857	5630	B	PhenoSense	1285	Clinical	CA60774		8.6	3.1	0.7	1.3	2.1	2.5	-	-	-	-	-	-	-	-	-	-	-	-	-	-	-	-	-	-	-	-	-	-	-	-	-	-	-	-	-	-	-	-	-	-	-	-
78857	5630	B	PhenoSense	1285	Clinical	CA60774		6.8	3.1	0.7	1.3	2.1	2.5	-	-	-	-	-	-	-	-	-	-	-	-	-	-	-	-	-	-	-	-	-	-	-	-	-	-	-	-	-	-	-	-	-	-	-	-
79041	26252	B	PhenoSense	1285	Clinical	CA60958		0.8	0.8	0.7	0.9	0.9	0.9	-	-	-	-	-	-	-	-	-	-	-	-	-	-	-	-	-	-	-	-	-	-	-	-	-	-	-	-	-	-	-	-	-	-	-	-
79041	26252	B	PhenoSense	1285	Clinical	CA60958		0.9	0.8	0.7	0.9	0.9	0.9	-	-	-	-	-	-	-	-	-	-	-	-	-	-	-	-	-	-	-	-	-	-	-	-	-	-	-	-	-	-	-	-	-	-	-	-
79459	6361	B	PhenoSense	1285	Clinical	CA59609		7.5	6.3	500.0	5.3	2.0	5.3	-	-	-	-	-	DN	-	-	-	-	-	-	-	-	-	-	-	-	-	R	-	-	-	-	-	-	-	-	-	-	-	-	-	-	-	-
79459	6361	B	PhenoSense	1285	Clinical	CA59609		8.7	6.3	500.0	5.3	2.0	5.3	-	-	-	-	-	DN	-	-	-	-	-	-	-	-	-	-	-	-	-	R	-	-	-	-	-	-	-	-	-	-	-	-	-	-	-	-
81792	27687	B	PhenoSense	1285	Clinical	NY051		200.0	3.0	0.8	0.9	1.3	0.5	-	-	-	-	-	-	-	-	-	-	-	-	-	-	-	V	-	-	-	-	-	-	-	-	-	-	-	-	-	-	-	-	-	-	I	-
81792	27687	B	PhenoSense	1285	Clinical	NY051		200.0	3.0	0.8	0.9	1.3	0.5	-	-	-	-	-	-	-	-	-	-	-	-	-	-	-	V	-	-	-	-	-	-	-	-	-	-	-	-	-	-	-	-	-	-	I	-
81794	27688	B	PhenoSense	1285	Clinical	NY052		1.0	1.0	0.9	1.2	1.1	0.8	-	-	-	-	-	-	-	-	-	-	-	-	-	-	-	-	-	-	-	-	-	-	-	-	-	-	-	-	-	-	-	-	-	-	I	-
81794	27688	B	PhenoSense	1285	Clinical	NY052		1.1	1.0	0.9	1.2	1.1	0.8	-	-	-	-	-	-	-	-	-	-	-	-	-	-	-	-	-	-	-	-	-	-	-	-	-	-	-	-	-	-	-	-	-	-	I	-
81796	27689	B	PhenoSense	1285	Clinical	NY053		3.7	3.4	550.0	2.5	1.4	6.6	-	-	-	-	-	-	-	-	-	-	-	-	-	-	-	-	-	-	-	R	-	-	-	-	-	-	-	-	-	-	-	-	-	-	-	-
81796	27689	B	PhenoSense	1285	Clinical	NY053		2.3	3.4	550.0	2.5	1.4	6.6	-	-	-	-	-	-	-	-	-	-	-	-	-	-	-	-	-	-	-	R	-	-	-	-	-	-	-	-	-	-	-	-	-	-	-	-
81798	27690	B	PhenoSense	1285	Clinical	NY054		0.9	1.2	1.3	1.0	1.2	1.0	-	-	-	-	-	-	-	-	-	-	-	-	-	-	-	-	-	-	-	-	-	-	-	-	-	-	-	-	-	-	-	-	-	-	I	-
81798	27690	B	PhenoSense	1285	Clinical	NY054		0.9	1.2	1.3	1.0	1.2	1.0	-	-	-	-	-	-	-	-	-	-	-	-	-	-	-	-	-	-	-	-	-	-	-	-	-	-	-	-	-	-	-	-	-	-	I	-
81800	27691	B	PhenoSense	1285	Clinical	NY055		200.0	2.8	1.3	0.9	1.2	0.5	-	-	-	-	-	-	-	-	-	-	R	-	-	-	-	-	-	-	-	R	-	-	-	-	-	-	-	-	-	-	-	-	-	-	-	-
81800	27691	B	PhenoSense	1285	Clinical	NY055		200.0	2.8	1.3	0.9	1.2	0.5	-	-	-	-	-	-	-	-	-	-	R	-	-	-	-	-	-	-	-	R	-	-	-	-	-	-	-	-	-	-	-	-	-	-	-	-
81802	27692	B	PhenoSense	1285	Clinical	CA060001		200.0	2.9	2.7	1.0	1.3	0.7	-	-	-	-	-	-	-	-	-	-	-	-	-	-	-	-	-	-	-	-	-	-	-	-	-	-	-	-	-	-	-	-	-	-	-	-
81802	27692	B	PhenoSense	1285	Clinical	CA060001		200.0	2.9	2.7	1.0	1.3	0.7	-	-	-	-	-	-	-	-	-	-	-	-	-	-	-	-	-	-	-	-	-	-	-	-	-	-	-	-	-	-	-	-	-	-	-	-
81804	27693	B	PhenoSense	1285	Clinical	CA060002		200.0	10.0	37.0	3.5	2.3	1.2	-	-	-	-	-	-	-	-	-	-	-	-	-	-	-	-	-	-	-	-	-	-	-	-	-	-	-	-	-	-	-	-	-	-	-	-
81804	27693	B	PhenoSense	1285	Clinical	CA060002		200.0	10.0	37.0	3.5	2.3	1.2	-	-	-	-	-	-	-	-	-	-	-	-	-	-	-	-	-	-	-	-	-	-	-	-	-	-	-	-	-	-	-	-	-	-	-	-
81806	27694	B	PhenoSense	1285	Clinical	CA060003		200.0	6.1	35.0	2.4	1.6	1.3	-	-	-	-	-	-	-	-	-	-	-	-	-	-	-	-	-	-	-	R	-	-	-	-	-	-	-	K	-	-	-	E	-	-	-	-
81806	27694	B	PhenoSense	1285	Clinical	CA060003		200.0	6.1	35.0	2.4	1.6	1.3	-	-	-	-	-	-	-	-	-	-	-	-	-	-	-	-	-	-	-	R	-	-	-	-	-	-	-	K	-	-	-	E	-	-	-	-
81808	27692	B	PhenoSense	1285	Clinical	CA060004		200.0	3.0	0.3	0.8	1.5	0.6	-	-	-	-	-	-	-	-	-	-	-	-	-	-	-	-	-	-	-	-	-	-	-	-	-	-	-	-	-	-	-	-	-	-	-	-
81810	27696	B	PhenoSense	1285	Clinical	CA060005		2.9	1.7	51.0	1.8	1.2	1.5	L	-	-	-	-	-	-	-	-	-	-	-	-	-	-	-	-	-	-	-	-	-	-	-	-	-	-	-	-	-	-	-	-	-	I	-
81812	27692	B	PhenoSense	1285	Clinical	CA060006		200.0	3.7	5.7	1.6	1.4	1.2	-	-	-	-	-	-	-	-	-	-	-	-	-	-	-	-	-	-	-	-	-	-	-	-	-	-	-	-	-	-	-	-	-	-	-	-
81812	27692	B	PhenoSense	1285	Clinical	CA060006		200.0	3.7	5.7	1.6	1.4	1.2	-	-	-	-	-	-	-	-	-	-	-	-	-	-	-	-	-	-	-	-	-	-	-	-	-	-	-	-	-	-	-	-	-	-	-	-
81814	27698	B	PhenoSense	1285	Clinical	CA060007		4.1	0.9	0.4	0.9	0.7	0.5	-	-	-	S	-	-	-	-	-	-	-	-	-	-	-	-	-	-	-	-	-	-	-	-	-	-	-	-	-	-	-	-	-	-	I	-
81814	27698	B	PhenoSense	1285	Clinical	CA060007		3.1	0.9	0.4	0.9	0.7	0.5	-	-	-	S	-	-	-	-	-	-	-	-	-	-	-	-	-	-	-	-	-	-	-	-	-	-	-	-	-	-	-	-	-	-	I	-
81816	27699	B	PhenoSense	1285	Clinical	CA060008		200.0	8.1	124.0	2.5	2.2	2.1	-	-	-	-	-	-	-	-	-	-	R	-	-	-	-	-	-	-	-	-	-	-	-	-	-	-	-	K	-	-	-	E	-	-	-	-
81816	27699	B	PhenoSense	1285	Clinical	CA060008		200.0	8.1	124.0	2.5	2.2	2.1	-	-	-	-	-	-	-	-	-	-	R	-	-	-	-	-	-	-	-	-	-	-	-	-	-	-	-	K	-	-	-	E	-	-	-	-
81818	27700	B	PhenoSense	1285	Clinical	CA060009		200.0	5.0	23.0	1.4	1.4	1.2	-	-	-	-	-	-	-	-	-	-	-	-	-	-	-	-	-	-	-	-	-	-	-	-	-	-	-	-	-	-	-	-	-	-	-	-
81818	27700	B	PhenoSense	1285	Clinical	CA060009		200.0	5.0	23.0	1.4	1.4	1.2	-	-	-	-	-	-	-	-	-	-	-	-	-	-	-	-	-	-	-	-	-	-	-	-	-	-	-	-	-	-	-	-	-	-	-	-
81820	27701	B	PhenoSense	1285	Clinical	CA060010		200.0	6.9	3.4	2.9	2.5	0.5	-	-	-	-	-	-	-	-	-	-	-	-	-	-	-	-	-	-	-	R	-	-	-	-	-	-	-	-	-	-	-	-	-	-	L	-
81820	27701	B	PhenoSense	1285	Clinical	CA060010		200.0	6.9	3.4	2.9	2.5	0.5	-	-	-	-	-	-	-	-	-	-	-	-	-	-	-	-	-	-	-	R	-	-	-	-	-	-	-	-	-	-	-	-	-	-	L	-
81822	27702	B	PhenoSense	1285	Clinical	CA060011		200.0	18.0	400.0	7.6	6.8	6.9	-	-	-	-	-	-	-	-	-	-	-	-	-	-	-	-	-	-	-	-	-	-	-	-	-	-	-	-	-	-	-	-	-	-	-	-
81822	27702	B	PhenoSense	1285	Clinical	CA060011		200.0	18.0	400.0	7.6	6.8	6.9	-	-	-	-	-	-	-	-	-	-	-	-	-	-	-	-	-	-	-	-	-	-	-	-	-	-	-	-	-	-	-	-	-	-	-	-
81824	27703	B	PhenoSense	1285	Clinical	CA060012		200.0	7.4	5.8	2.0	2.5	0.6	-	-	-	-	-	-	-	-	-	-	-	-	-	-	-	-	-	-	-	-	-	-	-	-	-	-	-	-	-	-	-	-	-	-	-	-
81824	27703	B	PhenoSense	1285	Clinical	CA060012		200.0	7.4	5.8	2.0	2.5	0.6	-	-	-	-	-	-	-	-	-	-	-	-	-	-	-	-	-	-	-	-	-	-	-	-	-	-	-	-	-	-	-	-	-	-	-	-
81826	27704	B	PhenoSense	1285	Clinical	NYC0510		1.1	1.4	11.0	1.1	0.9	1.8	-	-	-	-	-	-	-	-	-	-	-	-	-	-	-	-	-	-	-	-	-	-	-	-	-	-	-	-	-	-	-	-	-	-	-	-
81826	27704	B	PhenoSense	1285	Clinical	NYC0510		0.8	1.4	11.0	1.1	0.9	1.8	-	-	-	-	-	-	-	-	-	-	-	-	-	-	-	-	-	-	-	-	-	-	-	-	-	-	-	-	-	-	-	-	-	-	-	-
81828	27705	B	PhenoSense	1285	Clinical	NY0511		200.0	2.8	0.5	0.7	1.1	0.5	-	-	-	-	-	-	-	-	-	-	-	-	-	-	-	-	-	-	-	-	-	-	-	-	-	-	-	-	-	-	-	-	-	-	-	-
81828	27705	B	PhenoSense	1285	Clinical	NY0511		200.0	2.8	0.5	0.7	1.1	0.5	-	-	-	-	-	-	-	-	-	-	-	-	-	-	-	-	-	-	-	-	-	-	-	-	-	-	-	-	-	-	-	-	-	-	-	-
81832	27707	B	PhenoSense	1285	Clinical	NY0513		200.0	4.1	0.5	0.9	1.5	0.6	-	-	-	-	-	-	-	-	-	-	-	-	-	-	-	-	-	-	-	-	-	-	-	-	-	-	-	-	-	-	-	-	-	-	I	-
81832	27707	B	PhenoSense	1285	Clinical	NY0513		200.0	4.1	0.5	0.9	1.5	0.6	-	-	-	-	-	-	-	-	-	-	-	-	-	-	-	-	-	-	-	-	-	-	-	-	-	-	-	-	-	-	-	-	-	-	I	-
81834	27708	B	PhenoSense	1285	Clinical	NY0514		200.0	20.0	0.6	1.2	2.9	0.7	-	-	N	-	-	-	-	-	-	-	-	-	-	-	-	-	-	-	-	-	A	-	-	-	-	-	-	A	-	-	-	-	-	-	-	-
81834	27708	B	PhenoSense	1285	Clinical	NY0514		200.0	20.0	0.6	1.2	2.9	0.7	-	-	N	-	-	-	-	-	-	-	-	-	-	-	-	-	-	-	-	-	A	-	-	-	-	-	-	A	-	-	-	-	-	-	-	-
81836	27709	B	PhenoSense	1285	Clinical	NY0515		200.0	2.7	0.4	0.7	1.4	0.4	-	-	-	-	-	-	-	-	-	-	-	-	-	-	-	-	-	-	-	-	-	-	-	-	-	-	-	-	-	-	-	-	-	-	I	-
81836	27709	B	PhenoSense	1285	Clinical	NY0515		200.0	2.7	0.4	0.7	1.4	0.4	-	-	-	-	-	-	-	-	-	-	-	-	-	-	-	-	-	-	-	-	-	-	-	-	-	-	-	-	-	-	-	-	-	-	I	-
81840	27711	B	PhenoSense	1285	Clinical	NY0518		0.8	0.9	1.2	1.1	0.9	0.9	-	-	-	-	-	-	-	-	-	-	-	-	-	-	-	-	-	-	-	-	-	-	-	-	-	-	-	-	-	-	-	-	-	-	-	-
81840	27711	B	PhenoSense	1285	Clinical	NY0518		0.9	0.9	1.2	1.1	0.9	0.9	-	-	-	-	-	-	-	-	-	-	-	-	-	-	-	-	-	-	-	-	-	-	-	-	-	-	-	-	-	-	-	-	-	-	-	-
81842	27712	B	PhenoSense	1285	Clinical	NY0519		0.8	0.8	1.2	0.8	0.9	0.9	-	-	-	-	-	-	-	-	-	-	-	-	-	-	-	-	-	-	-	-	-	-	-	-	-	-	-	-	-	-	-	-	-	-	-	-
81842	27712	B	PhenoSense	1285	Clinical	NY0519		0.9	0.8	1.2	0.8	0.9	0.9	-	-	-	-	-	-	-	-	-	-	-	-	-	-	-	-	-	-	-	-	-	-	-	-	-	-	-	-	-	-	-	-	-	-	-	-
81844	27713	B	PhenoSense	1285	Clinical	NY0520		200.0	5.6	4.9	1.6	1.7	1.1	-	-	-	-	-	-	-	-	-	-	-	-	-	-	-	-	-	-	-	-	-	-	-	-	-	-	-	-	-	-	-	-	-	-	-	-
81844	27713	B	PhenoSense	1285	Clinical	NY0520		200.0	5.6	4.9	1.6	1.7	1.1	-	-	-	-	-	-	-	-	-	-	-	-	-	-	-	-	-	-	-	-	-	-	-	-	-	-	-	-	-	-	-	-	-	-	-	-
81848	27717	B	PhenoSense	1285	Clinical	NY0522		200.0	5.4	5.8	1.7	1.6	0.6	-	-	-	-	-	-	-	-	-	-	-	-	-	-	-	-	-	-	-	-	-	-	-	-	-	-	S	-	-	-	-	-	-	-	I	-
81848	27717	B	PhenoSense	1285	Clinical	NY0522		200.0	5.4	5.8	1.7	1.6	0.6	-	-	-	-	-	-	-	-	-	-	-	-	-	-	-	-	-	-	-	-	-	-	-	-	-	-	S	-	-	-	-	-	-	-	I	-
81850	27718	B	PhenoSense	1285	Clinical	NY0523		200.0	2.6	1.1	0.9	1.1	0.8	-	-	-	-	-	-	-	-	-	-	-	-	-	-	-	-	-	-	-	R	-	-	-	-	-	-	-	-	-	-	-	-	-	-	-	-
81850	27718	B	PhenoSense	1285	Clinical	NY0523		200.0	2.6	1.1	0.9	1.1	0.8	-	-	-	-	-	-	-	-	-	-	-	-	-	-	-	-	-	-	-	R	-	-	-	-	-	-	-	-	-	-	-	-	-	-	-	-
81852	27719	B	PhenoSense	1285	Clinical	NY0524		1.1	0.7	0.9	0.9	1.1	0.9	-	-	-	-	-	-	-	-	-	-	-	-	-	-	-	-	-	-	-	-	-	-	-	-	-	-	-	-	-	-	-	-	-	-	I	-
81852	27719	B	PhenoSense	1285	Clinical	NY0524		0.8	0.7	0.9	0.9	1.1	0.9	-	-	-	-	-	-	-	-	-	-	-	-	-	-	-	-	-	-	-	-	-	-	-	-	-	-	-	-	-	-	-	-	-	-	I	-
81854	27720	B	PhenoSense	1285	Clinical	NY0525		1.2	1.1	1.0	1.0	1.1	1.1	-	-	-	-	-	-	-	-	-	-	-	-	-	-	-	-	-	-	-	-	-	-	-	-	-	-	-	-	-	-	-	-	-	-	-	-
81854	27720	B	PhenoSense	1285	Clinical	NY0525		1.3	1.1	1.0	1.0	1.1	1.1	-	-	-	-	-	-	-	-	-	-	-	-	-	-	-	-	-	-	-	-	-	-	-	-	-	-	-	-	-	-	-	-	-	-	-	-
81856	27721	B	PhenoSense	1285	Clinical	NY0526		0.6	0.8	0.3	1.0	1.0	0.7	-	-	-	-	-	-	-	-	-	-	-	-	-	-	-	-	-	-	S	-	-	-	-	-	-	-	-	-	-	-	-	-	-	-	-	-
81856	27721	B	PhenoSense	1285	Clinical	NY0526		0.6	0.8	0.3	1.0	1.0	0.7	-	-	-	-	-	-	-	-	-	-	-	-	-	-	-	-	-	-	S	-	-	-	-	-	-	-	-	-	-	-	-	-	-	-	-	-
81858	27722	B	PhenoSense	1285	Clinical	NY0527		200.0	2.4	0.5	0.8	1.7	0.6	-	-	-	-	-	-	-	-	-	-	-	-	-	-	-	-	-	-	-	-	-	-	-	-	-	-	-	-	-	-	-	R	-	-	E	-
81858	27722	B	PhenoSense	1285	Clinical	NY0527		200.0	2.4	0.5	0.8	1.7	0.6	-	-	-	-	-	-	-	-	-	-	-	-	-	-	-	-	-	-	-	-	-	-	-	-	-	-	-	-	-	-	-	R	-	-	E	-
81860	27723	B	PhenoSense	1285	Clinical	NY0528		200.0	5.5	40.0	1.9	1.4	1.6	-	-	-	-	-	-	-	-	-	-	-	-	-	-	-	-	-	-	-	-	-	-	-	-	-	-	-	-	-	-	-	-	-	-	-	-
81860	27723	B	PhenoSense	1285	Clinical	NY0528		200.0	5.5	40.0	1.9	1.4	1.6	-	-	-	-	-	-	-	-	-	-	-	-	-	-	-	-	-	-	-	-	-	-	-	-	-	-	-	-	-	-	-	-	-	-	-	-
81862	27724	B	PhenoSense	1285	Clinical	NY0529		4.5	2.0	14.0	2.1	1.6	1.5	-	-	-	-	-	K	-	-	-	-	-	-	-	-	-	-	-	-	-	-	-	-	-	-	-	-	-	-	-	-	-	-	-	-	I	-
81862	27724	B	PhenoSense	1285	Clinical	NY0529		3.7	2.0	14.0	2.1	1.6	1.5	-	-	-	-	-	K	-	-	-	-	-	-	-	-	-	-	-	-	-	-	-	-	-	-	-	-	-	-	-	-	-	-	-	-	I	-
81864	27725	B	PhenoSense	1285	Clinical	NY0530		0.8	0.9	0.9	1.0	0.8	0.9	-	-	-	-	-	-	-	-	-	-	-	-	-	-	-	-	-	-	-	-	-	-	-	-	-	-	-	-	-	-	-	-	-	-	-	-
81864	27725	B	PhenoSense	1285	Clinical	NY0530		0.6	0.9	0.9	1.0	0.8	0.9	-	-	-	-	-	-	-	-	-	-	-	-	-	-	-	-	-	-	-	-	-	-	-	-	-	-	-	-	-	-	-	-	-	-	-	-
81866	27726	B	PhenoSense	1285	Clinical	NY056		0.7	0.7	0.9	0.9	0.7	0.9	-	-	-	-	-	-	-	-	-	-	-	-	-	-	-	-	-	-	-	-	-	-	-	-	-	-	-	-	-	-	-	-	-	-	-	-
81866	27726	B	PhenoSense	1285	Clinical	NY056		0.7	0.7	0.9	0.9	0.7	0.9	-	-	-	-	-	-	-	-	-	-	-	-	-	-	-	-	-	-	-	-	-	-	-	-	-	-	-	-	-	-	-	-	-	-	-	-
81868	27727	B	PhenoSense	1285	Clinical	NY057		200.0	6.2	2.7	2.7	1.9	0.9	-	-	-	-	-	K	-	-	-	-	-	-	-	-	-	-	-	-	-	R	-	-	-	-	-	-	-	-	-	-	-	-	-	-	M	-
81868	27727	B	PhenoSense	1285	Clinical	NY057		200.0	6.2	2.7	2.7	1.9	0.9	-	-	-	-	-	K	-	-	-	-	-	-	-	-	-	-	-	-	-	R	-	-	-	-	-	-	-	-	-	-	-	-	-	-	M	-
81870	27728	B	PhenoSense	1285	Clinical	NY058		1.0	0.8	0.7	0.8	1.0	0.7	-	-	-	-	-	-	-	-	-	-	-	-	-	-	-	-	-	-	-	T	-	-	-	-	-	-	-	-	-	-	-	-	-	-	-	-
81870	27728	B	PhenoSense	1285	Clinical	NY058		0.9	0.8	0.7	0.8	1.0	0.7	-	-	-	-	-	-	-	-	-	-	-	-	-	-	-	-	-	-	-	T	-	-	-	-	-	-	-	-	-	-	-	-	-	-	-	-
81874	9985	B	PhenoSense	1285	Clinical	CA63792		1.4	1.2	1.3	1.3	1.2	0.9	-	-	-	-	-	-	-	-	-	-	-	-	-	-	-	-	-	-	-	R	-	-	-	-	-	-	-	-	-	-	-	-	-	-	I	-
81874	9985	B	PhenoSense	1285	Clinical	CA63792		1.3	1.2	1.3	1.3	1.2	0.9	-	-	-	-	-	-	-	-	-	-	-	-	-	-	-	-	-	-	-	R	-	-	-	-	-	-	-	-	-	-	-	-	-	-	I	-
81876	8437	B	PhenoSense	1285	Clinical	CA63794		1.6	2.5	3.1	1.4	1.2	0.8	-	-	-	-	-	-	-	-	-	-	-	-	-	-	-	-	-	-	-	-	-	-	-	-	-	-	-	-	-	-	-	-	-	-	-	-
81876	8437	B	PhenoSense	1285	Clinical	CA63794		1.5	2.5	3.1	1.4	1.2	0.8	-	-	-	-	-	-	-	-	-	-	-	-	-	-	-	-	-	-	-	-	-	-	-	-	-	-	-	-	-	-	-	-	-	-	-	-
81878	4323	B	PhenoSense	1285	Clinical	CA63796		200.0	11.0	9.9	3.5	4.0	1.4	-	-	-	-	-	EK	-	-	-	-	-	-	-	-	-	-	-	-	-	-	-	-	-	-	-	-	-	-	-	-	-	-	-	-	VIM	EQK
81878	4323	B	PhenoSense	1285	Clinical	CA63796		200.0	11.0	9.9	3.5	4.0	1.4	-	-	-	-	-	EK	-	-	-	-	-	-	-	-	-	-	-	-	-	-	-	-	-	-	-	-	-	-	-	-	-	-	-	-	VIM	EQK
81882	6799	B	PhenoSense	1285	Clinical	CA63800		200.0	3.9	1.0	1.3	1.6	0.2	-	-	-	-	-	-	-	-	-	-	-	-	-	-	-	-	-	-	-	-	-	-	-	-	-	-	-	-	-	-	-	-	-	-	-	-
81882	6799	B	PhenoSense	1285	Clinical	CA63800		200.0	3.9	1.0	1.3	1.6	0.2	-	-	-	-	-	-	-	-	-	-	-	-	-	-	-	-	-	-	-	-	-	-	-	-	-	-	-	-	-	-	-	-	-	-	-	-
81886	23784	B	PhenoSense	1285	Clinical	CA63804		0.9	0.8	0.6	0.8	0.8	0.8	-	-	-	-	-	K	-	-	-	VA	R	-	-	-	-	-	-	-	-	-	-	-	-	-	-	-	-	-	-	-	-	-	-	-	-	-
81886	23784	B	PhenoSense	1285	Clinical	CA63804		0.8	0.8	0.6	0.8	0.8	0.8	-	-	-	-	-	K	-	-	-	VA	R	-	-	-	-	-	-	-	-	-	-	-	-	-	-	-	-	-	-	-	-	-	-	-	-	-
81888	8042	B	PhenoSense	1285	Clinical	CA63806		200.0	10.0	340.0	4.7	2.9	2.2	-	-	-	-	-	-	-	-	-	-	-	-	-	-	-	-	-	-	-	-	-	-	-	-	-	-	-	-	-	-	-	-	-	-	I	-
81888	8042	B	PhenoSense	1285	Clinical	CA63806		200.0	10.0	340.0	4.7	2.9	2.2	-	-	-	-	-	-	-	-	-	-	-	-	-	-	-	-	-	-	-	-	-	-	-	-	-	-	-	-	-	-	-	-	-	-	I	-
81890	17605	B	PhenoSense	1285	Clinical	CA63808		1.0	0.9	1.2	0.9	0.9	0.9	-	-	-	-	-	-	-	-	-	-	-	-	-	-	-	-	-	-	-	-	-	-	-	-	-	-	-	-	-	-	-	-	-	-	-	-
81890	17605	B	PhenoSense	1285	Clinical	CA63808		1.1	0.9	1.2	0.9	0.9	0.9	-	-	-	-	-	-	-	-	-	-	-	-	-	-	-	-	-	-	-	-	-	-	-	-	-	-	-	-	-	-	-	-	-	-	-	-
81892	5321	B	PhenoSense	1285	Clinical	CA63810		2.8	3.2	11.0	2.0	1.5	1.1	-	-	-	-	-	-	-	-	-	-	-	-	-	-	-	-	-	-	-	R	-	-	-	-	-	-	-	-	-	-	-	-	-	-	-	-
81892	5321	B	PhenoSense	1285	Clinical	CA63810		4.5	3.2	11.0	2.0	1.5	1.1	-	-	-	-	-	-	-	-	-	-	-	-	-	-	-	-	-	-	-	R	-	-	-	-	-	-	-	-	-	-	-	-	-	-	-	-
81896	1850	B	PhenoSense	1285	Clinical	CA63814		3.4	6.1	470.0	2.6	1.5	3.6	-	-	-	-	-	D	P	-	-	-	-	-	-	-	-	-	-	-	-	-	-	-	-	-	-	-	-	-	-	-	-	-	-	-	-	-
81896	1850	B	PhenoSense	1285	Clinical	CA63814		5.6	6.1	470.0	2.6	1.5	3.6	-	-	-	-	-	D	P	-	-	-	-	-	-	-	-	-	-	-	-	-	-	-	-	-	-	-	-	-	-	-	-	-	-	-	-	-
81900	14395	B	PhenoSense	1285	Clinical	CA63818		5.0	5.4	270.0	4.4	1.8	5.1	-	-	-	-	-	-	-	-	-	-	-	-	-	-	-	-	-	-	-	-	-	-	-	-	-	-	-	-	-	-	-	-	-	-	-	-
81900	14395	B	PhenoSense	1285	Clinical	CA63818		6.8	5.4	270.0	4.4	1.8	5.1	-	-	-	-	-	-	-	-	-	-	-	-	-	-	-	-	-	-	-	-	-	-	-	-	-	-	-	-	-	-	-	-	-	-	-	-
81902	23793	B	PhenoSense	1285	Clinical	CA63820		200.0	2.3	5.2	1.3	1.3	0.9	H	-	-	S	-	-	-	-	-	-	-	-	-	-	-	-	-	-	-	-	-	-	-	WG	-	-	-	-	-	-	-	-	-	-	-	-
81902	23793	B	PhenoSense	1285	Clinical	CA63820		200.0	2.3	5.2	1.3	1.3	0.9	H	-	-	S	-	-	-	-	-	-	-	-	-	-	-	-	-	-	-	-	-	-	-	WG	-	-	-	-	-	-	-	-	-	-	-	-
81904	8334	B	PhenoSense	1285	Clinical	CA63822		5.3	2.6	2.5	2.2	1.6	1.5	-	-	-	-	-	-	-	-	-	-	-	-	-	-	-	-	-	-	-	-	-	-	-	-	-	-	-	-	-	-	-	-	-	-	-	-
81904	8334	B	PhenoSense	1285	Clinical	CA63822		7.2	2.6	2.5	2.2	1.6	1.5	-	-	-	-	-	-	-	-	-	-	-	-	-	-	-	-	-	-	-	-	-	-	-	-	-	-	-	-	-	-	-	-	-	-	-	-
81906	9961	B	PhenoSense	1285	Clinical	CA63824		0.7	0.9	0.6	1.0	0.9	0.8	-	-	-	-	-	D	-	-	-	-	KR	-	-	-	-	-	-	-	-	-	-	-	-	-	-	-	-	-	-	-	-	-	-	-	-	-
81906	9961	B	PhenoSense	1285	Clinical	CA63824		0.7	0.9	0.6	1.0	0.9	0.8	-	-	-	-	-	D	-	-	-	-	KR	-	-	-	-	-	-	-	-	-	-	-	-	-	-	-	-	-	-	-	-	-	-	-	-	-
81908	22194	B	PhenoSense	1285	Clinical	CA63826		1.2	1.0	1.0	0.8	1.1	0.7	-	-	-	-	-	-	-	-	-	-	-	-	-	-	-	-	-	-	-	-	-	-	-	-	-	-	-	-	-	-	-	KR	-	-	I	-
81908	22194	B	PhenoSense	1285	Clinical	CA63826		1.1	1.0	1.0	0.8	1.1	0.7	-	-	-	-	-	-	-	-	-	-	-	-	-	-	-	-	-	-	-	-	-	-	-	-	-	-	-	-	-	-	-	KR	-	-	I	-
81910	4518	B	PhenoSense	1285	Clinical	CA63828		6.7	5.0	2400.0	8.7	3.1	4.7	-	-	-	-	-	-	-	-	-	-	-	-	-	-	-	-	-	-	-	-	-	-	-	-	-	-	-	-	-	-	-	-	-	-	-	-
81910	4518	B	PhenoSense	1285	Clinical	CA63828		7.8	5.0	2400.0	8.7	3.1	4.7	-	-	-	-	-	-	-	-	-	-	-	-	-	-	-	-	-	-	-	-	-	-	-	-	-	-	-	-	-	-	-	-	-	-	-	-
81912	5617	B	PhenoSense	1285	Clinical	CA63830		200.0	6.8	32.0	2.3	1.8	2.0	-	-	-	-	-	K	-	-	-	-	-	-	-	-	-	-	-	-	-	KR	-	-	-	-	-	-	-	-	-	-	-	-	-	-	-	-
81912	5617	B	PhenoSense	1285	Clinical	CA63830		200.0	6.8	32.0	2.3	1.8	2.0	-	-	-	-	-	K	-	-	-	-	-	-	-	-	-	-	-	-	-	KR	-	-	-	-	-	-	-	-	-	-	-	-	-	-	-	-
81914	14383	B	PhenoSense	1285	Clinical	CA63832		200.0	25.0	500.0	23.0	8.6	14.0	-	-	-	-	-	-	-	-	-	-	-	-	-	-	-	-	-	-	-	-	-	-	-	-	-	-	-	-	-	-	-	-	-	-	-	-
81914	14383	B	PhenoSense	1285	Clinical	CA63832		200.0	25.0	500.0	23.0	8.6	14.0	-	-	-	-	-	-	-	-	-	-	-	-	-	-	-	-	-	-	-	-	-	-	-	-	-	-	-	-	-	-	-	-	-	-	-	-
81916	16219	B	PhenoSense	1285	Clinical	CA63834		0.8	0.8	0.6	0.8	0.4	0.6	-	-	-	-	-	-	-	-	-	-	-	-	-	-	-	-	-	-	-	-	-	-	-	-	-	-	-	-	-	-	-	-	-	-	VI	-
81916	16219	B	PhenoSense	1285	Clinical	CA63834		1.0	0.8	0.6	0.8	0.4	0.6	-	-	-	-	-	-	-	-	-	-	-	-	-	-	-	-	-	-	-	-	-	-	-	-	-	-	-	-	-	-	-	-	-	-	VI	-
81918	5481	B	PhenoSense	1285	Clinical	CA63836		200.0	6.9	19.0	2.7	1.9	1.4	-	-	-	-	-	-	-	-	-	-	-	-	-	-	-	-	-	-	-	-	-	-	-	-	-	-	-	-	-	-	-	-	-	-	-	-
81918	5481	B	PhenoSense	1285	Clinical	CA63836		200.0	6.9	19.0	2.7	1.9	1.4	-	-	-	-	-	-	-	-	-	-	-	-	-	-	-	-	-	-	-	-	-	-	-	-	-	-	-	-	-	-	-	-	-	-	-	-
81922	4303	B	PhenoSense	1285	Clinical	CA63840		0.8	0.8	0.9	1.1	1.0	0.8	-	-	-	-	-	-	-	-	-	-	-	-	-	-	-	-	-	-	-	-	-	-	-	-	-	-	-	-	-	-	-	-	-	-	-	-
81922	4303	B	PhenoSense	1285	Clinical	CA63840		0.9	0.8	0.9	1.1	1.0	0.8	-	-	-	-	-	-	-	-	-	-	-	-	-	-	-	-	-	-	-	-	-	-	-	-	-	-	-	-	-	-	-	-	-	-	-	-
81924	14394	B	PhenoSense	1285	Clinical	CA63842		1.4	0.8	1.3	0.8	0.9	1.0	-	-	-	-	-	ED	-	-	-	-	-	-	-	-	-	-	-	-	-	-	-	-	-	-	-	-	-	-	-	-	-	-	-	-	-	-
81924	14394	B	PhenoSense	1285	Clinical	CA63842		1.3	0.8	1.3	0.8	0.9	1.0	-	-	-	-	-	ED	-	-	-	-	-	-	-	-	-	-	-	-	-	-	-	-	-	-	-	-	-	-	-	-	-	-	-	-	-	-
81926	1468	B	PhenoSense	1285	Clinical	CA63844		200.0	4.4	0.4	0.8	0.9	0.4	L	-	-	-	-	-	-	-	-	-	-	-	-	-	-	-	-	-	-	-	-	-	-	-	-	-	-	-	-	-	-	-	-	-	VI	-
81926	1468	B	PhenoSense	1285	Clinical	CA63844		200.0	4.4	0.4	0.8	0.9	0.4	L	-	-	-	-	-	-	-	-	-	-	-	-	-	-	-	-	-	-	-	-	-	-	-	-	-	-	-	-	-	-	-	-	-	VI	-
81928	4153	B	PhenoSense	1285	Clinical	CA63846		200.0	11.0	140.0	4.2	2.4	2.2	-	-	-	-	-	-	-	-	-	-	-	-	-	-	-	-	-	-	-	KR	-	-	-	-	-	-	-	-	-	-	-	-	-	-	-	-
81928	4153	B	PhenoSense	1285	Clinical	CA63846		200.0	11.0	140.0	4.2	2.4	2.2	-	-	-	-	-	-	-	-	-	-	-	-	-	-	-	-	-	-	-	KR	-	-	-	-	-	-	-	-	-	-	-	-	-	-	-	-
81932	27730	B	PhenoSense	1285	Clinical	CA63850		200.0	5.3	0.8	1.1	1.8	0.5	-	-	-	-	-	-	-	-	-	-	-	-	-	-	-	-	-	-	-	-	-	-	-	-	-	-	-	-	-	-	-	-	-	-	-	-
81932	27730	B	PhenoSense	1285	Clinical	CA63850		200.0	5.3	0.8	1.1	1.8	0.5	-	-	-	-	-	-	-	-	-	-	-	-	-	-	-	-	-	-	-	-	-	-	-	-	-	-	-	-	-	-	-	-	-	-	-	-
81934	27732	B	PhenoSense	1285	Clinical	CA63852		200.0	11.0	16.0	5.8	4.3	1.4	-	-	-	T	-	K	-	-	-	-	-	-	-	-	-	-	-	-	-	-	-	-	-	-	-	-	-	-	-	-	-	-	-	-	VIL	-
81934	27732	B	PhenoSense	1285	Clinical	CA63852		200.0	11.0	16.0	5.8	4.3	1.4	-	-	-	T	-	K	-	-	-	-	-	-	-	-	-	-	-	-	-	-	-	-	-	-	-	-	-	-	-	-	-	-	-	-	VIL	-
81938	27734	B	PhenoSense	1285	Clinical	CA63856		33.0	7.1	342.0	5.8	2.0	2.1	-	-	-	-	-	-	-	-	-	-	-	-	-	-	-	-	-	-	-	R	-	-	-	-	-	-	-	-	-	-	-	-	-	-	-	-
81940	27735	B	PhenoSense	1285	Clinical	CA63858		2.4	2.1	25.0	2.0	1.3	2.0	-	-	-	-	-	-	-	-	-	-	Q	-	-	-	-	-	-	-	-	R	-	-	-	-	-	-	-	-	-	-	-	-	-	-	T	-
81940	27735	B	PhenoSense	1285	Clinical	CA63858		2.6	2.1	25.0	2.0	1.3	2.0	-	-	-	-	-	-	-	-	-	-	Q	-	-	-	-	-	-	-	-	R	-	-	-	-	-	-	-	-	-	-	-	-	-	-	T	-
81942	27736	B	PhenoSense	1285	Clinical	CA63860		200.0	12.0	58.0	3.2	2.4	1.6	-	-	SC	-	-	-	-	-	-	-	-	-	-	-	-	-	-	-	-	R	-	-	-	-	-	-	-	-	-	-	-	-	-	-	I	-
81942	27736	B	PhenoSense	1285	Clinical	CA63860		200.0	12.0	58.0	3.2	2.4	1.6	-	-	SC	-	-	-	-	-	-	-	-	-	-	-	-	-	-	-	-	R	-	-	-	-	-	-	-	-	-	-	-	-	-	-	I	-
81944	27737	B	PhenoSense	1285	Clinical	CA63862		2.7	2.1	5.7	1.6	1.2	1.4	-	-	-	-	-	-	-	-	-	-	-	-	-	-	-	-	-	-	-	-	-	-	-	-	-	-	-	-	-	-	-	-	-	-	-	-
81944	27737	B	PhenoSense	1285	Clinical	CA63862		2.7	2.1	5.7	1.6	1.2	1.4	-	-	-	-	-	-	-	-	-	-	-	-	-	-	-	-	-	-	-	-	-	-	-	-	-	-	-	-	-	-	-	-	-	-	-	-
81946	27737	B	PhenoSense	1285	Clinical	CA63864		200.0	5.0	6.0	0.9	1.2	1.0	-	-	-	-	-	-	-	-	-	-	-	-	-	-	-	-	-	-	-	-	-	-	-	-	-	-	-	-	-	-	-	-	-	-	-	-
81946	27737	B	PhenoSense	1285	Clinical	CA63864		200.0	5.0	6.0	0.9	1.2	1.0	-	-	-	-	-	-	-	-	-	-	-	-	-	-	-	-	-	-	-	-	-	-	-	-	-	-	-	-	-	-	-	-	-	-	-	-
81948	21663	B	PhenoSense	1285	Clinical	WCS_patX		1.2	3.5	11.0	2.7	2.3	1.5	-	-	-	-	-	-	-	-	-	-	-	-	-	-	-	-	-	-	-	R	-	-	-	-	-	-	-	-	-	-	-	-	-	-	L	-
91554	32414	B	Antivirogram	1485	Clinical	4070-30226		34.1	1.1	1.1	0.5	1.6	1.1	.	.	.	.	.	.	.	.	.	.	.	.	.	.	.	.	.	.	.	.	.	.	.	.	.	.	.	.	.	.	.	.	.	.	.	.
91554	32414	B	Antivirogram	1485	Clinical	4070-30226		40.9	1.1	1.1	0.5	1.6	1.1	.	.	.	.	.	.	.	.	.	.	.	.	.	.	.	.	.	.	.	.	.	.	.	.	.	.	.	.	.	.	.	.	.	.	.	.
91560	32417	B	Antivirogram	1485	Clinical	4009-30129		41.0	6.0	3.1	1.4	1.8	1.6	.	.	.	.	.	.	.	.	.	.	.	.	.	.	.	.	.	.	.	.	.	.	.	.	.	.	.	.	.	.	.	.	.	.	.	.
91560	32417	B	Antivirogram	1485	Clinical	4009-30129		48.3	6.0	3.1	1.4	1.8	1.6	.	.	.	.	.	.	.	.	.	.	.	.	.	.	.	.	.	.	.	.	.	.	.	.	.	.	.	.	.	.	.	.	.	.	.	.
91564	32419	B	Antivirogram	1485	Clinical	2412-30812		64.8	11.7	135.6	0.7	1.0	4.2	.	.	.	.	.	.	.	.	.	.	.	.	.	.	.	.	.	.	.	.	.	.	.	.	.	.	.	.	.	.	.	.	.	.	.	.
91564	32419	B	Antivirogram	1485	Clinical	2412-30812		58.6	11.7	135.6	0.7	1.0	4.2	.	.	.	.	.	.	.	.	.	.	.	.	.	.	.	.	.	.	.	.	.	.	.	.	.	.	.	.	.	.	.	.	.	.	.	.
91566	32419	B	Antivirogram	1485	Clinical	2412-31119		50.7	9.7	26.5	4.3	2.2	3.4	-	-	-	Q	-	-	-	-	-	-	-	-	-	-	-	-	-	-	-	-	-	-	-	-	-	-	-	K	-	-	-	E	-	-	M	-
91566	32419	B	Antivirogram	1485	Clinical	2412-31119		71.2	9.7	26.5	4.3	2.2	3.4	-	-	-	Q	-	-	-	-	-	-	-	-	-	-	-	-	-	-	-	-	-	-	-	-	-	-	-	K	-	-	-	E	-	-	M	-
91570	32421	B	Antivirogram	1485	Clinical	1001-30227		1.5	0.5	17.2	1.5	0.7	1.3	.	.	.	.	.	.	.	.	.	.	.	.	.	.	.	.	.	.	.	.	.	.	.	.	.	.	.	.	.	.	.	.	.	.	.	.
91570	32421	B	Antivirogram	1485	Clinical	1001-30227		6.0	0.5	17.2	1.5	0.7	1.3	.	.	.	.	.	.	.	.	.	.	.	.	.	.	.	.	.	.	.	.	.	.	.	.	.	.	.	.	.	.	.	.	.	.	.	.
91622	32445	B	Antivirogram	1485	Clinical	1741-30515		34.8	3.7	3.4	1.4	2.0	1.7	.	.	.	.	.	.	.	.	.	.	.	.	.	.	.	.	.	.	.	.	.	.	.	.	.	.	.	.	.	.	.	.	.	.	.	.
91622	32445	B	Antivirogram	1485	Clinical	1741-30515		56.6	3.7	3.4	1.4	2.0	1.7	.	.	.	.	.	.	.	.	.	.	.	.	.	.	.	.	.	.	.	.	.	.	.	.	.	.	.	.	.	.	.	.	.	.	.	.
91636	32452	B	Antivirogram	1485	Clinical	2177-30627		4.5	0.9	13.1	1.3	1.1	2.6	.	.	.	.	.	.	.	.	.	.	.	.	.	.	.	.	.	.	.	.	.	.	.	.	.	.	.	.	.	.	.	.	.	.	.	.
91636	32452	B	Antivirogram	1485	Clinical	2177-30627		5.8	0.9	13.1	1.3	1.1	2.6	.	.	.	.	.	.	.	.	.	.	.	.	.	.	.	.	.	.	.	.	.	.	.	.	.	.	.	.	.	.	.	.	.	.	.	.
91646	32457	B	Antivirogram	1485	Clinical	1281-30424		6.1	3.7	113.1	1.6	1.3	5.3	.	.	.	.	.	.	.	.	.	.	.	.	.	.	.	.	.	.	.	.	.	.	.	.	.	.	.	.	.	.	.	.	.	.	.	.
91646	32457	B	Antivirogram	1485	Clinical	1281-30424		6.0	3.7	113.1	1.6	1.3	5.3	.	.	.	.	.	.	.	.	.	.	.	.	.	.	.	.	.	.	.	.	.	.	.	.	.	.	.	.	.	.	.	.	.	.	.	.
91648	32458	B	Antivirogram	1485	Clinical	2168-30804		16.3	1.6	1.0	2.0	1.3	1.0	.	.	.	.	.	.	.	.	.	.	.	.	.	.	.	.	.	.	.	.	.	.	.	.	.	.	.	.	.	.	.	.	.	.	.	.
91648	32458	B	Antivirogram	1485	Clinical	2168-30804		37.5	1.6	1.0	2.0	1.3	1.0	.	.	.	.	.	.	.	.	.	.	.	.	.	.	.	.	.	.	.	.	.	.	.	.	.	.	.	.	.	.	.	.	.	.	.	.
91672	32470	B	Antivirogram	1485	Clinical	2005-30630		34.8	5.3	5.0	0.7	2.9	1.8	.	.	.	.	.	.	.	.	.	.	.	.	.	.	.	.	.	.	.	.	.	.	.	.	.	.	.	.	.	.	.	.	.	.	.	.
91672	32470	B	Antivirogram	1485	Clinical	2005-30630		56.6	5.3	5.0	0.7	2.9	1.8	.	.	.	.	.	.	.	.	.	.	.	.	.	.	.	.	.	.	.	.	.	.	.	.	.	.	.	.	.	.	.	.	.	.	.	.
91674	32471	B	Antivirogram	1485	Clinical	2137-30723		1.6	0.7	2.5	0.4	0.9	1.6	.	.	.	.	.	.	.	.	.	.	.	.	.	.	.	.	.	.	.	.	.	.	.	.	.	.	.	.	.	.	.	.	.	.	.	.
91674	32471	B	Antivirogram	1485	Clinical	2137-30723		3.4	0.7	2.5	0.4	0.9	1.6	.	.	.	.	.	.	.	.	.	.	.	.	.	.	.	.	.	.	.	.	.	.	.	.	.	.	.	.	.	.	.	.	.	.	.	.
91676	32471	B	Antivirogram	1485	Clinical	2137-31022		45.7	2.1	1.5	2.2	0.8	1.1	-	-	-	-	-	-	-	-	-	-	-	-	-	-	-	-	-	-	-	-	-	-	-	-	-	-	-	-	-	-	-	-	-	-	-	-
91676	32471	B	Antivirogram	1485	Clinical	2137-31022		71.2	2.1	1.5	2.2	0.8	1.1	-	-	-	-	-	-	-	-	-	-	-	-	-	-	-	-	-	-	-	-	-	-	-	-	-	-	-	-	-	-	-	-	-	-	-	-
91678	32471	B	Antivirogram	1485	Clinical	2137-40728		71.2	2.6	1.3	1.0	1.4	1.9	-	-	-	-	-	-	-	-	-	-	-	-	-	-	-	-	-	-	-	-	-	-	-	-	-	-	-	-	-	-	-	-	-	-	-	-
91678	32471	B	Antivirogram	1485	Clinical	2137-40728		50.7	2.6	1.3	1.0	1.4	1.9	-	-	-	-	-	-	-	-	-	-	-	-	-	-	-	-	-	-	-	-	-	-	-	-	-	-	-	-	-	-	-	-	-	-	-	-
91690	32477	B	Antivirogram	1485	Clinical	2251-30730		6.2	0.3	0.6	0.5	0.8	0.2	.	.	.	.	.	.	.	.	.	.	.	.	.	.	.	.	.	.	.	.	.	.	.	.	.	.	.	.	.	.	.	.	.	.	.	.
91690	32477	B	Antivirogram	1485	Clinical	2251-30730		0.4	0.3	0.6	0.5	0.8	0.2	.	.	.	.	.	.	.	.	.	.	.	.	.	.	.	.	.	.	.	.	.	.	.	.	.	.	.	.	.	.	.	.	.	.	.	.
91694	32479	B	Antivirogram	1485	Clinical	1915-30714		34.8	10.4	6.1	2.4	10.0	0.8	.	.	.	.	.	.	.	.	.	.	.	.	.	.	.	.	.	.	.	.	.	.	.	.	.	.	.	.	.	.	.	.	.	.	.	.
91694	32479	B	Antivirogram	1485	Clinical	1915-30714		56.6	10.4	6.1	2.4	10.0	0.8	.	.	.	.	.	.	.	.	.	.	.	.	.	.	.	.	.	.	.	.	.	.	.	.	.	.	.	.	.	.	.	.	.	.	.	.
91706	32485	B	Antivirogram	1485	Clinical	1428-30313		4.8	0.8	2.4	0.8	1.2	3.3	.	.	.	.	.	.	.	.	.	.	.	.	.	.	.	.	.	.	.	.	.	.	.	.	.	.	.	.	.	.	.	.	.	.	.	.
91706	32485	B	Antivirogram	1485	Clinical	1428-30313		1.2	0.8	2.4	0.8	1.2	3.3	.	.	.	.	.	.	.	.	.	.	.	.	.	.	.	.	.	.	.	.	.	.	.	.	.	.	.	.	.	.	.	.	.	.	.	.
91720	32492	B	Antivirogram	1485	Clinical	1127-30310		90.0	0.6	0.7	0.3	0.8	0.7	.	.	.	.	.	.	.	.	.	.	.	.	.	.	.	.	.	.	.	.	.	.	.	.	.	.	.	.	.	.	.	.	.	.	.	.
91720	32492	B	Antivirogram	1485	Clinical	1127-30310		71.9	0.6	0.7	0.3	0.8	0.7	.	.	.	.	.	.	.	.	.	.	.	.	.	.	.	.	.	.	.	.	.	.	.	.	.	.	.	.	.	.	.	.	.	.	.	.
91730	32497	B	Antivirogram	1485	Clinical	2275-30725		6.4	7.3	4.3	14.0	2.6	3.0	.	.	.	.	.	.	.	.	.	.	.	.	.	.	.	.	.	.	.	.	.	.	.	.	.	.	.	.	.	.	.	.	.	.	.	.
91730	32497	B	Antivirogram	1485	Clinical	2275-30725		1.7	7.3	4.3	14.0	2.6	3.0	.	.	.	.	.	.	.	.	.	.	.	.	.	.	.	.	.	.	.	.	.	.	.	.	.	.	.	.	.	.	.	.	.	.	.	.
91762	32511	B	Antivirogram	1485	Clinical	2436-30822		5.9	5.9	113.1	1.8	5.7	3.2	.	.	.	.	.	.	.	.	.	.	.	.	.	.	.	.	.	.	.	.	.	.	.	.	.	.	.	.	.	.	.	.	.	.	.	.
91762	32511	B	Antivirogram	1485	Clinical	2436-30822		9.9	5.9	113.1	1.8	5.7	3.2	.	.	.	.	.	.	.	.	.	.	.	.	.	.	.	.	.	.	.	.	.	.	.	.	.	.	.	.	.	.	.	.	.	.	.	.
91764	32511	B	Antivirogram	1485	Clinical	2436-31120		50.7	5.7	1.4	3.3	2.4	1.8	-	-	-	-	-	D	-	-	-	-	-	-	-	-	-	V	-	-	-	-	-	-	-	-	-	-	-	-	-	-	-	-	-	-	-	-
91764	32511	B	Antivirogram	1485	Clinical	2436-31120		71.2	5.7	1.4	3.3	2.4	1.8	-	-	-	-	-	D	-	-	-	-	-	-	-	-	-	V	-	-	-	-	-	-	-	-	-	-	-	-	-	-	-	-	-	-	-	-
91766	32511	B	Antivirogram	1485	Clinical	2436-40706		49.3	1.2	0.7	0.6	1.4	0.6	-	-	-	-	-	D	-	-	-	-	-	-	-	-	-	V	-	-	-	-	-	-	-	-	-	-	-	-	-	-	-	-	-	-	-	-
91766	32511	B	Antivirogram	1485	Clinical	2436-40706		71.2	1.2	0.7	0.6	1.4	0.6	-	-	-	-	-	D	-	-	-	-	-	-	-	-	-	V	-	-	-	-	-	-	-	-	-	-	-	-	-	-	-	-	-	-	-	-
91772	32514	B	Antivirogram	1485	Clinical	1488-30320		52.5	2.1	1.0	0.8	1.2	0.6	.	.	.	.	.	.	.	.	.	.	.	.	.	.	.	.	.	.	.	.	.	.	.	.	.	.	.	.	.	.	.	.	.	.	.	.
91772	32514	B	Antivirogram	1485	Clinical	1488-30320		24.0	2.1	1.0	0.8	1.2	0.6	.	.	.	.	.	.	.	.	.	.	.	.	.	.	.	.	.	.	.	.	.	.	.	.	.	.	.	.	.	.	.	.	.	.	.	.
91776	32516	B	Antivirogram	1485	Clinical	1764-30424		38.5	4.7	10.7	1.2	1.2	0.7	.	.	.	.	.	.	.	.	.	.	.	.	.	.	.	.	.	.	.	.	.	.	.	.	.	.	.	.	.	.	.	.	.	.	.	.
91776	32516	B	Antivirogram	1485	Clinical	1764-30424		51.6	4.7	10.7	1.2	1.2	0.7	.	.	.	.	.	.	.	.	.	.	.	.	.	.	.	.	.	.	.	.	.	.	.	.	.	.	.	.	.	.	.	.	.	.	.	.
91778	32516	B	Antivirogram	1485	Clinical	1764-31113		71.2	4.7	39.0	1.6	2.2	2.8	-	-	-	-	-	-	-	-	-	-	-	-	-	-	-	-	-	-	-	-	-	-	-	-	-	-	-	-	-	-	-	-	-	-	-	-
91778	32516	B	Antivirogram	1485	Clinical	1764-31113		50.7	4.7	39.0	1.6	2.2	2.8	-	-	-	-	-	-	-	-	-	-	-	-	-	-	-	-	-	-	-	-	-	-	-	-	-	-	-	-	-	-	-	-	-	-	-	-
91780	32516	B	Antivirogram	1485	Clinical	1764-40624		50.7	2.3	41.6	1.9	0.5	4.2	-	-	-	-	-	-	-	-	-	-	-	-	-	-	-	-	-	-	-	-	-	-	-	-	-	-	-	-	-	-	-	-	-	-	VI	-
91780	32516	B	Antivirogram	1485	Clinical	1764-40624		71.2	2.3	41.6	1.9	0.5	4.2	-	-	-	-	-	-	-	-	-	-	-	-	-	-	-	-	-	-	-	-	-	-	-	-	-	-	-	-	-	-	-	-	-	-	VI	-
91784	32518	B	Antivirogram	1485	Clinical	2236-30725		3.5	2.1	7.4	0.9	2.4	2.6	.	.	.	.	.	.	.	.	.	.	.	.	.	.	.	.	.	.	.	.	.	.	.	.	.	.	.	.	.	.	.	.	.	.	.	.
91784	32518	B	Antivirogram	1485	Clinical	2236-30725		9.0	2.1	7.4	0.9	2.4	2.6	.	.	.	.	.	.	.	.	.	.	.	.	.	.	.	.	.	.	.	.	.	.	.	.	.	.	.	.	.	.	.	.	.	.	.	.
91786	32519	B	Antivirogram	1485	Clinical	2299-30818		6.0	1.6	13.7	0.9	2.5	1.3	.	.	.	.	.	.	.	.	.	.	.	.	.	.	.	.	.	.	.	.	.	.	.	.	.	.	.	.	.	.	.	.	.	.	.	.
91786	32519	B	Antivirogram	1485	Clinical	2299-30818		5.8	1.6	13.7	0.9	2.5	1.3	.	.	.	.	.	.	.	.	.	.	.	.	.	.	.	.	.	.	.	.	.	.	.	.	.	.	.	.	.	.	.	.	.	.	.	.
91788	32520	B	Antivirogram	1485	Clinical	1945-30521		34.8	6.4	2.3	1.4	7.6	1.2	.	.	.	.	.	.	.	.	.	.	.	.	.	.	.	.	.	.	.	.	.	.	.	.	.	.	.	.	.	.	.	.	.	.	.	.
91788	32520	B	Antivirogram	1485	Clinical	1945-30521		114.6	6.4	2.3	1.4	7.6	1.2	.	.	.	.	.	.	.	.	.	.	.	.	.	.	.	.	.	.	.	.	.	.	.	.	.	.	.	.	.	.	.	.	.	.	.	.
91798	32525	B	Antivirogram	1485	Clinical	1159-30501		0.6	0.2	1.6	0.6	0.2	1.2	.	.	.	.	.	.	.	.	.	.	.	.	.	.	.	.	.	.	.	.	.	.	.	.	.	.	.	.	.	.	.	.	.	.	.	.
91798	32525	B	Antivirogram	1485	Clinical	1159-30501		0.5	0.2	1.6	0.6	0.2	1.2	.	.	.	.	.	.	.	.	.	.	.	.	.	.	.	.	.	.	.	.	.	.	.	.	.	.	.	.	.	.	.	.	.	.	.	.
91800	32525	B	Antivirogram	1485	Clinical	1159-31223		50.7	1.7	5.8	0.3	0.5	1.5	-	-	-	-	-	-	-	-	-	-	-	-	-	-	-	-	-	-	-	-	-	-	-	-	-	-	-	-	-	-	-	-	-	-	T	-
91800	32525	B	Antivirogram	1485	Clinical	1159-31223		71.2	1.7	5.8	0.3	0.5	1.5	-	-	-	-	-	-	-	-	-	-	-	-	-	-	-	-	-	-	-	-	-	-	-	-	-	-	-	-	-	-	-	-	-	-	T	-
91810	32530	B	Antivirogram	1485	Clinical	1176-30519		90.0	36.1	12.1	2.1	3.3	2.2	.	.	.	.	.	.	.	.	.	.	.	.	.	.	.	.	.	.	.	.	.	.	.	.	.	.	.	.	.	.	.	.	.	.	.	.
91810	32530	B	Antivirogram	1485	Clinical	1176-30519		71.9	36.1	12.1	2.1	3.3	2.2	.	.	.	.	.	.	.	.	.	.	.	.	.	.	.	.	.	.	.	.	.	.	.	.	.	.	.	.	.	.	.	.	.	.	.	.
91834	32542	B	Antivirogram	1485	Clinical	1570-30313		42.2	4.0	1.5	1.7	3.2	0.8	.	.	.	.	.	.	.	.	.	.	.	.	.	.	.	.	.	.	.	.	.	.	.	.	.	.	.	.	.	.	.	.	.	.	.	.
91834	32542	B	Antivirogram	1485	Clinical	1570-30313		64.8	4.0	1.5	1.7	3.2	0.8	.	.	.	.	.	.	.	.	.	.	.	.	.	.	.	.	.	.	.	.	.	.	.	.	.	.	.	.	.	.	.	.	.	.	.	.
91840	32545	B	Antivirogram	1485	Clinical	1243-30312		42.2	10.5	10.3	1.7	1.0	2.1	.	.	.	.	.	.	.	.	.	.	.	.	.	.	.	.	.	.	.	.	.	.	.	.	.	.	.	.	.	.	.	.	.	.	.	.
91840	32545	B	Antivirogram	1485	Clinical	1243-30312		64.8	10.5	10.3	1.7	1.0	2.1	.	.	.	.	.	.	.	.	.	.	.	.	.	.	.	.	.	.	.	.	.	.	.	.	.	.	.	.	.	.	.	.	.	.	.	.
91856	32553	B	Antivirogram	1485	Clinical	1816-30513		8.3	0.7	8.6	1.1	2.5	1.8	.	.	.	.	.	.	.	.	.	.	.	.	.	.	.	.	.	.	.	.	.	.	.	.	.	.	.	.	.	.	.	.	.	.	.	.
91856	32553	B	Antivirogram	1485	Clinical	1816-30513		3.3	0.7	8.6	1.1	2.5	1.8	.	.	.	.	.	.	.	.	.	.	.	.	.	.	.	.	.	.	.	.	.	.	.	.	.	.	.	.	.	.	.	.	.	.	.	.
91882	32565	B	Antivirogram	1485	Clinical	3059-30414		45.2	2.4	1.0	0.4	1.1	0.9	.	.	.	.	.	.	.	.	.	.	.	.	.	.	.	.	.	.	.	.	.	.	.	.	.	.	.	.	.	.	.	.	.	.	.	.
91882	32565	B	Antivirogram	1485	Clinical	3059-30414		64.8	2.4	1.0	0.4	1.1	0.9	.	.	.	.	.	.	.	.	.	.	.	.	.	.	.	.	.	.	.	.	.	.	.	.	.	.	.	.	.	.	.	.	.	.	.	.
91888	32568	B	Antivirogram	1485	Clinical	3003-30219		45.2	8.3	2.1	1.2	1.3	0.2	.	.	.	.	.	.	.	.	.	.	.	.	.	.	.	.	.	.	.	.	.	.	.	.	.	.	.	.	.	.	.	.	.	.	.	.
91888	32568	B	Antivirogram	1485	Clinical	3003-30219		64.8	8.3	2.1	1.2	1.3	0.2	.	.	.	.	.	.	.	.	.	.	.	.	.	.	.	.	.	.	.	.	.	.	.	.	.	.	.	.	.	.	.	.	.	.	.	.
91898	32573	B	Antivirogram	1485	Clinical	3127-30514		8.1	5.6	128.6	1.4	1.6	5.1	.	.	.	.	.	.	.	.	.	.	.	.	.	.	.	.	.	.	.	.	.	.	.	.	.	.	.	.	.	.	.	.	.	.	.	.
91898	32573	B	Antivirogram	1485	Clinical	3127-30514		19.2	5.6	128.6	1.4	1.6	5.1	.	.	.	.	.	.	.	.	.	.	.	.	.	.	.	.	.	.	.	.	.	.	.	.	.	.	.	.	.	.	.	.	.	.	.	.
91900	32574	B	Antivirogram	1485	Clinical	3073-30814		1.8	0.7	5.9	0.6	0.5	2.5	.	.	.	.	.	.	.	.	.	.	.	.	.	.	.	.	.	.	.	.	.	.	.	.	.	.	.	.	.	.	.	.	.	.	.	.
91900	32574	B	Antivirogram	1485	Clinical	3073-30814		1.6	0.7	5.9	0.6	0.5	2.5	.	.	.	.	.	.	.	.	.	.	.	.	.	.	.	.	.	.	.	.	.	.	.	.	.	.	.	.	.	.	.	.	.	.	.	.
91910	32578	B	Antivirogram	1485	Clinical	3064-30327		44.6	6.6	8.4	1.3	0.8	1.9	.	.	.	.	.	.	.	.	.	.	.	.	.	.	.	.	.	.	.	.	.	.	.	.	.	.	.	.	.	.	.	.	.	.	.	.
91910	32578	B	Antivirogram	1485	Clinical	3064-30327		34.6	6.6	8.4	1.3	0.8	1.9	.	.	.	.	.	.	.	.	.	.	.	.	.	.	.	.	.	.	.	.	.	.	.	.	.	.	.	.	.	.	.	.	.	.	.	.
91938	32591	B	Antivirogram	1485	Clinical	4071-30227		6.5	20.0	NA	1.2	2.5	1.5	.	.	.	.	.	.	.	.	.	.	.	.	.	.	.	.	.	.	.	.	.	.	.	.	.	.	.	.	.	.	.	.	.	.	.	.
91938	32591	B	Antivirogram	1485	Clinical	4071-30227		8.6	20.0	NA	1.2	2.5	1.5	.	.	.	.	.	.	.	.	.	.	.	.	.	.	.	.	.	.	.	.	.	.	.	.	.	.	.	.	.	.	.	.	.	.	.	.
91948	32596	B	Antivirogram	1485	Clinical	4076-30311		1.6	0.9	0.4	0.9	NA	0.3	.	.	.	.	.	.	.	.	.	.	.	.	.	.	.	.	.	.	.	.	.	.	.	.	.	.	.	.	.	.	.	.	.	.	.	.
91948	32596	B	Antivirogram	1485	Clinical	4076-30311		2.3	0.9	0.4	0.9	NA	0.3	.	.	.	.	.	.	.	.	.	.	.	.	.	.	.	.	.	.	.	.	.	.	.	.	.	.	.	.	.	.	.	.	.	.	.	.
91956	32600	B	Antivirogram	1485	Clinical	4093-30424		5.7	2.8	NA	4.4	2.4	4.7	.	.	.	.	.	.	.	.	.	.	.	.	.	.	.	.	.	.	.	.	.	.	.	.	.	.	.	.	.	.	.	.	.	.	.	.
91956	32600	B	Antivirogram	1485	Clinical	4093-30424		8.4	2.8	NA	4.4	2.4	4.7	.	.	.	.	.	.	.	.	.	.	.	.	.	.	.	.	.	.	.	.	.	.	.	.	.	.	.	.	.	.	.	.	.	.	.	.
91958	32601	B	Antivirogram	1485	Clinical	4094-30505		1.0	0.4	0.6	0.5	0.5	0.8	.	.	.	.	.	.	.	.	.	.	.	.	.	.	.	.	.	.	.	.	.	.	.	.	.	.	.	.	.	.	.	.	.	.	.	.
91958	32601	B	Antivirogram	1485	Clinical	4094-30505		1.3	0.4	0.6	0.5	0.5	0.8	.	.	.	.	.	.	.	.	.	.	.	.	.	.	.	.	.	.	.	.	.	.	.	.	.	.	.	.	.	.	.	.	.	.	.	.
91964	32604	B	Antivirogram	1485	Clinical	4039-30516		34.1	1.3	0.8	0.5	0.6	1.2	.	.	.	.	.	.	.	.	.	.	.	.	.	.	.	.	.	.	.	.	.	.	.	.	.	.	.	.	.	.	.	.	.	.	.	.
91964	32604	B	Antivirogram	1485	Clinical	4039-30516		40.9	1.3	0.8	0.5	0.6	1.2	.	.	.	.	.	.	.	.	.	.	.	.	.	.	.	.	.	.	.	.	.	.	.	.	.	.	.	.	.	.	.	.	.	.	.	.
91966	32605	B	Antivirogram	1485	Clinical	4022-30527		3.9	0.6	NA	1.5	1.0	6.5	.	.	.	.	.	.	.	.	.	.	.	.	.	.	.	.	.	.	.	.	.	.	.	.	.	.	.	.	.	.	.	.	.	.	.	.
91966	32605	B	Antivirogram	1485	Clinical	4022-30527		29.6	0.6	NA	1.5	1.0	6.5	.	.	.	.	.	.	.	.	.	.	.	.	.	.	.	.	.	.	.	.	.	.	.	.	.	.	.	.	.	.	.	.	.	.	.	.
91980	32612	B	Antivirogram	1485	Clinical	4031-30219		34.1	1.5	5.0	0.5	2.8	2.6	.	.	.	.	.	.	.	.	.	.	.	.	.	.	.	.	.	.	.	.	.	.	.	.	.	.	.	.	.	.	.	.	.	.	.	.
91980	32612	B	Antivirogram	1485	Clinical	4031-30219		40.9	1.5	5.0	0.5	2.8	2.6	.	.	.	.	.	.	.	.	.	.	.	.	.	.	.	.	.	.	.	.	.	.	.	.	.	.	.	.	.	.	.	.	.	.	.	.
92002	32622	B	Antivirogram	1485	Clinical	4049-30724		3.5	10.4	20.9	4.1	1.4	2.6	.	.	.	.	.	.	.	.	.	.	.	.	.	.	.	.	.	.	.	.	.	.	.	.	.	.	.	.	.	.	.	.	.	.	.	.
92002	32622	B	Antivirogram	1485	Clinical	4049-30724		26.4	10.4	20.9	4.1	1.4	2.6	.	.	.	.	.	.	.	.	.	.	.	.	.	.	.	.	.	.	.	.	.	.	.	.	.	.	.	.	.	.	.	.	.	.	.	.
92004	32623	B	Antivirogram	1485	Clinical	4050-30820		45.2	2.4	53.3	1.8	2.4	4.7	.	.	.	.	.	.	.	.	.	.	.	.	.	.	.	.	.	.	.	.	.	.	.	.	.	.	.	.	.	.	.	.	.	.	.	.
92004	32623	B	Antivirogram	1485	Clinical	4050-30820		51.6	2.4	53.3	1.8	2.4	4.7	.	.	.	.	.	.	.	.	.	.	.	.	.	.	.	.	.	.	.	.	.	.	.	.	.	.	.	.	.	.	.	.	.	.	.	.
92012	32627	B	Antivirogram	1485	Clinical	4003-30128		9.2	5.2	NA	2.7	1.3	2.2	.	.	.	.	.	.	.	.	.	.	.	.	.	.	.	.	.	.	.	.	.	.	.	.	.	.	.	.	.	.	.	.	.	.	.	.
92012	32627	B	Antivirogram	1485	Clinical	4003-30128		2.2	5.2	NA	2.7	1.3	2.2	.	.	.	.	.	.	.	.	.	.	.	.	.	.	.	.	.	.	.	.	.	.	.	.	.	.	.	.	.	.	.	.	.	.	.	.
92014	32628	B	Antivirogram	1485	Clinical	4004-30128		5.5	2.5	23.9	1.0	1.2	5.3	.	.	.	.	.	.	.	.	.	.	.	.	.	.	.	.	.	.	.	.	.	.	.	.	.	.	.	.	.	.	.	.	.	.	.	.
92014	32628	B	Antivirogram	1485	Clinical	4004-30128		10.7	2.5	23.9	1.0	1.2	5.3	.	.	.	.	.	.	.	.	.	.	.	.	.	.	.	.	.	.	.	.	.	.	.	.	.	.	.	.	.	.	.	.	.	.	.	.
92028	32635	B	Antivirogram	1485	Clinical	4012-30130		41.0	2.6	6.4	1.3	1.5	2.7	.	.	.	.	.	.	.	.	.	.	.	.	.	.	.	.	.	.	.	.	.	.	.	.	.	.	.	.	.	.	.	.	.	.	.	.
92028	32635	B	Antivirogram	1485	Clinical	4012-30130		48.3	2.6	6.4	1.3	1.5	2.7	.	.	.	.	.	.	.	.	.	.	.	.	.	.	.	.	.	.	.	.	.	.	.	.	.	.	.	.	.	.	.	.	.	.	.	.
92030	32636	B	Antivirogram	1485	Clinical	4013-30203		41.0	14.7	13.5	2.4	3.4	2.0	.	.	.	.	.	.	.	.	.	.	.	.	.	.	.	.	.	.	.	.	.	.	.	.	.	.	.	.	.	.	.	.	.	.	.	.
92030	32636	B	Antivirogram	1485	Clinical	4013-30203		48.3	14.7	13.5	2.4	3.4	2.0	.	.	.	.	.	.	.	.	.	.	.	.	.	.	.	.	.	.	.	.	.	.	.	.	.	.	.	.	.	.	.	.	.	.	.	.
92034	32637	B	Antivirogram	1485	Clinical	4055-30218		52.5	13.1	NA	9.2	24.0	9.1	.	.	.	.	.	.	.	.	.	.	.	.	.	.	.	.	.	.	.	.	.	.	.	.	.	.	.	.	.	.	.	.	.	.	.	.
92034	32637	B	Antivirogram	1485	Clinical	4055-30218		40.9	13.1	NA	9.2	24.0	9.1	.	.	.	.	.	.	.	.	.	.	.	.	.	.	.	.	.	.	.	.	.	.	.	.	.	.	.	.	.	.	.	.	.	.	.	.
92054	32646	B	Antivirogram	1485	Clinical	4085-30305		46.0	15.0	NA	4.6	2.0	2.3	.	.	.	.	.	.	.	.	.	.	.	.	.	.	.	.	.	.	.	.	.	.	.	.	.	.	.	.	.	.	.	.	.	.	.	.
92054	32646	B	Antivirogram	1485	Clinical	4085-30305		47.5	15.0	NA	4.6	2.0	2.3	.	.	.	.	.	.	.	.	.	.	.	.	.	.	.	.	.	.	.	.	.	.	.	.	.	.	.	.	.	.	.	.	.	.	.	.
92056	32646	B	Antivirogram	1485	Clinical	4085-40420		65.5	4.9	NA	5.6	NA	1.1	-	-	-	-	-	-	-	-	-	-	-	-	-	-	-	-	-	-	-	-	-	-	-	-	-	-	-	-	-	-	-	-	-	-	M	-
92056	32646	B	Antivirogram	1485	Clinical	4085-40420		26.6	4.9	NA	5.6	NA	1.1	-	-	-	-	-	-	-	-	-	-	-	-	-	-	-	-	-	-	-	-	-	-	-	-	-	-	-	-	-	-	-	-	-	-	M	-
92060	32648	B	Antivirogram	1485	Clinical	4090-30513		6.8	5.2	53.5	4.5	2.3	2.6	.	.	.	.	.	.	.	.	.	.	.	.	.	.	.	.	.	.	.	.	.	.	.	.	.	.	.	.	.	.	.	.	.	.	.	.
92060	32648	B	Antivirogram	1485	Clinical	4090-30513		6.9	5.2	53.5	4.5	2.3	2.6	.	.	.	.	.	.	.	.	.	.	.	.	.	.	.	.	.	.	.	.	.	.	.	.	.	.	.	.	.	.	.	.	.	.	.	.
92062	32648	B	Antivirogram	1485	Clinical	4090-30930		25.0	9.8	NA	NA	6.9	5.0	-	-	-	-	-	D	-	-	-	-	-	-	-	-	-	-	-	-	-	-	-	-	-	-	-	-	-	-	-	-	-	-	-	-	-	-
92062	32648	B	Antivirogram	1485	Clinical	4090-30930		37.7	9.8	NA	NA	6.9	5.0	-	-	-	-	-	D	-	-	-	-	-	-	-	-	-	-	-	-	-	-	-	-	-	-	-	-	-	-	-	-	-	-	-	-	-	-
92064	32648	B	Antivirogram	1485	Clinical	4090-40706		23.3	2.0	13.8	1.7	1.1	3.0	-	-	-	-	-	D	-	-	-	-	-	-	-	-	-	-	-	-	-	-	-	-	-	-	-	-	-	-	-	-	-	-	-	-	-	-
92064	32648	B	Antivirogram	1485	Clinical	4090-40706		15.2	2.0	13.8	1.7	1.1	3.0	-	-	-	-	-	D	-	-	-	-	-	-	-	-	-	-	-	-	-	-	-	-	-	-	-	-	-	-	-	-	-	-	-	-	-	-
92080	32656	B	Antivirogram	1485	Clinical	1479-30731		45.2	25.5	59.5	9.1	8.3	17.9	.	.	.	.	.	.	.	.	.	.	.	.	.	.	.	.	.	.	.	.	.	.	.	.	.	.	.	.	.	.	.	.	.	.	.	.
92080	32656	B	Antivirogram	1485	Clinical	1479-30731		64.8	25.5	59.5	9.1	8.3	17.9	.	.	.	.	.	.	.	.	.	.	.	.	.	.	.	.	.	.	.	.	.	.	.	.	.	.	.	.	.	.	.	.	.	.	.	.
92082	32657	B	Antivirogram	1485	Clinical	1478-30731		64.8	2.6	1.9	0.8	3.1	2.4	.	.	.	.	.	.	.	.	.	.	.	.	.	.	.	.	.	.	.	.	.	.	.	.	.	.	.	.	.	.	.	.	.	.	.	.
92082	32657	B	Antivirogram	1485	Clinical	1478-30731		45.2	2.6	1.9	0.8	3.1	2.4	.	.	.	.	.	.	.	.	.	.	.	.	.	.	.	.	.	.	.	.	.	.	.	.	.	.	.	.	.	.	.	.	.	.	.	.
92100	32666	B	Antivirogram	1485	Clinical	1647-30421		90.0	6.4	2.8	1.3	8.9	1.2	.	.	.	.	.	.	.	.	.	.	.	.	.	.	.	.	.	.	.	.	.	.	.	.	.	.	.	.	.	.	.	.	.	.	.	.
92100	32666	B	Antivirogram	1485	Clinical	1647-30421		71.9	6.4	2.8	1.3	8.9	1.2	.	.	.	.	.	.	.	.	.	.	.	.	.	.	.	.	.	.	.	.	.	.	.	.	.	.	.	.	.	.	.	.	.	.	.	.
92110	32671	B	Antivirogram	1485	Clinical	1774-30708		1.5	1.4	0.6	0.5	1.0	0.6	.	.	.	.	.	.	.	.	.	.	.	.	.	.	.	.	.	.	.	.	.	.	.	.	.	.	.	.	.	.	.	.	.	.	.	.
92110	32671	B	Antivirogram	1485	Clinical	1774-30708		26.4	1.4	0.6	0.5	1.0	0.6	.	.	.	.	.	.	.	.	.	.	.	.	.	.	.	.	.	.	.	.	.	.	.	.	.	.	.	.	.	.	.	.	.	.	.	.
92118	32675	B	Antivirogram	1485	Clinical	1302-30711		3.5	0.9	1.8	0.6	0.5	2.7	.	.	.	.	.	.	.	.	.	.	.	.	.	.	.	.	.	.	.	.	.	.	.	.	.	.	.	.	.	.	.	.	.	.	.	.
92118	32675	B	Antivirogram	1485	Clinical	1302-30711		3.8	0.9	1.8	0.6	0.5	2.7	.	.	.	.	.	.	.	.	.	.	.	.	.	.	.	.	.	.	.	.	.	.	.	.	.	.	.	.	.	.	.	.	.	.	.	.
92122	32677	B	Antivirogram	1485	Clinical	1305-30717		71.9	9.0	39.8	4.9	6.9	3.6	.	.	.	.	.	.	.	.	.	.	.	.	.	.	.	.	.	.	.	.	.	.	.	.	.	.	.	.	.	.	.	.	.	.	.	.
92122	32677	B	Antivirogram	1485	Clinical	1305-30717		90.0	9.0	39.8	4.9	6.9	3.6	.	.	.	.	.	.	.	.	.	.	.	.	.	.	.	.	.	.	.	.	.	.	.	.	.	.	.	.	.	.	.	.	.	.	.	.
92128	32680	B	Antivirogram	1485	Clinical	2170-30813		1.8	2.7	2.1	1.8	2.8	0.7	.	.	.	.	.	.	.	.	.	.	.	.	.	.	.	.	.	.	.	.	.	.	.	.	.	.	.	.	.	.	.	.	.	.	.	.
92128	32680	B	Antivirogram	1485	Clinical	2170-30813		0.9	2.7	2.1	1.8	2.8	0.7	.	.	.	.	.	.	.	.	.	.	.	.	.	.	.	.	.	.	.	.	.	.	.	.	.	.	.	.	.	.	.	.	.	.	.	.
92138	32685	B	Antivirogram	1485	Clinical	2396-30804		90.0	9.9	3.6	1.0	3.3	1.6	.	.	.	.	.	.	.	.	.	.	.	.	.	.	.	.	.	.	.	.	.	.	.	.	.	.	.	.	.	.	.	.	.	.	.	.
[truncated: 4,106 more rows]
[truncated: 525 more columns]

## Sheet: Test-set-only
SeqID	PtID	Subtype	Method	RefID	Type	IsolateName	SeqType	3TC	ABC	AZT	D4T	DDI	TDF	P1	P2	P3	P4	P5	P6	P7	P8	P9	P10	P11	P12	P13	P14	P15	P16	P17	P18	P19	P20	P21	P22	P23	P24	P25	P26	P27	P28	P29	P30	P31	P32	P33	P34	P35	P36
614451	297595	B	PhenoSense	3033	Clinical	1_-60		120.6	4.2	1.8	1.7	1.6	0.7	-	-	-	-	-	-	-	-	-	-	-	-	-	-	-	-	-	-	-	R	-	-	-	-	-	-	S	-	-	-	-	-	-	-	-	-
614453	297596	B	PhenoSense	3033	Clinical	2_-43		1.5	1.0	2.5	0.8	0.9	1.2	-	-	-	-	-	-	-	-	-	-	-	-	-	-	-	-	-	-	-	-	-	-	-	-	-	-	-	-	-	-	-	-	-	-	-	-
614455	297596	B	PhenoSense	3033	Clinical	2_433		2.1	1.6	13.0	2.0	1.7	2.2	-	-	-	-	-	-	-	-	-	-	-	-	-	-	-	-	-	-	-	-	-	-	-	-	-	-	-	-	-	-	IV	-	-	-	-	-
614457	297597	B	PhenoSense	3033	Clinical	3_-77		64.7	7.3	52.0	2.5	2.0	2.0	-	-	-	-	-	-	-	-	-	-	-	-	-	-	-	-	-	-	-	R	-	-	-	-	-	-	-	-	-	-	-	-	-	-	-	-
614459	297598	B	PhenoSense	3033	Clinical	4_-44		2.5	2.0	4.0	2.1	1.0	1.2	-	-	-	-	-	ED	-	-	-	-	-	-	-	-	-	-	-	-	-	KR	-	-	-	-	-	-	-	-	-	-	-	-	-	-	-	-
614461	297598	B	PhenoSense	3033	Clinical	4_679		1.2	0.8	0.9	0.8	0.7	0.7	-	-	-	-	-	D	-	-	-	-	-	-	-	-	-	-	-	-	-	-	-	-	-	-	-	-	-	-	-	-	-	-	-	-	-	-
614463	297599	B	PhenoSense	3033	Clinical	5_-83		80.2	9.7	1.7	1.3	3.2	0.8	-	-	-	-	-	-	-	VI	-	-	-	-	-	-	-	-	-	-	-	-	-	-	-	-	-	-	-	-	-	-	-	R	-	-	-	-
614465	297600	B	PhenoSense	3033	Clinical	6_-49		1.8	0.8	0.3	0.8	1.1	0.5	-	-	-	-	-	-	-	-	-	-	-	-	-	-	-	-	-	-	-	-	-	-	-	-	-	-	-	-	-	-	-	-	-	-	-	-
614467	297600	B	PhenoSense	3033	Clinical	6_112		2.9	1.0	0.3	0.9	1.1	0.5	-	-	-	-	-	-	-	-	-	-	-	-	-	-	-	-	-	-	-	-	-	-	-	-	-	-	-	-	-	-	-	-	-	-	-	-
614469	297600	B	PhenoSense	3033	Clinical	6_147		2.1	0.9	0.3	0.7	1.0	0.5	-	-	-	-	-	-	-	-	-	-	-	-	-	-	-	-	-	-	-	-	-	-	-	-	-	-	-	-	-	-	-	-	-	-	-	-
614471	297601	B	PhenoSense	3033	Clinical	7_-50		5.5	4.9	240.0	3.1	2.2	3.9	-	-	-	-	-	-	-	-	-	-	-	-	-	-	-	-	-	-	-	-	-	-	-	-	-	-	-	-	-	-	-	-	G	-	L	-
614473	297602	B	PhenoSense	3033	Clinical	8_-40		1.5	1.1	0.6	1.0	1.1	0.8	-	-	-	-	-	-	-	-	-	-	-	-	-	-	-	-	-	-	-	-	-	-	-	-	-	-	-	-	-	-	-	-	-	-	-	-
614475	297603	B	PhenoSense	3033	Clinical	9_-71		83.0	5.0	3.5	1.4	1.9	1.0	-	-	-	-	-	-	-	-	-	-	-	-	-	-	-	-	-	-	-	-	-	-	-	-	-	-	-	-	-	-	-	-	-	-	-	-
614477	297603	B	PhenoSense	3033	Clinical	9_350		81.4	5.9	34.0	2.2	2.4	1.8	-	-	-	-	-	-	-	-	-	-	-	-	-	-	-	-	-	-	-	-	-	-	-	-	-	-	-	-	-	-	-	-	-	-	-	-
614479	297604	B	PhenoSense	3033	Clinical	10_-85		67.8	4.1	9.5	2.6	2.7	1.3	-	-	-	-	-	-	-	-	-	-	-	-	-	-	-	-	-	-	-	-	-	-	-	-	-	-	-	-	-	-	-	-	-	-	-	-
614481	297605	B	PhenoSense	3033	Clinical	11_-81		5.2	2.5	8.6	2.9	2.0	1.2	-	-	-	-	-	-	-	-	-	-	-	-	-	-	-	-	-	-	-	-	-	-	-	-	-	-	-	-	-	-	-	-	-	-	-	-
614483	297605	B	PhenoSense	3033	Clinical	11_84		6.8	4.1	19.0	4.3	2.4	1.6	-	-	-	-	-	-	-	-	-	-	-	-	-	-	-	-	-	-	-	-	-	-	-	-	-	-	-	-	-	-	-	-	-	-	-	-
614485	297606	B	PhenoSense	3033	Clinical	12_-77		12.0	4.0	128.0	5.4	1.6	2.8	-	-	-	-	-	-	-	-	-	-	-	-	-	-	-	-	-	-	-	R	-	-	-	-	-	-	-	-	-	-	-	-	-	-	VI	-
614487	297606	B	PhenoSense	3033	Clinical	12_742		15.0	4.7	130.0	5.1	1.5	2.6	-	-	-	-	-	-	-	-	-	-	-	-	-	-	-	-	-	-	-	R	-	-	-	-	-	-	-	-	-	-	-	-	-	-	VI	-
614489	297607	B	PhenoSense	3033	Clinical	13_-57		74.8	4.0	0.1	0.5	1.0	0.4	-	-	-	-	-	-	-	-	-	-	-	-	-	-	-	-	-	-	-	-	-	-	-	-	-	-	-	-	-	-	-	-	-	-	I	-
614491	297608	B	PhenoSense	3033	Clinical	14_-58		1.4	1.3	1.1	1.0	1.2	0.9	-	-	-	-	-	-	-	-	-	-	-	-	-	-	-	-	-	-	-	-	-	-	-	-	-	-	-	-	-	-	-	-	-	-	M	-
614493	297608	B	PhenoSense	3033	Clinical	14_97		1.9	1.3	0.6	0.8	1.1	1.2	-	-	-	-	-	-	-	-	-	-	-	-	-	-	-	-	-	-	-	-	-	-	-	-	-	-	-	-	-	-	-	-	-	-	M	-
614495	297609	B	PhenoSense	3033	Clinical	15_-89		107.2	4.7	9.3	2.1	1.7	1.3	-	-	-	-	-	-	-	-	-	-	-	-	-	-	-	-	-	-	-	-	-	-	-	-	-	-	-	-	-	-	-	-	-	-	-	-
614497	297609	B	PhenoSense	3033	Clinical	15_106		85.6	7.4	15.0	1.5	2.5	1.1	-	-	-	-	-	-	-	-	-	-	-	-	-	-	-	-	-	-	-	-	-	-	-	-	-	-	-	-	-	-	-	-	-	-	-	-
614499	297610	B	PhenoSense	3033	Clinical	16_-84		73.4	9.1	22.0	5.1	2.5	1.5	-	-	-	-	V	-	-	-	-	-	-	-	-	-	-	-	-	-	-	-	-	-	-	-	-	-	-	-	-	-	-	-	-	-	-	-
614501	297611	B	PhenoSense	3033	Clinical	17_-50		83.2	6.5	3.6	1.1	1.8	1.1	-	-	-	-	-	-	-	-	-	-	KR	-	-	-	-	-	-	-	-	-	-	-	-	-	-	-	-	-	-	-	-	-	-	-	-	-
614503	297612	B	PhenoSense	3033	Clinical	18_-69		0.9	0.9	1.6	0.9	1.0	1.1	-	-	-	-	-	-	-	-	-	-	-	-	-	-	-	-	-	-	-	-	-	-	-	-	-	-	-	-	-	-	IR	-	-	-	-	-
614505	297613	B	PhenoSense	3033	Clinical	19_-49		1.3	1.2	0.6	0.9	1.0	0.9	-	-	-	-	-	-	-	-	-	-	-	-	-	-	-	-	-	-	-	KR	-	-	-	-	-	-	-	-	-	-	-	-	-	-	-	-
614507	297613	B	PhenoSense	3033	Clinical	19_684		1.3	1.5	0.9	1.2	1.2	1.2	-	-	-	-	-	-	-	-	-	-	-	-	-	-	-	-	-	-	-	R	-	-	-	-	-	-	-	-	-	-	-	-	-	-	VI	-
614509	297614	B	PhenoSense	3033	Clinical	20_-68		1.0	0.8	1.4	0.9	1.1	1.0	-	-	-	-	-	-	-	-	-	-	-	-	-	-	-	-	-	-	-	-	-	-	-	-	-	-	-	-	-	-	-	-	-	-	-	-
614511	297615	B	PhenoSense	3033	Clinical	21_-56		100.4	4.6	12.0	2.4	1.5	1.2	-	-	-	S	-	D	-	-	-	-	-	-	-	-	-	-	-	GD	-	KR	-	-	-	-	-	-	-	-	-	-	-	-	-	-	-	-
614513	297616	B	PhenoSense	3033	Clinical	22_-69		15.0	3.5	43.0	1.6	1.4	2.1	-	-	-	-	-	-	-	-	-	-	-	-	-	-	-	-	-	-	-	-	-	-	-	-	-	-	-	-	-	-	-	-	-	-	IT	-
614515	297616	B	PhenoSense	3033	Clinical	22_197		2.5	2.4	52.0	1.5	1.1	2.8	-	-	-	-	-	-	-	VI	-	-	-	-	-	-	-	-	-	-	-	-	-	-	-	-	-	-	-	-	-	-	-	-	-	-	IT	-
614517	297617	B	PhenoSense	3033	Clinical	23_-68		2.3	1.6	0.5	1.1	0.9	0.8	-	-	-	S	-	-	-	-	-	-	-	-	-	-	-	-	-	-	-	-	-	-	-	-	-	-	-	-	-	-	-	-	-	-	VI	-
614519	297617	B	PhenoSense	3033	Clinical	23_57		1.9	1.7	0.9	1.1	1.0	1.0	-	-	-	S	-	-	-	-	-	-	-	-	-	-	-	-	-	-	-	-	-	-	-	-	-	-	-	-	-	-	-	-	-	-	-	-
614521	297618	B	PhenoSense	3033	Clinical	24_-63		13.0	2.4	1.5	0.9	1.6	0.7	-	-	-	-	-	-	-	-	-	-	-	-	-	-	-	-	-	-	-	-	-	-	-	-	-	-	-	-	-	-	-	-	-	-	-	-
614523	297618	B	PhenoSense	3033	Clinical	24_99		1.6	1.1	0.9	1.1	1.3	1.0	-	-	-	-	-	-	-	-	-	-	-	-	-	-	-	-	-	-	-	KR	-	-	-	-	-	-	-	-	-	-	-	-	-	-	X	-
614525	297619	B	PhenoSense	3033	Clinical	25_-30		73.8	5.9	167.0	2.1	1.9	2.3	-	-	-	-	-	-	-	-	-	-	-	-	-	-	-	-	-	-	-	-	-	-	-	-	-	-	-	-	-	-	-	-	-	-	-	-
614527	297620	B	PhenoSense	3033	Clinical	26_-63		110.8	3.5	2.8	1.6	1.2	0.9	-	-	-	-	-	-	P	-	-	-	-	-	-	A	-	-	-	-	-	-	-	-	-	-	-	-	-	-	-	-	-	-	-	-	I	-
614529	297621	B	PhenoSense	3033	Clinical	27_-69		66.8	18.0	33.0	6.6	18.0	0.8	-	-	-	-	-	D	-	-	-	-	-	-	-	-	-	-	-	-	-	R	-	-	-	-	-	-	-	-	-	-	-	-	-	-	KR	-
614531	297621	B	PhenoSense	3033	Clinical	27_84		76.2	24.0	96.0	13.0	18.0	1.2	-	-	-	-	-	D	-	-	-	-	-	-	-	-	-	-	-	-	-	R	-	-	-	-	-	-	-	-	-	-	-	-	-	-	KR	-
614533	297622	B	PhenoSense	3033	Clinical	28_-57		1.0	0.8	0.8	1.0	1.1	0.9	-	-	-	-	-	-	-	-	-	-	-	-	-	-	-	-	-	-	-	-	-	-	-	-	-	-	-	-	-	-	-	-	-	-	I	-
614535	297623	B	PhenoSense	3033	Clinical	29_-63		1.0	1.2	1.2	1.3	1.2	1.2	-	-	-	-	-	-	-	-	-	-	-	-	-	-	-	-	-	-	-	-	-	-	-	-	-	-	-	-	-	-	-	-	-	-	VA	-
614537	297624	B	PhenoSense	3033	Clinical	30_-84		108.8	6.5	27.0	2.5	1.7	1.8	-	-	-	-	-	-	-	-	-	-	-	-	-	-	-	-	-	-	-	R	I	-	-	-	-	-	-	-	-	-	-	-	-	-	T	-
614539	297625	B	PhenoSense	3033	Clinical	31_-54		3.7	2.8	165.0	3.3	2.1	4.7	-	-	-	-	-	-	-	-	-	-	-	-	-	AS	-	-	-	-	-	-	-	-	-	-	-	-	-	-	-	-	-	-	-	-	-	-
614541	297626	B	PhenoSense	3033	Clinical	32_-83		4.3	3.2	202.0	3.8	1.3	2.6	-	-	-	S	-	-	-	-	-	-	-	-	-	-	-	-	-	-	-	-	-	-	-	-	-	-	S	-	-	-	-	-	-	-	-	-
614543	297627	B	PhenoSense	3033	Clinical	33_-75		0.8	1.0	0.3	0.6	0.7	0.7	-	-	-	-	-	-	-	-	-	-	-	-	-	-	-	-	-	-	-	-	-	-	-	-	-	-	-	-	-	-	-	-	-	-	I	-
614545	297627	B	PhenoSense	3033	Clinical	33_393		1.1	1.2	0.6	1.0	1.2	0.8	-	-	-	-	-	-	-	-	-	-	-	-	-	-	-	-	-	-	-	-	-	-	-	-	-	-	-	-	-	-	-	-	-	-	I	-
614547	297628	B	PhenoSense	3033	Clinical	34_-105		78.7	6.3	6.0	2.4	2.0	0.8	-	-	-	PS	-	-	-	-	-	-	-	-	-	-	-	-	-	-	-	R	-	-	-	-	-	-	-	-	-	-	-	-	-	-	-	-
614549	297629	B	PhenoSense	3033	Clinical	35_-63		1.1	1.0	0.8	0.9	0.9	0.9	-	-	-	-	-	-	-	-	-	VI	KR	-	-	-	-	-	-	-	-	KR	-	-	-	-	-	-	-	-	-	-	-	-	-	-	VIM	-
614551	297630	B	PhenoSense	3033	Clinical	36_-51		110.8	15.0	182.0	14.0	4.4	2.1	-	-	-	-	-	D	-	-	-	-	KR	-	-	-	-	-	-	-	-	-	-	-	-	-	-	-	-	K	-	-	-	E	-	-	-	-
614553	297631	B	PhenoSense	3033	Clinical	37_-54		53.6	6.0	10.0	3.4	2.5	1.2	-	-	-	-	-	-	-	-	-	-	-	-	-	-	-	-	-	-	-	-	-	-	-	-	-	-	-	-	-	-	-	-	-	-	T	-
614555	297632	B	PhenoSense	3033	Clinical	38_434		62.0	21.0	400.0	38.0	27.5	7.7	-	-	-	-	-	-	-	-	-	-	-	-	-	-	-	-	-	-	-	-	-	-	-	-	-	-	-	-	-	-	-	-	-	-	-	-
614557	297632	B	PhenoSense	3033	Clinical	38_681		1.5	0.9	0.8	1.1	1.2	1.0	-	-	-	-	-	-	-	-	-	-	-	-	-	-	-	-	-	-	-	-	-	-	-	-	-	-	-	-	-	-	-	-	-	-	-	-
614559	297633	B	PhenoSense	3033	Clinical	39_-77		126.7	3.5	2.3	1.4	1.5	1.0	-	-	-	-	-	-	-	-	-	-	-	-	-	-	-	-	-	-	-	-	-	-	-	-	-	-	-	-	-	-	-	-	-	-	-	-
614561	297634	B	PhenoSense	3033	Clinical	40_-61		80.4	17.0	713.0	4.3	4.8	6.6	-	-	-	-	-	-	-	-	-	-	-	-	-	-	-	-	-	-	-	-	-	-	-	-	-	-	-	-	-	-	-	-	-	-	M	-
614563	297635	B	PhenoSense	3033	Clinical	41_-49		1.0	0.9	0.9	0.8	0.8	0.9	-	-	-	-	-	-	-	-	-	-	-	-	-	-	-	-	-	-	-	-	-	-	-	-	-	-	-	-	-	-	-	-	-	-	VI	-
614565	297636	B	PhenoSense	3033	Clinical	42_-75		2.1	2.5	0.2	1.0	1.9	0.4	-	-	-	-	-	-	-	-	-	-	-	-	-	-	-	-	-	-	-	-	-	-	-	-	-	-	-	-	-	-	-	-	-	-	-	-
614567	297637	B	PhenoSense	3033	Clinical	43_-60		7.2	5.8	1064.9	8.0	3.1	5.5	-	-	-	-	-	-	-	-	-	-	-	-	-	-	-	-	-	-	-	-	-	-	-	-	-	-	-	-	-	-	-	-	-	-	-	-
614569	297638	B	PhenoSense	3033	Clinical	44_-43		136.6	6.4	5.5	1.9	1.7	1.1	-	-	-	-	-	-	TP	-	-	-	-	-	-	-	-	-	-	-	-	-	-	-	-	-	-	-	-	-	-	-	-	-	-	-	-	-
614571	297639	B	PhenoSense	3033	Clinical	45_-84		54.9	3.1	9.5	1.1	0.8	1.0	-	-	-	-	-	-	-	-	-	-	-	-	-	-	-	-	-	-	-	-	I	-	-	-	-	-	-	-	-	-	-	-	-	-	I	-
614573	297640	B	PhenoSense	3033	Clinical	46_-78		118.8	10.0	45.0	3.3	5.0	2.1	-	-	-	-	-	-	-	-	-	-	-	-	-	-	-	-	-	-	-	-	-	-	-	-	-	-	-	-	-	-	-	-	-	-	-	-
614575	297641	B	PhenoSense	3033	Clinical	47_-62		8.1	22.0	357.0	4.9	2.6	13.0	-	-	-	-	-	-	-	-	-	-	-	-	-	-	-	-	-	-	-	R	-	-	-	-	-	-	-	-	-	-	-	-	-	-	T	-
614577	297642	B	PhenoSense	3033	Clinical	48_-58		93.6	19.0	2.9	7.3	4.5	5.0	-	-	-	-	-	-	-	-	-	-	-	-	-	-	-	-	-	-	-	-	-	-	-	-	-	-	-	KR	-	-	-	E	-	-	-	-
614579	297642	B	PhenoSense	3033	Clinical	48_216		73.4	13.0	5.0	8.5	4.9	8.3	-	-	-	-	-	-	-	-	-	-	-	-	-	-	-	-	-	-	-	-	-	-	-	-	-	-	-	KR	-	-	-	E	-	-	-	-
614581	297643	B	PhenoSense	3033	Clinical	49_-61		49.1	7.5	6.5	2.5	2.4	1.1	L	-	-	-	-	-	-	-	-	-	-	-	-	-	-	-	-	-	-	-	-	-	-	-	-	-	-	-	-	-	-	-	-	-	-	-
614583	297644	B	PhenoSense	3033	Clinical	50_-54		96.0	9.3	97.0	3.9	2.3	2.3	-	-	-	-	-	-	-	-	-	-	-	-	-	-	-	-	-	-	-	KR	-	-	-	-	-	-	-	EA	-	-	-	KT	-	-	T	-
614585	297645	B	PhenoSense	3033	Clinical	51_-67		1.0	0.8	0.9	1.4	1.4	1.1	-	-	-	-	-	-	-	-	-	-	-	-	-	-	-	-	-	-	-	-	-	-	-	-	-	-	-	-	-	-	-	-	-	-	-	-
614587	297645	B	PhenoSense	3033	Clinical	51_113		1.0	0.8	0.9	0.9	1.0	1.0	-	-	-	-	-	-	-	-	-	-	-	-	-	-	-	-	-	-	-	-	-	-	-	-	-	-	-	-	-	-	-	-	-	-	-	-
614589	297646	B	PhenoSense	3033	Clinical	52_-56		57.5	4.3	5.5	1.6	1.8	1.2	-	-	-	-	-	EK	-	-	-	-	-	-	-	-	-	-	-	-	-	-	-	-	-	-	-	-	-	-	-	-	-	-	-	-	-	-
614591	297647	B	PhenoSense	3033	Clinical	53_-63		60.5	7.4	41.0	3.1	2.5	1.6	-	-	-	-	-	-	-	VI	-	-	-	-	-	-	-	-	-	-	-	R	-	-	-	-	-	-	-	-	-	-	-	-	-	-	-	-
614593	297647	B	PhenoSense	3033	Clinical	53_367		3.8	4.2	59.0	3.3	2.3	2.7	-	-	-	-	-	-	-	-	-	-	-	-	-	-	-	-	-	-	-	R	-	-	-	-	-	-	-	-	-	-	L	-	-	-	-	-
614595	297648	B	PhenoSense	3033	Clinical	54_-76		116.3	3.9	0.9	1.2	1.9	0.7	-	-	-	-	-	-	-	-	-	-	-	-	-	-	-	-	-	-	-	R	-	-	-	-	-	-	-	-	-	-	-	-	-	-	-	-
614597	297649	B	PhenoSense	3033	Clinical	55_-40		1.7	1.2	0.4	0.9	1.0	0.7	-	-	-	-	-	-	-	-	-	-	-	-	-	-	-	-	-	-	-	R	-	-	-	-	-	-	-	-	-	-	-	-	-	-	-	-
614599	297649	B	PhenoSense	3033	Clinical	55_104		2.1	1.2	0.7	1.1	1.1	0.8	-	-	-	-	-	-	-	-	-	-	-	-	-	-	-	-	-	-	-	R	-	-	-	-	-	-	-	-	-	-	-	-	-	-	-	-
614601	297650	B	PhenoSense	3033	Clinical	56_-56		0.9	0.8	0.6	0.8	0.8	0.8	-	-	-	-	-	-	-	-	-	-	-	-	-	-	-	-	-	-	-	R	-	-	-	-	-	-	-	-	-	-	-	-	-	-	-	-
614603	297651	B	PhenoSense	3033	Clinical	57_-57		105.4	5.0	78.0	2.8	2.0	2.8	L	-	-	-	-	-	-	-	-	-	-	-	-	-	-	-	-	-	-	R	-	-	-	-	-	-	-	K	-	-	-	-	-	-	-	-
614605	297651	B	PhenoSense	3033	Clinical	57_83		128.3	6.1	61.0	2.5	1.9	2.7	L	-	-	-	-	-	-	-	-	-	-	-	-	-	-	-	-	-	-	R	-	-	-	-	-	-	-	K	-	-	-	-	-	-	-	-
614607	297652	B	PhenoSense	3033	Clinical	58_-63		68.8	5.6	9.7	1.3	1.5	1.4	-	-	-	-	-	-	-	-	-	-	-	-	-	-	-	-	-	-	-	R	-	-	-	-	-	-	-	-	-	-	-	-	-	-	-	-
614609	297653	B	PhenoSense	3033	Clinical	59_288		2.7	1.4	0.4	0.9	1.2	0.6	-	-	-	-	-	-	-	-	-	-	-	-	-	-	-	-	-	-	-	-	-	-	-	-	-	-	-	-	-	-	-	-	-	-	VI	-
614611	297654	B	PhenoSense	3033	Clinical	60_-39		6.3	1.7	0.6	1.0	1.8	0.9	-	-	-	-	-	-	-	-	-	-	-	-	-	-	-	-	-	-	-	-	-	-	-	-	-	-	-	-	-	-	-	-	-	-	-	-
614613	297655	B	PhenoSense	3033	Clinical	61_-51		1.0	0.8	0.9	0.8	0.7	0.9	-	-	-	-	-	-	-	-	-	-	-	-	-	-	-	-	-	-	-	-	-	-	-	-	-	-	S	-	-	-	-	-	-	-	VI	-
614615	297656	B	PhenoSense	3033	Clinical	62_-63		115.4	7.6	7.3	1.7	2.6	1.0	-	-	-	-	-	-	-	-	-	-	R	-	-	-	-	-	-	-	-	-	-	-	-	-	-	-	-	KQR	-	-	-	KN	-	-	-	ED
614617	297657	B	PhenoSense	3033	Clinical	63_-76		3.3	3.2	0.4	0.7	1.7	0.6	-	-	-	-	-	-	-	-	-	-	-	-	-	-	-	-	-	-	-	R	-	-	-	-	-	-	-	-	-	-	-	-	-	-	A	-
614619	297657	B	PhenoSense	3033	Clinical	63_-47		3.5	4.2	0.5	0.7	1.6	0.9	-	-	-	-	-	EK	-	-	-	-	-	-	-	-	GE	-	-	-	-	R	-	-	-	-	-	-	-	-	-	-	-	-	-	-	A	-
614621	297658	CRF02_AG	PhenoSense	3033	Clinical	64_-57		1.9	1.2	1.0	1.1	1.3	1.0	-	-	-	-	-	-	-	-	KQR	-	T	-	-	-	-	-	-	-	-	-	-	R	-	-	-	-	-	-	-	-	-	-	-	-	T	-
614623	297658	CRF02_AG	PhenoSense	3033	Clinical	64_218		1.3	0.7	0.4	0.7	1.0	0.8	-	-	-	-	-	-	-	-	R	-	T	-	-	-	-	-	-	-	-	KR	VI	R	-	-	-	-	-	-	-	-	-	-	-	-	T	-
614625	297659	B	PhenoSense	3033	Clinical	65_-59		34.0	2.6	3.0	1.2	1.2	0.8	-	-	-	-	-	-	-	-	-	-	-	-	-	-	-	-	-	-	-	R	-	-	-	-	-	-	-	-	-	-	-	-	-	-	T	-
614627	297660	B	PhenoSense	3033	Clinical	66_-77		49.0	5.7	32.0	3.8	1.8	1.4	-	-	-	-	-	-	-	-	-	-	-	-	-	-	-	-	-	-	-	R	I	-	-	-	-	-	-	-	-	-	-	-	-	-	-	-
614629	297661	B	PhenoSense	3033	Clinical	67_-40		74.8	5.0	0.6	1.2	1.3	0.8	-	-	-	-	-	-	-	-	-	-	KR	-	-	-	-	-	-	-	-	-	-	-	-	-	-	-	-	-	-	-	-	-	-	-	-	-
614631	297662	B	PhenoSense	3033	Clinical	68_-84		64.5	6.3	44.0	2.1	2.2	2.7	-	-	-	-	-	-	-	-	-	-	-	-	-	-	-	-	-	-	-	-	-	-	-	-	-	-	-	-	-	-	-	-	-	-	M	-
614633	297663	B	PhenoSense	3033	Clinical	69_-84		81.3	5.7	59.0	1.8	1.8	1.5	-	-	SC	-	-	-	-	-	-	-	-	-	-	-	-	-	-	-	-	-	-	-	-	-	-	-	-	-	-	-	-	-	-	-	-	-
614635	297664	B	PhenoSense	3033	Clinical	70_-83		13.0	6.8	854.8	4.8	1.8	7.7	-	-	-	-	-	EK	-	-	-	-	-	-	-	-	-	-	-	-	-	KR	-	-	-	-	-	-	-	-	-	-	-	-	-	-	R	-
614637	297665	B	PhenoSense	3033	Clinical	71_-68		119.5	11.0	7.7	2.5	2.2	1.1	-	-	-	-	-	-	-	-	-	-	-	-	-	-	-	-	-	-	-	-	-	-	-	-	-	-	-	-	-	-	-	-	-	-	I	-
614639	297666	B	PhenoSense	3033	Clinical	72_-50		3.4	1.1	1.8	1.0	0.9	1.1	-	-	-	-	-	-	-	-	-	-	-	-	-	-	-	-	-	-	-	-	-	-	-	-	-	-	-	-	-	-	-	-	-	-	VI	-
614641	297667	B	PhenoSense	3033	Clinical	73_-70		72.0	11.0	5.7	3.5	4.7	1.1	-	-	-	-	-	-	-	-	-	-	-	-	-	-	-	-	-	-	-	R	-	-	-	-	-	-	-	-	-	-	-	-	-	-	M	-
614643	297668	B	PhenoSense	3033	Clinical	74_-66		4.9	4.7	382.0	2.0	1.5	5.7	-	-	-	-	-	-	-	-	-	-	-	-	-	-	-	-	-	-	-	R	-	-	-	-	-	-	-	-	-	-	-	-	-	-	-	-
614645	297669	B	PhenoSense	3033	Clinical	75_-86		104.1	3.0	0.7	1.0	1.5	0.8	-	-	-	-	-	-	-	-	-	-	-	-	-	-	-	-	-	-	-	-	-	-	-	-	-	-	-	-	-	-	-	-	-	-	-	-
614647	297670	B	PhenoSense	3033	Clinical	76_-33		1.0	1.1	0.7	0.8	1.0	0.9	-	-	-	-	-	-	-	-	-	-	-	-	-	-	-	-	-	-	-	-	-	-	-	-	-	-	-	K	-	-	-	E	-	-	L	-
614649	297670	B	PhenoSense	3033	Clinical	76_124		1.1	1.1	1.4	0.8	1.1	0.9	-	-	-	-	-	-	-	-	-	-	-	-	-	-	-	-	-	-	-	-	-	-	-	-	-	-	-	K	-	-	-	E	-	-	L	-
614651	297671	B	PhenoSense	3033	Clinical	77_-57		73.5	4.7	0.6	1.0	1.7	0.8	-	-	-	T	-	-	-	-	-	-	-	-	-	-	-	-	-	-	-	KR	-	-	-	-	-	-	-	-	-	-	-	-	-	-	I	-
614653	297672	B	PhenoSense	3033	Clinical	78_-77		0.9	1.1	0.8	0.7	1.2	1.0	-	-	-	-	-	-	-	-	-	-	-	-	-	-	-	-	-	-	-	-	-	-	-	-	-	-	-	-	-	-	-	-	-	-	-	-
614655	297672	B	PhenoSense	3033	Clinical	78_132		0.8	0.8	1.0	0.9	0.9	1.0	-	-	-	-	-	-	-	-	-	-	-	-	-	-	-	-	-	-	-	-	-	-	-	-	-	-	-	-	-	-	-	-	-	-	-	-
614657	297673	B	PhenoSense	3033	Clinical	79_-95		55.1	6.0	144.0	3.6	2.8	2.1	-	-	-	-	-	-	-	-	-	-	-	-	-	-	-	-	-	-	-	KR	-	-	-	-	-	-	-	-	-	-	-	-	-	-	-	-
614659	297674	B	PhenoSense	3033	Clinical	80_-54		1.0	0.9	0.8	0.8	1.0	0.8	-	-	-	-	-	-	-	-	-	-	-	-	-	-	-	-	-	-	-	-	-	-	-	-	-	-	-	-	-	-	-	-	-	-	VI	-
614661	297675	B	PhenoSense	3033	Clinical	81_-73		1.0	0.8	1.0	0.8	1.0	1.1	-	-	-	-	-	-	-	-	-	-	-	-	-	-	-	-	-	-	-	-	-	-	-	-	-	-	-	-	-	-	-	-	-	-	-	-
614663	297676	B	PhenoSense	3033	Clinical	82_-64		126.4	6.8	17.0	2.2	1.7	1.6	L	-	-	-	IV	D	-	-	-	-	-	-	-	-	-	-	-	GA	-	-	-	-	-	-	-	-	-	-	-	-	-	-	-	-	I	-
614665	297676	B	PhenoSense	3033	Clinical	82_176		119.4	7.2	82.0	2.3	1.5	2.0	L	-	-	-	-	D	-	-	-	-	-	-	-	-	-	-	-	-	-	-	-	-	-	-	-	-	-	-	-	-	-	-	-	-	I	-
614667	297677	B	PhenoSense	3033	Clinical	83_-50		0.9	0.8	0.7	0.7	0.8	0.6	-	-	-	-	-	-	-	-	-	-	-	-	-	-	-	-	-	-	-	-	-	-	-	-	-	-	-	-	-	-	-	-	-	-	-	-
614669	297678	B	PhenoSense	3033	Clinical	84_-90		6.1	13.0	965.0	7.4	2.6	6.4	-	-	C	-	-	-	-	-	-	-	-	-	-	-	-	-	-	-	-	-	-	-	-	-	-	-	-	-	-	-	-	-	-	-	IT	-
614671	297679	B	PhenoSense	3033	Clinical	85_-47		33.0	2.8	5.0	1.1	1.4	1.1	-	-	-	-	-	D	-	-	-	-	-	-	-	-	-	-	-	-	-	KR	-	-	-	-	-	-	-	-	-	-	-	-	-	-	-	-
614673	297679	B	PhenoSense	3033	Clinical	85_680		1.1	0.9	0.7	0.8	1.0	1.0	-	-	-	-	-	D	-	-	-	-	-	-	-	-	-	-	-	-	-	KR	-	-	-	-	-	-	-	-	-	-	-	-	-	-	-	-
614675	297680	B	PhenoSense	3033	Clinical	86_-21		63.1	4.0	0.2	0.9	1.3	0.6	-	-	-	-	-	-	-	-	-	-	-	-	-	-	-	-	-	-	-	-	-	-	-	-	-	-	-	-	-	-	-	-	-	-	-	-
614677	297681	B	PhenoSense	3033	Clinical	87_-58		10.0	8.6	787.8	7.3	2.9	5.7	-	-	-	-	-	-	-	-	-	-	-	-	-	-	-	-	-	-	-	-	-	-	-	-	-	-	-	-	-	-	-	-	-	-	I	-
614679	297682	B	PhenoSense	3033	Clinical	88_-43		1.4	0.8	0.4	0.9	0.8	0.6	-	-	-	-	-	-	-	-	-	-	-	-	-	-	-	-	-	-	-	-	-	-	-	-	-	-	-	-	-	-	-	-	-	-	M	-
614681	297682	B	PhenoSense	3033	Clinical	88_353		1.4	0.8	0.6	0.8	0.9	0.9	-	-	-	-	-	-	-	-	-	-	-	-	-	-	-	-	-	-	-	-	-	-	-	-	-	-	-	-	-	-	-	KN	-	-	M	-
614683	297683	B	PhenoSense	3033	Clinical	89_-58		78.0	5.3	4.1	1.1	1.8	1.0	-	-	-	-	-	-	-	-	-	-	-	-	-	-	-	-	-	-	-	-	-	-	-	-	-	-	-	-	-	-	-	-	-	-	VI	-
614685	297684	B	PhenoSense	3033	Clinical	90_-39		0.8	0.6	0.5	1.1	0.9	0.7	-	-	-	-	-	-	-	-	-	-	-	-	-	-	-	-	-	-	-	-	-	-	-	-	-	-	-	-	-	-	-	-	-	-	M	-
614687	297685	B	PhenoSense	3033	Clinical	91_-46		92.1	12.0	0.2	0.6	1.7	0.3	-	-	-	-	-	-	-	-	-	-	-	-	-	-	-	-	-	-	-	-	-	-	-	-	-	-	-	-	-	-	-	-	-	-	I	-
614689	297686	B	PhenoSense	3033	Clinical	92_-67		1.6	1.0	0.8	1.0	1.5	1.1	-	-	-	-	-	-	-	-	-	-	-	-	-	-	-	-	-	-	-	KR	-	-	-	-	-	-	-	-	-	-	-	-	-	-	-	-
614691	297686	B	PhenoSense	3033	Clinical	92_675		2.2	1.3	0.8	1.6	1.6	1.5	-	-	-	-	-	-	-	-	-	-	-	-	-	-	-	-	-	-	-	-	-	-	-	-	-	-	-	-	-	-	-	-	-	-	-	-
614693	297687	B	PhenoSense	3033	Clinical	93_-49		71.9	8.5	17.0	3.4	2.3	1.4	-	-	-	-	-	-	-	-	-	-	-	-	-	-	-	-	-	-	-	R	-	-	-	-	-	-	-	-	-	-	-	-	-	-	-	-
614695	297688	B	PhenoSense	3033	Clinical	94_-49		97.6	7.4	33.0	2.8	2.4	1.6	-	-	-	-	-	-	-	-	-	-	-	-	-	-	-	-	-	-	-	-	-	-	-	-	-	-	-	-	-	-	-	-	-	-	I	-
614697	297689	B	PhenoSense	3033	Clinical	95_-64		64.5	3.5	1.6	1.3	1.4	0.8	L	-	-	-	-	-	-	-	-	-	-	-	-	-	-	-	-	-	-	R	-	-	-	-	-	-	-	-	-	-	-	-	-	-	I	-
614699	297690	B	PhenoSense	3033	Clinical	96_-61		3.5	1.2	1.9	1.3	0.9	1.1	-	-	-	-	-	-	-	-	-	-	-	-	-	-	-	-	-	-	-	R	-	-	-	-	-	-	-	-	-	-	-	-	-	-	VA	-
614701	297691	B	PhenoSense	3033	Clinical	97_-75		51.5	6.7	0.4	0.8	2.4	1.4	-	-	-	-	-	-	-	-	-	-	-	-	-	-	-	-	-	-	-	-	-	-	-	-	-	-	-	-	-	-	-	-	-	-	-	-
614703	297692	B	PhenoSense	3033	Clinical	98_-73		2.5	0.6	1.0	0.9	0.7	0.7	-	-	-	-	-	-	-	-	-	-	-	-	-	-	-	-	-	-	-	-	-	-	-	-	-	-	-	-	-	-	-	-	-	-	VIM	-
614705	297692	B	PhenoSense	3033	Clinical	98_158		2.4	0.6	0.7	1.2	0.9	0.6	-	-	-	-	-	-	-	-	-	-	-	-	-	-	-	-	-	-	-	-	-	-	-	-	-	-	-	-	-	-	-	-	-	-	M	-
614707	297693	B	PhenoSense	3033	Clinical	99_-61		1.3	1.1	0.8	1.0	0.6	0.6	-	-	-	-	-	-	-	-	-	-	-	-	-	-	-	-	-	-	-	-	-	-	-	-	-	-	-	-	-	-	-	-	-	-	IR	-
614709	297693	B	PhenoSense	3033	Clinical	99_60		2.0	0.9	1.2	1.2	1.1	0.8	-	-	-	-	-	-	-	-	-	-	-	-	-	-	-	-	-	-	-	-	-	-	-	-	-	-	-	-	-	-	-	-	-	-	I	-
614711	297694	B	PhenoSense	3033	Clinical	100_-66		4.2	4.2	100.0	2.1	1.5	3.6	-	-	-	-	-	-	-	-	-	-	-	-	-	-	-	-	-	-	-	KR	-	-	-	-	-	-	-	-	-	-	-	-	-	-	I	-
614713	297695	B	PhenoSense	3033	Clinical	101_-86		80.2	8.6	78.0	2.1	2.4	2.2	-	-	C	-	-	-	-	-	-	-	-	-	-	-	-	-	-	-	-	-	-	-	-	-	-	-	-	K	-	-	-	-	-	-	T	-
614715	297696	B	PhenoSense	3033	Clinical	102_-54		2.6	1.6	5.2	1.5	1.2	1.2	-	-	-	-	-	-	-	-	-	-	-	-	-	-	-	-	-	-	-	R	-	-	-	-	-	-	TS	-	-	-	-	-	-	-	-	-
614717	297697	B	PhenoSense	3033	Clinical	103_-53		67.2	5.2	11.0	1.2	1.2	1.5	-	-	-	-	-	-	-	-	-	-	-	-	-	-	-	-	-	-	-	R	-	-	-	-	-	-	-	K	-	-	-	KE	-	-	I	-
614719	297697	B	PhenoSense	3033	Clinical	103_185		80.0	5.5	8.0	1.8	2.1	1.6	-	-	-	-	-	-	-	-	-	-	-	-	-	-	-	-	-	-	-	R	-	-	-	-	-	-	-	K	-	-	-	KE	-	-	I	-
614721	297698	B	PhenoSense	3033	Clinical	104_-49		1.7	1.1	0.7	2.1	2.1	1.3	-	-	-	-	-	-	-	-	-	-	-	-	-	-	-	-	-	-	-	-	-	-	-	-	-	-	-	-	-	-	-	-	-	-	T	-
614723	297698	B	PhenoSense	3033	Clinical	104_135		0.8	0.7	0.4	0.9	0.8	0.6	-	-	-	-	-	EK	TA	-	-	-	-	-	-	-	-	-	-	-	-	-	-	-	-	-	-	-	-	-	-	-	-	-	-	-	T	-
614725	297699	B	PhenoSense	3033	Clinical	105_-50		125.1	7.1	8.4	1.9	2.0	1.4	-	-	-	-	-	D	-	-	-	-	-	-	-	-	-	-	-	-	-	-	-	-	-	-	-	-	-	-	-	-	-	-	-	-	-	-
614727	297700	B	PhenoSense	3033	Clinical	106_-57		51.0	3.6	4.6	1.2	2.2	1.1	-	-	-	-	-	-	P	-	-	-	-	-	-	-	-	-	-	-	-	R	-	-	-	-	-	-	-	-	-	-	-	-	-	-	T	-
614729	297701	B	PhenoSense	3033	Clinical	107_-57		60.5	9.2	59.0	2.7	3.1	1.8	-	-	-	-	-	-	-	-	-	-	-	-	-	-	-	-	-	-	-	-	-	-	-	-	-	-	-	-	-	-	-	-	-	-	-	-
614731	297702	B	PhenoSense	3033	Clinical	108_-82		0.9	0.9	0.9	1.0	1.1	1.1	-	-	-	-	-	-	-	-	-	-	-	-	-	-	-	-	-	-	-	-	-	-	-	-	-	-	-	-	-	-	-	-	-	-	-	-
614733	297702	B	PhenoSense	3033	Clinical	108_351		1.2	1.0	0.8	1.0	1.7	1.1	-	-	-	-	-	-	-	-	-	-	-	-	-	-	-	-	-	-	-	-	-	-	-	-	-	-	-	-	-	-	-	-	-	-	-	-
614735	297703	B	PhenoSense	3033	Clinical	109_-60		3.2	2.3	7.7	2.1	1.1	1.3	-	-	-	T	-	-	-	-	-	-	-	-	-	-	-	-	-	-	-	-	-	-	-	-	-	-	-	-	-	-	-	-	-	-	-	-
614737	297703	B	PhenoSense	3033	Clinical	109_280		2.0	1.1	0.8	1.1	1.1	1.0	-	-	-	-	-	-	-	-	-	-	-	-	-	-	-	-	-	-	-	-	-	-	-	-	-	-	-	-	-	-	-	-	-	-	-	-
614739	297704	B	PhenoSense	3033	Clinical	110_-67		105.6	6.5	3.2	1.6	2.5	0.6	-	-	-	-	-	-	-	-	-	-	-	-	-	-	-	-	-	-	-	-	-	-	-	-	-	-	-	-	-	-	-	-	-	-	-	-
614741	297705	B	PhenoSense	3033	Clinical	111_-65		74.7	6.0	2.8	1.7	1.8	0.9	L	-	-	-	-	-	-	-	-	-	-	-	-	-	-	-	-	-	-	-	-	-	-	-	-	-	-	-	-	-	-	-	-	-	VI	-
614743	297706	B	PhenoSense	3033	Clinical	112_-71		86.8	4.0	1.8	0.8	1.4	0.5	-	-	-	-	-	-	-	-	-	-	-	-	-	-	-	-	-	-	-	-	-	-	-	-	-	-	-	-	-	-	-	-	-	-	-	-
614745	297706	B	PhenoSense	3033	Clinical	112_105		1.6	2.2	12.0	1.6	1.1	1.6	-	-	-	-	-	-	-	-	-	-	-	-	-	-	-	-	-	-	-	-	-	-	-	-	-	-	-	-	-	-	-	-	-	-	-	-
614747	297707	B	PhenoSense	3033	Clinical	113_-86		140.8	4.6	0.4	0.8	1.4	0.5	-	-	-	-	-	-	-	-	-	-	-	-	-	-	-	-	-	-	-	KR	-	-	-	-	-	-	-	-	-	-	-	-	-	-	M	-
614749	297707	B	PhenoSense	3033	Clinical	113_371		57.0	2.6	0.5	0.9	1.2	0.4	-	-	-	-	-	-	-	-	-	-	-	-	-	-	-	-	-	-	-	R	-	-	-	-	-	-	-	-	-	-	-	-	-	-	M	-
614751	297708	B	PhenoSense	3033	Clinical	114_-63		2.8	2.2	68.0	1.3	1.2	2.5	-	-	-	-	-	EA	-	-	-	-	-	-	-	-	-	-	-	-	-	-	-	-	-	-	-	-	-	-	-	-	-	-	-	-	-	-
614753	297708	B	PhenoSense	3033	Clinical	114_530		2.3	1.6	34.0	2.2	1.6	2.6	-	-	-	-	-	EA	-	VI	-	-	-	-	-	-	-	-	-	-	-	-	-	-	-	-	-	-	-	-	-	-	-	-	-	-	-	-
614755	297709	B	PhenoSense	3033	Clinical	115_-56		79.8	4.9	2.6	1.8	1.9	1.0	-	IV	-	-	-	-	-	-	-	-	-	-	-	-	-	-	-	-	-	-	-	-	-	-	-	-	-	-	-	-	-	-	-	-	T	-
614757	297710	B	PhenoSense	3033	Clinical	116_-59		6.2	5.2	623.0	2.8	1.4	6.3	-	-	-	-	-	-	-	-	-	-	-	-	-	-	-	-	-	-	-	R	-	-	-	-	-	-	-	-	-	-	-	-	-	-	T	-
614759	297710	B	PhenoSense	3033	Clinical	116_448		1.6	1.1	1.4	0.9	1.2	1.2	-	-	-	-	-	-	-	-	-	-	-	-	-	-	-	-	-	-	-	KR	-	-	-	-	-	-	-	-	-	-	-	-	-	-	X	-
614761	297711	B	PhenoSense	3033	Clinical	117_-63		2.6	1.7	0.3	0.8	1.5	0.4	-	-	-	-	-	-	-	-	-	-	-	-	-	-	-	-	-	-	-	-	-	-	-	-	-	-	-	-	-	-	-	-	-	-	R	-
614763	297712	B	PhenoSense	3033	Clinical	118_-86		64.5	14.0	21.0	3.7	2.6	2.0	L	-	-	-	-	-	-	-	-	-	-	-	-	-	-	-	-	-	-	R	-	-	-	-	-	-	-	-	-	-	-	-	-	-	-	-
614765	297713	B	PhenoSense	3033	Clinical	119_-70		1.6	0.9	0.9	1.4	1.2	1.2	-	-	-	-	-	-	-	-	-	-	-	-	-	-	-	-	-	-	-	-	-	-	-	-	-	-	S	-	-	-	-	-	-	-	IM	-
614767	297714	B	PhenoSense	3033	Clinical	120_-69		70.8	3.5	1.4	1.3	2.5	0.8	-	-	-	-	-	-	-	-	-	-	-	-	-	-	-	-	-	-	-	-	-	-	-	-	-	-	-	-	-	-	-	-	-	-	I	-
614769	297715	B	PhenoSense	3033	Clinical	121_-46		88.7	6.0	1.8	1.6	2.2	1.1	-	-	-	-	-	-	-	-	-	-	-	-	-	-	-	-	-	-	-	R	-	-	-	-	-	-	-	-	-	-	-	-	-	-	VI	-
614771	297716	B	PhenoSense	3033	Clinical	122_-49		1.0	0.9	0.7	1.1	1.0	0.8	-	-	-	-	-	-	-	-	-	-	-	-	-	-	-	-	-	-	-	KR	-	-	-	-	-	-	-	-	-	-	-	-	-	-	M	-
614773	297716	B	PhenoSense	3033	Clinical	122_336		0.8	0.9	0.6	1.1	0.8	0.8	-	-	-	-	-	-	-	-	-	-	-	-	-	-	-	-	-	-	-	-	-	-	-	-	-	-	-	-	-	-	-	-	-	-	MT	-
614775	297717	B	PhenoSense	3033	Clinical	123_-73		115.6	7.3	3.3	1.7	1.8	1.0	-	-	-	-	-	-	-	-	-	-	-	-	-	-	-	-	-	-	-	R	-	-	-	-	-	-	-	EG	-	-	-	-	-	-	-	-
614777	297717	B	PhenoSense	3033	Clinical	123_98		3.2	2.1	0.7	1.0	1.4	0.9	-	-	-	-	-	-	-	-	-	-	-	-	-	-	-	-	-	-	-	R	-	-	-	-	-	-	-	-	-	-	-	-	-	-	-	-
614779	297718	B	PhenoSense	3033	Clinical	124_-62		55.0	5.0	9.6	2.1	1.7	1.2	-	-	-	-	-	-	-	-	-	-	-	-	-	-	-	-	-	-	-	KR	-	-	-	-	-	-	-	-	-	-	-	-	-	-	-	-
614781	297719	B	PhenoSense	3033	Clinical	125_437		1.2	0.7	0.8	0.8	1.0	0.7	-	-	-	-	-	-	-	-	-	-	-	-	-	-	-	-	-	-	-	-	-	-	-	-	-	-	-	-	-	-	-	-	-	-	-	-
614783	297720	B	PhenoSense	3033	Clinical	126_-54		3.6	3.9	57.0	1.5	1.2	2.4	-	-	-	-	-	-	-	-	-	-	-	-	-	-	-	-	-	-	-	-	I	-	-	-	-	-	-	-	-	-	-	-	-	-	VI	-
614785	297721	B	PhenoSense	3033	Clinical	127_-82		86.4	4.6	1.1	1.4	1.2	0.6	-	-	-	-	-	-	-	-	-	-	-	-	-	-	-	-	-	-	-	-	-	-	-	-	-	-	-	-	-	-	-	-	-	-	I	-
614787	297722	B	PhenoSense	3033	Clinical	128_-57		1.3	0.8	0.7	0.8	0.9	0.8	-	-	-	-	-	-	-	-	-	-	-	-	-	-	-	-	-	-	-	-	-	-	-	-	-	-	-	-	-	-	-	-	-	-	I	-
614789	297723	B	PhenoSense	3033	Clinical	129_-69		49.0	4.1	6.1	1.5	1.9	1.5	-	-	-	-	-	-	-	-	-	-	-	-	-	-	-	-	-	-	-	R	-	-	-	-	-	-	-	-	-	-	-	-	-	-	-	-
614791	297724	B	PhenoSense	3033	Clinical	130_-60		64.9	10.0	626.0	3.6	2.8	3.8	-	-	-	-	-	-	-	-	-	-	-	-	-	-	-	-	-	-	-	-	-	-	-	-	-	-	-	-	-	-	-	-	-	-	VI	-
614793	297725	B	PhenoSense	3033	Clinical	131_-70		1.2	1.0	0.8	1.0	1.1	1.0	-	-	-	-	-	-	-	-	-	-	-	-	-	-	-	-	-	-	-	-	-	-	-	-	-	-	-	-	-	-	-	-	-	-	-	-
614795	297726	B	PhenoSense	3033	Clinical	132_-69		4.6	2.8	324.0	1.9	1.2	3.0	-	-	-	-	-	-	-	-	-	-	-	-	-	-	-	-	-	-	-	-	-	-	-	-	-	-	-	-	-	-	-	-	-	-	M	-
614797	297727	B	PhenoSense	3033	Clinical	133_-85		4.0	2.5	16.0	2.2	1.6	1.6	-	-	-	-	-	D	-	-	-	-	-	-	-	-	-	-	-	-	-	-	-	-	-	-	-	-	-	-	-	-	-	-	-	-	-	-
614799	297728	B	PhenoSense	3033	Clinical	134_-57		81.0	5.3	0.9	1.6	1.6	1.0	-	-	-	-	-	-	-	-	-	-	-	-	-	-	-	-	-	-	-	-	-	-	-	-	-	-	-	-	-	-	-	-	-	-	-	-
614801	297729	B	PhenoSense	3033	Clinical	135_-56		62.1	6.3	3.0	1.3	1.3	0.8	-	-	-	-	-	-	-	-	-	-	-	-	-	-	-	-	-	-	-	-	-	-	-	-	-	-	-	-	-	-	-	-	-	-	-	-
614803	297730	B	PhenoSense	3033	Clinical	136_-39		5.8	3.4	419.0	2.7	1.4	3.1	-	-	-	-	-	-	-	-	-	-	-	-	-	-	-	-	-	-	-	-	-	-	-	-	PL	-	-	-	-	-	-	-	-	-	I	-
614805	297731	B	PhenoSense	3033	Clinical	137_-70		2.1	1.9	56.0	2.9	2.2	3.6	-	-	-	-	-	-	-	-	-	-	-	-	-	-	-	-	-	-	-	-	-	-	-	-	-	-	-	-	-	-	-	-	-	-	M	-
614807	297732	B	PhenoSense	3033	Clinical	138_-77		57.8	5.9	8.8	2.4	2.8	1.3	-	-	-	-	-	-	-	-	-	-	-	-	-	-	-	-	-	-	-	R	-	-	-	-	-	-	-	-	-	-	-	-	-	-	-	-
614809	297733	A	PhenoSense	3033	Clinical	139_-49		1.1	0.9	0.7	1.0	0.9	0.7	-	-	-	-	-	-	-	-	-	-	T	-	-	-	-	-	-	-	-	-	-	-	-	-	-	-	-	A	-	-	-	-	-	-	T	-
614811	297734	B	PhenoSense	3033	Clinical	140_-58		85.0	15.0	0.2	1.0	2.7	0.5	-	-	-	-	-	-	-	-	-	-	-	-	-	-	-	-	-	-	-	-	-	-	-	-	-	-	-	-	-	-	-	-	-	-	M	-
614813	297734	B	PhenoSense	3033	Clinical	140_307		1.4	1.1	0.4	0.9	1.1	0.6	-	-	-	-	-	-	-	-	-	-	-	-	-	-	-	-	-	-	-	-	-	-	-	-	-	-	-	-	-	-	-	-	-	-	M	-
614815	297735	A	PhenoSense	3033	Clinical	141_-86		68.7	4.9	2.1	1.6	1.7	0.8	-	-	-	H	-	-	-	-	-	-	T	-	-	-	-	-	-	-	-	R	VI	-	-	-	-	-	-	-	-	-	-	-	-	-	T	-
614817	297735	B	PhenoSense	3033	Clinical	141_96		106.4	4.6	1.3	1.0	1.8	0.7	-	-	-	-	-	-	-	-	-	-	-	-	-	-	-	-	-	-	-	-	-	-	-	-	-	-	-	-	-	-	-	-	-	-	-	-
614819	297736	B	PhenoSense	3033	Clinical	142_-78		29.0	1.9	0.4	0.8	1.2	0.5	-	-	-	-	-	-	-	-	-	-	-	-	-	-	-	-	-	-	-	KQR	-	-	-	-	-	-	-	-	-	-	-	-	-	-	-	-
614821	297737	B	PhenoSense	3033	Clinical	143_-55		84.4	9.8	43.0	3.0	2.2	2.0	-	-	-	-	-	-	-	-	-	-	-	-	-	-	-	-	-	-	-	KR	-	-	-	-	-	-	-	EK	-	-	-	E	-	-	-	-
614823	297738	B	PhenoSense	3033	Clinical	144_-57		117.7	4.5	4.3	1.2	1.4	1.0	-	-	-	-	-	-	-	-	-	-	-	-	-	-	-	-	-	-	-	-	-	-	-	-	-	-	-	-	-	-	-	-	-	-	-	-
614825	297739	B	PhenoSense	3033	Clinical	145_-63		3.3	1.5	9.0	1.3	1.2	2.6	-	-	C	-	-	K	-	-	-	-	-	-	-	-	-	-	-	-	-	-	-	-	-	-	-	-	-	G	-	-	-	-	-	-	M	-
614827	297739	B	PhenoSense	3033	Clinical	145_532		5.0	1.5	2.6	1.3	1.8	1.8	-	-	-	-	-	EK	-	-	-	-	-	-	-	-	-	-	-	-	-	-	-	-	-	-	-	-	-	-	-	-	-	-	-	-	M	-
614829	297740	B	PhenoSense	3033	Clinical	146_-71		53.3	18.0	0.7	0.8	2.1	0.5	-	-	-	-	-	K	-	-	-	-	-	-	-	-	-	-	-	-	-	-	-	-	-	-	-	-	-	-	-	-	-	-	-	-	I	-
614831	297741	B	PhenoSense	3033	Clinical	147_-64		1.2	0.9	0.4	1.1	0.7	0.7	-	-	-	-	-	D	-	-	-	-	-	-	-	-	-	-	-	-	-	-	-	-	-	-	-	-	-	-	-	-	-	-	-	-	-	-
614833	297741	B	PhenoSense	3033	Clinical	147_82		1.4	0.9	0.5	1.1	1.3	0.8	-	-	-	-	-	D	-	-	-	-	-	-	-	-	-	-	-	-	-	-	-	-	-	-	-	-	-	-	-	-	-	-	-	-	-	-
614835	297742	B	PhenoSense	3033	Clinical	148_-78		73.5	4.6	4.2	2.0	2.7	1.2	-	-	-	-	-	-	-	-	-	-	-	-	-	-	-	-	-	-	-	-	-	-	-	-	-	-	-	-	-	-	-	-	-	-	L	-
614837	297742	B	PhenoSense	3033	Clinical	148_196		75.8	4.3	14.0	1.3	1.5	1.1	-	-	-	-	-	-	-	-	-	-	-	-	-	-	-	-	-	-	-	KR	-	-	-	-	-	-	-	-	-	-	-	-	-	-	L	-
614839	297743	B	PhenoSense	3033	Clinical	149_-71		0.9	0.7	0.7	0.8	1.0	0.8	-	-	-	-	-	-	-	-	-	-	-	-	-	-	-	-	-	-	-	-	-	-	-	-	-	-	-	EK	-	-	-	KE	-	-	VI	-
614841	297743	B	PhenoSense	3033	Clinical	149_272		1.1	1.0	1.7	1.0	1.0	0.9	-	-	-	-	-	-	-	-	-	-	-	-	-	-	-	-	-	-	-	-	-	-	-	-	-	-	-	-	-	-	-	-	-	-	VI	-
614843	297744	B	PhenoSense	3033	Clinical	150_-46		127.4	4.5	2.8	1.5	1.4	0.9	-	-	-	-	-	-	-	-	-	-	-	-	-	-	-	-	-	-	-	-	-	-	-	-	-	-	-	-	-	-	-	-	-	-	-	-
614845	297745	B	PhenoSense	3033	Clinical	151_-48		70.7	4.5	0.6	1.1	2.2	0.6	-	-	-	-	-	-	-	-	-	-	-	-	-	-	-	-	-	-	-	-	-	-	-	-	-	-	-	-	-	-	-	-	-	-	M	-
614847	297746	B	PhenoSense	3033	Clinical	152_-76		66.6	12.0	59.0	3.2	3.1	1.5	-	-	-	-	-	-	-	-	-	-	-	-	-	-	-	-	-	-	-	R	-	-	-	-	-	-	-	K	-	-	-	-	-	-	-	-
614849	297747	B	PhenoSense	3033	Clinical	153_-98		91.5	7.6	135.0	2.4	2.5	4.2	-	-	-	-	-	-	-	-	-	-	KR	-	-	-	-	-	-	-	-	-	-	-	-	-	-	-	-	-	-	-	-	-	-	-	-	-
614851	297748	B	PhenoSense	3033	Clinical	154_-71		62.7	6.3	19.0	1.8	2.4	1.8	-	-	-	-	-	-	-	-	-	-	-	-	-	-	-	-	-	-	-	R	-	-	-	-	-	-	-	-	-	-	-	-	-	-	IT	-
614853	297749	B	PhenoSense	3033	Clinical	155_-69		1.2	0.7	0.6	0.8	0.9	0.6	-	-	-	-	-	-	-	-	-	-	-	-	-	-	-	-	-	-	-	-	-	-	-	-	-	-	-	EA	-	-	-	-	-	-	-	-
614855	297749	B	PhenoSense	3033	Clinical	155_265		1.5	1.0	0.7	1.5	1.3	0.7	-	-	-	-	-	-	-	-	-	-	-	-	-	-	-	-	-	-	-	-	-	-	-	-	-	-	-	EA	-	-	-	-	-	-	-	-
614857	297750	B	PhenoSense	3033	Clinical	156_-57		0.8	0.8	0.6	0.8	0.8	0.8	-	-	-	-	-	-	-	-	-	-	-	-	-	-	-	-	-	-	-	-	-	-	-	-	-	-	-	-	-	-	-	-	-	-	T	-
614859	297750	B	PhenoSense	3033	Clinical	156_496		0.9	0.7	1.1	1.0	1.3	0.5	-	-	-	-	-	-	-	-	-	-	-	-	-	-	-	-	-	-	-	-	-	-	-	-	-	-	-	-	-	-	-	-	-	-	T	-
614861	297751	B	PhenoSense	3033	Clinical	157_-64		53.6	2.1	0.5	0.8	1.6	0.4	-	-	-	-	-	-	-	-	-	-	-	-	-	-	-	-	-	-	-	-	-	-	-	-	-	-	-	-	-	-	-	-	-	-	VM	-
614863	297752	B	PhenoSense	3033	Clinical	158_-50		74.7	11.0	283.0	4.0	3.0	2.6	-	-	-	-	-	-	-	-	-	-	-	-	-	-	-	-	-	-	-	-	-	-	-	-	-	-	-	-	-	-	-	-	-	-	-	-
614865	297753	B	PhenoSense	3033	Clinical	159_-80		64.3	7.7	9.5	2.2	1.7	1.6	-	-	-	-	-	-	-	-	-	-	-	-	-	-	-	-	-	-	-	-	-	-	-	-	-	-	-	-	-	-	-	-	-	-	-	-
614867	297754	B	PhenoSense	3033	Clinical	160_-43		1.3	0.6	0.6	1.0	0.9	0.7	-	-	-	-	-	-	-	-	-	-	-	-	-	-	-	-	-	-	-	-	-	-	-	-	-	-	-	-	-	-	-	-	-	-	-	-
614869	297754	B	PhenoSense	3033	Clinical	160_290		0.8	0.7	0.4	0.7	1.0	0.7	-	-	-	-	-	-	-	-	-	-	-	-	-	-	-	-	-	-	-	-	-	-	-	-	-	-	-	-	-	-	-	-	-	-	-	-
614871	297755	B	PhenoSense	3033	Clinical	161_-67		0.9	0.9	0.9	1.2	0.9	0.8	-	-	-	-	-	-	-	-	-	-	-	-	-	-	-	-	-	-	-	R	-	-	-	-	-	-	-	-	-	-	-	-	-	-	-	-
614873	297755	B	PhenoSense	3033	Clinical	161_646		1.2	0.9	0.8	1.0	1.4	0.9	-	-	-	-	-	-	-	-	-	-	-	-	-	-	-	-	-	-	-	R	-	-	-	-	-	-	-	-	-	-	-	-	-	-	-	-
614875	297756	B	PhenoSense	3033	Clinical	162_-51		83.0	12.0	699.0	5.5	3.5	3.2	-	-	-	-	-	-	-	-	-	-	-	-	-	-	-	-	-	-	-	-	-	-	-	-	-	-	-	-	-	-	-	-	-	-	K	-
614877	297757	B	PhenoSense	3033	Clinical	163_-64		80.3	5.8	43.0	2.6	2.0	2.5	-	-	-	-	-	-	-	-	-	-	-	-	-	-	-	-	-	-	-	-	-	-	-	-	-	-	-	-	-	-	-	-	-	-	T	-
614879	297758	B	PhenoSense	3033	Clinical	164_-57		1.3	1.0	0.5	1.4	1.2	0.9	-	-	-	-	-	-	-	-	-	-	-	-	-	-	-	-	-	-	-	-	-	-	-	-	-	-	-	-	-	-	-	-	-	-	I	-
614881	297759	B	PhenoSense	3033	Clinical	165_-44		91.5	4.4	5.7	1.8	1.7	1.4	-	-	-	-	-	-	TA	VI	-	-	-	-	-	-	-	-	-	-	-	KR	-	-	-	-	-	-	-	-	-	-	-	-	-	-	-	-
614883	297760	B	PhenoSense	3033	Clinical	166_-68		57.8	7.3	65.0	2.0	2.8	1.7	-	-	-	-	-	-	-	-	-	-	-	-	-	-	-	-	-	-	-	-	-	-	-	-	-	-	-	-	-	-	L	Q	-	-	-	-
614885	297761	B	PhenoSense	3033	Clinical	167_-63		2.3	6.2	54.0	12.0	10.0	1.6	-	-	-	-	-	-	-	-	-	-	KR	-	-	-	-	-	-	-	-	-	-	-	-	-	-	-	-	-	-	-	-	-	-	-	T	-
614887	297761	B	PhenoSense	3033	Clinical	167_105		1.8	7.8	89.0	17.0	10.0	2.0	-	-	-	-	-	-	-	-	-	-	-	-	-	-	-	-	-	-	-	-	-	-	-	-	-	-	-	-	-	-	-	-	-	-	T	-
614889	297762	B	PhenoSense	3033	Clinical	168_-55		106.0	9.8	26.0	3.8	2.3	1.7	-	-	-	-	-	-	-	-	-	-	-	-	-	-	-	V	-	-	-	KR	-	-	-	-	-	-	-	-	-	-	-	-	-	-	-	-
614891	297763	B	PhenoSense	3033	Clinical	169_-83		1.4	1.0	1.2	1.4	1.1	1.1	-	-	-	-	-	-	-	-	-	-	KT	-	-	-	-	-	-	-	-	KR	-	-	-	-	-	-	S	-	-	-	-	-	-	-	I	-
614893	297764	B	PhenoSense	3033	Clinical	170_-58		4.9	3.4	123.0	3.2	1.5	2.3	-	-	-	-	-	-	-	-	-	-	-	-	-	-	-	-	-	-	-	R	-	-	-	-	-	-	-	-	-	-	-	-	-	-	T	-
614895	297765	B	PhenoSense	3033	Clinical	171_551		1.1	1.1	1.3	1.0	0.9	0.8	-	-	-	-	-	-	-	-	-	-	-	-	-	-	-	-	-	-	-	-	-	-	-	-	-	-	-	-	-	-	-	-	-	-	-	-
614897	297766	B	PhenoSense	3033	Clinical	172_-36		2.7	1.7	11.0	1.7	1.9	1.9	-	-	-	-	-	-	-	-	-	-	-	-	-	-	-	-	-	-	-	-	-	-	-	-	-	-	-	-	-	-	-	-	-	-	T	-
614899	297767	B	PhenoSense	3033	Clinical	173_-42		55.9	4.7	3.3	1.1	2.0	0.7	-	-	-	S	-	-	-	-	-	-	-	-	-	-	-	-	-	-	-	-	-	-	-	-	-	-	-	-	-	-	-	-	-	-	-	-
614901	297768	B	PhenoSense	3033	Clinical	174_-52		9.8	8.7	161.0	14.0	3.2	6.2	-	-	-	-	-	-	-	-	-	-	-	-	-	-	-	-	-	-	-	-	-	-	-	-	-	-	-	-	-	-	-	-	-	-	-	-
614903	297769	B	PhenoSense	3033	Clinical	175_-55		83.0	5.4	11.0	1.6	1.8	1.8	-	-	-	-	-	ED	-	-	-	-	-	-	-	-	-	-	-	-	-	R	-	-	-	-	-	-	-	-	-	-	-	-	-	-	-	-
614905	297770	B	PhenoSense	3033	Clinical	176_-62		95.0	8.1	2.1	3.1	2.8	0.7	-	-	-	-	-	-	-	-	-	-	-	-	-	-	-	-	-	-	-	KR	-	-	-	-	-	-	-	-	-	-	-	-	-	-	I	-
614907	297771	B	PhenoSense	3033	Clinical	177_-44		68.6	9.6	510.0	4.2	5.4	2.1	-	-	-	-	-	-	-	-	-	-	-	-	-	-	-	-	-	-	-	-	-	-	-	-	-	-	-	-	-	-	-	KR	-	-	-	-
614909	297772	B	PhenoSense	3033	Clinical	178_-55		1.0	0.8	1.0	0.8	1.1	0.8	-	-	-	-	-	-	-	-	-	-	-	-	-	-	-	-	-	-	-	-	-	-	-	-	-	-	-	-	-	-	-	-	-	-	-	-
614911	297772	B	PhenoSense	3033	Clinical	178_167		0.8	0.9	1.2	0.9	1.1	0.9	-	-	-	-	-	-	-	-	-	-	-	-	-	-	-	-	-	-	-	-	-	-	-	-	-	-	-	-	-	-	-	-	-	-	-	-
614913	297773	C	PhenoSense	3033	Clinical	179_-55		73.1	6.2	28.0	1.4	1.0	1.8	-	-	-	-	-	-	-	-	-	-	-	-	-	-	-	-	-	-	-	-	-	-	-	-	-	-	-	-	-	-	-	-	-	-	T	-
614915	297774	C	PhenoSense	3033	Clinical	180_-77		1.1	0.7	1.1	0.7	0.7	0.9	-	-	-	-	-	-	-	-	-	-	-	-	-	-	-	-	-	-	-	-	-	-	-	-	-	-	-	A	-	-	-	-	-	-	T	-
614917	297774	C	PhenoSense	3033	Clinical	180_206		1.0	0.9	0.8	1.0	0.9	1.1	-	-	-	-	-	-	-	-	-	-	-	-	-	-	-	-	-	-	-	-	-	-	-	-	-	-	-	A	-	-	-	-	-	-	T	-
614921	297775	B	PhenoSense	3033	Clinical	181_-28		2.8	0.5	1.1	1.0	1.0	0.7	-	-	-	-	-	EK	-	-	-	-	-	-	-	-	-	-	-	-	-	KR	-	-	-	-	-	-	-	-	-	-	-	-	-	-	M	-
614923	297776	B	PhenoSense	3033	Clinical	182_-70		71.2	4.8	1.4	1.7	2.2	0.8	-	-	-	-	-	-	-	-	-	-	-	-	-	-	-	-	-	-	-	-	-	-	-	-	-	-	-	-	-	-	-	-	-	-	I	-
614925	297777	B	PhenoSense	3033	Clinical	183_-64		72.7	4.3	26.0	2.1	1.7	2.0	-	-	C	-	-	-	-	-	-	-	-	-	-	-	-	V	-	-	-	-	-	-	-	-	-	-	-	-	-	-	-	-	-	-	I	-
614927	297778	B	PhenoSense	3033	Clinical	184_-57		130.3	3.0	0.3	0.7	2.1	0.4	-	-	-	-	-	-	-	-	-	-	-	-	-	-	-	-	-	-	-	-	-	KR	-	-	-	-	S	-	-	-	-	-	-	-	-	-
614929	297779	B	PhenoSense	3033	Clinical	185_-46		1.3	1.1	0.6	0.8	0.9	0.7	-	-	-	PS	-	EQ	-	-	-	-	-	-	-	-	-	-	-	-	-	-	-	-	-	-	-	-	-	-	-	-	-	-	-	-	IMT	-
614931	297779	B	PhenoSense	3033	Clinical	185_194		1.1	1.1	0.8	0.9	1.0	0.8	-	-	-	PS	-	EQ	-	-	-	-	-	-	-	-	-	-	-	-	-	-	-	-	-	-	-	-	-	-	-	-	-	-	-	-	IMT	-
614933	297780	B	PhenoSense	3033	Clinical	186_-64		1.2	0.9	1.2	2.0	1.9	1.5	-	-	-	-	-	-	-	-	-	-	-	-	-	-	-	-	-	-	-	-	-	-	-	-	-	-	-	-	-	-	-	-	-	-	-	-
614935	297781	B	PhenoSense	3033	Clinical	187_-63		1.2	0.9	0.8	1.4	0.9	0.8	-	-	-	-	-	-	-	-	-	-	-	-	-	-	-	-	-	-	-	-	-	-	-	-	-	-	-	-	-	-	-	-	-	-	-	-
614937	297781	B	PhenoSense	3033	Clinical	187_378		1.5	1.2	0.4	0.8	1.2	0.7	-	-	-	-	-	-	-	-	-	-	-	-	-	-	-	-	-	-	-	-	-	-	-	-	-	-	-	-	-	-	-	-	-	-	-	-
614939	297782	B	PhenoSense	3033	Clinical	188_-64		83.6	5.6	1.6	1.6	2.4	0.7	-	-	-	-	-	D	-	VI	-	-	-	-	-	-	-	-	-	-	-	-	-	-	-	-	-	-	-	-	-	-	-	-	-	-	-	-
614941	297783	B	PhenoSense	3033	Clinical	189_-71		0.7	1.0	0.5	0.8	0.8	0.8	-	-	-	-	-	-	-	-	-	-	-	-	-	-	-	-	-	-	-	KR	-	-	-	-	-	-	-	-	-	-	-	-	-	-	VI	-
614943	297783	B	PhenoSense	3033	Clinical	189_490		1.0	0.8	0.9	0.6	1.0	0.7	-	-	-	-	-	-	-	-	-	-	-	-	-	-	-	-	-	-	-	R	-	-	-	-	-	-	-	-	-	-	-	-	-	-	-	-
614945	297784	B	PhenoSense	3033	Clinical	190_-76		1.1	0.8	0.3	0.8	1.0	0.7	-	-	-	-	-	D	-	-	-	-	-	-	-	-	-	-	-	-	-	-	-	-	-	-	-	-	-	-	-	-	-	-	-	-	I	-
614947	297784	B	PhenoSense	3033	Clinical	190_525		1.1	0.9	0.6	0.8	0.7	0.7	-	-	-	-	-	D	-	-	-	-	-	-	-	-	-	-	-	-	-	-	-	-	-	-	-	-	-	-	-	-	-	-	-	-	I	-
614949	297785	B	PhenoSense	3033	Clinical	191_-60		0.7	0.6	0.3	0.8	0.8	0.7	-	-	-	-	-	-	-	-	-	-	-	-	-	-	-	-	-	-	-	-	-	-	-	-	-	-	-	-	-	-	-	-	-	-	-	-
614951	297785	B	PhenoSense	3033	Clinical	191_136		0.8	0.9	0.6	0.8	0.8	0.8	-	-	-	-	-	-	-	-	-	-	-	-	-	-	-	-	-	-	-	-	-	-	-	-	-	-	-	-	-	-	-	-	-	-	-	-
614953	297786	B	PhenoSense	3033	Clinical	192_-64		33.0	22.0	1158.2	6.6	3.7	18.0	-	-	-	-	-	-	-	-	-	-	-	-	-	-	-	-	-	-	-	-	-	-	-	-	-	-	-	-	-	-	-	-	-	-	VI	-
614955	297787	B	PhenoSense	3033	Clinical	193_-38		2.0	1.7	3.2	1.4	1.5	1.4	-	-	-	-	-	-	-	-	-	-	-	-	-	-	-	-	-	-	-	KR	-	-	-	-	-	-	-	-	-	-	-	-	-	-	I	-
614957	297787	B	PhenoSense	3033	Clinical	193_66		2.8	3.0	5.1	1.4	1.6	1.2	-	-	-	-	-	-	-	-	-	-	-	-	-	-	-	-	-	-	-	KR	-	-	-	-	-	-	-	-	-	-	-	-	-	-	VI	-
614959	297788	C	PhenoSense	3033	Clinical	194_-51		83.6	7.2	0.3	0.8	2.2	0.8	-	-	-	-	-	-	-	-	-	-	-	-	-	-	-	-	-	-	-	-	-	-	-	-	-	-	-	-	-	-	-	-	-	-	T	A
614961	297789	B	PhenoSense	3033	Clinical	195_-61		11.0	5.7	205.0	5.6	2.0	1.7	-	-	-	-	-	-	-	-	-	-	-	-	-	-	-	-	-	-	-	-	-	-	-	-	-	-	-	-	-	-	-	-	-	-	M	-
614963	297789	B	PhenoSense	3033	Clinical	195_120		8.0	5.8	102.0	6.8	3.7	2.9	-	-	-	-	-	-	-	-	-	-	-	-	-	-	-	-	-	-	-	-	-	-	-	-	-	-	-	-	-	-	-	-	-	-	M	-
614965	297790	B	PhenoSense	3033	Clinical	196_-50		0.9	0.8	0.6	1.1	1.0	0.8	-	-	-	-	-	-	-	-	-	-	-	-	-	-	-	-	-	-	-	-	-	-	-	-	-	-	-	-	-	-	-	-	-	-	VI	-
614967	297791	B	PhenoSense	3033	Clinical	197_-80		1.9	1.8	43.0	1.2	1.1	2.3	-	-	-	-	-	-	-	-	-	-	-	-	-	-	-	-	-	-	-	-	-	-	-	-	-	-	-	-	-	-	-	-	-	-	-	-
614969	297792	B	PhenoSense	3033	Clinical	198_-57		75.6	9.2	344.0	5.0	4.3	2.3	-	-	-	-	-	-	-	-	-	-	-	-	-	-	-	-	-	-	-	R	-	-	-	-	-	-	-	-	-	-	-	-	-	-	-	-
614971	297793	B	PhenoSense	3033	Clinical	199_-46		1.1	1.0	1.5	1.0	1.0	0.8	-	-	-	-	-	-	-	-	-	-	-	-	-	-	-	MV	-	-	-	-	-	-	-	-	-	-	-	-	-	-	-	-	-	-	-	-
614973	297793	B	PhenoSense	3033	Clinical	199_175		74.1	4.3	9.5	1.3	1.7	1.1	-	-	-	-	-	-	-	-	-	-	-	-	-	-	-	-	-	-	-	-	-	-	-	-	-	-	-	-	-	-	-	-	-	-	-	-
614975	297793	B	PhenoSense	3033	Clinical	199_187		76.7	3.9	6.3	1.3	1.3	1.1	-	-	-	-	-	-	-	-	-	-	-	-	-	-	-	-	-	-	-	-	-	-	-	-	-	-	-	-	-	-	-	-	-	-	-	-
614977	297794	B	PhenoSense	3033	Clinical	200_-86		3.2	2.6	47.0	4.2	3.3	1.3	-	-	-	-	-	-	-	-	-	-	-	-	-	-	-	-	-	-	-	-	-	-	-	-	-	-	-	-	-	KR	-	-	-	-	-	-
614979	297795	CRF02_AG	PhenoSense	3033	Clinical	201_-66		113.9	3.8	2.9	1.6	2.1	1.1	-	-	-	-	-	-	-	-	-	-	-	-	-	-	-	-	-	-	-	-	-	-	-	-	-	-	-	-	-	-	-	-	-	-	T	-
614981	297796	B	PhenoSense	3033	Clinical	202_-84		94.9	2.7	0.3	0.6	1.2	0.5	-	-	-	-	-	-	-	-	-	-	-	-	-	-	-	-	-	-	-	-	-	R	-	-	-	-	-	-	-	-	-	-	-	-	IT	-
614983	297796	B	PhenoSense	3033	Clinical	202_124		111.5	2.7	0.3	0.6	1.4	0.5	-	-	-	-	-	-	-	-	-	-	-	-	-	-	-	-	-	-	-	-	-	R	-	-	-	-	-	-	-	-	-	-	-	-	IT	-
614985	297797	B	PhenoSense	3033	Clinical	203_112		0.9	0.7	0.4	1.2	1.0	0.7	-	-	-	-	-	-	-	-	-	-	-	-	-	-	-	-	-	-	-	-	-	-	-	-	-	-	-	-	-	-	-	-	-	-	I	-
614987	297798	B	PhenoSense	3033	Clinical	204_185		1.5	1.2	0.9	1.2	1.0	0.9	-	-	-	-	-	-	-	-	-	-	-	-	-	-	-	-	-	-	-	R	-	-	-	-	-	-	-	-	-	-	-	-	-	-	-	-
614989	297799	B	PhenoSense	3033	Clinical	205_-62		79.5	24.0	0.3	1.1	3.2	0.7	-	-	-	-	-	-	-	-	-	-	-	-	-	-	-	-	-	-	-	-	-	-	-	-	-	-	-	-	-	-	-	-	-	-	-	-
614991	297800	B	PhenoSense	3033	Clinical	206_-47		81.4	5.8	3.9	2.1	1.9	1.1	-	-	-	-	-	-	-	-	-	-	-	-	-	-	-	-	-	-	-	-	-	-	-	-	-	-	-	EA	-	-	-	E	-	-	K	-
614993	297801	B	PhenoSense	3033	Clinical	207_-61		57.1	2.5	0.2	0.5	1.1	0.3	-	-	-	-	-	-	-	-	-	-	-	-	-	-	-	-	-	-	-	R	-	-	-	-	-	-	-	-	-	-	-	-	-	-	I	-
614995	297802	B	PhenoSense	3033	Clinical	208_-50		73.8	9.2	370.0	1.8	2.0	6.2	-	-	-	-	-	-	-	-	-	-	-	-	-	-	-	-	-	-	-	-	-	-	-	-	-	-	-	-	-	-	-	-	-	-	VI	-
614997	297803	B	PhenoSense	3033	Clinical	209_-73		1.7	1.5	12.0	1.7	1.0	1.6	-	-	-	-	-	-	-	-	-	-	-	-	-	-	-	-	-	-	-	-	-	-	-	-	-	-	-	-	-	-	-	-	-	-	-	-
614999	297804	B	PhenoSense	3033	Clinical	210_-49		81.3	6.1	24.0	2.4	2.6	1.1	-	-	-	-	-	-	-	-	-	-	-	-	-	-	-	-	-	-	-	-	-	-	-	-	-	-	-	-	-	-	-	-	-	-	-	-
615001	297805	B	PhenoSense	3033	Clinical	211_-56		57.5	5.0	3.2	1.0	1.1	0.7	-	-	-	-	-	-	-	-	-	-	-	-	-	-	-	T	-	-	-	R	-	-	-	-	-	-	-	-	-	-	-	-	-	-	-	-
615003	297806	B	PhenoSense	3033	Clinical	212_-69		116.9	7.3	3.2	2.1	2.2	1.3	-	-	-	-	-	-	-	-	-	-	-	-	-	-	-	-	-	-	-	-	-	-	-	-	-	-	-	-	-	-	-	-	-	-	M	-
615005	297807	B	PhenoSense	3033	Clinical	213_-54		53.6	4.9	2.9	1.4	2.2	0.7	-	-	-	-	-	-	-	-	-	-	-	-	-	-	-	-	-	-	-	-	-	-	-	-	-	-	-	-	-	-	-	-	-	-	-	-
615007	297808	B	PhenoSense	3033	Clinical	214_-87		63.7	7.8	79.0	4.6	2.3	1.7	-	-	-	-	-	-	-	-	-	-	-	-	-	-	-	-	-	-	-	R	-	-	-	-	-	-	-	-	-	-	-	-	-	-	-	-
615009	297809	B	PhenoSense	3033	Clinical	215_-37		124.9	7.6	25.0	2.1	1.7	1.6	-	-	C	-	-	-	-	-	-	-	-	-	-	-	-	-	-	-	-	-	-	-	-	-	-	-	-	-	-	-	-	-	-	-	-	-
615011	297810	B	PhenoSense	3033	Clinical	216_-56		2.9	2.5	14.0	2.6	1.7	1.0	-	-	-	-	-	-	-	-	-	-	-	-	-	-	-	-	-	-	-	R	I	-	-	-	-	-	-	-	-	-	-	-	-	-	-	-
615013	297810	B	PhenoSense	3033	Clinical	216_146		3.2	2.5	12.0	1.9	1.3	0.9	-	-	-	-	-	-	-	-	-	-	-	-	-	-	-	-	-	-	-	R	I	-	-	-	-	-	-	-	-	-	-	-	-	-	-	-
615015	297811	B	PhenoSense	3033	Clinical	217_-70		1.4	1.1	0.9	1.1	1.1	0.9	-	-	-	-	-	-	-	-	-	-	-	-	-	-	-	-	-	-	-	-	-	-	-	-	-	-	-	-	-	-	-	-	-	-	T	-
615017	297812	B	PhenoSense	3033	Clinical	218_-57		6.2	5.5	626.0	2.4	1.8	3.8	-	-	-	-	-	D	-	-	-	-	-	-	-	-	-	-	-	-	-	-	-	-	-	-	-	-	-	-	-	-	-	-	-	-	-	-
615019	297813	B	PhenoSense	3033	Clinical	219_-69		9.5	2.5	0.8	1.7	2.8	3.0	-	-	-	-	-	-	-	-	-	-	-	-	-	-	-	-	-	-	-	-	-	-	-	-	-	-	-	-	-	-	-	-	-	-	I	-
615021	297814	B	PhenoSense	3033	Clinical	220_-41		1.8	1.0	1.0	1.1	0.9	1.0	-	-	-	-	-	-	-	-	-	-	-	-	-	-	-	-	-	-	-	R	-	-	-	-	-	-	-	-	-	-	-	-	-	-	-	-
615023	297815	B	PhenoSense	3033	Clinical	221_-65		60.0	7.2	6.9	2.1	2.2	1.2	-	-	-	-	-	-	-	-	-	-	-	-	-	-	-	-	-	-	-	-	-	-	-	-	-	-	-	-	-	-	-	-	-	-	-	-
615025	297816	B	PhenoSense	3033	Clinical	222_-59		1.8	2.5	28.0	2.5	1.4	2.0	-	-	-	-	-	-	-	-	-	-	-	-	-	-	-	-	-	-	-	-	-	-	-	-	-	-	-	-	-	-	-	-	-	-	T	-
615027	297817	B	PhenoSense	3033	Clinical	223_-60		9.1	2.9	4.6	1.4	1.6	1.0	-	-	-	-	-	-	-	-	-	-	-	-	-	-	-	-	-	-	-	-	-	-	-	-	-	-	-	EK	-	-	-	KE	-	-	M	-
615029	297817	B	PhenoSense	3033	Clinical	223_502		1.4	1.0	1.0	1.0	1.3	0.9	-	-	-	-	-	-	-	-	-	-	-	-	-	-	-	-	-	-	-	-	-	-	-	-	-	-	-	EK	-	-	-	KE	-	-	M	-
615031	297818	B	PhenoSense	3033	Clinical	224_-77		98.0	11.0	53.0	3.5	2.7	3.0	-	-	-	-	-	-	-	-	-	-	-	-	-	-	-	-	-	-	-	R	-	-	-	-	-	-	-	-	-	-	-	-	-	-	-	-
615033	297819	B	PhenoSense	3033	Clinical	225_-57		99.4	9.3	35.0	2.0	3.4	1.5	-	-	-	-	-	-	-	-	-	-	-	-	-	-	-	-	-	-	-	R	-	-	-	-	-	-	-	-	-	-	-	-	-	-	-	-
615035	297820	B	PhenoSense	3033	Clinical	226_-79		56.9	5.0	6.6	2.1	1.5	1.1	-	-	-	-	-	-	-	-	-	-	-	-	-	-	-	-	-	-	-	-	-	-	-	-	-	-	-	-	-	-	-	-	-	-	I	-
615037	297821	B	PhenoSense	3033	Clinical	227_-66		3.5	1.2	0.7	1.0	1.1	0.7	-	-	-	-	-	-	-	-	PS	-	-	-	-	-	-	-	-	-	-	R	-	-	-	-	-	-	-	-	-	-	-	KQ	-	-	-	-
615039	297821	B	PhenoSense	3033	Clinical	227_557		4.9	1.3	0.4	1.1	1.2	0.7	-	-	-	-	-	-	-	-	-	-	-	-	-	-	-	-	-	-	-	R	-	-	-	-	-	-	-	-	-	-	-	-	-	-	-	-
615041	297822	B	PhenoSense	3033	Clinical	228_-68		83.0	4.8	16.0	1.0	1.3	1.6	-	-	-	-	-	D	-	-	-	-	-	-	-	-	-	-	-	-	-	-	-	-	-	-	-	-	-	-	-	KQ	LV	-	-	-	-	-
615043	297823	B	PhenoSense	3033	Clinical	229_-62		5.8	2.9	42.0	2.1	1.5	2.7	-	-	-	S	-	-	-	-	-	-	-	-	-	-	-	-	-	-	-	-	-	-	-	-	-	-	-	-	-	-	-	-	-	-	I	EK
615045	297824	B	PhenoSense	3033	Clinical	230_-98		93.7	7.4	8.4	2.4	2.4	1.6	-	-	-	-	-	-	-	-	-	-	-	-	-	-	-	-	-	-	-	-	-	-	-	-	-	-	-	-	-	-	-	-	-	-	I	-
615047	297825	B	PhenoSense	3033	Clinical	231_-78		1.6	1.4	0.7	0.8	1.4	0.8	-	-	-	-	-	-	-	-	-	-	-	-	-	-	-	-	-	-	-	-	-	-	-	-	-	-	-	-	-	-	-	-	-	-	-	-
615049	297826	B	PhenoSense	3033	Clinical	232_-69		80.1	12.0	0.7	1.4	2.3	0.7	-	-	-	-	-	-	-	-	-	-	-	-	-	-	-	-	-	-	-	-	-	-	-	-	-	-	-	-	-	-	-	-	-	-	-	-
615051	297827	B	PhenoSense	3033	Clinical	233_-59		86.9	8.6	0.4	1.3	3.2	1.4	-	-	-	-	-	-	-	-	-	-	-	-	-	-	-	-	-	-	-	-	-	-	-	-	-	-	-	-	-	-	-	-	-	-	-	-
615053	297828	B	PhenoSense	3033	Clinical	234_-39		86.8	15.0	4.4	3.7	3.0	1.3	-	-	-	-	-	-	-	-	-	-	-	-	-	-	-	-	-	-	-	R	-	-	-	-	-	-	-	-	-	-	-	-	-	-	-	-
615055	297829	B	PhenoSense	3033	Clinical	235_-42		35.7	6.8	4.5	3.1	2.5	0.6	-	-	-	-	-	-	A	-	-	-	-	-	-	-	-	-	-	-	-	R	-	-	-	-	-	-	-	-	-	-	-	-	-	-	-	-
615057	297830	B	PhenoSense	3033	Clinical	236_272		1.0	0.9	0.6	0.8	1.0	0.7	-	-	-	-	-	-	-	-	-	-	-	-	-	-	-	-	-	-	-	-	-	-	-	-	-	-	-	-	-	-	IV	-	-	-	-	-
615059	297831	B	PhenoSense	3033	Clinical	237_-84		68.3	7.0	4.3	2.2	3.4	0.7	-	-	-	-	-	K	-	-	-	-	-	-	-	-	-	-	-	-	-	R	-	-	-	-	-	-	-	-	-	-	-	-	-	-	T	-
615061	297832	B	PhenoSense	3033	Clinical	238_-85		127.5	7.3	51.0	3.7	2.0	1.7	-	-	-	-	-	-	-	-	-	-	-	-	-	-	-	-	-	-	-	R	-	-	-	-	-	-	-	-	-	-	-	-	-	-	I	-
615063	297833	B	PhenoSense	3033	Clinical	239_-64		98.1	3.9	0.2	0.7	1.8	0.4	-	-	-	-	-	-	-	-	-	-	-	-	-	-	-	-	-	-	-	-	-	-	-	-	-	-	-	-	-	-	-	-	-	-	I	-
615065	297833	B	PhenoSense	3033	Clinical	239_149		116.8	4.4	0.4	0.8	1.9	0.4	-	-	-	-	-	-	-	-	-	-	-	-	-	-	-	-	-	-	-	-	-	-	-	-	-	-	-	-	-	-	-	-	-	-	I	-
615067	297834	B	PhenoSense	3033	Clinical	240_-69		100.9	3.3	0.3	0.6	1.3	0.4	-	-	-	-	-	-	-	-	-	-	-	-	-	-	-	-	-	-	-	-	-	-	-	-	-	-	-	-	-	-	-	-	-	-	-	-
615069	297835	B	PhenoSense	3033	Clinical	241_-56		73.8	7.6	4.3	3.0	2.6	0.8	-	-	-	S	-	-	-	-	-	-	-	-	-	-	-	-	-	-	-	R	-	-	-	-	-	-	-	-	-	-	-	-	-	-	-	-
615071	297836	B	PhenoSense	3033	Clinical	242_-54		68.8	11.0	541.0	4.2	2.5	3.4	-	-	-	-	-	-	-	-	-	-	-	-	-	-	-	-	-	-	-	-	-	-	-	-	-	-	-	-	-	-	-	-	-	-	-	-
615073	297837	B	PhenoSense	3033	Clinical	243_-42		83.0	5.6	5.1	1.2	1.9	1.4	-	-	-	-	-	-	-	-	-	-	-	-	-	-	-	-	-	-	-	-	-	-	-	-	-	-	-	-	-	-	-	-	-	-	-	-
615075	297838	B	PhenoSense	3033	Clinical	244_-125		0.9	0.8	0.7	0.8	0.8	0.8	-	-	-	-	-	-	-	-	-	-	-	-	-	-	-	-	-	-	-	-	-	-	-	-	-	-	-	-	-	-	-	-	-	-	VI	-
615077	297838	B	PhenoSense	3033	Clinical	244_-74		1.4	0.7	0.8	0.6	0.9	1.0	-	-	-	-	-	-	-	-	-	-	-	-	-	-	-	-	-	-	-	-	-	-	-	-	-	-	-	-	-	-	-	-	-	-	VI	-
615079	297838	B	PhenoSense	3033	Clinical	244_171		1.4	1.0	0.8	1.1	1.1	1.0	-	-	-	-	-	-	-	-	-	-	-	-	-	-	-	-	-	-	-	-	-	-	-	-	-	-	-	-	-	-	-	-	-	-	VI	-
615081	297839	B	PhenoSense	3033	Clinical	245_-96		60.7	4.8	4.8	2.0	1.6	1.1	-	-	-	-	-	-	-	-	-	-	-	-	-	-	-	-	-	-	-	-	-	-	-	-	-	-	-	-	-	-	-	-	-	-	-	-
615083	297840	B	PhenoSense	3033	Clinical	246_-49		13.0	2.8	0.3	1.1	1.8	1.7	-	-	-	-	-	-	-	-	-	-	-	-	-	-	-	-	-	-	-	-	-	-	-	-	-	-	-	-	-	-	-	-	-	-	-	-
615085	297841	B	PhenoSense	3033	Clinical	247_-59		72.1	6.0	0.5	0.9	2.0	0.4	-	-	-	-	-	-	-	-	-	-	-	-	-	-	-	-	-	-	-	R	-	-	-	-	-	-	-	-	-	-	-	-	-	-	K	-
615087	297842	B	PhenoSense	3033	Clinical	248_-46		134.6	8.3	44.0	3.5	2.3	2.0	-	-	-	-	-	-	-	-	-	-	-	-	-	-	-	-	-	-	-	-	-	-	-	-	-	-	-	-	-	-	-	-	-	-	-	-
615089	297843	B	PhenoSense	3033	Clinical	249_-71		0.9	0.8	0.5	0.8	1.0	0.7	-	-	-	-	-	-	-	-	-	-	-	-	-	-	-	-	-	-	-	-	-	-	-	-	-	-	-	-	-	-	-	-	-	-	I	-
615091	297843	B	PhenoSense	3033	Clinical	249_90		1.1	0.9	0.7	1.0	0.7	0.7	-	-	-	-	-	-	-	-	-	-	-	-	-	-	-	-	-	-	-	-	-	-	-	-	-	-	-	-	-	-	-	-	-	-	I	-
615093	297844	B	PhenoSense	3033	Clinical	250_-57		4.2	2.1	12.0	2.0	1.3	2.0	-	-	-	-	-	-	-	-	-	-	-	-	-	-	-	-	-	-	-	-	-	-	-	-	-	-	-	-	-	-	-	-	-	-	VI	-
615095	297845	B	PhenoSense	3033	Clinical	251_-62		3.0	2.3	46.0	2.8	1.2	2.1	-	-	-	-	-	-	-	-	-	-	-	-	-	-	-	-	-	-	-	-	-	-	-	-	-	-	-	-	-	-	-	-	-	-	T	-
615097	297846	B	PhenoSense	3033	Clinical	252_-59		70.7	11.0	235.0	5.7	2.8	2.4	-	-	-	-	-	-	-	-	-	-	-	-	-	-	-	V	-	-	-	-	-	-	-	-	-	-	-	-	-	-	-	-	-	-	M	-
615099	297846	B	PhenoSense	3033	Clinical	252_131		79.1	11.0	301.0	5.6	2.6	3.0	-	-	-	-	-	-	-	-	-	-	-	-	-	-	-	V	-	-	-	-	VI	-	-	-	-	-	-	-	-	-	-	-	-	-	M	-
615101	297847	B	PhenoSense	3033	Clinical	253_-82		71.2	3.0	0.6	0.7	1.0	0.6	-	-	C	-	-	-	-	-	-	-	-	-	-	-	-	-	-	-	-	R	I	-	-	-	-	-	-	-	-	-	-	-	-	-	-	-
615103	297848	B	PhenoSense	3033	Clinical	254_-68		1.0	0.8	1.1	0.9	1.1	0.9	-	-	-	-	-	-	-	-	-	-	-	-	-	-	-	-	-	-	-	R	-	-	-	-	-	-	-	-	-	-	-	-	-	-	-	-
615105	297848	B	PhenoSense	3033	Clinical	254_150		1.3	0.9	1.0	1.0	0.9	1.1	-	-	-	-	-	-	-	-	-	-	-	-	-	-	-	-	-	-	-	R	-	-	-	-	-	-	-	-	-	-	-	-	-	-	-	-
615107	297849	B	PhenoSense	3033	Clinical	255_-70		54.8	4.9	5.7	1.3	2.0	1.2	-	-	-	-	-	-	-	-	-	-	-	-	-	-	-	-	-	-	-	-	-	-	-	-	-	-	-	-	-	-	-	-	-	-	-	-
615109	297849	B	PhenoSense	3033	Clinical	255_422		1.1	0.8	0.7	0.8	0.8	0.8	-	-	-	-	-	-	-	-	-	-	-	-	-	-	-	-	-	-	-	R	-	-	-	-	-	-	-	-	-	-	-	-	-	-	-	-
615111	297850	B	PhenoSense	3033	Clinical	256_-56		0.9	0.8	0.6	0.8	0.9	0.7	-	-	-	-	-	-	-	-	-	-	-	-	-	-	-	-	-	-	-	-	-	-	-	-	-	-	-	-	-	-	-	-	-	-	-	-
615113	297850	B	PhenoSense	3033	Clinical	256_138		0.8	0.8	0.4	0.7	0.9	0.8	-	-	-	-	-	-	-	-	-	-	-	-	-	-	-	-	-	-	-	-	-	-	-	-	-	-	TI	-	-	-	-	-	-	-	-	-
615115	297851	B	PhenoSense	3033	Clinical	257_-58		3.8	2.6	1.3	1.5	1.9	2.1	-	-	-	-	-	-	-	-	-	-	-	-	-	-	-	-	-	-	-	R	-	-	-	-	-	-	-	-	-	-	-	-	-	-	-	-
615117	297851	B	PhenoSense	3033	Clinical	257_-30		6.5	2.8	1.2	1.5	2.1	3.4	-	-	-	-	-	-	-	-	-	-	-	-	-	-	-	-	-	-	-	R	-	-	-	-	-	-	-	-	-	-	-	-	-	-	-	-
615119	297851	B	PhenoSense	3033	Clinical	257_468		1.1	0.9	0.8	1.0	1.0	0.8	-	-	-	-	-	-	-	-	-	-	-	-	-	-	-	-	-	-	-	R	-	-	-	-	-	-	-	-	-	-	-	-	-	-	-	-
615121	297852	B	PhenoSense	3033	Clinical	258_-49		99.9	4.2	10.0	1.6	1.3	1.1	-	-	-	-	-	-	-	-	-	-	-	-	-	-	-	-	-	-	-	-	-	-	-	-	-	-	-	-	-	-	-	-	-	-	VI	-
615123	297853	B	PhenoSense	3033	Clinical	259_-64		1.9	1.2	1.6	1.7	2.0	1.6	-	-	-	-	-	EA	-	-	-	-	-	-	-	-	-	-	-	-	-	-	-	-	-	-	-	-	-	-	-	-	-	-	-	-	-	-
615125	297854	B	PhenoSense	3033	Clinical	260_-49		1.0	1.3	1.4	2.0	1.8	1.7	-	-	-	-	-	-	-	-	-	-	-	-	-	-	-	-	-	-	-	-	-	-	-	-	-	-	-	-	-	-	-	-	-	-	I	-
615127	297854	B	PhenoSense	3033	Clinical	260_126		0.8	0.8	0.7	0.9	1.0	1.1	-	-	-	-	-	-	-	-	-	-	-	-	-	-	-	-	-	-	-	-	-	-	-	-	-	-	-	-	-	-	-	-	-	-	IT	-
615129	297854	B	PhenoSense	3033	Clinical	260_162		1.4	1.1	0.8	1.1	1.0	1.1	-	-	-	-	-	-	-	-	-	-	-	-	-	-	-	-	-	-	-	-	-	-	-	-	-	-	-	-	-	-	-	-	-	-	I	-
615131	297855	B	PhenoSense	3033	Clinical	261_-62		92.1	7.8	2.2	1.8	4.1	0.8	-	-	-	-	-	-	P	-	-	-	-	-	-	-	-	-	-	-	-	R	-	-	-	-	-	-	-	-	-	-	-	-	-	-	I	-
615133	297856	B	PhenoSense	3033	Clinical	262_-62		100.7	7.4	42.0	2.7	1.8	1.6	-	-	-	-	-	-	-	-	-	-	-	-	-	-	-	-	-	-	-	-	-	-	-	-	-	-	-	-	-	-	-	-	-	-	-	-
615135	297857	B	PhenoSense	3033	Clinical	263_-64		72.1	9.1	29.0	2.5	2.2	1.8	-	-	-	-	-	K	-	-	-	-	-	-	-	-	-	-	-	-	-	-	-	-	-	-	-	-	-	-	-	-	-	-	-	-	M	-
615137	297858	B	PhenoSense	3033	Clinical	264_-51		78.8	5.5	82.0	3.3	2.0	2.6	-	-	-	-	-	-	-	-	-	-	-	-	-	-	-	-	-	-	-	-	-	-	-	-	-	-	-	K	-	-	-	E	-	-	T	-
615139	297859	B	PhenoSense	3033	Clinical	265_-54		2.8	2.6	2.8	2.1	1.7	0.8	-	-	-	-	-	-	-	-	-	-	-	-	-	-	-	-	-	-	-	-	-	-	-	-	-	-	-	-	-	-	-	-	-	-	L	-
615141	297859	B	PhenoSense	3033	Clinical	265_203		3.1	2.5	3.0	3.1	3.0	1.2	-	-	-	-	-	-	-	-	-	-	-	-	-	-	-	-	-	-	-	-	-	-	-	-	-	-	-	-	-	-	-	-	-	-	L	-
615143	297860	B	PhenoSense	3033	Clinical	266_-61		1.5	0.8	0.7	0.8	1.0	0.7	-	-	-	-	-	-	-	-	-	-	-	-	-	-	-	-	-	-	-	-	VI	-	-	-	-	-	-	-	-	-	-	-	-	-	IM	-
615145	297860	B	PhenoSense	3033	Clinical	266_149		1.6	0.9	0.4	1.0	1.0	0.6	-	-	-	-	-	-	-	-	-	-	-	-	-	-	-	-	-	-	-	-	VI	-	-	-	-	-	-	-	-	-	-	-	-	-	IM	-
615147	297861	B	PhenoSense	3033	Clinical	267_-71		94.9	3.1	0.4	1.0	1.0	0.4	-	-	-	-	-	-	-	-	-	-	-	-	-	-	-	-	-	-	-	-	-	-	-	-	-	-	-	-	-	-	-	-	-	-	-	-
615149	297862	B	PhenoSense	3033	Clinical	268_-80		64.3	4.6	2.6	1.4	1.3	0.9	-	-	-	-	-	-	-	-	-	-	-	-	-	-	-	-	-	-	-	-	-	-	-	-	-	-	-	-	-	-	-	-	-	-	-	-
615151	297863	B	PhenoSense	3033	Clinical	269_-84		125.4	4.0	4.6	1.3	1.9	0.9	-	-	-	-	-	-	-	-	-	-	-	-	-	-	-	-	-	-	-	-	-	-	-	-	-	-	-	-	-	-	-	-	-	-	I	-
615153	297863	B	PhenoSense	3033	Clinical	269_175		118.5	5.0	5.1	1.7	1.6	1.0	-	-	-	-	-	-	-	-	-	-	-	-	-	-	-	-	-	-	-	-	-	-	-	-	-	-	-	-	-	-	-	-	-	-	I	-
615155	297864	B	PhenoSense	3033	Clinical	270_-66		3.1	1.2	3.1	1.2	0.9	1.2	-	V	-	-	-	-	-	-	-	-	-	-	-	-	-	-	-	-	-	-	-	-	-	-	-	-	-	-	-	-	-	-	-	-	-	-
615159	297865	B	PhenoSense	3033	Clinical	271_-64		80.4	8.2	40.0	2.0	2.9	1.9	-	-	-	-	-	-	-	-	-	-	-	-	-	-	-	-	-	-	-	-	-	-	-	-	-	-	-	-	-	-	-	-	-	-	-	-
615161	297866	B	PhenoSense	3033	Clinical	272_-70		0.7	0.7	0.7	1.2	0.8	0.6	-	-	-	-	-	-	-	-	-	-	-	-	-	-	-	-	-	-	-	-	-	-	-	-	-	-	-	-	-	-	IV	-	-	-	-	-
615163	297866	B	PhenoSense	3033	Clinical	272_203		0.8	0.7	1.1	1.3	1.1	0.9	-	-	-	-	-	-	-	-	-	-	-	-	-	-	-	-	-	-	-	-	-	-	-	-	-	-	-	-	-	-	-	-	-	-	-	-
615165	297867	B	PhenoSense	3033	Clinical	273_-84		71.2	10.0	50.0	2.7	1.8	2.4	-	-	-	-	-	-	-	-	-	-	-	-	-	-	-	-	-	-	-	-	-	-	-	-	-	-	S	-	-	-	-	-	-	-	-	-
615167	297868	B	PhenoSense	3033	Clinical	274_-51		1.4	1.0	0.9	0.9	1.0	0.8	-	-	-	-	-	-	-	-	-	-	-	-	-	-	-	-	-	-	-	-	-	-	-	-	-	-	-	-	-	-	-	-	-	-	-	-
615169	297868	B	PhenoSense	3033	Clinical	274_163		1.9	1.0	1.0	1.1	0.9	1.2	-	-	-	-	-	-	-	-	-	-	KN	-	-	-	-	-	-	-	-	-	-	-	-	-	-	-	-	-	-	-	-	-	-	-	-	-
615171	297869	B	PhenoSense	3033	Clinical	275_-40		125.9	4.6	4.6	1.4	1.5	1.1	-	-	-	-	-	-	-	-	-	-	-	-	-	-	-	-	-	-	-	R	-	-	-	-	-	-	-	-	-	-	-	-	-	-	I	-
615173	297870	B	PhenoSense	3033	Clinical	276_-63		66.8	8.5	1.6	1.7	3.5	0.7	-	-	-	-	-	D	-	-	-	-	-	-	-	-	-	-	-	-	-	-	-	-	-	-	-	-	-	-	-	-	-	-	-	-	-	-
615175	297871	B	PhenoSense	3033	Clinical	277_-76		77.3	6.9	1.5	1.2	3.2	0.5	-	-	-	-	-	-	-	-	-	-	-	-	-	-	-	-	-	-	-	-	-	-	-	-	-	-	-	-	-	-	-	-	-	-	R	-
615177	297872	B	PhenoSense	3033	Clinical	278_-74		7.4	3.6	36.0	3.1	1.4	1.9	-	-	-	-	-	-	-	-	-	-	-	-	-	-	-	-	-	-	-	R	-	-	-	-	-	-	-	-	-	-	-	-	-	-	-	-
615179	297873	B	PhenoSense	3033	Clinical	279_-57		127.3	5.2	2.8	1.3	1.4	0.8	-	-	-	-	-	EK	-	-	-	-	-	-	-	-	-	-	-	-	-	-	-	-	-	-	-	-	-	-	-	-	-	-	-	-	-	-
615181	297874	B	PhenoSense	3033	Clinical	280_-70		95.0	5.5	6.5	1.8	1.7	1.1	-	-	-	-	-	D	-	-	-	-	-	-	-	-	-	-	-	-	-	-	-	-	-	-	-	-	-	-	-	-	-	-	-	-	-	-
615183	297875	B	PhenoSense	3033	Clinical	281_-82		52.8	5.0	5.1	2.0	1.4	1.0	-	-	-	-	-	-	-	-	-	-	-	-	-	-	-	-	-	-	-	-	-	-	-	-	-	-	-	-	-	-	-	-	-	-	-	-
615185	297876	B	PhenoSense	3033	Clinical	282_-65		59.8	12.0	0.7	1.1	5.2	1.6	-	-	-	-	-	-	-	-	-	-	-	-	-	-	-	-	-	-	-	-	-	-	-	-	-	-	-	-	-	-	-	-	-	-	-	-
615187	297877	B	PhenoSense	3033	Clinical	283_-50		73.1	2.8	0.4	1.1	1.0	0.4	-	-	-	-	-	-	-	-	-	-	-	-	-	-	-	-	-	-	-	-	-	-	-	-	-	-	-	-	-	-	-	-	-	-	I	-
615189	297878	B	PhenoSense	3033	Clinical	284_-62		99.7	3.7	1.1	1.1	1.5	0.7	-	-	-	-	-	-	-	-	-	-	-	-	-	-	-	-	-	-	-	-	-	-	-	-	-	-	-	-	-	-	-	-	-	-	VI	-
615191	297879	B	PhenoSense	3033	Clinical	285_-84		72.8	5.2	46.0	1.8	1.8	1.9	-	-	-	-	-	-	-	-	-	-	-	-	-	-	-	-	-	-	-	-	-	-	-	-	-	-	-	-	-	-	-	-	-	-	T	-
615193	297880	B	PhenoSense	3033	Clinical	286_-58		125.1	11.0	2.4	1.0	1.6	1.2	-	-	-	-	-	-	-	-	-	-	-	-	-	-	-	-	-	-	-	-	-	-	-	-	-	-	-	-	-	-	-	-	-	-	-	-
615195	297881	B	PhenoSense	3033	Clinical	287_-67		1.1	0.9	0.7	0.8	1.0	1.0	-	-	-	-	-	-	-	-	-	-	-	-	-	-	-	-	-	-	-	-	-	-	-	-	-	-	-	-	-	-	-	-	-	-	T	-
615197	297881	B	PhenoSense	3033	Clinical	287_147		1.2	1.2	1.3	1.0	1.0	1.3	-	-	-	-	-	-	-	-	-	-	-	-	-	-	-	-	-	-	-	-	-	-	-	-	-	-	-	-	-	-	IL	-	AV	-	T	-
615199	297882	B	PhenoSense	3033	Clinical	288_-48		8.0	4.1	1313.4	3.6	1.7	5.3	-	-	-	-	-	-	-	-	-	-	-	-	-	-	-	-	-	-	-	-	-	-	-	-	-	-	-	-	-	-	-	-	-	-	-	-
615201	297883	B	PhenoSense	3033	Clinical	289_-97		52.7	3.0	2.7	1.0	1.1	1.0	-	-	-	-	-	-	-	-	-	-	-	-	-	-	-	-	-	-	-	-	-	-	-	-	-	-	-	-	-	-	-	-	-	-	M	-
615203	297884	B	PhenoSense	3033	Clinical	290_-63		55.0	13.0	21.0	4.1	3.2	1.1	-	-	-	-	-	-	-	-	-	-	KR	-	-	-	-	-	-	-	-	R	-	-	-	-	-	-	-	-	-	-	-	-	-	-	-	-
615205	297885	B	PhenoSense	3033	Clinical	291_-63		76.5	8.7	25.0	3.4	1.9	1.1	-	-	-	-	-	-	-	-	-	-	-	-	-	-	-	-	-	-	-	-	-	-	-	-	-	-	-	-	-	-	-	-	-	-	-	-
615207	297886	B	PhenoSense	3033	Clinical	292_-63		3.2	1.3	0.6	1.0	1.3	0.6	-	-	-	-	-	-	-	-	-	-	-	-	-	-	-	-	-	-	-	-	-	-	-	-	-	-	-	-	-	-	-	-	-	-	M	-
615209	297886	B	PhenoSense	3033	Clinical	292_112		2.4	1.3	0.5	1.0	1.5	0.7	-	-	-	-	-	-	-	-	-	-	-	-	-	-	-	-	-	-	-	-	-	-	-	-	-	-	-	-	-	-	-	-	-	-	M	-
615211	297887	B	PhenoSense	3033	Clinical	293_-76		70.7	8.2	2.2	1.4	2.5	0.7	-	-	-	-	-	-	-	-	-	-	-	-	-	-	-	-	-	-	-	-	-	-	-	-	-	-	-	-	-	-	-	-	-	-	L	-
615213	297888	B	PhenoSense	3033	Clinical	294_-53		2.3	1.0	0.8	1.2	1.3	0.8	-	-	-	-	-	-	-	-	-	-	-	-	-	-	-	-	-	-	-	-	-	-	-	-	-	-	-	-	-	-	-	-	-	-	KR	-
615215	297888	B	PhenoSense	3033	Clinical	294_98		1.8	1.0	0.8	1.1	0.8	0.8	-	-	-	-	-	-	-	-	-	-	-	-	-	-	-	-	-	-	-	-	-	-	-	-	-	-	-	-	-	-	IM	-	-	-	K	-
615217	297889	B	PhenoSense	3033	Clinical	295_-45		81.3	5.9	1.6	1.4	2.5	0.4	-	-	-	S	-	-	-	-	-	-	-	-	-	-	-	-	-	-	-	-	-	-	-	-	-	-	-	-	-	-	-	-	-	-	-	-
615219	297890	B	PhenoSense	3033	Clinical	296_-76		62.1	8.3	49.0	3.6	2.1	1.3	-	-	C	-	-	-	-	-	-	-	-	-	-	-	-	-	-	-	-	-	-	-	-	-	-	-	-	-	-	-	-	-	-	-	-	-
615221	297891	B	PhenoSense	3033	Clinical	297_-48		52.3	3.0	0.8	0.9	1.5	0.7	-	-	-	-	-	-	-	-	-	-	-	-	-	-	-	-	-	-	-	-	-	-	-	-	-	-	-	-	-	-	-	-	-	-	-	-
615223	297892	B	PhenoSense	3033	Clinical	298_-64		90.1	9.4	12.0	2.8	3.0	2.0	-	-	-	-	-	-	-	-	-	-	-	-	-	-	-	-	-	-	-	-	-	-	-	-	-	-	-	-	-	-	-	-	-	-	-	-
615225	297892	B	PhenoSense	3033	Clinical	298_110		48.6	6.8	65.0	2.5	2.6	2.3	-	-	-	-	-	-	-	-	-	-	-	-	-	-	-	-	-	-	-	-	-	-	-	-	-	-	-	-	-	-	-	-	-	-	-	-
615227	297893	B	PhenoSense	3033	Clinical	299_-51		69.0	5.4	3.5	1.8	2.1	1.0	-	-	-	-	-	EK	-	-	-	-	-	-	-	-	-	-	-	-	-	-	-	-	-	-	-	-	-	-	-	-	V	-	-	-	M	-
615229	297894	B	PhenoSense	3033	Clinical	300_-76		105.1	3.2	0.5	0.7	1.5	0.5	-	-	-	-	-	-	-	-	-	-	-	-	-	-	-	-	-	-	-	-	-	-	-	-	-	-	-	-	-	-	-	-	-	-	-	-
615231	297895	B	PhenoSense	3033	Clinical	301_-64		107.3	15.0	969.4	6.0	3.5	2.8	-	-	-	-	-	-	-	-	-	-	-	-	-	-	-	-	-	-	-	-	-	-	-	-	-	-	-	-	-	-	-	-	-	-	-	-
615233	297895	B	PhenoSense	3033	Clinical	301_584		95.9	7.9	93.0	3.0	2.6	2.5	-	-	-	-	-	-	-	-	-	-	-	-	-	-	-	-	-	-	-	-	-	-	-	-	-	-	-	-	-	-	-	-	-	-	-	-
615235	297896	B	PhenoSense	3033	Clinical	302_-49		75.6	8.6	386.0	2.7	3.7	2.5	-	-	-	-	-	-	-	-	-	-	-	-	-	-	-	-	-	-	-	R	-	-	-	-	-	-	-	-	-	-	-	-	-	-	-	-
615237	297897	B	PhenoSense	3033	Clinical	303_-62		19.0	5.8	4.4	1.9	2.6	0.9	-	-	-	-	-	K	-	-	-	-	-	-	-	-	-	-	-	-	-	R	-	-	-	-	-	-	-	-	-	-	-	-	-	-	-	-
615239	297897	B	PhenoSense	3033	Clinical	303_150		3.1	2.4	1.6	1.4	1.7	1.0	-	-	-	-	-	K	-	-	-	-	-	-	-	-	-	-	-	-	-	R	-	-	-	-	-	-	-	-	-	-	-	-	-	-	-	-
615241	297898	B	PhenoSense	3033	Clinical	304_-45		1.1	1.0	3.5	1.2	0.9	0.9	-	-	-	-	-	-	-	-	-	-	-	-	-	-	-	-	-	-	-	-	-	-	-	-	-	-	-	-	-	-	-	-	-	-	I	-
615243	297898	B	PhenoSense	3033	Clinical	304_75		0.7	1.0	1.9	1.1	0.7	0.8	-	-	-	-	-	-	-	-	-	-	-	-	-	-	-	-	-	-	-	-	-	-	-	-	-	-	-	-	-	-	-	-	-	-	I	-
615245	297899	B	PhenoSense	3033	Clinical	305_-63		61.6	8.2	28.0	1.7	2.1	1.2	-	-	-	-	-	-	-	-	-	-	-	-	-	-	-	-	-	-	-	R	-	-	-	-	-	-	-	-	-	-	-	-	-	-	-	-
615247	297900	B	PhenoSense	3033	Clinical	306_-63		0.6	0.7	0.7	1.0	0.9	0.8	-	-	-	-	-	-	-	-	-	-	-	-	-	-	-	-	-	-	-	-	-	KR	-	-	-	-	-	-	-	-	-	-	-	-	VI	-
615249	297901	B	PhenoSense	3033	Clinical	307_-89		3.4	2.0	38.0	2.7	1.3	2.1	-	-	-	-	-	-	-	-	-	-	-	-	-	-	-	-	-	-	-	KR	-	-	-	-	-	-	-	-	-	-	-	-	-	-	M	-
615251	297902	B	PhenoSense	3033	Clinical	308_-19		80.7	5.8	1.1	1.3	2.2	0.4	-	-	-	-	-	EK	-	-	-	-	-	-	-	-	-	-	-	-	-	KR	-	-	-	-	-	-	-	-	-	-	-	-	-	-	-	-
615253	297903	B	PhenoSense	3033	Clinical	309_-68		6.5	7.2	878.3	4.3	1.9	3.4	-	-	-	-	-	-	-	-	-	-	-	-	-	-	-	-	-	-	-	-	I	-	-	-	-	-	-	-	-	-	-	-	-	-	IT	-
615255	297904	B	PhenoSense	3033	Clinical	310_-33		54.9	2.9	0.5	0.8	1.6	0.7	-	-	-	-	-	-	-	-	-	-	-	-	-	-	-	-	-	-	-	-	-	-	-	-	-	-	-	-	-	-	-	-	-	-	-	-
615257	297904	B	PhenoSense	3033	Clinical	310_445		103.9	3.4	0.6	0.8	1.4	0.8	-	-	-	-	-	-	-	-	-	-	-	-	-	-	-	-	-	-	-	-	-	-	-	-	-	-	-	-	-	-	-	-	-	-	-	-
615259	297905	B	PhenoSense	3033	Clinical	311_337		1.0	0.6	0.5	0.7	0.8	0.7	-	-	-	-	-	-	-	-	-	-	-	-	-	-	-	-	-	-	-	-	-	-	-	-	-	-	S	-	-	-	-	-	-	-	-	-
615261	297906	B	PhenoSense	3033	Clinical	312_-56		86.7	5.7	14.0	2.2	2.0	1.5	-	-	-	-	-	-	-	-	-	-	-	-	-	-	-	-	-	-	-	R	-	-	-	-	-	-	-	-	-	-	-	-	-	-	-	-
615263	297907	B	PhenoSense	3033	Clinical	313_-62		53.6	27.9	802.0	11.0	13.0	1.8	-	-	-	-	-	-	-	-	-	-	-	-	-	-	-	-	-	-	-	-	-	-	-	-	-	M	-	-	-	-	-	-	-	-	-	-
615265	297908	B	PhenoSense	3033	Clinical	314_-57		5.7	5.0	456.0	2.5	1.9	4.4	-	-	-	PST	-	-	-	-	-	-	-	-	-	-	-	-	-	-	-	-	-	-	-	-	-	-	-	EA	-	-	-	-	-	-	-	-
615267	297909	B	PhenoSense	3033	Clinical	315_-87		4.9	5.5	13.0	7.5	6.6	2.0	-	-	-	-	-	-	-	-	-	-	-	-	-	-	-	-	-	-	-	-	-	-	-	-	-	-	-	-	-	-	-	-	-	-	L	-
615269	297910	B	PhenoSense	3033	Clinical	316_-51		2.6	1.1	0.6	1.1	1.1	0.8	-	-	-	-	-	-	-	-	-	-	-	-	-	-	-	-	-	-	-	-	-	-	-	-	-	-	-	-	-	-	-	-	-	-	-	-
615271	297910	B	PhenoSense	3033	Clinical	316_305		1.0	0.9	0.2	0.8	1.1	0.7	-	-	-	-	-	-	-	-	-	-	-	-	-	-	-	-	-	-	-	-	-	-	-	-	-	-	-	-	-	-	-	-	-	-	-	-
615273	297911	B	PhenoSense	3033	Clinical	317_-55		71.2	7.9	5.8	3.5	3.6	1.0	-	-	-	-	-	-	-	-	-	-	-	-	-	-	-	-	-	-	-	-	-	-	-	-	-	-	-	-	-	-	-	-	-	-	-	-
615275	297912	B	PhenoSense	3033	Clinical	318_-83		95.8	5.9	11.0	1.6	1.8	1.4	-	-	-	-	-	-	-	-	-	-	-	-	-	-	-	-	-	-	-	R	-	-	-	-	-	-	-	-	-	-	-	-	-	-	VI	-
615277	297913	B	PhenoSense	3033	Clinical	319_-63		64.7	4.6	0.7	0.8	1.3	0.6	-	-	-	-	-	-	-	-	-	-	-	-	-	-	-	-	-	-	-	KR	-	-	-	-	-	-	-	-	-	-	-	-	-	-	-	-
615279	297914	B	PhenoSense	3033	Clinical	320_-66		81.5	7.0	322.0	2.6	2.6	3.4	-	-	-	-	-	-	-	-	-	-	-	-	-	-	-	-	-	-	-	R	-	-	-	-	-	-	-	-	-	-	-	-	-	-	-	-
615281	297915	B	PhenoSense	3033	Clinical	321_-42		106.0	4.4	4.7	1.4	1.2	1.3	-	-	C	-	-	-	-	-	-	-	-	-	-	-	-	-	-	-	-	-	-	-	-	-	-	-	-	-	-	-	-	-	-	-	-	-
615283	297916	B	PhenoSense	3033	Clinical	322_-76		69.2	11.0	42.0	10.0	17.0	1.0	-	-	-	-	-	-	-	-	-	-	-	-	-	-	-	-	-	-	-	-	-	-	-	-	-	-	-	EQ	-	-	-	-	-	-	I	-
615285	297917	B	PhenoSense	3033	Clinical	323_-84		103.2	8.6	45.0	1.9	2.0	2.5	-	-	-	-	-	-	-	-	-	-	-	-	-	-	-	-	-	-	-	R	-	-	-	-	-	-	-	-	-	-	-	-	-	-	IM	-
615287	297918	B	PhenoSense	3033	Clinical	324_-56		74.5	7.4	11.0	1.9	2.0	2.5	-	-	-	S	-	-	-	-	-	-	-	-	-	-	-	-	-	-	-	R	-	-	-	-	-	-	-	-	-	-	-	-	-	-	-	-
615289	297919	B	PhenoSense	3033	Clinical	325_-70		77.2	5.6	2.5	1.7	2.5	0.8	-	-	-	-	-	-	-	-	-	-	-	-	-	-	-	-	-	-	-	-	-	-	-	-	-	-	-	-	-	-	-	-	-	-	-	-
615291	297920	B	PhenoSense	3033	Clinical	326_-70		80.5	6.6	2.7	2.1	2.6	1.1	-	-	-	-	-	-	-	-	-	-	-	-	-	-	-	-	-	-	-	-	-	-	-	-	-	-	-	-	-	-	-	-	-	-	-	-
615293	297921	B	PhenoSense	3033	Clinical	327_-81		64.0	8.2	5.4	2.6	3.4	1.1	-	-	-	PS	-	-	-	-	-	-	-	-	-	-	-	-	-	-	-	-	-	-	-	-	-	-	-	-	-	-	-	-	-	-	I	-
615295	297922	B + G	PhenoSense	3033	Clinical	328_-50		68.6	9.0	31.0	2.6	3.2	1.4	-	-	-	-	-	-	-	-	-	-	T	-	-	-	-	-	-	-	-	-	-	-	-	-	-	-	-	-	-	-	-	-	-	-	I	-
615297	297923	B	PhenoSense	3033	Clinical	329_-62		49.4	9.8	224.0	5.7	2.0	3.0	-	-	-	S	-	-	-	-	-	-	-	-	-	-	-	-	-	-	-	-	-	-	-	-	-	-	-	-	-	-	-	-	-	-	M	-
615299	297924	B	PhenoSense	3033	Clinical	330_-72		2.2	1.3	0.5	1.0	1.1	0.6	-	-	-	-	-	ED	-	-	-	-	KQ	-	-	-	-	-	-	-	-	KR	-	-	-	-	-	-	-	-	-	-	-	-	-	-	-	-
615301	297924	B	PhenoSense	3033	Clinical	330_309		1.6	1.1	0.9	0.6	1.0	0.8	-	-	-	-	-	D	-	-	-	-	Q	-	-	-	-	-	-	-	-	KR	-	-	-	-	-	-	-	-	-	-	-	-	-	-	-	-
615303	297925	B	PhenoSense	3033	Clinical	331_-42		53.6	5.3	9.0	2.3	2.0	1.2	-	-	-	-	-	-	-	-	-	-	-	-	-	-	-	-	-	-	-	R	-	-	-	-	-	-	-	-	-	-	-	-	-	-	I	-
615305	297926	B	PhenoSense	3033	Clinical	332_-63		92.6	17.0	0.4	0.7	1.4	0.4	-	-	-	-	-	-	-	-	-	-	-	-	-	-	-	-	-	-	-	-	-	-	-	-	-	-	-	-	-	-	-	-	-	-	I	-
615307	297927	B	PhenoSense	3033	Clinical	333_-56		0.8	0.9	0.8	0.7	1.0	1.0	-	-	-	-	-	-	-	-	-	-	-	-	-	-	-	-	-	-	-	-	-	-	-	-	-	-	-	-	-	-	-	-	-	-	-	-
615309	297927	B	PhenoSense	3033	Clinical	333_28		1.5	1.1	0.7	1.0	1.0	1.0	-	-	-	-	-	-	-	-	-	-	-	-	-	-	-	-	-	-	-	-	-	-	-	-	-	-	-	-	-	-	-	-	-	-	-	-
615311	297927	B	PhenoSense	3033	Clinical	333_113		0.8	1.1	0.9	1.1	0.9	1.0	-	-	-	-	-	-	-	-	-	-	-	-	-	-	-	-	-	-	-	-	-	-	-	-	-	-	-	-	-	-	-	-	-	-	-	-
615313	297928	B	PhenoSense	3033	Clinical	334_-46		156.9	1.2	0.4	0.8	1.2	0.5	-	-	-	-	-	K	-	-	-	-	-	-	-	-	-	-	-	-	-	-	-	-	-	-	-	-	-	-	-	-	-	-	-	-	-	-
615315	297928	B	PhenoSense	3033	Clinical	334_145		1.4	1.3	0.3	0.6	1.0	0.6	-	-	-	-	-	K	-	-	-	-	-	-	-	-	-	-	-	-	-	-	-	-	-	-	-	-	-	-	-	-	-	-	-	-	-	-
615317	297929	B	PhenoSense	3033	Clinical	335_-38		1.7	1.3	0.9	1.0	1.0	0.7	-	-	-	-	-	-	-	-	-	-	-	-	-	-	-	-	-	-	-	-	-	-	-	-	-	-	-	-	-	-	-	-	-	-	-	-
615319	297929	B	PhenoSense	3033	Clinical	335_259		2.8	1.7	0.8	1.6	1.6	1.0	-	-	-	-	-	-	-	-	-	-	-	-	-	-	-	-	-	-	-	-	-	-	-	-	-	-	-	-	-	-	-	-	-	-	-	-
615321	297930	B	PhenoSense	3033	Clinical	336_-84		130.4	5.5	8.9	3.1	3.2	1.9	-	IV	-	-	-	-	-	-	-	-	-	-	-	-	-	-	-	-	-	KR	-	-	-	-	-	-	-	-	-	-	-	-	-	-	VI	-
615323	297931	B	PhenoSense	3033	Clinical	337_-57		60.6	9.7	146.0	4.3	1.6	2.2	-	-	-	-	-	-	-	-	-	-	-	-	-	-	-	-	-	-	-	-	-	-	-	-	-	-	-	-	-	-	-	-	-	-	I	-
615325	297932	B	PhenoSense	3033	Clinical	338_-60		98.8	2.6	0.2	1.4	2.8	0.5	-	-	-	-	-	-	-	-	-	-	-	-	-	-	-	-	-	-	-	-	-	-	-	-	-	-	-	-	-	-	-	-	-	-	VI	-
615327	297932	B	PhenoSense	3033	Clinical	338_252		1.0	1.0	0.9	1.5	1.2	1.0	-	-	-	-	-	-	-	-	-	-	-	-	-	-	-	-	-	-	-	-	-	-	-	-	-	-	-	-	-	-	-	-	-	-	-	-
615329	297933	B	PhenoSense	3033	Clinical	339_-54		100.9	8.2	0.8	1.3	2.4	0.8	-	-	-	-	-	-	-	-	-	-	-	-	-	-	-	-	-	-	-	-	-	-	-	-	-	-	-	-	-	-	-	-	-	-	-	-
615331	297934	B	PhenoSense	3033	Clinical	340_-104		51.0	3.7	2.4	1.6	1.9	1.0	-	-	-	-	-	-	-	-	-	-	-	-	-	-	-	-	-	-	-	-	-	-	-	-	-	-	-	-	-	-	-	-	-	-	-	-
615333	297934	B	PhenoSense	3033	Clinical	340_168		2.4	1.8	14.0	1.7	1.5	1.9	-	-	-	-	-	-	-	-	-	-	-	-	-	-	-	-	-	-	-	-	-	-	-	-	-	-	-	-	-	-	-	-	-	-	-	-
615335	297935	B	PhenoSense	3033	Clinical	341_-89		12.0	5.8	96.0	5.3	3.1	7.8	-	-	-	-	-	-	-	-	-	-	-	-	-	-	-	-	-	-	-	R	-	-	-	-	-	-	-	-	-	-	-	-	-	-	T	-
615337	297936	B	PhenoSense	3033	Clinical	342_-56		70.8	5.9	3.0	1.1	1.6	0.7	-	-	-	-	-	-	-	-	-	-	-	-	-	-	-	-	-	-	-	-	-	-	-	-	-	-	-	-	-	-	-	-	-	-	-	-
615339	297936	B	PhenoSense	3033	Clinical	342_115		0.8	0.6	1.4	0.7	0.8	1.0	-	-	-	-	-	-	-	-	-	-	-	-	-	-	-	-	-	-	-	-	-	-	-	-	-	-	-	-	-	-	-	-	-	-	-	-
615341	297937	B	PhenoSense	3033	Clinical	343_-43		1.5	1.2	1.8	1.2	1.1	1.1	-	-	-	-	-	-	-	-	-	-	-	-	-	-	-	-	-	-	-	-	-	-	-	-	-	-	-	-	-	-	-	-	-	-	T	-
615343	297937	B	PhenoSense	3033	Clinical	343_131		1.6	1.4	2.5	1.1	1.1	1.2	-	-	-	-	-	-	-	-	-	-	-	-	-	-	-	-	-	-	-	-	-	-	-	-	-	-	-	-	-	-	-	-	-	-	T	-
615345	297938	B	PhenoSense	3033	Clinical	344_-43		109.6	13.0	407.0	7.0	2.8	4.1	-	-	-	-	-	-	P	-	-	-	-	-	-	-	-	-	-	-	-	R	-	-	-	-	-	-	-	-	-	-	-	-	-	-	E	-
615347	297939	B	PhenoSense	3033	Clinical	345_-59		4.4	7.1	199.0	6.0	3.0	4.5	-	-	-	-	-	-	-	-	-	-	-	-	-	-	-	-	-	-	-	-	-	-	-	-	-	-	-	-	-	-	-	-	-	-	R	-
615349	297940	B	PhenoSense	3033	Clinical	346_-54		80.0	5.6	10.0	2.6	1.8	1.2	L	V	-	-	-	-	-	-	-	-	-	-	-	-	-	-	-	-	-	-	I	-	-	-	-	-	-	-	-	-	-	-	-	-	-	-
615351	297941	B	PhenoSense	3033	Clinical	347_-78		1.9	1.5	2.3	1.5	1.1	1.2	-	-	-	-	-	-	-	-	-	-	-	-	-	-	-	-	-	-	-	R	-	-	-	-	-	-	-	-	-	-	-	-	-	-	-	-
615353	297941	B	PhenoSense	3033	Clinical	347_440		2.2	1.3	1.8	1.4	1.1	1.1	-	-	-	-	-	-	-	-	-	-	-	-	-	-	-	-	-	-	-	R	-	-	-	-	-	-	-	-	-	-	-	-	-	-	-	-
615355	297942	B	PhenoSense	3033	Clinical	348_-53		70.6	3.3	1.1	1.1	1.9	0.7	-	-	-	-	-	-	-	-	-	-	-	-	-	-	-	-	-	-	-	-	-	-	-	-	-	-	-	-	-	-	-	-	-	-	L	-
615357	297942	B	PhenoSense	3033	Clinical	348_480		1.3	1.0	0.4	1.0	1.1	0.6	-	-	-	-	-	EK	-	-	-	-	-	-	-	-	-	-	-	-	-	-	-	-	-	-	-	-	-	-	-	-	-	-	-	-	IL	-
615359	297943	B	PhenoSense	3033	Clinical	349_-62		60.0	7.9	10.0	1.9	2.0	1.4	-	-	-	-	-	-	-	-	-	-	-	-	-	-	-	-	-	-	-	-	-	-	-	-	-	-	-	-	-	-	-	-	-	-	-	-
615361	297944	B	PhenoSense	3033	Clinical	350_-69		3.7	2.3	10.0	1.6	1.1	1.7	-	-	-	-	-	-	TA	-	-	-	-	-	-	-	-	-	-	-	-	-	-	-	-	-	-	-	-	-	-	-	-	-	-	-	-	-
615363	297944	B	PhenoSense	3033	Clinical	350_106		2.3	1.6	3.6	1.4	1.1	1.4	-	-	-	-	-	-	-	-	-	-	-	-	-	-	-	-	-	-	-	-	-	-	-	-	-	-	-	-	-	-	-	-	-	-	-	-
615365	297945	B	PhenoSense	3033	Clinical	351_-77		76.4	5.6	3.5	1.5	1.5	0.8	-	-	-	PS	-	-	-	-	-	-	-	-	-	-	-	-	-	-	-	R	-	-	-	-	-	-	-	-	-	-	-	-	-	-	VI	-
615367	297946	B	PhenoSense	3033	Clinical	352_-55		25.0	28.0	1064.9	19.8	7.6	20.0	-	-	-	-	-	-	-	-	-	-	-	-	-	-	-	-	-	-	-	R	-	-	-	-	-	-	-	EK	-	-	-	KE	-	-	L	-
615369	297947	B	PhenoSense	3033	Clinical	353_-64		53.3	5.4	2.4	1.0	1.8	1.4	-	-	-	-	-	K	-	-	-	-	-	-	-	-	-	-	-	-	-	R	-	-	-	-	-	-	-	-	-	-	-	-	-	-	I	-
615371	297948	B	PhenoSense	3033	Clinical	354_-60		0.8	0.7	0.9	0.9	1.0	0.9	-	-	-	-	-	-	-	-	-	-	-	-	-	-	-	-	-	-	-	-	-	-	-	-	-	-	-	-	-	-	-	-	-	-	-	-
615373	297948	B	PhenoSense	3033	Clinical	354_274		0.9	0.7	0.7	0.6	0.8	0.7	-	-	-	-	-	-	-	-	-	-	-	-	-	-	-	-	-	-	-	-	-	-	-	-	-	-	-	-	-	-	-	-	-	-	-	-
615375	297949	B	PhenoSense	3033	Clinical	355_-70		1.1	1.1	1.0	1.0	1.2	0.6	-	-	-	-	-	-	-	VI	-	-	-	-	-	-	-	-	-	-	-	-	-	-	-	-	-	-	-	-	-	-	-	-	-	-	-	-
615377	297950	B	PhenoSense	3033	Clinical	356_-83		69.0	2.7	3.4	1.3	1.3	1.0	-	-	-	-	-	-	-	-	-	-	-	-	-	-	-	-	-	-	-	-	-	-	-	-	-	-	-	-	-	-	-	-	-	-	-	-
615379	297951	B	PhenoSense	3033	Clinical	357_-50		71.5	4.0	3.1	1.0	1.5	0.6	.	-	-	-	-	-	-	-	-	-	-	-	-	-	-	-	-	-	-	-	-	-	-	-	-	-	-	-	-	-	-	-	-	-	-	-
615381	297952	B	PhenoSense	3033	Clinical	358_-63		72.4	4.3	4.7	1.1	1.6	1.0	-	-	-	-	-	-	-	-	-	-	-	-	-	-	-	-	-	-	-	-	-	-	-	-	-	-	-	-	-	-	-	-	-	-	-	-
615383	297952	B	PhenoSense	3033	Clinical	358_174		2.4	1.8	10.0	1.4	1.2	1.6	-	-	-	-	-	-	-	-	-	-	-	-	-	-	-	-	-	-	-	-	-	-	-	-	-	-	-	-	-	-	-	-	-	-	-	-
615385	297952	B	PhenoSense	3033	Clinical	358_200		2.3	2.5	58.0	1.9	1.2	2.7	-	-	-	-	-	-	-	-	-	-	-	-	-	-	-	-	-	-	-	-	-	-	-	-	-	-	-	-	-	-	-	-	-	-	-	-
615387	297953	B	PhenoSense	3033	Clinical	359_-65		1.0	1.0	0.6	1.2	1.0	0.8	-	-	-	-	-	-	-	-	-	-	-	-	-	-	-	-	-	-	-	R	-	-	-	-	-	-	-	-	-	-	-	-	-	-	L	-
615389	297953	B	PhenoSense	3033	Clinical	359_112		1.5	1.0	0.6	0.9	1.0	0.9	-	-	-	-	-	-	-	-	-	-	-	-	-	-	-	-	-	-	-	R	-	-	-	-	-	-	-	-	-	-	-	-	-	-	L	-
615391	297954	B	PhenoSense	3033	Clinical	360_-147		106.0	7.1	30.0	3.0	2.2	1.1	-	-	-	S	-	-	-	-	PS	-	AT	-	-	-	-	-	-	-	-	-	-	-	-	-	-	-	-	EG	-	-	-	-	-	-	M	-
615393	297954	B	PhenoSense	3033	Clinical	360_-88		159.6	6.9	37.0	3.9	3.0	2.0	-	-	-	S	-	-	-	-	PS	-	AT	-	-	-	-	-	-	-	-	-	-	-	-	-	-	-	-	EG	-	-	-	-	-	-	M	-
615395	297954	B	PhenoSense	3033	Clinical	360_115		115.6	8.1	105.0	6.3	2.1	1.7	-	-	-	S	-	EA	-	-	PS	-	AT	-	-	-	-	-	-	-	-	KR	-	-	-	-	-	-	-	EG	-	-	-	-	-	-	M	-
615397	297955	B	PhenoSense	3033	Clinical	361_-73		58.3	7.2	7.2	1.6	1.9	1.1	-	-	-	-	-	-	-	-	-	-	-	-	-	-	-	-	-	-	-	R	-	-	-	-	-	-	-	-	-	-	-	-	-	-	VI	-
615399	297955	B	PhenoSense	3033	Clinical	361_154		7.5	3.7	5.7	1.6	1.7	1.1	-	-	-	-	-	-	-	-	-	-	-	-	-	-	-	-	-	-	-	R	-	-	-	-	-	-	-	-	-	-	-	-	-	-	-	-
615401	297956	B	PhenoSense	3033	Clinical	362_-53		105.2	2.2	0.2	0.7	1.4	0.4	-	-	-	-	-	-	-	-	-	-	-	-	-	-	-	-	-	-	-	-	-	-	-	-	-	-	-	-	-	-	-	-	-	-	-	-
615403	297957	B	PhenoSense	3033	Clinical	363_-56		122.0	4.3	163.0	2.0	1.8	2.5	-	-	-	-	-	-	-	-	-	-	-	-	-	-	-	-	-	-	-	R	-	-	-	-	-	-	-	-	-	-	-	-	-	-	-	-
615405	297957	B	PhenoSense	3033	Clinical	363_133		51.7	4.2	46.0	2.4	1.8	3.0	-	-	-	-	-	-	-	-	-	-	-	-	-	-	-	-	-	-	-	R	-	-	-	-	-	-	-	-	-	-	-	-	-	-	-	-
615407	297958	B	PhenoSense	3033	Clinical	364_-73		54.0	5.6	2.5	1.6	2.2	0.8	-	-	-	-	-	-	-	-	-	-	-	-	-	-	-	-	-	-	-	-	-	-	-	-	-	-	-	-	-	-	-	-	-	-	L	-
615409	297959	B	PhenoSense	3033	Clinical	365_-79		91.5	3.3	0.4	0.7	1.5	0.6	-	-	-	-	-	-	-	-	-	-	-	-	-	-	-	-	-	-	-	-	-	-	-	-	-	-	-	-	-	-	-	-	-	-	IT	-
615411	297960	B	PhenoSense	3033	Clinical	366_-52		1.4	0.9	0.9	1.1	1.0	1.1	-	-	-	-	-	-	-	-	-	-	-	-	-	-	-	-	-	-	-	-	-	-	-	-	-	-	-	-	-	-	-	-	-	-	-	-
615413	297961	B	PhenoSense	3033	Clinical	367_-68		90.6	2.7	0.3	0.8	1.5	0.6	-	-	-	-	-	-	-	-	-	-	-	-	-	-	-	-	-	-	-	-	-	-	-	-	-	-	-	-	-	-	-	-	-	-	IT	-
615415	297961	B	PhenoSense	3033	Clinical	367_672		132.2	2.9	0.4	0.7	1.8	0.6	-	-	-	-	-	-	-	-	-	-	-	-	-	-	-	-	-	-	-	-	-	-	-	-	-	-	-	-	-	-	-	-	-	-	A	-
615417	297962	B	PhenoSense	3033	Clinical	368_-58		75.0	6.0	1.8	1.7	1.8	0.6	-	-	-	-	-	-	-	-	-	-	-	-	-	-	-	-	-	-	-	-	-	-	-	-	-	-	-	-	-	-	-	-	-	-	-	-
615419	297963	B	PhenoSense	3033	Clinical	369_-77		1.2	1.0	5.3	0.9	0.8	1.2	-	-	-	-	-	-	-	-	-	-	-	-	-	-	-	-	-	-	-	-	-	-	-	-	-	-	-	-	-	-	-	-	-	-	I	-
615421	297963	B	PhenoSense	3033	Clinical	369_501		1.9	1.4	39.0	1.6	1.7	1.9	-	-	-	-	-	-	-	-	-	-	-	-	-	-	-	-	-	-	-	-	-	-	-	-	-	-	-	-	-	-	-	-	-	-	I	-
615423	297964	B	PhenoSense	3033	Clinical	370_-42		56.2	6.2	6.0	1.6	2.8	1.0	-	-	-	-	-	-	-	-	-	-	-	-	-	-	-	-	-	-	-	R	-	-	-	-	-	-	S	-	-	-	-	-	-	-	L	-
615425	297965	B	PhenoSense	3033	Clinical	371_-57		2.3	1.1	0.3	0.8	0.9	0.8	-	-	-	-	-	-	-	-	-	-	-	-	-	-	-	-	-	-	-	-	-	-	-	-	-	M	-	-	-	-	-	-	-	-	I	-
615427	297966	B	PhenoSense	3033	Clinical	372_-63		56.8	5.3	5.5	2.7	2.1	0.8	-	-	-	-	-	-	-	-	-	-	KRT	-	-	-	-	-	-	-	-	R	-	-	-	-	-	-	-	-	-	-	-	-	-	-	T	-
615429	297966	B	PhenoSense	3033	Clinical	372_686		2.0	1.2	1.7	1.0	1.0	1.2	-	-	-	-	-	-	-	-	-	-	KQ	-	-	-	-	-	-	-	-	KR	-	-	-	-	-	-	-	-	-	-	-	-	-	-	X	-
615431	297967	B	PhenoSense	3033	Clinical	373_-57		5.0	3.3	315.0	2.2	1.6	3.9	-	-	-	-	-	-	-	-	-	-	-	-	-	-	-	-	-	-	-	R	-	-	-	-	-	-	-	-	-	-	-	-	-	-	M	-
615433	297968	B	PhenoSense	3033	Clinical	374_-70		75.0	4.3	5.6	1.6	1.5	1.1	-	-	-	-	-	-	-	-	-	-	-	-	-	-	-	-	-	-	-	-	-	-	-	-	-	-	-	-	-	-	-	-	-	-	-	-
615435	297968	B	PhenoSense	3033	Clinical	374_436		1.1	0.8	1.1	1.0	1.0	1.0	-	-	-	-	-	-	-	-	-	-	-	-	-	-	-	-	-	-	-	-	-	-	-	-	-	-	-	-	-	-	-	-	-	-	-	-
615437	297969	B	PhenoSense	3033	Clinical	375_-64		0.9	0.8	0.7	0.6	0.7	0.6	-	-	-	-	-	-	-	-	-	-	-	-	-	-	-	-	-	-	-	-	-	-	-	-	-	-	-	-	-	-	-	-	-	-	-	-
615439	297969	B	PhenoSense	3033	Clinical	375_110		1.0	0.8	0.8	0.8	0.9	0.8	-	-	-	-	-	-	-	-	-	-	-	-	-	-	-	-	-	-	-	-	-	-	-	-	-	-	-	-	-	-	-	-	-	-	-	-
615441	297970	B	PhenoSense	3033	Clinical	376_-50		7.2	5.2	878.3	3.8	2.2	4.0	-	-	-	-	-	-	-	-	-	-	-	-	-	-	-	-	-	-	-	KR	-	-	-	-	-	-	-	-	-	-	-	-	-	-	-	-
615443	297971	B	PhenoSense	3033	Clinical	377_-48		53.8	4.7	1.0	1.4	1.3	0.7	-	-	-	S	-	-	-	-	-	-	-	-	-	-	-	-	-	-	-	-	-	-	-	-	-	-	-	-	-	-	-	-	-	-	-	-
615445	297972	B	PhenoSense	3033	Clinical	378_-58		139.4	4.5	2.4	3.3	1.5	0.8	-	-	-	-	-	-	-	-	-	-	-	-	-	-	-	-	-	-	-	-	VI	-	-	-	-	-	-	-	-	-	-	-	-	-	-	-
615447	297973	B	PhenoSense	3033	Clinical	379_-79		1.0	0.9	0.9	1.1	1.7	1.2	-	-	-	-	-	D	-	-	-	-	-	-	-	-	-	-	-	-	-	-	-	-	-	-	-	-	-	-	-	-	-	-	-	-	-	-
615449	297973	B	PhenoSense	3033	Clinical	379_125		1.2	1.0	0.5	1.0	0.9	0.8	-	-	-	-	-	D	-	-	-	-	-	-	-	-	-	-	-	-	-	-	-	-	-	-	-	-	-	-	-	-	-	-	-	-	-	-
615451	297974	B	PhenoSense	3033	Clinical	380_-75		4.8	1.1	0.8	1.2	1.3	0.8	-	-	-	-	-	-	-	-	-	-	-	-	-	-	-	-	-	-	-	-	I	-	-	-	-	-	-	-	-	-	-	-	-	-	-	-
615453	297974	B	PhenoSense	3033	Clinical	380_105		5.4	1.0	1.3	1.3	1.1	0.9	-	-	-	-	-	-	-	-	-	-	-	-	-	-	-	-	-	-	-	-	I	-	-	-	-	-	-	-	-	-	-	-	-	-	-	-
615455	297975	B	PhenoSense	3033	Clinical	381_-46		0.8	0.7	1.5	0.9	1.0	1.2	-	-	-	-	-	-	-	-	-	-	-	-	-	-	-	-	-	-	-	-	-	-	-	-	-	-	-	-	-	-	-	-	-	-	-	-
615457	297976	B	PhenoSense	3033	Clinical	382_-51		104.3	4.1	1.0	1.3	1.6	0.6	-	-	-	-	-	-	-	-	-	-	-	-	-	-	-	-	-	-	-	-	-	-	-	-	-	-	-	-	-	-	-	-	-	-	T	-
615459	297977	B	PhenoSense	3033	Clinical	383_-76		65.4	7.3	43.0	7.8	4.1	2.2	-	-	-	-	-	A	-	-	-	-	-	-	-	-	-	-	-	-	-	R	-	-	-	-	-	-	-	-	-	-	-	-	-	-	-	-
615463	297978	B	PhenoSense	3033	Clinical	384_-27		108.7	3.9	0.2	0.8	1.6	0.7	-	-	-	-	-	-	-	-	-	-	-	-	-	-	-	-	-	-	-	-	-	-	-	-	-	-	-	-	-	-	-	-	-	-	T	-
615465	297979	B	PhenoSense	3033	Clinical	385_-66		81.4	5.1	13.0	1.9	1.8	1.3	-	-	-	-	-	-	-	-	-	-	-	-	-	-	-	-	-	-	-	R	-	-	-	-	-	-	-	-	-	-	-	-	-	-	T	-
615467	297980	B	PhenoSense	3033	Clinical	386_-71		84.7	6.1	13.0	3.2	2.1	1.5	-	-	-	-	-	-	-	-	-	-	-	-	-	-	-	-	-	-	-	-	-	-	-	-	-	-	-	-	-	-	-	-	-	-	-	-
615469	297980	B	PhenoSense	3033	Clinical	386_110		23.0	4.2	47.0	2.0	1.8	1.9	-	-	-	-	-	-	-	-	-	-	-	-	-	-	-	-	-	-	-	-	-	-	-	-	-	-	-	-	-	-	-	-	-	-	-	-
615471	297981	B	PhenoSense	3033	Clinical	387_-50		2.1	1.4	3.1	1.1	0.8	1.2	-	-	-	-	-	-	-	-	-	-	-	-	-	-	-	-	-	-	-	-	-	-	-	-	-	-	-	-	-	-	-	-	-	-	-	-
615473	297981	B	PhenoSense	3033	Clinical	387_249		1.4	1.1	1.1	1.3	0.9	1.1	-	-	-	-	-	-	-	-	-	-	-	-	-	-	-	-	-	-	-	-	-	-	-	-	-	-	-	-	-	-	-	-	-	-	-	-
615475	297982	B	PhenoSense	3033	Clinical	388_-63		91.8	3.8	0.4	0.7	1.6	0.5	-	-	-	-	-	-	-	-	-	-	-	-	-	-	-	-	-	-	-	-	-	-	-	-	-	-	-	-	-	-	-	-	-	-	-	-
615477	297983	B	PhenoSense	3033	Clinical	389_-55		61.2	6.7	21.0	1.7	1.9	1.7	-	-	-	-	-	-	-	-	-	-	-	-	-	-	-	-	-	-	-	-	VI	-	-	-	-	-	-	-	-	-	-	-	-	-	-	-
615479	297984	B	PhenoSense	3033	Clinical	390_-88		53.6	3.9	2.3	1.0	1.2	1.1	-	-	-	-	-	-	-	-	-	-	-	-	-	-	-	-	-	-	-	R	-	-	-	-	-	-	-	-	-	-	-	-	-	-	-	-
615481	297985	B	PhenoSense	3033	Clinical	391_-72		131.1	5.7	20.0	2.9	3.4	1.5	-	-	-	-	-	-	-	-	-	-	-	-	-	-	-	-	-	-	-	R	-	-	-	-	-	-	-	-	-	-	-	-	-	-	-	-
615483	297986	B	PhenoSense	3033	Clinical	392_-64		120.8	4.1	5.9	1.6	1.7	1.2	-	-	-	-	-	-	-	-	-	-	-	-	-	-	-	-	-	-	-	-	-	-	-	-	-	-	-	-	-	-	-	-	-	-	T	-
615485	297987	B	PhenoSense	3033	Clinical	393_-81		78.7	6.0	24.0	3.8	3.4	2.7	-	-	-	-	-	-	-	-	-	-	-	-	-	A	-	-	-	-	-	-	-	-	-	-	-	-	-	-	-	-	-	-	-	-	VI	-
615487	297988	B	PhenoSense	3033	Clinical	394_-61		1.0	0.8	0.3	0.6	0.7	0.6	-	-	-	-	-	EK	-	-	-	-	-	-	-	-	-	-	-	-	-	-	-	-	-	-	-	-	-	-	-	-	-	-	-	-	-	-
615489	297988	B	PhenoSense	3033	Clinical	394_57		1.1	0.9	0.3	0.6	0.8	0.6	-	-	-	-	-	EK	-	-	-	-	-	-	-	-	-	-	-	-	-	-	-	-	-	-	-	-	-	-	-	-	-	-	-	-	-	-
615491	297989	B	PhenoSense	3033	Clinical	395_-66		93.4	3.8	3.9	1.4	1.7	0.9	-	-	-	-	-	-	-	-	-	-	-	-	-	-	-	-	-	-	-	-	-	-	-	-	-	-	-	-	-	-	L	-	-	-	-	-
615493	297990	B	PhenoSense	3033	Clinical	396_-55		1.1	1.0	0.7	0.8	1.1	1.0	-	-	-	-	-	-	-	-	-	-	-	-	-	-	-	-	-	-	-	-	-	-	-	-	-	-	-	-	-	-	-	-	-	-	-	-
615495	297990	B	PhenoSense	3033	Clinical	396_536		1.4	0.9	1.0	0.9	1.1	0.9	-	-	-	-	-	-	-	-	-	-	-	-	-	-	-	-	-	-	-	-	-	-	-	-	-	-	-	-	-	-	-	-	-	-	-	ED
615497	297991	B	PhenoSense	3033	Clinical	397_-70		1.3	0.9	1.4	1.3	1.1	1.0	-	-	-	-	-	-	-	-	-	-	-	-	-	-	-	-	-	-	-	-	-	-	-	-	-	-	-	-	-	-	-	-	-	-	-	-
615499	297991	B	PhenoSense	3033	Clinical	397_140		1.0	0.8	1.1	1.1	1.1	0.9	-	-	-	-	-	-	-	-	-	-	-	-	-	-	-	-	-	-	-	-	-	-	-	-	-	-	-	-	-	-	-	-	-	-	-	-
615501	297992	B	PhenoSense	3033	Clinical	398_-48		72.4	4.8	8.9	1.5	1.6	1.1	-	-	-	-	-	D	-	-	-	-	-	-	-	-	-	-	-	-	-	-	-	-	-	-	-	-	-	-	-	-	-	-	-	-	-	-
615503	297993	B	PhenoSense	3033	Clinical	399_-81		1.1	0.9	0.8	0.8	0.9	0.9	-	-	-	-	-	-	-	-	-	-	-	-	-	-	-	-	-	-	-	-	-	-	-	-	-	-	S	-	-	-	-	-	-	-	I	-
615505	297993	B	PhenoSense	3033	Clinical	399_445		1.2	1.1	1.2	1.0	1.1	0.8	-	-	-	-	-	-	-	-	-	-	-	-	-	-	-	-	-	-	-	-	-	-	-	-	-	-	S	-	-	-	-	-	-	-	VI	-
615507	297994	B	PhenoSense	3033	Clinical	400_-59		75.6	3.3	3.2	1.6	1.8	0.7	-	-	-	-	-	-	-	-	-	-	-	-	-	-	-	-	-	-	-	-	-	-	-	-	-	-	S	-	-	-	-	-	-	-	-	-
615509	297995	B	PhenoSense	3033	Clinical	401_-56		6.2	2.7	93.0	1.5	0.8	2.2	-	-	-	-	-	-	-	-	-	-	-	-	-	-	-	-	-	-	-	-	-	-	-	-	-	-	-	-	-	-	-	-	-	-	I	-
615511	297996	B	PhenoSense	3033	Clinical	402_-88		0.8	1.1	2.8	1.0	0.7	1.3	-	-	-	-	-	-	-	-	-	-	-	-	-	-	-	-	-	-	-	-	-	-	-	-	-	-	-	-	-	-	-	-	-	-	-	-
615513	297996	B	PhenoSense	3033	Clinical	402_364		1.0	0.8	1.6	1.0	1.2	1.4	-	-	-	-	-	-	-	-	-	-	-	-	-	-	-	-	-	-	-	-	-	-	-	-	-	-	-	-	-	-	-	-	-	-	-	-
615515	297997	B	PhenoSense	3033	Clinical	403_-42		68.6	8.4	58.0	3.2	4.4	1.6	-	-	-	-	-	-	-	-	-	-	-	-	-	-	-	-	-	-	-	-	-	-	-	-	-	-	-	-	-	-	-	-	-	-	-	-
615517	297998	B	PhenoSense	3033	Clinical	404_-60		82.6	5.0	4.8	1.8	1.6	1.0	-	-	-	-	-	-	-	-	-	-	-	-	-	-	-	-	-	-	-	R	-	-	-	-	-	-	-	-	-	-	-	-	-	-	I	-
615519	297999	B	PhenoSense	3033	Clinical	405_-49		101.5	5.4	11.0	2.5	2.9	1.9	-	-	-	T	-	-	-	-	-	-	-	-	-	-	-	-	-	-	-	-	-	-	-	-	-	-	-	-	-	-	-	-	-	-	-	-
615521	298000	B	PhenoSense	3033	Clinical	406_-71		94.9	6.5	5.5	2.3	2.1	0.9	-	-	-	-	-	-	-	-	-	-	-	-	-	-	-	-	-	-	-	-	-	-	-	-	-	-	-	-	-	-	-	-	-	-	-	-
615523	298001	B	PhenoSense	3033	Clinical	407_-57		0.8	0.8	0.4	0.8	0.8	0.7	-	-	-	-	-	-	-	-	-	-	-	-	-	-	-	-	-	-	-	KR	-	-	-	-	-	-	-	-	-	-	-	-	-	-	IM	-
615525	298001	B	PhenoSense	3033	Clinical	407_119		1.2	0.7	0.3	0.7	0.7	0.7	-	-	-	-	-	-	-	-	-	-	-	-	-	-	-	-	-	-	-	KR	-	-	-	-	-	-	-	-	-	-	-	-	-	-	IM	-
615527	298002	B	PhenoSense	3033	Clinical	408_-46		1.2	0.9	0.7	1.0	1.1	0.9	-	-	-	-	-	-	-	-	-	-	-	-	-	-	-	-	-	-	-	-	-	-	-	-	-	-	-	-	-	-	-	-	-	-	T	-
615529	298002	B	PhenoSense	3033	Clinical	408_684		1.6	1.1	0.6	1.0	1.3	0.9	-	-	-	-	-	-	-	-	-	-	-	-	-	-	-	-	-	-	-	-	-	-	-	-	-	-	-	-	-	-	-	-	-	-	T	-
615531	298003	B	PhenoSense	3033	Clinical	409_-97		112.9	6.9	1.4	3.0	4.6	0.8	-	-	-	S	-	-	-	-	-	-	-	-	-	-	-	-	-	-	-	-	-	-	-	-	-	-	-	-	-	-	-	-	-	-	-	-
615533	298003	B	PhenoSense	3033	Clinical	409_105		77.2	5.5	1.6	1.7	2.6	0.7	-	-	-	S	-	-	-	-	-	-	-	-	-	-	-	-	-	-	-	-	-	-	-	-	-	-	-	-	-	-	-	-	-	-	-	-
615535	298004	B	PhenoSense	3033	Clinical	410_-67		84.5	7.6	0.3	1.5	4.5	1.2	-	-	-	-	-	-	-	-	-	-	-	-	-	-	-	-	-	-	-	-	-	-	-	-	-	-	-	-	-	-	-	N	-	-	-	-
615537	298005	B	PhenoSense	3033	Clinical	411_-70		1.0	0.8	0.4	0.7	0.8	0.6	-	-	-	-	-	D	-	-	-	-	-	-	-	-	-	-	-	-	-	-	-	-	-	-	-	-	-	-	-	-	-	-	-	-	VI	-
615539	298006	B	PhenoSense	3033	Clinical	412_-60		71.2	24.7	252.0	9.8	22.0	2.0	PL	-	-	-	-	-	-	-	-	-	-	-	-	-	-	-	-	-	-	-	-	-	-	-	-	-	-	-	-	-	-	-	-	-	T	-
[truncated: 525 more columns]

## Sheet: NRTI-Test-set-mutations
SeqID	PtID	Subtype	Method	RefID	Type	IsolateName	SeqType	3TC	ABC	AZT	D4T	DDI	TDF	CompMutList
614451	297595	B	PhenoSense	3033	Clinical	1_-60		120.6	4.2	1.8	1.7	1.6	0.7	K20R, T27S, M41L, K43KQ, I50IV, V60I, K64KR, D67N, T69P, V75M, D86E, K122E, D123E, I135T, K173E, D177EG, Y181YC, M184V, T200TA, E203X, H208HY, L210W, T215Y, K219E, H221Y, D250E, A272P, Q278H, T286TA, I293V, P294Q
614453	297596	B	PhenoSense	3033	Clinical	2_-43		1.5	1.0	2.5	0.8	0.9	1.2	S48E, K49R, V90VI, K101KE, D123E, S162SN, G190GRS, I195IL, Q197QE, R211RK, T215TS, T286A, E291D, V292I, E297K
614455	297596	B	PhenoSense	3033	Clinical	2_433		2.1	1.6	13.0	2.0	1.7	2.2	I31IV, S48E, K49R, V90I, K101KE, D123E, I135IM, P140PL, S162SN, G190GRS, I195IL, Q197QE, R211RK, T215X, T286A, E291D, V292I, E297K
614457	297597	B	PhenoSense	3033	Clinical	3_-77		64.7	7.3	52.0	2.5	2.0	2.0	K20R, M41L, E44ED, K102L, V106I, K122E, I135T, M184V, Y188L, T200K, Q207E, L210W, R211K, T215Y, K223KQ, D237E, V245E, A272PS, K277KR, Q278H, T286TA, V292I
614459	297598	B	PhenoSense	3033	Clinical	4_-44		2.5	2.0	4.0	2.1	1.0	1.2	E6ED, K20KR, K122E, Q182QP, I202V, E203ED, H208Y, L210W, R211K, T215Y, A272P, T286TP, I293V
614461	297598	B	PhenoSense	3033	Clinical	4_679		1.2	0.8	0.9	0.8	0.7	0.7	E6D, M41L, K122E, D123N, Y181YC, I202V, L210W, R211K, T215S, A272P, I293V
614463	297599	B	PhenoSense	3033	Clinical	5_-83		80.2	9.7	1.7	1.3	3.2	0.8	V8VI, K32R, M41L, I47IF, S48T, V60VI, L74V, V90I, K102KR, K103N, V118I, K122E, I142V, A158S, S162H, M184V, G196E, R211T, T215F, K277R, T286A, E297R
614465	297600	B	PhenoSense	3033	Clinical	6_-49		1.8	0.8	0.3	0.8	1.1	0.5	V106VI, V108I, D121H, K122E, I142V, D177E, I178IL, Y181C, V189I, L193LM, T200I, T215D, K223KQ, L228R, A272P, K277R, P294S, E297K
614467	297600	B	PhenoSense	3033	Clinical	6_112		2.9	1.0	0.3	0.9	1.1	0.5	V106I, V108I, D121H, K122E, I135IM, I142V, D177E, I178IL, Y181C, V189I, L193LM, T200I, T215D, K223KQ, L228R, A272P, K277R, P294S, E297K
614469	297600	B	PhenoSense	3033	Clinical	6_147		2.1	0.9	0.3	0.7	1.0	0.5	V106I, V108I, D121H, K122E, I135IM, I142V, D177E, I178IL, Y181C, V189I, L193M, T200I, T215D, K223KQ, L228R, K238KR, A272P, K277R, P294S, E297K
614471	297601	B	PhenoSense	3033	Clinical	7_-50		5.5	4.9	240.0	3.1	2.2	3.9	A33G, V35L, T39A, M41L, D67N, K70R, K101Q, V118I, D123E, I202V, F214L, T215F, K219Q, L228H, A272P, K281R, L283I, A288T, E297K
614473	297602	B	PhenoSense	3033	Clinical	8_-40		1.5	1.1	0.6	1.0	1.1	0.8	V60VI, D67DN, T69X, A98AS, K122E, I135V, S162A, I178IM, G196E, F214FL, I293V, E297A
614475	297603	B	PhenoSense	3033	Clinical	9_-71		83.0	5.0	3.5	1.4	1.9	1.0	T39A, M41L, D67N, T69D, K70R, V90I, I94L, K102Q, K103N, K122E, I142V, S162H, V179I, Y181I, M184V, G196E, T200TI, F214FL, T215F, K219Q, L228H, V245VM, E248D, A272P, I293V, E297X
614477	297603	B	PhenoSense	3033	Clinical	9_350		81.4	5.9	34.0	2.2	2.4	1.8	T39A, M41L, D67N, T69D, K70R, V90I, I94L, K102Q, K103N, K122E, I142V, S162H, M184V, G196E, G213GR, T215F, K219Q, L228H, V245M, E248D, A272P, I293V, E297A
614479	297604	B	PhenoSense	3033	Clinical	10_-85		67.8	4.1	9.5	2.6	2.7	1.3	T39TA, M41L, K43KN, V75L, K103N, V108I, V118I, K122E, I135T, M184V, E203D, H208Y, L210W, R211K, T215Y, K219R, H221Y, L228R, A272S, T286A
614481	297605	B	PhenoSense	3033	Clinical	11_-81		5.2	2.5	8.6	2.9	2.0	1.2	M41L, D67N, K70KR, V75T, L100LI, K103KN, V118I, K122E, I142T, I178M, V179VI, Y181YC, Q182QP, H208HY, L210W, T215Y, D218E, K219E, L228H, A272P, I293V, E297V
614483	297605	B	PhenoSense	3033	Clinical	11_84		6.8	4.1	19.0	4.3	2.4	1.6	M41L, D67N, K70R, V75T, K101N, V108I, V118I, K122E, I142T, I178M, Y181C, G196GR, L210W, T215Y, D218E, K219E, L228H, A272P, I293V, E297V
614485	297606	B	PhenoSense	3033	Clinical	12_-77		12.0	4.0	128.0	5.4	1.6	2.8	K20R, V35VI, T39TI, M41L, K43N, A62V, D67N, T69D, K70R, V75I, V106I, L109V, K122E, D123E, S162Y, Q174K, D177E, V179I, Y188L, V189I, G196E, T200A, I202T, H208Y, L210W, R211K, T215F, K219Q, L228H, K238KR, S251V, A272P, K277R, A288T, E297K
614487	297606	B	PhenoSense	3033	Clinical	12_742		15.0	4.7	130.0	5.1	1.5	2.6	K20R, V35VI, M41L, K43N, A62V, D67N, T69D, K70R, V75I, V106I, L109V, K122E, D123E, S162Y, Q174K, D177E, V179I, Y188L, V189I, G196E, Q197QR, T200A, I202T, H208Y, L210W, R211K, T215F, K219Q, L228H, K238KR, S251V, A272P, K277R, A288T, E297K
614489	297607	B	PhenoSense	3033	Clinical	13_-57		74.8	4.0	0.1	0.5	1.0	0.4	V35I, S48T, V60I, K70KE, K103KN, K122E, M184V, T200A, Q207N, R211K, A272P, Q278N, I293IV
614491	297608	B	PhenoSense	3033	Clinical	14_-58		1.4	1.3	1.1	1.0	1.2	0.9	V35M, T39A, G45GE, V60I, S68G, K122P, E138X, E169D, I178L, V179VI, R211K, H221HY, V245M, D250E, A272P, L283I, I293V, P294T
614493	297608	B	PhenoSense	3033	Clinical	14_97		1.9	1.3	0.6	0.8	1.1	1.2	V35M, T39A, G45GE, V60I, S68G, K122P, E138EA, E169D, I178L, V179VI, R211K, V245M, D250E, A272P, L283I, I293V, P294T
614495	297609	B	PhenoSense	3033	Clinical	15_-89		107.2	4.7	9.3	2.1	1.7	1.3	M41L, K43KR, E44D, D67N, K70R, V75M, F77L, V118I, K122E, D123E, R172K, D177E, I178L, V179I, Y181I, M184V, Y188L, E194NS, G196E, I202V, L210W, T215Y, K219E, H221Y, F227L, L228H, A272P, K277R, E297K
614497	297609	B	PhenoSense	3033	Clinical	15_106		85.6	7.4	15.0	1.5	2.5	1.1	M41L, K43KR, E44D, D67N, K70R, V75M, F77L, V118I, K122E, D123E, R172K, D177E, I178L, V179I, Y181I, M184V, Y188L, E194NS, G196E, I202V, L210W, T215Y, K219E, H221Y, F227L, L228H, A272P, K277R, E297K
614499	297610	B	PhenoSense	3033	Clinical	16_-84		73.4	9.1	22.0	5.1	2.5	1.5	I5V, M41L, K43N, E44D, D67N, A98G, K101Q, V106I, V118I, K122P, K173NS, Q174K, Y181C, M184V, G190A, G196E, T200R, E203Q, Q207D, H208Y, L210W, R211K, T215Y, D218E, K219N, K223Q, L228H, E248D, A272P, L283I, R284K, I293V, P294ST, A304AE
614501	297611	B	PhenoSense	3033	Clinical	17_-50		83.2	6.5	3.6	1.1	1.8	1.1	K11KR, M41L, L74LV, V118I, K122KE, I135T, D177E, V179I, M184V, Y188L, V189I, T200A, R211K, F214L, T215Y, V245M, E291D, I293V, E297K
614503	297612	B	PhenoSense	3033	Clinical	18_-69		0.9	0.9	1.6	0.9	1.0	1.1	I31IR, T69TI, K70KR, V90VI, K122E, D123E, S162Y, I178L, V179I, G190GA, Q197E, L228LR, P236PS, V245VI, E248ED, D250DN, A272P, Q278H, K281R, I293IV, E297K
614505	297613	B	PhenoSense	3033	Clinical	19_-49		1.3	1.2	0.6	0.9	1.0	0.9	K20KR, V60VI, V90VI, K102KQ, K103N, V118X, K122E, I135IT, I142T, A158AS, V179VI, Q197K, T200AV, L210X, R211X, K238KT, A272P, V276I, L283I, I293V
614507	297613	B	PhenoSense	3033	Clinical	19_684		1.3	1.5	0.9	1.2	1.2	1.2	K20R, V35VI, K103N, V118C, K122E, I142T, A158S, Q197K, T200TI, R211K, A272P, V276I, L283I, I293V
614509	297614	B	PhenoSense	3033	Clinical	20_-68		1.0	0.8	1.4	0.9	1.1	1.0	E40D, S48T, K49KR, V60I, K104Q, K122P, T200A, Q207E, R211K, V245Q, E248D, A272P, I293V, P294T
614511	297615	B	PhenoSense	3033	Clinical	21_-56		100.4	4.6	12.0	2.4	1.5	1.2	P4S, E6D, G18GD, K20KR, T39K, M41L, K43E, E44D, T69D, V108VI, V111I, V118I, D123E, I135L, D177E, Y181C, M184V, T200A, E203EK, Q207E, L210W, R211RK, T215Y, K219R, L228HR, K263KR, A272P, R284K, T286A, I293V, P294T
614513	297616	B	PhenoSense	3033	Clinical	22_-69		15.0	3.5	43.0	1.6	1.4	2.1	V35IT, T39K, M41ML, K43E, S68G, R83RK, A98G, K103KN, V118VI, K122KE, D123DG, I142IV, M184MV, L210W, R211K, T215Y, L228LHQ, A272P, K277R, A288S, E297A
614515	297616	B	PhenoSense	3033	Clinical	22_197		2.5	2.4	52.0	1.5	1.1	2.8	V8VI, V35IT, T39K, K43E, V60VI, S68G, T69TA, R83K, A98G, V118I, L210W, R211K, F214FL, T215Y, V245VE, A272P, K277R, A288S, E297A
614517	297617	B	PhenoSense	3033	Clinical	23_-68		2.3	1.6	0.5	1.1	0.9	0.8	P4S, V35VI, T69TN, K101E, K103KR, D123E, T165I, D177E, Y181C, G190A, Q207E, F214L, H221Y, L228H, V241I, A272P, V292VI, I293V
614519	297617	B	PhenoSense	3033	Clinical	23_57		1.9	1.7	0.9	1.1	1.0	1.0	P4S, T69TN, K101E, K103KR, D123E, T165I, D177E, Y181C, G190A, Q207E, F214L, K219KR, H221Y, L228H, V241I, A272P, V292VI, I293V
614521	297618	B	PhenoSense	3033	Clinical	24_-63		13.0	2.4	1.5	0.9	1.6	0.7	K103KN, D123DE, K173KT, Q174EK, I178IL, M184MV, T200A, V245T, D250E, A272S, K277R, T286TA, I293V
614523	297618	B	PhenoSense	3033	Clinical	24_99		1.6	1.1	0.9	1.1	1.3	1.0	K20KR, V35X, K103KN, V106VI, D123DE, K173T, Q174EK, I178L, T200A, V245T, D250E, A272S, K277R, T286TA, I293V
614525	297619	B	PhenoSense	3033	Clinical	25_-30		73.8	5.9	167.0	2.1	1.9	2.3	M41L, R83K, V90I, A98G, K103N, K122E, D123G, I135T, S162Y, M184V, L210W, R211K, T215Y, P225H, A272P, K277R, I293V, E297K
614527	297620	B	PhenoSense	3033	Clinical	26_-63		110.8	3.5	2.8	1.6	1.2	0.9	T7P, P14A, V35I, V60I, D67N, T69N, K70R, A98S, K101E, I135V, S162D, K166R, V179I, M184V, K219Q, V245M, A272P, K277R, Q278H, I293V, E297V
614529	297621	B	PhenoSense	3033	Clinical	27_-69		66.8	18.0	33.0	6.6	18.0	0.8	E6D, K20R, V35KR, T39A, D67G, S68G, T69N, K70R, V75I, K103N, V108I, F116Y, V118I, D123E, I132L, I142AD, Q151M, T165I, R172RK, V179I, Y181C, Q182H, M184V, L210F, F214L, T215V, K219E, L228H, V245T, A272P, K277R, T286TP, A288AT, I293V
614531	297621	B	PhenoSense	3033	Clinical	27_84		76.2	24.0	96.0	13.0	18.0	1.2	E6D, K20R, V35KR, T39A, D67G, S68G, T69N, K70R, V75I, K103N, V108I, Y115YF, F116Y, V118I, D123E, I132L, I135IT, I142ADE, Q151M, T165IM, R172RK, V179I, Y181C, Q182H, M184V, L210F, F214L, T215V, K219E, L228H, V245T, A272P, K277R, A288T, I293V
614533	297622	B	PhenoSense	3033	Clinical	28_-57		1.0	0.8	0.8	1.0	1.1	0.9	V35I, R83K, K103N, D123E, D177E, I178IL, V245VM, A272S, K277R, T286A
614535	297623	B	PhenoSense	3033	Clinical	29_-63		1.0	1.2	1.2	1.3	1.2	1.2	V35VA, D121HY, K122E, D123DE, A158S, T165TI, E169ED, Q174KN, D177E, I178IM, G196GE, T200TI, I202IV, Q207QH, R211K, V245VE, E248D, Q278QH, I293V
614537	297624	B	PhenoSense	3033	Clinical	30_-84		108.8	6.5	27.0	2.5	1.7	1.8	K20R, V21I, V35T, T39TA, M41L, K43E, E44D, V118I, D121H, K122E, D177E, M184V, Q207E, L210W, T215Y, I293V
614539	297625	B	PhenoSense	3033	Clinical	31_-54		3.7	2.8	165.0	3.3	2.1	4.7	P14AS, T39A, M41L, D67N, K103N, D123E, I135M, E138Q, I142T, T200A, R211KT, T215Y, V245K, A272P, K281R, V292I, E297K
614541	297626	B	PhenoSense	3033	Clinical	32_-83		4.3	3.2	202.0	3.8	1.3	2.6	P4S, T27S, M41L, K43E, E44D, K64KR, D67N, K102Q, K103N, D123E, I142V, S162Y, I178L, G196E, Q197K, H208Y, L210W, R211K, T215Y, K219KR, D237N, A272P, K277R, R284K, T286A, E297K
614543	297627	B	PhenoSense	3033	Clinical	33_-75		0.8	1.0	0.3	0.6	0.7	0.7	V35I, V60I, K104R, V106VI, D123E, D177E, V179D, Y188L, T200A, R211K, F214L, I244IV, V245VIM, E248D, D250DE, A272P, T286A
614545	297627	B	PhenoSense	3033	Clinical	33_393		1.1	1.2	0.6	1.0	1.2	0.8	V35I, V60I, K104R, V106VI, D123E, D177E, V179D, Y188L, T200A, R211K, F214L, V245VIM, E248ED, A272P, T286A
614547	297628	B	PhenoSense	3033	Clinical	34_-105		78.7	6.3	6.0	2.4	2.0	0.8	P4PS, K20R, M41L, V60I, D67N, T69N, K70KR, L74LV, L100LI, K103N, V108VI, K122E, D123E, I135V, T139M, S162SA, V179VI, M184V, H208Y, R211K, T215F, D218E, K219Q, K238KT, V245M, A272P, I293V, E297A
614549	297629	B	PhenoSense	3033	Clinical	35_-63		1.1	1.0	0.8	0.9	0.9	0.9	V10VI, K11KR, K20KR, V35VIM, I37IT, K43KR, K103KN, D123E, E169D, Q174QK, G196E, T200TA, F214FL, A272P, K277R, T286A, E297K
614551	297630	B	PhenoSense	3033	Clinical	36_-51		110.8	15.0	182.0	14.0	4.4	2.1	E6D, K11KR, E28K, K32E, T39K, E40F, M41L, K43E, V60VI, D67N, L74V, L100I, K101E, V118I, S162D, Q174R, M184V, T200TK, Q207E, H208Y, L210W, R211K, T215Y, K219N, L228H, Q242H, V245X, D250DE, A288AS, V292VIM, I293IV, E297AP
614553	297631	B	PhenoSense	3033	Clinical	37_-54		53.6	6.0	10.0	3.4	2.5	1.2	V35T, T39A, M41L, K43KE, E44EAD, V60I, D67N, T69D, V75M, F77L, K101Q, L109LV, V118I, K122E, A158AS, S162X, V179VI, M184V, Y188L, V189I, E203EK, Q207E, H208Y, L210W, T215Y, L228H, D237DE, V245VE, A272S, K277R, T286A, A288S, I293V, E297R
614555	297632	B	PhenoSense	3033	Clinical	38_434		62.0	21.0	400.0	38.0	27.5	7.7	K65R, S68G, T69I, V75I, F77L, K103NS, F116Y, V118VI, D123E, Q151M, S163ST, D177E, V179I, Y181C, T200A, I202IV, Q207E, I293V, E297A, A304E
614557	297632	B	PhenoSense	3033	Clinical	38_681		1.5	0.9	0.8	1.1	1.2	1.0	R83K, D177E, T200A, Q207E, T286A, E297A, A304E
614559	297633	B	PhenoSense	3033	Clinical	39_-77		126.7	3.5	2.3	1.4	1.5	1.0	I50IV, D67N, K70R, K101E, K122E, I178IM, M184V, G190A, T200A, K219Q, P243T, V245E, E248D, A272S
614561	297634	B	PhenoSense	3033	Clinical	40_-61		80.4	17.0	713.0	4.3	4.8	6.6	V35M, E40F, M41L, K43E, A62V, T69D, L74I, A98G, K103N, V108I, V111I, K122E, S162C, D177E, I178IM, V179E, M184V, V189I, H208Y, L210W, R211K, T215Y, K219R, H221HY, K223Q, L228R, V245T, A272P, T286TA, A288AT, T296TS, E297EV
614563	297635	B	PhenoSense	3033	Clinical	41_-49		1.0	0.9	0.9	0.8	0.8	0.9	V35VI, S48T, V60VI, K64KR, S68SG, K122P, D123DE, I135T, K166KR, K173KE, D177E, T200A, R211RK, V245M, D250E, S251R, A272P, K277R, K281R, V292E, P294L
614565	297636	B	PhenoSense	3033	Clinical	42_-75		2.1	2.5	0.2	1.0	1.9	0.4	S68G, L74V, V75S, V108I, K122E, I142IT, I159IV, S162CY, V179VI, Y181C, G196Q, R211RK, F214FL, K219KN, H221Y, I293IV
614567	297637	B	PhenoSense	3033	Clinical	43_-60		7.2	5.8	1064.9	8.0	3.1	5.5	M41L, K43N, E44D, V60I, D67N, A98G, V118I, K122P, I135V, S162C, D177E, I195L, G196GE, H208Y, L210W, R211K, T215Y, K219N, V245E, A272P, L283I, I293V, E297EK
614569	297638	B	PhenoSense	3033	Clinical	44_-43		136.6	6.4	5.5	1.9	1.7	1.1	T7TP, M41L, K122E, I142IV, M184V, Q207E, L210W, R211K, T215Y, V245M, E248D, D250E, I293V
614571	297639	B	PhenoSense	3033	Clinical	45_-84		54.9	3.1	9.5	1.1	0.8	1.0	V21I, V35I, M41L, K43N, K49R, I50IV, E53D, V60I, D67N, E79ED, R83K, K102KR, D123E, I135T, E138A, M184V, L210LW, T215Y, D250E, A272P, K277R, K281R, T286A, V292I, I293V, E297K
614573	297640	B	PhenoSense	3033	Clinical	46_-78		118.8	10.0	45.0	3.3	5.0	2.1	T39K, M41L, K43E, E44A, S48T, V60I, D67N, V75M, K101H, V111I, V118I, K122E, D123N, A158S, S162D, V179I, Y181C, M184L, G190S, G196GE, H208Y, L210W, R211RK, T215FY, D218E, K219N, L228H, V245I, A272P, L283I, I293V, P294T
614575	297641	B	PhenoSense	3033	Clinical	47_-62		8.1	22.0	357.0	4.9	2.6	13.0	K20R, V35T, T39A, M41L, S68R, I94L, K103N, K122E, D123N, I135T, A158S, S162A, G196E, T200TA, L210W, T215Y, R284K, T286A, A288AS, I293V, E297Q
614577	297642	B	PhenoSense	3033	Clinical	48_-58		93.6	19.0	2.9	7.3	4.5	5.0	E28KR, K32E, T39AS, M41L, K64R, D67E, S68G, T69A, V75M, K101H, V118I, K122E, I135T, T139TS, I142AT, S162X, Q174N, M184V, L210W, R211RK, F214L, T215C, L228H, A272P, T286TA, I293V, E297K
614579	297642	B	PhenoSense	3033	Clinical	48_216		73.4	13.0	5.0	8.5	4.9	8.3	E28KR, K32E, T39AS, M41L, K64R, D67E, S68G, T69A, V75M, K101H, V118I, K122E, I135T, T139TS, I142AT, S162CF, Q174N, V179VIM, Y181C, M184V, G190RS, E194K, G196GE, L210W, R211RK, F214L, T215C, L228H, P243PS, A272P, T286A, I293V, E297K
614581	297643	B	PhenoSense	3033	Clinical	49_-61		49.1	7.5	6.5	2.5	2.4	1.1	P1L, K43KQ, K64H, D67N, T69N, K70R, L74I, V118I, Q174QK, M184V, I195IT, G196E, I202IV, E203K, Q207E, F214L, T215F, K219Q, L228H, V245X, A288T, I293V
614583	297644	B	PhenoSense	3033	Clinical	50_-54		96.0	9.3	97.0	3.9	2.3	2.3	K20KR, E28EA, K32KT, V35T, T39A, M41L, V60I, D67N, T69D, V118I, K122E, I135L, Q174R, M184V, G196E, Q197T, T200A, H208HY, L210W, T215F, D218E, K219R, V245E, A272P, K277R, A288S, I293V, E297R
614585	297645	B	PhenoSense	3033	Clinical	51_-67		1.0	0.8	0.9	1.4	1.4	1.1	R83K, Q174L, I178L, V189VA, F214L, V245E, A272P, K277R
614587	297645	B	PhenoSense	3033	Clinical	51_113		1.0	0.8	0.9	0.9	1.0	1.0	R83K, Q174L, I178L, F214L, V245E, A272P, K277R
614589	297646	B	PhenoSense	3033	Clinical	52_-56		57.5	4.3	5.5	1.6	1.8	1.2	E6EK, M41L, K49R, D67N, K70R, T84TI, K122E, E169D, M184V, T215Y, K219E, L228LH, A272P, V276I, L283I, T286A, I293V
614591	297647	B	PhenoSense	3033	Clinical	53_-63		60.5	7.4	41.0	3.1	2.5	1.6	V8VI, K20R, M41L, K43N, D67DN, A98S, K102Q, V118VI, K122E, D123DN, I135IV, S162F, Q174QK, D177E, I178L, M184V, T200TI, Q207E, L210W, R211RK, T215Y, D237DE, A272P, T286A, I293IV
614593	297647	B	PhenoSense	3033	Clinical	53_367		3.8	4.2	59.0	3.3	2.3	2.7	K20R, I31L, M41L, K43N, V60I, D67N, V75I, A98S, K102Q, K103N, V108I, K122E, S162F, Q174K, D177E, I178L, Y181C, V189VI, Q207E, L210W, R211K, T215Y, K219KR, H221HY, V245VE, A272P, K275KR, T286A
614595	297648	B	PhenoSense	3033	Clinical	54_-76		116.3	3.9	0.9	1.2	1.9	0.7	K20R, M41L, K43KQ, K101A, K122KE, E138EQ, Y181C, M184V, G190A, T200TA, H208HY, R211K, T215F, L228R, V245EK, T286A, E297R
614597	297649	B	PhenoSense	3033	Clinical	55_-40		1.7	1.2	0.4	0.9	1.0	0.7	K20R, K122E, D123E, S162C, K173KQ, Q174R, I178IM, G196GE, L210LW, R211K, T215AD, A272P, I274V, K277KR, Q278H, T286A, I293V, E297K
614599	297649	B	PhenoSense	3033	Clinical	55_104		2.1	1.2	0.7	1.1	1.1	0.8	K20R, K122E, D123E, S162C, K173KQ, Q174R, I178IM, G196GE, L210LW, R211K, T215X, A272P, I274V, K277KR, Q278H, T286A, I293V, E297K
614601	297650	B	PhenoSense	3033	Clinical	56_-56		0.9	0.8	0.6	0.8	0.8	0.8	K20R, K122E, I135R, S162C, E169D, G196E, I244IV, A272P, K281R
614603	297651	B	PhenoSense	3033	Clinical	57_-57		105.4	5.0	78.0	2.8	2.0	2.8	P1L, K20R, E28K, T39S, M41L, V60I, D67N, T69D, K70R, V75M, A98S, K103N, V118I, K122E, D123N, I135T, P170PS, M184V, L210W, R211K, F214L, T215F, K219Q, L228H, Q242QH, V245E, K277R, A288S, I293V, E297K
614605	297651	B	PhenoSense	3033	Clinical	57_83		128.3	6.1	61.0	2.5	1.9	2.7	P1L, K20R, E28K, T39S, M41L, V60I, D67N, T69D, K70R, V75M, A98S, K103N, V118I, K122E, D123N, I135T, M184V, E204EK, L210W, R211K, F214L, T215F, K219Q, L228H, D237DG, V245E, K277R, A288S, I293V, E297K
614607	297652	B	PhenoSense	3033	Clinical	58_-63		68.8	5.6	9.7	1.3	1.5	1.4	K20R, T39K, M41L, K43E, K49R, D67N, K122KE, D123E, I135T, S163T, T165I, M184V, Y188L, G196E, T215Y, A272P, L283LI, V292I, E297EK
614609	297653	B	PhenoSense	3033	Clinical	59_288		2.7	1.4	0.4	0.9	1.2	0.6	V35VI, K49KR, V60VI, R83K, K122P, D123E, T139TA, D177DE, V179VI, M184MV, T200A, E203ED, R211K, I257IL, A272S, E291ED, I293V
614611	297654	B	PhenoSense	3033	Clinical	60_-39		6.3	1.7	0.6	1.0	1.8	0.9	E53ED, K101KQ, K103KN, D121HY, K122E, I142IV, M184MV, T200A, R211RK, P225PHQ, V245E, T286A, I293IV, E297K
614613	297655	B	PhenoSense	3033	Clinical	61_-51		1.0	0.8	0.9	0.8	0.7	0.9	T27S, V35VI, E40ED, R83K, K103N, K122P, E169D, D177N, T200A, I202IV, R211G, F214L, E248D, A272P
614615	297656	B	PhenoSense	3033	Clinical	62_-63		115.4	7.6	7.3	1.7	2.6	1.0	K11R, E28KQR, K32KN, E36ED, T39AE, M41L, S68SG, L74V, K101P, K103S, V118I, K122E, I135T, S162C, Q174QR, I178IM, V179VI, M184V, Q207E, L210W, R211RK, F214FL, T215Y, A272P
614617	297657	B	PhenoSense	3033	Clinical	63_-76		3.3	3.2	0.4	0.7	1.7	0.6	K20R, V35A, T39TA, L74LV, Y115YF, Y181I, M184MV, Q207G, R211RK, H221HY, A272P
614619	297657	B	PhenoSense	3033	Clinical	63_-47		3.5	4.2	0.5	0.7	1.6	0.9	E6EK, G15GE, K20R, V35A, T39TA, L74LV, V111VG, Y115YF, Y181I, M184MV, Q207G, R211RK, H221HY, G262GE, A272P
614621	297658	CRF02_AG	PhenoSense	3033	Clinical	64_-57		1.9	1.2	1.0	1.1	1.3	1.0	P9KQR, K11T, K22R, V35T, T39TA, E40ED, W88C, K103N, K122KE, I135IV, S162A, K173A, Q174K, D177E, I178M, V179I, T200A, Q207E, R211K, V245Q, T286A, I293V, P294A
614623	297658	CRF02_AG	PhenoSense	3033	Clinical	64_218		1.3	0.7	0.4	0.7	1.0	0.8	P9R, K11T, K20KR, V21VI, K22R, V35T, T39A, E40D, E53EG, T69TS, W88C, K103N, K122KE, I135IV, S162A, K173A, Q174K, D177E, I178M, V179I, Y181YC, T200A, Q207E, R211RK, F214FL, V245*Q, T286A, I293V, P294A
614625	297659	B	PhenoSense	3033	Clinical	65_-59		34.0	2.6	3.0	1.2	1.2	0.8	K20R, V35T, T39A, V60VI, D67N, T69N, K70R, A98S, K102KQ, K103KN, I135V, S162F, Q174R, D177DG, V179VI, Y181C, M184MV, K219E, P225H, K281R, A288AT
614627	297660	B	PhenoSense	3033	Clinical	66_-77		49.0	5.7	32.0	3.8	1.8	1.4	K20R, V21I, T39D, M41L, V60I, D67N, T69D, V75I, E79D, R83K, K104KR, V118I, K122KE, I142V, V179I, M184V, E194D, G196E, T200A, E203V, Q207E, H208Y, L210W, R211K, T215Y, K223T, A272P, K275KR
614629	297661	B	PhenoSense	3033	Clinical	67_-40		74.8	5.0	0.6	1.2	1.3	0.8	K11KR, V60VI, D67DN, S156SL, D177E, I178M, V179I, M184V, Q207E, R211K, F214L, T215TI, L228LR, A272P, T286A, I293IV
614631	297662	B	PhenoSense	3033	Clinical	68_-84		64.5	6.3	44.0	2.1	2.2	2.7	V35M, M41L, D67G, S68G, K70R, K101KQ, V108I, K122E, I135T, D177N, I178M, V179I, M184AV, T215Y, D218DE, K219E, L228S, A272P, T286A, I293V, E297K
614633	297663	B	PhenoSense	3033	Clinical	69_-84		81.3	5.7	59.0	1.8	1.8	1.5	S3SC, M41L, K43KE, E44EA, K49KR, L74LI, R83RK, A98G, V108VI, M184V, G196E, T200A, E203K, E204ED, L210W, T215Y, H221HY, A272P, V276VA, K281KR, T286A, E297K
614635	297664	B	PhenoSense	3033	Clinical	70_-83		13.0	6.8	854.8	4.8	1.8	7.7	E6EK, K20KR, V35R, T39TA, M41L, K43Q, E44D, V60VI, K64KR, D67GS, T69DE, K103N, V118VI, K122E, I135T, E138Q, S162C, E169ED, R172RK, I202V, L210W, R211K, T215Y, K219R, P225H, K238T, K277R, L283I, R284K, I293V, P294T, E297R
614637	297665	B	PhenoSense	3033	Clinical	71_-68		119.5	11.0	7.7	2.5	2.2	1.1	V35I, T39TA, M41L, K43Q, E44D, K64KR, D67N, L74V, A98S, L100I, K103N, V111I, V118I, K122E, A158S, V179I, M184V, I202V, H208Y, L210W, R211K, T215Y, K219R, H221C, V245X, E248ED, D250X, T286A
614639	297666	B	PhenoSense	3033	Clinical	72_-50		3.4	1.1	1.8	1.0	0.9	1.1	V35VI, T39A, E40ED, M41L, E44D, D67N, K103KN, K104KN, V106VI, K122E, D123DN, I135IT, V189VI, G190GA, I202V, L210W, R211K, T215X, K219E, A272P, T286TP
614641	297667	B	PhenoSense	3033	Clinical	73_-70		72.0	11.0	5.7	3.5	4.7	1.1	K20R, V35M, M41L, K43N, D67G, S68R, T69DE, K70T, L74V, L100I, K103N, V118I, K122KE, I135V, S162N, V179I, M184V, E203EK, Q207E, L210W, R211K, T215Y, V245K, A272P, T286A, I293V, E297Q
614643	297668	B	PhenoSense	3033	Clinical	74_-66		4.9	4.7	382.0	2.0	1.5	5.7	K20R, M41L, V60VI, D67N, K103N, V106I, T107A, V108VI, D123E, I135T, Q174K, D177E, I178V, V179I, G196E, I202V, T215Y, K219KR, K223KT, L228R, V245K, D250E, A272P, K287KQ, I293V
614645	297669	B	PhenoSense	3033	Clinical	75_-86		104.1	3.0	0.7	1.0	1.5	0.8	T69S, K70KR, K122E, D123N, I135IT, I142V, Y181YC, M184V, E194D, Q197E, T200I, F214FL, L228LH, V245T, T286A, I293V, E297K
614647	297670	B	PhenoSense	3033	Clinical	76_-33		1.0	1.1	0.7	0.8	1.0	0.9	E28K, K32E, V35L, T39A, S48T, S68G, K102Q, K103N, K122E, D123E, I135IT, V179I, G196E, I202IV, F214L, A272PS, K277R, T286A, A288S, E297A
614649	297670	B	PhenoSense	3033	Clinical	76_124		1.1	1.1	1.4	0.8	1.1	0.9	E28K, K32E, V35L, T39A, S48T, S68G, K102Q, K103N, K122KE, D123E, I135IT, K173KR, V179IT, G196E, I202IV, F214L, H221HY, A272PS, K277R, T286A, A288AS, I293IV, E297EA
614651	297671	B	PhenoSense	3033	Clinical	77_-57		73.5	4.7	0.6	1.0	1.7	0.8	P4T, K20KR, V35I, K64KR, D67N, S68X, K70G, K103S, V111VG, K122E, I135T, Q174QKR, V179VI, M184V, G190A, T200TA, Q207E, T215F, K219Q, E291D, I293IV
614653	297672	B	PhenoSense	3033	Clinical	78_-77		0.9	1.1	0.8	0.7	1.2	1.0	A62V, L74I, R83K, K101KE, K103N, K122KE, E138A, T200TR, R211K, P225PH, R284RK, V292I
614655	297672	B	PhenoSense	3033	Clinical	78_132		0.8	0.8	1.0	0.9	0.9	1.0	A62V, L74I, R83K, V90VI, K103N, K122KE, E138A, T200R, R211K, P225PH, R284RK, V292I
614657	297673	B	PhenoSense	3033	Clinical	79_-95		55.1	6.0	144.0	3.6	2.8	2.1	K20KR, T39K, M41L, K43E, K64KR, D67N, K103N, V118I, K122E, D123N, I135IT, M184V, G196E, E203K, Q207E, L210W, T215Y, K219KN, V292VI, I293IV
614659	297674	B	PhenoSense	3033	Clinical	80_-54		1.0	0.9	0.8	0.8	1.0	0.8	V35VI, V90VI, K122E, D123N, I142IV, Q174K, I178M, G196E, A272P, T286A, I293V
614661	297675	B	PhenoSense	3033	Clinical	81_-73		1.0	0.8	1.0	0.8	1.0	1.1	R83RK, D123E, Q174K, G196E, T200I, Q207A, R211Q, A272P
614663	297676	B	PhenoSense	3033	Clinical	82_-64		126.4	6.8	17.0	2.2	1.7	1.6	P1L, I5IV, E6D, G18GA, V35I, D67NT, T69DN, K70R, V108I, L109I, D123E, I135T, I167V, M184V, T200I, I202T, T215F, K219E, L228H, A272P, R284K, I293V, E297Q
614665	297676	B	PhenoSense	3033	Clinical	82_176		119.4	7.2	82.0	2.3	1.5	2.0	P1L, E6D, V35I, D67N, T69N, K70R, L74I, L100I, K103N, V108I, L109I, D123E, I135T, I167V, M184V, T200I, I202T, T215F, K219E, H221HY, L228H, D250DG, A272P, R284K, I293V, E297K
614667	297677	B	PhenoSense	3033	Clinical	83_-50		0.9	0.8	0.7	0.7	0.8	0.6	T39TA, R83K, I178IM, G196E, R211G, A272P, I293V, E297K
614669	297678	B	PhenoSense	3033	Clinical	84_-90		6.1	13.0	965.0	7.4	2.6	6.4	S3C, V35IT, M41ML, K64R, T69S, K70KR, A98S, K103S, D123E, I135T, V179I, G190A, T215Y, V245K, A272P, K277R, T286A, I293V, E297K
614671	297679	B	PhenoSense	3033	Clinical	85_-47		33.0	2.8	5.0	1.1	1.4	1.1	E6D, K20KR, M41L, K103KN, D123E, I142IV, D177E, I178IV, V179I, M184MV, Q207E, R211K, T215Y, K238KT, A272P, L283I, I293V
614673	297679	B	PhenoSense	3033	Clinical	85_680		1.1	0.9	0.7	0.8	1.0	1.0	E6D, K20KR, M41ML, D123E, D177E, I178V, V179I, Y181YC, Q207E, R211K, K238KT, A272P, L283I, I293V
614675	297680	B	PhenoSense	3033	Clinical	86_-21		63.1	4.0	0.2	0.9	1.3	0.6	K70Q, K122E, M184V, T200IK, R211K, A272P, A288S, E297EQ
614677	297681	B	PhenoSense	3033	Clinical	87_-58		10.0	8.6	787.8	7.3	2.9	5.7	V35I, E40F, M41L, K43E, D67N, K70Q, V111I, V118I, K122E, E169D, D177E, I178L, E203D, H208Y, L210W, R211K, T215Y, K219R, A272AP, K277KR, T286TA, I293V, P294Q, E297K
614679	297682	B	PhenoSense	3033	Clinical	88_-43		1.4	0.8	0.4	0.9	0.8	0.6	V35M, V75VL, R83K, V108VI, L109LIM, D123E, E169D, D177E, I178IV, M184MV, G196E, T200TA, D250E, S251D, A272P, K281R, E297K
614681	297682	B	PhenoSense	3033	Clinical	88_353		1.4	0.8	0.6	0.8	0.9	0.9	K32KN, V35M, L80LF, R83K, V108VI, D123E, E169D, D177E, I178IV, G196E, T200TA, D250E, S251D, A272P, K281R, E297K
614683	297683	B	PhenoSense	3033	Clinical	89_-58		78.0	5.3	4.1	1.1	1.8	1.0	V35VI, V60VI, D67N, T69N, K70R, K104KR, D123E, S162C, D177E, M184V, Y188L, Q207E, F214L, T215I, K219E, D237E, A272P, A288T, E297K
614685	297684	B	PhenoSense	3033	Clinical	90_-39		0.8	0.6	0.5	1.1	0.9	0.7	V35M, L80LF, R83K, K103N, K122KE, I142IV, K173T, I178L, T200A, Q207E, P243PS, I244IV, E248ED, A272P, V276VI, K277R, T286A, E297K
614687	297685	B	PhenoSense	3033	Clinical	91_-46		92.1	12.0	0.2	0.6	1.7	0.3	V35I, T39A, L74V, R83K, L100I, K103N, Y115F, Y181YC, M184V, G196GR, T200E, R211K, H221Y, E248D, T286A, E291D
614689	297686	B	PhenoSense	3033	Clinical	92_-67		1.6	1.0	0.8	1.0	1.5	1.1	K20KR, D67DN, D121Y, K122E, I178L, R211RK, A272P, K277R, T286P, I293IV, E297K
614691	297686	B	PhenoSense	3033	Clinical	92_675		2.2	1.3	0.8	1.6	1.6	1.5	D67DN, D121Y, K122E, I178L, R211RK, A272P, K277R, T286P, I293V, E297K
614693	297687	B	PhenoSense	3033	Clinical	93_-49		71.9	8.5	17.0	3.4	2.3	1.4	K20R, T39S, M41L, D67N, T69N, K70R, L74I, V108I, V118VI, K122E, D123E, S162A, Q174R, I178IM, V179I, Y181YC, M184V, E203AV, Q207E, H208Y, L210W, R211RK, T215Y, D218E, K219E, L228H, A272P, V292I, I293V
614695	297688	B	PhenoSense	3033	Clinical	94_-49		97.6	7.4	33.0	2.8	2.4	1.6	V35I, D67N, K70R, L74I, A98G, I135T, S162N, M184V, G190Q, G196E, I202V, T215F, K219Q, K275R, T286A, A288S, I293V
614697	297689	B	PhenoSense	3033	Clinical	95_-64		64.5	3.5	1.6	1.3	1.4	0.8	P1L, K20R, V35I, D67N, T69TN, K70KR, K103KE, V179I, M184V, I202IV, L210X, R211RK, T215Y, K219E, V261I, K277R, L283I, I293V, P294Q
614699	297690	B	PhenoSense	3033	Clinical	96_-61		3.5	1.2	1.9	1.3	0.9	1.1	K20R, V35VA, T39A, M41L, E44D, S48SP, D67N, T69D, K122E, I142IV, K166KR, E169D, P170PS, H208Y, L210W, R211K, T215X, A272P, V276VI, V292VI, P294T
[truncated: 417 more rows]
