# Supplementary material for: Web Service for HIV Drug Resistance Prediction Based on Analysis of Amino Acid Substitutions in Main Drug Targets
Source: Viruses. 2023 Nov 11;15(11):2245. doi: 10.3390/v15112245 (PMC10674809; doi:10.3390/v15112245)
Supplement: Supplementary file 1 [file viruses-15-02245-s001.zip › viruses-2670024-supplementary/Test_Stanford_DB/PI_DataSet.Full_test_filled_in_yellow.xlsx]

## Sheet: PI_DataSet.Full
SeqID	PtID	Subtype	Method	RefID	Type	IsolateName	SeqType	FPV	ATV	IDV	LPV	NFV	SQV	TPV	DRV	P1	P2	P3	P4	P5	P6	P7	P8	P9	P10	P11	P12	P13	P14	P15	P16	P17	P18	P19	P20	P21	P22	P23	P24	P25	P26	P27	P28	P29	P30	P31	P32	P33	P34
2276	330	B	PBMC	64	Clinical	ptUW52		8.0	NA	30.0	NA	NA	4.0	NA	NA	-	-	-	-	-	-	-	-	-	I	-	-	-	R	-	-	-	-	-	-	-	-	-	-	-	-	-	-	-	-	-	-	-	-
2275	331	B	PBMC	64	Clinical	ptTW24		2.0	NA	4.0	NA	NA	4.0	NA	NA	-	-	-	-	-	-	-	-	-	-	-	-	-	KR	-	-	-	-	-	-	-	-	-	-	-	-	-	-	-	-	-	VI	-	EG
2274	332	B	PBMC	64	Clinical	ptSW60		2.0	NA	30.0	NA	NA	2.0	NA	NA	-	-	-	-	-	-	-	-	-	I	VA	-	-	-	V	-	-	-	-	-	-	-	-	I	-	-	-	-	-	-	-	-	-	EG
2269	334	B	PBMC	64	Clinical	ptQW60		8.0	NA	30.0	NA	NA	8.0	NA	NA	-	-	-	-	-	-	-	-	-	I	-	-	-	-	-	-	-	-	-	-	-	-	-	-	-	-	-	-	-	-	-	-	-	-
2268	334	B	PBMC	64	Clinical	ptQW24		2.0	NA	30.0	NA	NA	4.0	NA	NA	-	-	-	-	-	-	-	-	-	-	-	-	-	-	-	-	-	-	-	-	-	-	-	-	-	-	-	-	-	-	-	-	-	-
2266	335	B	PBMC	64	Clinical	ptPW48		8.0	NA	30.0	NA	NA	2.0	NA	NA	-	-	-	-	-	-	QL	-	-	I	-	S	V	-	-	-	-	-	-	-	-	-	-	-	-	-	-	-	-	-	-	-	LI	-
2265	335	B	PBMC	64	Clinical	ptPW12		4.0	NA	4.0	NA	NA	1.0	NA	NA	-	-	-	-	-	-	-	-	-	I	-	S	V	-	-	-	-	-	-	-	-	-	-	-	-	-	-	-	-	-	-	-	-	-
2263	336	B	PBMC	64	Clinical	ptOW60		1.0	NA	30.0	NA	NA	8.0	NA	NA	-	-	-	-	-	-	-	-	-	I	-	-	-	-	-	-	-	-	-	-	-	-	-	-	-	-	-	-	-	-	-	-	-	-
2262	336	B	PBMC	64	Clinical	ptOW48		1.0	NA	30.0	NA	NA	2.0	NA	NA	-	-	-	-	-	-	-	-	-	I	-	-	-	-	-	-	-	-	-	-	-	-	-	-	-	-	-	-	-	-	-	-	-	-
2258	338	B	PBMC	64	Clinical	ptMW60		2.0	NA	30.0	NA	NA	1.0	NA	NA	-	-	-	-	-	-	-	-	-	I	-	-	-	-	IV	GR	-	-	-	-	-	-	-	I	-	-	-	-	-	-	-	-	-	-
2255	340	B	PBMC	64	Clinical	ptKW60		8.0	NA	30.0	NA	NA	8.0	NA	NA	-	-	-	-	-	-	-	-	-	I	-	-	-	-	IM	-	-	-	-	-	-	-	-	-	-	-	-	-	-	-	-	-	-	-
2254	340	B	PBMC	64	Clinical	ptKW18		1.0	NA	4.0	NA	NA	1.0	NA	NA	-	-	-	-	-	-	-	-	-	LF	-	-	-	-	-	-	-	-	-	-	-	-	-	LI	-	-	-	-	-	-	-	-	-	-
2252	341	B	PBMC	64	Clinical	ptJW36		4.0	NA	30.0	NA	NA	1.0	NA	NA	-	-	-	-	-	-	-	-	-	I	-	-	-	-	-	-	-	E	-	R	-	-	-	-	-	-	-	-	-	-	-	-	I	-
2250	341	B	PBMC	64	Clinical	ptJW24		1.0	NA	1.0	NA	NA	1.0	NA	NA	-	QH	IF	TS	-	-	-	-	-	I	-	-	-	-	-	-	-	E	-	R	-	-	-	-	-	-	-	-	-	-	-	-	I	-
2248	342	B	PBMC	64	Clinical	ptIW16		4.0	NA	8.0	NA	NA	4.0	NA	NA	-	-	-	-	-	-	-	-	-	X	-	-	-	-	-	-	-	-	-	-	-	-	-	LI	-	-	-	-	-	-	-	-	-	-
2247	342	B	PBMC	64	Clinical	ptIW12		2.0	NA	4.0	NA	NA	1.0	NA	NA	-	-	-	-	-	-	-	-	-	-	-	-	-	-	-	-	-	-	-	-	-	-	-	-	-	-	-	-	-	-	-	-	-	-
2242	344	B	PBMC	64	Clinical	ptGW16		2.0	NA	4.0	NA	NA	1.0	NA	NA	-	-	-	-	-	WG	-	RP	-	-	-	-	-	-	V	GA	-	-	-	-	-	AV	-	-	-	-	-	-	-	-	-	I	-	-
2240	346	B	PBMC	64	Clinical	ptEW32		2.0	NA	8.0	NA	NA	2.0	NA	NA	-	-	-	-	-	-	-	-	PS	I	-	-	-	-	V	-	-	-	-	-	-	-	-	I	-	-	-	-	-	-	-	-	-	-
2235	347	B	PBMC	64	Clinical	ptDW36		15.0	NA	8.0	NA	NA	1.0	NA	NA	-	-	-	-	-	-	-	-	-	-	-	-	V	-	-	-	-	-	-	-	-	-	-	-	-	-	-	-	-	-	-	I	-	-
2231	348	B	PBMC	64	Clinical	ptBW48		4.0	NA	15.0	NA	NA	8.0	NA	NA	-	-	-	-	-	-	-	-	-	I	-	-	-	-	-	-	-	-	-	M	-	-	-	I	-	-	-	-	-	-	-	-	-	-
2228	348	B	PBMC	64	Clinical	ptBW32		1.0	NA	8.0	NA	NA	2.0	NA	NA	-	-	-	-	-	-	-	-	-	I	-	-	-	-	-	-	-	QH	-	M	-	-	-	-	-	-	-	-	-	-	-	-	-	-
2236	347	B	PBMC	64	Clinical	ptDW44		15.0	NA	8.0	NA	NA	1.0	NA	NA	-	-	-	-	-	-	-	-	-	-	-	-	V	-	-	-	-	-	LV	-	-	-	-	-	-	-	-	-	-	-	-	VI	-	-
2233	350	B	PBMC	64	Clinical	ptCW44		8.0	NA	15.0	NA	NA	1.0	NA	NA	-	-	-	-	-	-	-	-	-	LI	-	-	-	-	-	-	-	-	-	-	-	-	-	-	-	-	-	-	-	-	-	VI	-	-
2225	349	B	PBMC	64	Clinical	ptAW52		4.0	NA	30.0	NA	NA	8.0	NA	NA	-	-	-	-	-	-	-	-	-	RV	-	-	-	-	-	-	-	-	-	KI	-	-	-	LI	-	-	-	-	-	-	-	-	-	-
39378	349	B	PBMC	64	Clinical	ptAW40		2.0	NA	15.0	NA	NA	8.0	NA	NA	-	-	-	-	-	-	-	-	-	X	-	TI	-	-	-	-	-	-	-	-	-	-	-	LI	-	-	-	-	-	-	-	-	-	-
2221	349	B	PBMC	64	Clinical	ptAW24		1.0	NA	4.0	NA	NA	1.0	NA	NA	-	-	-	-	-	-	-	-	-	X	-	TA	-	-	IM	-	-	-	-	-	EK	-	-	-	-	-	-	-	-	-	-	-	-	-
2764	706	B	PBMC	141	Clinical	RTV129B		1.0	NA	1.0	NA	1.0	1.0	NA	NA	-	-	-	-	-	-	-	-	-	-	-	-	-	-	-	-	-	-	-	-	-	-	-	-	-	-	-	-	-	-	-	-	-	-
2765	706	B	PBMC	141	Clinical	RTV129W20		4.0	NA	8.0	NA	14.0	1.0	NA	NA	-	-	-	-	-	-	-	-	-	-	-	-	-	-	-	-	-	-	-	R	-	-	-	-	-	-	-	-	-	-	-	-	-	-
2768	710	B	PBMC	141	Clinical	RTV131B		NA	NA	1.0	NA	1.0	1.0	NA	NA	-	-	-	-	-	-	-	-	-	-	-	-	-	-	-	-	-	-	-	-	-	-	-	-	-	-	-	-	-	-	-	-	-	-
2768	710	B	PBMC	141	Clinical	RTV131B		NA	NA	1.0	NA	1.0	1.0	NA	NA	-	-	-	-	-	-	-	-	-	-	-	-	-	-	-	-	-	-	-	-	-	-	-	-	-	-	-	-	-	-	-	-	-	-
2769	710	B	PBMC	141	Clinical	RTV131W28		2.0	NA	4.0	NA	12.0	2.0	NA	NA	-	-	-	-	-	-	-	-	-	-	-	-	-	-	-	-	-	-	-	R	-	-	-	-	-	-	-	-	-	-	-	-	-	-
2784	726	B	PBMC	141	Clinical	RTV224B		NA	NA	1.0	NA	NA	1.0	NA	NA	-	-	-	-	-	-	-	-	-	-	-	-	-	-	V	-	-	-	-	-	-	-	-	-	-	-	-	-	-	-	-	-	-	-
2801	742	B	PBMC	141	Clinical	RTV235W36		1.0	NA	3.0	NA	2.0	2.0	NA	NA	-	-	-	-	-	-	-	-	-	-	-	-	-	R	-	-	-	-	-	-	-	-	-	-	-	-	-	-	-	-	-	-	-	-
2824	766	B	PBMC	141	Clinical	RTV313B		1.0	NA	1.0	NA	1.0	1.0	NA	NA	-	-	-	-	-	-	-	-	-	V	-	-	-	-	-	E	-	-	-	-	-	-	-	-	-	-	-	-	-	-	-	-	-	-
4882	1791	U	PBMC	141	Clinical	RTV104W3		1.0	NA	1.0	NA	2.0	1.0	NA	NA	-	-	-	-	-	-	-	-	-	-	-	-	-	-	-	-	-	-	-	-	-	-	-	-	-	-	-	-	-	-	-	-	-	-
4881	1791	U	PBMC	141	Clinical	RTV104W4		1.0	NA	1.0	NA	3.0	1.0	NA	NA	-	-	-	-	-	-	-	-	-	-	-	-	-	-	-	-	-	-	-	-	-	-	-	-	-	-	-	-	-	-	-	-	-	-
4881	1791	U	PBMC	141	Clinical	RTV104W4		1.0	NA	1.0	NA	3.0	1.0	NA	NA	-	-	-	-	-	-	-	-	-	-	-	-	-	-	-	-	-	-	-	-	-	-	-	-	-	-	-	-	-	-	-	-	-	-
4884	726	U	PBMC	141	Clinical	RTV224W16		NA	NA	4.0	NA	NA	1.0	NA	NA	-	-	-	-	-	-	-	-	-	-	-	-	-	-	-	-	-	-	-	-	-	-	-	-	-	-	-	-	-	-	-	F	-	-
4897	726	U	PBMC	141	Clinical	RTV224W27		NA	NA	4.0	NA	NA	1.0	NA	NA	-	-	-	-	-	-	-	-	-	-	-	-	-	-	-	-	-	-	-	R	-	-	-	-	-	-	-	-	-	-	-	-	F	-
4898	766	U	PBMC	141	Clinical	RTV313W8		1.0	NA	1.0	NA	6.0	1.0	NA	NA	-	-	-	-	-	-	-	-	-	-	-	-	-	-	-	-	-	-	-	-	-	-	-	-	-	-	-	-	-	-	-	-	-	-
4899	766	U	PBMC	141	Clinical	RTV313W12		3.0	NA	8.0	NA	4.0	2.0	NA	NA	-	-	-	-	-	-	-	-	-	-	-	-	-	-	-	-	-	-	-	-	-	-	-	-	-	-	-	-	-	-	-	-	-	-
4900	710	U	PBMC	141	Clinical	RTV131W12		1.0	NA	4.0	NA	10.0	1.0	NA	NA	-	-	-	-	-	-	-	-	-	-	-	-	-	-	-	-	-	-	-	-	-	-	-	-	-	-	-	-	-	-	-	-	-	-
4903	706	U	PBMC	141	Clinical	RTV129W12		2.0	NA	4.0	NA	8.0	3.0	NA	NA	-	-	-	-	-	-	-	-	-	-	-	-	-	-	-	-	-	-	-	-	-	-	-	-	-	-	-	-	-	-	-	-	-	-
4913	11630	B	PBMC	141	Lab	NL43-V82A		1.0	NA	1.0	NA	1.0	1.0	NA	NA	-	-	-	-	-	-	-	-	-	-	-	-	-	-	-	-	-	-	-	-	-	-	-	-	-	-	-	-	-	-	-	-	-	-
4914	11630	B	PBMC	141	Lab	NL43-Molla		1.0	NA	1.0	NA	1.0	1.0	NA	NA	-	-	-	-	-	-	-	-	-	-	-	-	-	-	-	-	-	-	-	-	-	-	-	-	-	-	-	-	-	-	-	-	-	-
4915	11630	B	PBMC	141	Lab	NL43-V82F		1.0	NA	1.0	NA	1.0	1.0	NA	NA	-	-	-	-	-	-	-	-	-	-	-	-	-	-	-	-	-	-	-	-	-	-	-	-	-	-	-	-	-	-	-	-	-	-
4916	11630	B	PBMC	141	Lab	NL43-V82T		1.0	NA	1.0	NA	1.0	1.0	NA	NA	-	-	-	-	-	-	-	-	-	-	-	-	-	-	-	-	-	-	-	-	-	-	-	-	-	-	-	-	-	-	-	-	-	-
2552	609	B	PBMC	168	Clinical	1-896-6B		NA	NA	86.0	NA	30.0	90.0	NA	NA	-	-	-	-	-	-	-	-	-	I	-	-	-	-	-	-	-	-	-	-	-	-	-	-	-	-	-	-	-	-	-	-	-	-
2565	610	B	PBMC	168	Clinical	2-1196-6D		NA	NA	100.0	NA	50.0	200.0	NA	NA	-	-	-	-	-	-	-	-	-	I	-	-	-	-	-	-	-	-	-	-	-	-	-	-	-	-	-	-	-	-	-	-	-	-
2886	418	C	PBMC	173	Clinical	Z1226		NA	NA	1.0	NA	1.0	1.0	NA	NA	-	-	-	-	-	-	-	-	-	-	-	S	-	-	V	-	-	-	I	-	-	-	-	-	-	-	-	-	-	-	-	-	-	-
2884	420	C	PBMC	173	Clinical	Z1373s		NA	NA	2.0	NA	1.0	1.0	NA	NA	-	-	-	-	-	-	-	-	-	-	-	S	-	-	V	-	-	-	I	-	-	-	-	-	-	-	-	-	-	-	-	-	-	-
2882	422	C	PBMC	173	Clinical	Z1624		NA	NA	1.0	NA	1.0	1.0	NA	NA	-	-	-	-	-	-	-	-	-	-	-	S	-	-	V	-	-	-	I	-	-	-	-	-	-	-	-	-	-	-	-	-	-	-
2880	424	C	PBMC	173	Clinical	Z1875		NA	NA	1.0	NA	1.0	1.0	NA	NA	-	-	-	-	-	-	-	-	-	-	-	S	-	-	V	-	-	-	I	-	-	-	-	-	-	-	-	-	-	-	-	-	-	-
2879	425	C	PBMC	173	Clinical	Z2107		NA	NA	0.4	NA	0.2	0.6	NA	NA	-	-	-	-	-	-	-	-	-	-	-	S	-	-	V	-	-	-	I	-	-	-	-	-	-	-	-	-	-	-	-	-	-	-
4501	1473	B	PBMC	176	Clinical	2-19W0		NA	NA	1.0	NA	1.0	1.0	NA	NA	-	-	-	-	-	-	-	-	-	-	-	-	V	-	-	-	-	-	-	-	-	-	-	-	-	-	-	-	-	-	-	-	-	-
4500	1473	B	PBMC	176	Clinical	2-19W12		NA	NA	1.0	NA	70.0	2.0	NA	NA	-	-	-	-	-	-	-	-	-	-	-	-	V	-	-	-	-	-	-	-	-	-	-	-	-	-	-	-	-	N	-	-	-	-
4499	1474	B	PBMC	176	Clinical	2-4W0		NA	NA	NA	NA	1.0	NA	NA	NA	-	-	-	-	-	-	-	-	-	I	-	-	V	-	V	-	-	-	-	-	-	-	-	-	-	-	-	-	-	-	-	-	-	-
4498	1474	B	PBMC	176	Clinical	2-4W12		NA	NA	1.0	NA	5.0	1.0	NA	NA	-	-	-	-	-	-	-	-	-	I	-	-	V	-	V	-	-	-	-	-	-	-	-	-	-	-	-	-	-	N	-	-	-	-
4497	1475	B	PBMC	176	Clinical	2-22W0		NA	NA	1.0	NA	1.0	1.0	NA	NA	-	-	-	-	-	-	-	-	-	-	-	-	-	-	-	-	-	-	-	-	-	-	-	-	-	-	-	-	-	-	-	-	-	-
4496	1475	B	PBMC	176	Clinical	2-22W12		NA	NA	1.0	NA	8.0	2.0	NA	NA	-	-	-	-	-	-	-	-	-	-	-	-	-	-	-	-	-	-	-	-	-	-	-	-	-	-	-	-	-	N	-	-	-	-
4495	1476	B	PBMC	176	Clinical	2-28W0		NA	NA	NA	NA	1.0	NA	NA	NA	-	-	-	-	-	-	-	-	-	-	-	-	-	-	-	-	-	-	-	-	-	-	-	-	-	-	-	-	-	-	-	-	-	-
4494	1476	B	PBMC	176	Clinical	2-28W12		NA	NA	1.0	NA	10.0	1.0	NA	NA	-	-	-	-	-	-	-	-	-	-	-	-	-	-	-	-	-	-	-	-	-	-	-	-	-	-	-	-	-	N	-	-	-	-
4502	796	B	PBMC	177	Clinical	CA4231		NA	NA	10.0	NA	26.0	19.0	NA	NA	-	-	-	-	-	-	-	-	-	I	-	-	-	R	V	-	-	-	-	-	-	-	-	-	-	-	-	-	-	-	-	-	-	-
7831	795	B	PBMC	177	Clinical	CA4233		NA	NA	5.0	NA	9.0	30.0	NA	NA	-	-	-	-	-	-	-	-	-	I	-	-	-	-	V	-	-	-	-	-	-	-	-	-	-	-	-	-	-	-	-	-	-	-
7801	4089	B	PBMC	177	Clinical	CA10383		NA	NA	4.0	NA	40.0	14.0	NA	NA	-	-	-	-	-	-	-	-	-	-	-	-	V	-	-	-	-	-	-	IM	-	-	-	-	-	-	-	-	-	-	-	-	-	-
7804	1149	B	PBMC	177	Clinical	CA10385		NA	NA	1.0	NA	1.0	1.0	NA	NA	-	-	-	TN	-	-	-	-	-	-	-	-	-	-	-	-	-	-	-	-	-	-	-	-	-	-	-	-	-	-	-	-	-	-
41616	642	B	PBMC	177	Clinical	CA10388		NA	NA	1.0	NA	3.0	2.0	NA	NA	-	-	-	-	-	-	-	-	-	-	-	-	-	-	-	-	-	-	-	-	-	-	-	-	-	-	-	-	-	-	-	-	-	-
41619	642	B	PBMC	177	Clinical	CA10391		NA	NA	2.0	NA	15.0	7.0	NA	NA	-	-	-	-	-	-	-	-	-	-	-	-	-	-	-	-	-	-	-	-	-	-	-	-	-	-	-	-	-	-	-	-	-	-
7811	1313	B	PBMC	177	Clinical	CA10393		NA	NA	1.0	NA	3.0	2.0	NA	NA	-	-	-	-	-	-	-	-	-	I	-	-	-	-	-	-	-	-	-	-	-	-	-	-	-	-	-	-	-	-	-	-	-	-
7813	1313	B	PBMC	177	Clinical	CA10395		NA	NA	3.0	NA	9.0	6.0	NA	NA	-	-	-	-	-	-	-	-	-	I	-	-	-	-	-	-	-	-	-	KM	-	-	-	-	-	-	-	-	-	-	-	-	-	-
7817	793	B	PBMC	177	Clinical	CA10399		NA	NA	1.0	NA	9.0	1.0	NA	NA	-	-	-	-	-	-	-	-	-	-	-	-	V	-	V	-	-	-	-	-	-	-	-	-	-	-	-	-	-	N	-	-	-	-
7819	4276	B	PBMC	177	Clinical	JL-6-pre		NA	NA	1.0	NA	4.0	1.0	NA	NA	-	-	-	-	-	-	-	-	-	LV	-	-	-	-	-	-	-	-	-	-	-	-	-	-	-	-	-	-	-	-	-	-	-	-
7823	4277	B	PBMC	177	Clinical	JL-11-pre		NA	NA	1.0	NA	7.0	11.0	NA	NA	-	-	-	-	-	-	-	-	-	I	-	-	-	-	-	-	-	-	-	-	-	-	-	-	-	-	-	-	-	-	-	-	-	-
7825	4277	B	PBMC	177	Clinical	JL-11-post		NA	NA	75.0	NA	30.0	200.0	NA	NA	-	-	-	-	-	-	-	-	-	I	-	-	IM	-	-	-	-	-	-	-	-	-	-	-	-	-	-	-	-	-	-	-	-	-
7827	4278	B	PBMC	177	Clinical	JL-4-pre		NA	NA	1.0	NA	3.0	2.0	NA	NA	-	-	-	-	-	-	-	-	-	-	-	S	-	KR	-	-	-	-	-	-	-	-	-	-	-	-	-	-	-	-	-	-	-	-
7829	4278	B	PBMC	177	Clinical	JL-4-post		NA	NA	4.0	NA	13.0	7.0	NA	NA	-	-	-	-	-	-	-	-	-	-	-	S	-	-	-	-	-	-	-	-	-	-	-	-	-	-	-	-	-	-	-	-	-	-
7834	795	B	PBMC	177	Clinical	CA10419		NA	NA	6.0	NA	30.0	40.0	NA	NA	-	-	-	-	-	-	-	-	-	I	-	-	-	-	V	-	-	-	-	-	-	-	-	-	-	-	-	-	-	-	-	-	-	-
7840	796	B	PBMC	177	Clinical	CA10425		NA	NA	13.0	NA	130.0	270.0	NA	NA	-	-	-	-	-	-	-	-	-	I	-	-	-	KR	-	-	-	-	-	-	-	-	-	-	-	-	-	-	-	-	-	-	-	-
8283	11630	B	PBMC	483	Lab	48V		NA	NA	NA	NA	NA	7.0	NA	NA	-	-	-	-	-	-	-	-	-	-	-	-	-	-	-	-	-	-	-	-	-	-	-	-	-	-	-	-	-	-	-	-	-	-
8284	11630	B	PBMC	483	Lab	90M		NA	NA	NA	NA	NA	3.0	NA	NA	-	-	-	-	-	-	-	-	-	-	-	-	-	-	-	-	-	-	-	-	-	-	-	-	-	-	-	-	-	-	-	-	-	-
8285	11630	B	PBMC	483	Lab	Bru		NA	NA	NA	NA	NA	1.0	NA	NA	-	-	-	-	-	-	-	-	-	-	-	-	-	-	-	-	-	-	-	-	-	-	-	-	-	-	-	-	-	-	-	-	-	-
8285	11630	B	PBMC	483	Lab	Bru		NA	NA	NA	NA	NA	1.0	NA	NA	-	-	-	-	-	-	-	-	-	-	-	-	-	-	-	-	-	-	-	-	-	-	-	-	-	-	-	-	-	-	-	-	-	-
8286	11630	B	PBMC	483	Lab	48V-90M		NA	NA	NA	NA	NA	20.0	NA	NA	-	-	-	-	-	-	-	-	-	-	-	-	-	-	-	-	-	-	-	-	-	-	-	-	-	-	-	-	-	-	-	-	-	-
7759	11630	B	PBMC	580	Lab	NL43		NA	NA	NA	NA	1.0	NA	NA	NA	-	-	-	-	-	-	-	-	-	-	-	-	-	-	-	-	-	-	-	-	-	-	-	-	-	-	-	-	-	-	-	-	-	-
7760	11630	B	PBMC	580	Lab	NL43-P22		NA	NA	NA	NA	7.0	NA	NA	NA	-	-	-	-	-	-	-	-	-	-	-	-	-	-	-	-	-	-	-	-	-	-	-	-	-	-	-	-	-	N	-	-	-	-
7761	11630	B	PBMC	580	Lab	NL43-P28		NA	NA	NA	NA	30.0	NA	NA	NA	-	-	-	-	-	-	-	-	-	-	-	-	-	-	-	-	-	-	-	-	-	-	-	-	-	-	-	-	-	-	-	-	-	-
7762	11630	B	PBMC	580	Lab	NL43-10		NA	NA	NA	NA	2.0	NA	NA	NA	-	-	-	-	-	-	-	-	-	F	-	-	-	-	-	-	-	-	-	-	-	-	-	-	-	-	-	-	-	-	-	-	-	-
7763	11630	B	PBMC	580	Lab	NL43-32		NA	NA	NA	NA	1.0	NA	NA	NA	-	-	-	-	-	-	-	-	-	-	-	-	-	-	-	-	-	-	-	-	-	-	-	-	-	-	-	-	-	-	-	I	-	-
7764	11630	B	PBMC	580	Lab	NL43-46I		NA	NA	NA	NA	1.0	NA	NA	NA	-	-	-	-	-	-	-	-	-	-	-	-	-	-	-	-	-	-	-	-	-	-	-	-	-	-	-	-	-	-	-	-	-	-
7765	11630	B	PBMC	580	Lab	NL43-M46L		NA	NA	NA	NA	1.0	NA	NA	NA	-	-	-	-	-	-	-	-	-	-	-	-	-	-	-	-	-	-	-	-	-	-	-	-	-	-	-	-	-	-	-	-	-	-
7766	11630	B	PBMC	580	Lab	NL43-M46F		NA	NA	NA	NA	1.0	NA	NA	NA	-	-	-	-	-	-	-	-	-	-	-	-	-	-	-	-	-	-	-	-	-	-	-	-	-	-	-	-	-	-	-	-	-	-
7767	11630	B	PBMC	580	Lab	NL43-G48V		NA	NA	NA	NA	3.0	NA	NA	NA	-	-	-	-	-	-	-	-	-	-	-	-	-	-	-	-	-	-	-	-	-	-	-	-	-	-	-	-	-	-	-	-	-	-
7768	11630	B	PBMC	580	Lab	NL43-L63P		NA	NA	NA	NA	1.0	NA	NA	NA	-	-	-	-	-	-	-	-	-	-	-	-	-	-	-	-	-	-	-	-	-	-	-	-	-	-	-	-	-	-	-	-	-	-
7769	11630	B	PBMC	580	Lab	NL43-A71V		NA	NA	NA	NA	1.0	NA	NA	NA	-	-	-	-	-	-	-	-	-	-	-	-	-	-	-	-	-	-	-	-	-	-	-	-	-	-	-	-	-	-	-	-	-	-
7770	11630	B	PBMC	580	Lab	NL43-V82A		NA	NA	NA	NA	1.0	NA	NA	NA	-	-	-	-	-	-	-	-	-	-	-	-	-	-	-	-	-	-	-	-	-	-	-	-	-	-	-	-	-	-	-	-	-	-
7771	11630	B	PBMC	580	Lab	NL43-V82F		NA	NA	NA	NA	2.0	NA	NA	NA	-	-	-	-	-	-	-	-	-	-	-	-	-	-	-	-	-	-	-	-	-	-	-	-	-	-	-	-	-	-	-	-	-	-
7772	11630	B	PBMC	580	Lab	NL43-I84V		NA	NA	NA	NA	5.0	NA	NA	NA	-	-	-	-	-	-	-	-	-	-	-	-	-	-	-	-	-	-	-	-	-	-	-	-	-	-	-	-	-	-	-	-	-	-
7773	11630	B	PBMC	580	Lab	NL43-L90M		NA	NA	NA	NA	5.0	NA	NA	NA	-	-	-	-	-	-	-	-	-	-	-	-	-	-	-	-	-	-	-	-	-	-	-	-	-	-	-	-	-	-	-	-	-	-
7774	11630	B	PBMC	580	Lab	NL43-8-46		NA	NA	NA	NA	5.0	NA	NA	NA	-	-	-	-	-	-	-	Q	-	-	-	-	-	-	-	-	-	-	-	-	-	-	-	-	-	-	-	-	-	-	-	-	-	-
7775	11630	B	PBMC	580	Lab	N-8K-46I		NA	NA	NA	NA	5.0	NA	NA	NA	-	-	-	-	-	-	-	K	-	-	-	-	-	-	-	-	-	-	-	-	-	-	-	-	-	-	-	-	-	-	-	-	-	-
7776	11630	B	PBMC	580	Lab	N-8K-82I		NA	NA	NA	NA	4.0	NA	NA	NA	-	-	-	-	-	-	-	K	-	-	-	-	-	-	-	-	-	-	-	-	-	-	-	-	-	-	-	-	-	-	-	-	-	-
7777	11630	B	PBMC	580	Lab	N-10F-48V		NA	NA	NA	NA	3.0	NA	NA	NA	-	-	-	-	-	-	-	-	-	F	-	-	-	-	-	-	-	-	-	-	-	-	-	-	-	-	-	-	-	-	-	-	-	-
7778	11630	B	PBMC	580	Lab	N-10F-84V		NA	NA	NA	NA	3.0	NA	NA	NA	-	-	-	-	-	-	-	-	-	F	-	-	-	-	-	-	-	-	-	-	-	-	-	-	-	-	-	-	-	-	-	-	-	-
7779	11630	B	PBMC	580	Lab	N-32I-82A		NA	NA	NA	NA	4.0	NA	NA	NA	-	-	-	-	-	-	-	-	-	-	-	-	-	-	-	-	-	-	-	-	-	-	-	-	-	-	-	-	-	-	-	I	-	-
7780	11630	B	PBMC	580	Lab	N-46F-82A		NA	NA	NA	NA	1.0	NA	NA	NA	-	-	-	-	-	-	-	-	-	-	-	-	-	-	-	-	-	-	-	-	-	-	-	-	-	-	-	-	-	-	-	-	-	-
7781	11630	B	PBMC	580	Lab	N-46I-84V		NA	NA	NA	NA	5.0	NA	NA	NA	-	-	-	-	-	-	-	-	-	-	-	-	-	-	-	-	-	-	-	-	-	-	-	-	-	-	-	-	-	-	-	-	-	-
54413	11630	B	PBMC	705	Lab	AKP-L1		0.2	NA	0.1	NA	6.0	0.3	NA	NA	-	-	-	-	-	-	-	-	-	-	-	-	-	-	-	-	-	-	-	-	-	-	-	-	-	-	-	-	-	N	-	-	-	-
54414	11630	B	PBMC	705	Lab	AKP-L2		0.2	NA	0.1	NA	0.6	1.0	NA	NA	-	-	-	-	-	-	-	-	-	-	-	-	-	-	-	-	-	-	-	-	-	-	-	-	-	-	-	-	-	-	-	-	-	-
54415	11630	B	PBMC	705	Lab	AKP-L3		NA	NA	10.6	NA	4.3	3.0	NA	NA	-	-	-	-	-	-	-	-	-	-	-	-	-	-	-	-	-	-	-	-	-	-	-	-	-	-	-	-	-	-	-	-	-	-
54416	11630	B	PBMC	705	Lab	AKP-L4		0.5	NA	0.1	NA	6.0	0.3	NA	NA	-	-	-	-	-	-	-	-	-	-	-	-	-	-	-	-	-	-	-	-	-	-	-	-	-	-	-	-	-	N	-	-	-	-
54417	11630	B	PBMC	705	Lab	AKP-L5		0.2	NA	0.6	NA	30.6	0.3	NA	NA	-	-	-	-	-	-	-	-	-	-	-	-	-	-	-	-	-	-	-	-	-	-	-	-	-	-	-	-	-	N	-	-	-	-
54418	11630	B	PBMC	705	Lab	AKP-L6		0.5	NA	0.6	NA	30.6	0.3	NA	NA	-	-	-	-	-	-	-	-	-	-	-	-	-	-	-	-	-	-	-	-	-	-	-	-	-	-	-	-	-	N	-	-	-	-
5729	2225	B	PBMC	711	Clinical	1W24		NA	NA	1.0	NA	1.0	1.0	NA	NA	-	-	-	-	-	-	-	-	-	-	-	-	-	-	-	-	-	R	-	-	-	-	-	-	-	-	-	-	-	-	-	-	-	-
5732	2227	B	PBMC	711	Clinical	10W60		1.0	NA	1.0	NA	1.0	1.0	NA	NA	-	-	-	-	-	-	-	-	-	-	-	-	-	-	-	-	-	-	-	-	-	-	-	-	-	-	-	-	-	-	-	-	-	-
5734	2228	B	PBMC	711	Clinical	11W29		1.0	NA	1.0	NA	1.0	2.0	NA	NA	-	-	-	-	-	-	-	-	-	-	-	-	-	R	V	-	-	-	-	-	-	-	-	-	-	-	-	-	-	-	-	-	-	-
5736	2229	B	PBMC	711	Clinical	13W147		1.0	NA	2.0	NA	NA	2.0	NA	NA	-	-	-	-	-	-	-	-	-	-	-	-	V	-	-	-	-	-	-	-	-	-	-	-	-	-	-	-	-	-	-	-	-	-
5738	2230	B	PBMC	711	Clinical	14W40		1.0	NA	1.0	NA	1.0	1.0	NA	NA	-	-	-	-	I	-	-	-	-	X	-	-	-	-	-	-	-	-	-	-	-	-	-	-	-	-	-	-	-	-	-	-	-	-
5740	2231	B	PBMC	711	Clinical	15W48		2.0	NA	1.0	NA	1.0	3.0	NA	NA	-	-	-	-	-	-	-	-	-	-	-	-	-	-	-	-	-	-	-	-	-	-	-	-	-	-	-	-	-	-	-	-	-	-
5742	2232	B	PBMC	711	Clinical	16W44		1.0	NA	1.0	NA	2.0	3.0	NA	NA	-	-	-	-	-	-	-	-	-	I	-	A	-	R	-	-	-	-	-	-	-	-	-	-	-	-	-	-	-	-	-	-	-	-
5744	2233	B	PBMC	711	Clinical	20W147		2.0	NA	3.0	NA	NA	6.0	NA	NA	-	-	-	-	-	-	-	-	-	-	-	-	V	-	-	-	-	-	-	R	-	-	-	-	-	-	-	-	-	-	-	-	-	-
5746	2234	B	PBMC	711	Clinical	21W48		3.0	NA	3.0	NA	NA	16.0	NA	NA	-	-	-	-	-	-	-	-	-	-	-	-	-	-	-	-	-	L	-	-	-	-	-	-	-	-	-	-	-	-	-	-	-	-
5748	2235	B	PBMC	711	Clinical	22W48		2.0	NA	1.0	NA	2.0	7.0	NA	NA	-	-	-	-	-	-	-	-	-	V	-	-	-	-	-	-	-	-	-	-	-	-	-	-	-	-	-	-	-	-	-	-	-	-
5750	2236	B	PBMC	711	Clinical	23W40		1.0	NA	2.0	NA	NA	6.0	NA	NA	-	-	-	-	-	-	-	-	-	Y	-	-	-	-	-	-	-	-	-	-	-	-	-	-	-	-	-	-	-	-	-	-	-	-
5752	2237	B	PBMC	711	Clinical	25W24		1.0	NA	2.0	NA	2.0	5.0	NA	NA	-	-	-	-	-	-	-	-	-	-	-	-	-	-	-	-	-	-	-	-	-	-	-	-	-	-	-	-	-	-	-	-	-	-
5754	2238	B	PBMC	711	Clinical	19W24		1.0	NA	2.0	NA	5.0	3.0	NA	NA	-	-	-	-	-	-	-	-	-	-	-	-	-	-	-	-	-	-	-	-	-	-	-	-	-	-	-	-	-	-	-	-	-	-
5756	2239	B	PBMC	711	Clinical	18W20		2.0	NA	2.0	NA	3.0	2.0	NA	NA	-	-	-	-	F	-	-	-	-	-	-	I	V	-	-	-	-	-	-	-	-	-	-	-	-	-	-	-	-	-	-	-	-	-
5758	2240	B	PBMC	711	Clinical	26W72		3.0	NA	5.0	NA	2.0	4.0	NA	NA	-	-	-	-	-	-	-	-	-	-	-	-	-	-	-	-	-	-	-	-	-	-	-	-	-	-	-	-	-	-	-	-	-	-
5760	2241	B	PBMC	711	Clinical	32W24		1.0	NA	5.0	NA	5.0	5.0	NA	NA	-	-	-	-	-	-	-	-	-	-	-	-	V	-	-	-	-	-	-	R	-	-	-	-	-	-	-	-	-	-	-	-	-	-
5762	2242	B	PBMC	711	Clinical	38W48		6.0	NA	10.0	NA	NA	5.0	NA	NA	-	-	-	-	-	-	-	-	-	I	-	-	-	-	V	-	-	-	-	-	-	-	-	-	-	-	-	-	-	-	-	-	-	-
5764	2243	B	PBMC	711	Clinical	40W24		8.0	NA	9.0	NA	11.0	6.0	NA	NA	-	-	-	-	-	-	-	-	-	-	-	-	-	-	-	-	-	-	-	-	-	-	-	-	-	-	-	-	-	-	-	-	-	-
5766	2244	B	PBMC	711	Clinical	34W24		3.0	NA	5.0	NA	5.0	7.0	NA	NA	-	-	-	-	-	-	-	-	-	T	-	-	-	-	-	-	-	-	-	-	-	-	-	-	-	-	-	-	-	-	-	-	-	-
39119	611	B	PBMC	742	Clinical	3-197C		9.0	33.0	66.0	NA	22.0	63.0	NA	NA	-	-	-	-	-	-	-	-	-	I	-	-	-	-	-	A	-	-	-	-	-	-	-	-	-	-	-	-	-	-	-	-	-	-
41693	794	B	PBMC	742	Clinical	CA5076		14.0	80.0	63.0	NA	47.0	43.0	NA	NA	-	-	-	-	-	-	-	-	-	I	-	-	-	-	-	-	-	-	-	-	-	-	-	-	-	-	-	-	-	-	-	-	-	-
41180	1446	B	PBMC	742	Clinical	CA9848		4.0	10.0	15.0	NA	41.0	1.0	NA	NA	-	-	-	-	-	-	-	-	-	F	-	-	-	-	-	-	-	-	-	-	-	-	-	-	-	-	-	-	-	-	-	-	-	-
7470	11630	B	Cell protection	746	Lab	NL43		NA	NA	NA	1.0	NA	1.0	NA	NA	-	-	-	-	-	-	-	-	-	-	-	-	-	-	-	-	-	-	-	-	-	-	-	-	-	-	-	-	-	-	-	-	-	-
7471	11630	B	Cell protection	746	Lab	NL43-P7		NA	NA	NA	4.0	NA	2.0	NA	NA	-	-	-	-	-	-	-	-	-	F	-	-	-	-	-	-	-	-	-	-	-	-	-	-	-	-	-	-	-	-	-	-	-	-
7472	11630	B	Cell protection	746	Lab	NL43-P11		NA	NA	NA	12.0	NA	3.0	NA	NA	-	-	-	-	-	-	-	-	-	F	-	-	-	-	-	-	-	-	-	-	-	-	-	-	-	-	-	-	-	-	-	-	-	-
7473	11630	B	Cell protection	746	Lab	NL43-P14		NA	NA	NA	46.0	NA	2.0	NA	NA	-	-	-	-	-	-	-	-	-	F	-	-	-	-	-	-	-	-	-	-	-	-	-	-	-	-	-	-	-	-	-	I	-	-
7474	11630	B	Cell protection	746	Lab	NL43-P17		NA	NA	NA	340.0	NA	4.0	NA	NA	-	-	-	-	-	-	-	-	-	F	-	-	-	-	-	E	-	-	-	-	-	-	-	-	-	-	-	-	-	-	-	I	-	-
7745	11630	B	Cell protection	751	Lab	IIIB-10-84		38.0	NA	4.0	NA	NA	2.0	NA	NA	-	-	-	-	-	-	-	-	-	F	-	-	-	-	-	-	-	-	-	-	-	-	-	-	-	-	-	-	-	-	-	-	-	-
7744	11630	B	Cell protection	751	Lab	IIIB-10-50		15.0	NA	NA	NA	NA	NA	NA	NA	-	-	-	-	-	-	-	-	-	F	-	-	-	-	-	-	-	-	-	-	-	-	-	-	-	-	-	-	-	-	-	-	-	-
7743	11630	B	Cell protection	751	Lab	10-46-47-5		200.0	NA	3.0	NA	NA	1.0	NA	NA	-	-	-	-	-	-	-	-	-	F	-	-	-	-	-	-	-	-	-	-	-	-	-	-	-	-	-	-	-	-	-	-	-	-
7747	11630	B	Cell protection	751	Lab	10-46-47-5		170.0	NA	4.0	NA	NA	1.0	NA	NA	-	-	-	-	-	-	-	-	-	F	-	-	-	-	-	-	-	-	-	-	-	-	-	-	-	-	-	-	-	-	-	-	-	-
7751	11630	B	Cell protection	751	Lab	HXB2-10		1.0	NA	NA	NA	NA	NA	NA	NA	-	-	V	-	-	-	-	-	-	F	-	-	-	-	-	-	-	-	-	-	-	-	-	-	-	-	-	-	-	-	-	-	-	-
7752	11630	B	Cell protection	751	Lab	HXB2-10-84		2.0	NA	NA	NA	NA	NA	NA	NA	-	-	V	-	-	-	-	-	-	F	-	-	-	-	-	-	-	-	-	-	-	-	-	-	-	-	-	-	-	-	-	-	-	-
7753	11630	B	Cell protection	751	Lab	HXB2-M46I		1.0	NA	NA	NA	NA	NA	NA	NA	-	-	V	-	-	-	-	-	-	-	-	-	-	-	-	-	-	-	-	-	-	-	-	-	-	-	-	-	-	-	-	-	-	-
7754	11630	B	Cell protection	751	Lab	HXB2-I47V		1.5	NA	NA	NA	NA	NA	NA	NA	-	-	V	-	-	-	-	-	-	-	-	-	-	-	-	-	-	-	-	-	-	-	-	-	-	-	-	-	-	-	-	-	-	-
7755	11630	B	Cell protection	751	Lab	HXB2-I50V		2.0	NA	NA	NA	NA	NA	NA	NA	-	-	V	-	-	-	-	-	-	-	-	-	-	-	-	-	-	-	-	-	-	-	-	-	-	-	-	-	-	-	-	-	-	-
7756	11630	B	Cell protection	751	Lab	HXB2-I84V		1.5	NA	NA	NA	NA	NA	NA	NA	-	-	V	-	-	-	-	-	-	-	-	-	-	-	-	-	-	-	-	-	-	-	-	-	-	-	-	-	-	-	-	-	-	-
7757	11630	B	Cell protection	751	Lab	HXB2-46-47		1.0	NA	NA	NA	NA	NA	NA	NA	-	-	V	-	-	-	-	-	-	-	-	-	-	-	-	-	-	-	-	-	-	-	-	-	-	-	-	-	-	-	-	-	-	-
7758	11630	B	Cell protection	751	Lab	H46-47-50		14.0	NA	NA	NA	NA	NA	NA	NA	-	-	V	-	-	-	-	-	-	-	-	-	-	-	-	-	-	-	-	-	-	-	-	-	-	-	-	-	-	-	-	-	-	-
2592	606	B	Antivirogram	755	Clinical	CA1143		NA	NA	5.0	NA	6.0	1.0	NA	NA	-	-	-	-	-	-	-	-	-	-	-	-	-	-	-	-	-	-	-	-	-	-	-	-	-	-	-	-	-	-	-	-	-	-
2613	627	B	Antivirogram	755	Clinical	CA1194		NA	NA	1.0	NA	24.0	0.4	NA	NA	-	-	-	-	-	-	-	-	-	-	-	-	-	-	V	-	-	-	-	-	-	-	-	-	-	-	-	-	-	N	-	-	-	-
2615	628	B	Antivirogram	755	Clinical	CA1196		NA	NA	14.0	NA	19.0	4.0	NA	NA	-	-	-	-	-	-	-	-	-	I	-	-	IV	-	-	-	-	-	-	-	-	-	-	-	-	-	-	-	-	-	-	-	-	-
2867	799	B	Antivirogram	755	Clinical	CA1442		NA	NA	24.0	NA	33.0	9.0	NA	NA	-	-	-	-	-	-	-	-	-	I	-	-	-	-	V	-	-	-	-	M	-	-	-	-	-	-	-	-	-	-	-	-	-	-
3901	1113	B	Antivirogram	755	Clinical	CA2499		NA	NA	1.0	NA	50.0	0.3	NA	NA	-	-	-	-	-	-	-	-	-	-	-	M	-	-	-	-	-	-	-	R	-	-	-	-	-	-	-	-	-	N	-	-	-	-
2889	1134	B	Antivirogram	755	Clinical	CA2554		NA	NA	1.0	NA	11.0	0.6	NA	NA	-	-	-	-	-	-	-	-	-	-	-	-	V	-	-	-	-	-	-	KM	-	-	-	-	-	-	-	-	-	DN	-	-	LI	-
2947	1138	B	Antivirogram	755	Clinical	CA2576		NA	NA	6.0	NA	5.0	0.6	NA	NA	-	-	-	TI	-	-	Q*	-	-	-	-	TI	-	R	-	-	-	Q*	*Q	-	ED	-	-	-	-	-	-	-	-	-	-	-	-	-
2904	1151	B	Antivirogram	755	Clinical	CA2616		NA	NA	1.0	NA	2.0	1.0	NA	NA	-	-	-	-	-	-	-	-	-	-	-	-	-	-	-	-	-	-	-	-	-	-	-	-	-	-	-	-	-	-	-	-	-	-
39449	1170	B	Antivirogram	755	Clinical	CA2658		NA	NA	6.0	NA	31.0	1.0	NA	NA	-	-	-	-	-	-	-	-	-	F	-	-	-	R	-	-	-	-	-	-	-	-	-	-	-	-	-	-	-	-	-	-	-	-
3818	1254	B	Antivirogram	755	Clinical	CA3014		NA	NA	0.4	NA	1.0	0.3	NA	NA	-	-	-	-	-	-	-	-	-	-	-	-	-	-	-	-	-	-	-	-	-	-	-	-	-	-	-	-	-	-	-	-	-	-
3832	1256	B	Antivirogram	755	Clinical	CA3018		NA	NA	1.0	NA	1.0	0.4	NA	NA	-	-	-	-	-	-	-	-	-	-	-	-	-	-	-	-	-	-	-	-	-	-	-	-	-	-	-	-	-	-	-	-	-	-
3830	1260	B	Antivirogram	755	Clinical	CA3029		NA	NA	4.0	NA	8.0	59.0	NA	NA	-	-	-	-	-	-	-	-	-	I	-	-	-	-	-	-	-	-	-	-	-	-	-	-	-	-	-	-	-	-	-	-	-	-
3826	1263	B	Antivirogram	755	Clinical	CA3035		NA	NA	0.3	NA	1.0	0.3	NA	NA	-	-	-	-	-	-	-	-	-	-	-	-	-	-	-	-	-	-	-	-	-	-	-	-	-	-	-	-	-	-	-	-	-	-
3893	1268	B	Antivirogram	755	Clinical	CA3045		NA	NA	31.0	NA	6.0	71.0	NA	NA	-	-	-	-	-	-	-	-	-	I	-	-	-	-	V	-	-	-	-	-	-	-	-	-	-	-	-	-	-	-	-	-	-	-
3810	1270	B	Antivirogram	755	Clinical	CA3049		NA	NA	100.0	NA	73.0	71.0	NA	NA	-	-	-	-	-	-	-	-	-	-	VD	-	-	-	-	-	-	-	-	I	-	-	-	-	-	-	-	-	-	-	-	-	-	-
3816	1271	B	Antivirogram	755	Clinical	CA3051		NA	NA	7.4	NA	4.1	0.6	NA	NA	-	-	-	-	-	-	-	-	-	-	-	-	-	-	-	-	-	-	-	-	-	-	-	-	-	-	-	-	-	-	-	I	-	-
3903	637	B	Antivirogram	755	Clinical	CA3089		NA	NA	13.0	NA	19.0	14.0	NA	NA	-	-	-	-	-	-	-	-	-	LF	-	-	-	-	-	-	-	-	-	-	-	-	-	-	-	-	-	-	-	-	-	-	-	-
3905	801	B	Antivirogram	755	Clinical	CA3095		NA	NA	21.0	NA	24.0	5.0	NA	NA	-	-	-	-	-	-	-	-	-	I	-	-	-	-	-	-	-	-	-	-	-	-	-	-	-	-	-	-	-	-	-	-	-	-
3928	1173	B	Antivirogram	755	Clinical	CA3100		NA	NA	6.0	NA	25.0	40.0	NA	NA	-	-	-	-	-	-	-	-	-	I	-	-	-	-	-	-	-	-	-	-	-	-	-	-	-	-	-	-	-	-	-	-	-	-
3926	1165	B	Antivirogram	755	Clinical	CA3105		NA	NA	8.0	NA	10.0	13.0	NA	NA	-	-	-	-	-	-	-	-	-	I	-	P	-	R	-	-	-	-	-	-	-	-	-	-	-	-	-	-	-	-	-	-	-	-
3965	641	B	Antivirogram	755	Clinical	CA3113		NA	NA	0.5	NA	1.0	0.2	NA	NA	-	-	-	-	-	-	-	-	-	I	-	-	-	-	-	-	-	-	-	-	-	-	-	-	-	-	-	-	-	-	-	-	IV	-
3910	1169	B	Antivirogram	755	Clinical	CA3117		NA	NA	1.0	NA	1.0	1.6	NA	NA	-	-	-	-	-	-	-	-	-	I	-	-	-	-	-	-	-	-	-	-	-	-	-	-	-	-	-	-	-	-	-	-	-	-
3839	796	B	Antivirogram	755	Clinical	CA3123		NA	NA	14.0	NA	58.0	14.0	NA	NA	-	-	-	-	-	-	-	-	-	I	-	-	-	-	-	-	-	-	-	-	-	-	-	-	-	-	-	-	-	-	-	-	-	-
40560	1137	B	Antivirogram	755	Clinical	CA3125		NA	NA	5.0	NA	3.0	1.0	NA	NA	-	-	-	-	-	-	-	-	-	-	-	-	-	-	-	-	-	-	-	-	-	-	-	-	-	-	-	-	-	-	-	-	-	-
3966	632	B	Antivirogram	755	Clinical	CA3136		NA	NA	16.0	NA	28.0	3.0	NA	NA	-	-	IN	-	-	-	-	-	-	R	-	-	-	-	-	-	-	-	-	-	-	-	-	-	-	-	-	-	-	-	-	-	-	-
3891	634	B	Antivirogram	755	Clinical	CA3139		NA	NA	72.0	NA	98.0	43.0	NA	NA	-	-	-	-	-	-	-	-	-	I	-	-	-	-	-	-	-	-	-	R	-	-	-	-	-	-	-	-	-	-	-	-	-	-
3889	635	B	Antivirogram	755	Clinical	CA3142		NA	NA	5.0	NA	14.0	7.0	NA	NA	-	-	-	-	-	-	-	-	-	LF	-	-	-	-	-	-	-	-	-	-	-	-	-	-	-	-	-	-	-	-	-	-	-	D
39477	1251	B	Antivirogram	755	Clinical	CA3144		NA	NA	5.0	NA	30.0	17.0	NA	NA	-	-	-	-	-	-	-	-	-	I	-	-	-	-	-	-	-	-	-	KR	-	-	-	-	-	-	-	-	-	-	-	-	-	-
3885	596	B	Antivirogram	755	Clinical	CA3146		NA	NA	62.0	NA	95.0	51.0	NA	NA	-	-	-	-	-	-	-	-	-	I	-	-	-	-	-	-	-	-	-	I	-	-	-	-	-	-	-	-	-	-	-	-	-	-
3924	630	B	Antivirogram	755	Clinical	CA3150		NA	NA	1.0	NA	1.0	0.3	NA	NA	-	-	-	-	-	-	-	-	-	-	-	-	-	-	-	-	-	-	-	-	-	-	-	-	-	-	-	-	-	-	-	-	V	-
3922	792	B	Antivirogram	755	Clinical	CA3154		NA	NA	5.0	NA	4.0	2.0	NA	NA	-	-	-	-	-	-	-	-	-	-	-	-	-	-	-	-	-	-	-	-	-	-	-	-	-	-	-	-	-	-	-	-	-	-
4470	1288	B	Antivirogram	755	Clinical	CA3162		NA	NA	11.0	NA	6.0	1.0	NA	NA	-	-	-	-	-	-	-	-	-	I	-	-	-	-	-	-	-	-	-	-	-	-	-	I	-	-	-	-	-	-	-	-	-	Q
3918	1127	B	Antivirogram	755	Clinical	CA3165		NA	NA	60.0	NA	80.0	38.0	NA	NA	-	-	-	-	-	-	-	-	-	I	-	-	-	-	-	-	-	-	-	-	-	-	-	-	-	-	-	-	-	-	-	-	-	-
3848	790	B	Antivirogram	755	Clinical	CA3167		NA	NA	9.0	NA	9.0	1.0	NA	NA	-	-	-	-	-	-	-	-	-	I	-	-	V	KR	-	-	-	-	-	-	-	-	-	LI	-	-	-	-	-	-	-	VI	-	-
3850	1124	B	Antivirogram	755	Clinical	CA3171		NA	NA	1.0	NA	7.0	2.0	NA	NA	-	-	-	-	-	-	-	-	-	IV	-	-	-	-	-	-	-	-	-	-	-	-	-	-	-	-	-	-	-	-	-	-	-	-
3854	605	B	Antivirogram	755	Clinical	CA3174		NA	NA	7.0	NA	19.0	1.0	NA	NA	-	-	-	-	-	-	-	-	-	I	-	-	-	-	-	-	-	-	-	-	-	-	-	-	-	-	-	-	-	-	-	-	-	-
41684	794	B	Antivirogram	755	Clinical	CA3181		NA	NA	18.0	NA	48.0	6.0	NA	NA	-	-	-	-	-	-	-	-	-	I	-	-	-	-	-	-	-	-	-	-	-	-	-	-	-	-	-	-	-	-	-	-	-	-
41621	642	B	Antivirogram	755	Clinical	CA3187		NA	NA	5.0	NA	13.0	7.0	NA	NA	-	-	-	-	-	-	-	-	-	-	-	-	-	-	-	-	-	-	-	-	-	-	-	-	-	-	-	-	-	-	-	-	-	-
3867	622	B	Antivirogram	755	Clinical	CA3189		NA	NA	15.0	NA	24.0	0.5	NA	NA	-	-	-	-	-	-	-	-	-	I	-	-	-	-	-	-	-	-	-	-	-	-	-	-	-	-	-	-	-	-	-	-	-	-
3869	1123	B	Antivirogram	755	Clinical	CA3194		NA	NA	10.0	NA	10.0	1.0	NA	NA	-	-	-	-	-	-	-	-	-	-	-	-	-	-	-	-	-	-	-	-	-	-	-	-	-	-	-	-	-	-	-	-	-	-
3895	629	B	Antivirogram	755	Clinical	CA3206		NA	NA	17.0	NA	42.0	22.0	NA	NA	-	-	-	-	-	-	-	-	-	I	-	-	-	-	-	-	-	-	-	-	-	-	-	-	-	-	-	-	-	-	-	-	-	-
3916	1289	B	Antivirogram	755	Clinical	CA3211		NA	NA	8.0	NA	41.0	6.0	NA	NA	-	-	-	-	-	-	-	-	-	-	-	-	-	-	-	-	-	-	-	-	-	-	-	-	-	-	-	-	-	-	-	-	-	-
4518	1323	B	Antivirogram	755	Clinical	CA3320		NA	NA	0.2	NA	2.0	0.3	NA	NA	-	-	-	-	-	-	-	-	-	-	-	-	-	-	-	-	-	-	-	-	-	-	-	-	-	-	-	-	-	DN	-	-	-	-
4478	1460	B	Antivirogram	755	Clinical	PCC44-5140		NA	NA	2.0	NA	46.0	0.4	NA	NA	-	-	-	-	-	-	-	-	-	-	-	-	-	-	-	-	-	-	-	-	-	-	-	-	-	-	-	-	-	N	-	-	-	-
2996	1158	B	PhenoSense	756	Clinical	CA2634		2.5	NA	16.3	NA	38.6	16.1	NA	NA	-	-	-	-	-	-	-	-	-	I	-	-	-	-	-	-	-	-	-	-	-	-	-	-	-	-	-	-	-	-	-	-	-	-
4432	1422	B	PhenoSense	756	Clinical	CA3809		1.5	NA	1.0	NA	2.2	1.1	NA	NA	-	-	-	-	-	-	-	-	-	-	-	-	V	-	-	-	-	-	-	-	-	-	-	-	-	-	-	-	-	-	-	-	-	-
4482	1433	B	PhenoSense	756	Clinical	CA3833		3.9	NA	20.2	NA	21.6	9.2	NA	NA	-	-	-	-	-	-	-	-	-	V	-	-	-	-	-	-	-	-	-	-	-	-	-	-	-	-	-	-	-	-	-	-	-	-
4387	1449	B	PhenoSense	756	Clinical	CA3872		0.7	NA	0.8	NA	0.8	1.1	NA	NA	-	-	-	-	-	-	-	-	-	-	-	-	-	-	V	-	-	-	-	-	-	-	-	-	-	-	-	-	-	-	-	-	-	-
4664	1274	B	PhenoSense	756	Clinical	CA4371		3.1	NA	8.7	NA	32.0	16.9	NA	NA	-	-	-	-	-	-	-	-	-	I	-	-	-	-	V	-	-	-	-	I	-	-	-	-	-	-	-	-	-	-	-	-	-	-
4698	1277	B	PhenoSense	756	Clinical	CA4390		1.2	NA	0.7	NA	3.6	1.3	NA	NA	-	-	-	-	-	-	-	-	-	-	-	-	-	-	-	-	-	-	-	KR	-	-	I	-	-	-	-	-	-	-	-	-	-	-
6882	632	B	PhenoSense	756	Clinical	CA9441		1.0	NA	21.6	NA	19.0	233.7	NA	NA	-	-	-	-	-	-	-	-	-	R	-	-	-	-	-	A	-	-	-	-	-	-	-	-	-	-	-	-	-	-	-	-	-	-
7409	1145	B	PhenoSense	756	Clinical	CA9977		3.1	NA	23.7	NA	31.9	33.5	NA	NA	-	-	-	-	-	-	-	-	-	I	VI	A	-	-	V	-	-	-	I	I	-	-	-	-	-	-	-	-	-	-	-	-	-	-
7412	1173	B	PhenoSense	756	Clinical	CA9980		6.2	NA	12.0	NA	10.2	591.5	NA	NA	-	-	-	-	-	-	-	-	-	I	-	-	-	-	-	-	-	-	-	-	-	-	-	-	-	-	-	-	-	-	-	-	-	-
7414	1271	B	PhenoSense	756	Clinical	CA9982		3.5	NA	4.4	NA	6.2	1.1	NA	NA	-	-	-	-	-	-	-	-	-	LI	-	-	-	-	-	-	-	-	-	R	-	-	-	-	-	-	-	-	-	-	-	I	-	-
7415	1391	B	PhenoSense	756	Clinical	CA9983		2.2	NA	6.5	NA	9.5	19.0	NA	NA	-	-	-	-	-	-	-	-	-	-	-	-	-	-	-	-	-	-	-	-	-	-	-	-	-	-	-	-	-	-	-	-	-	-
40018	624	B	PhenoSense	756	Clinical	CA9984		2.8	NA	12.0	NA	100.0	145.6	NA	NA	-	-	-	-	-	-	-	-	-	-	-	-	V	-	-	-	-	-	-	R	-	-	-	-	-	-	-	-	-	N	-	-	LI	-
7426	637	B	PhenoSense	756	Clinical	CA9994		5.2	NA	12.9	NA	47.0	28.4	NA	NA	-	-	-	-	-	-	-	-	-	LF	-	-	-	-	-	-	-	-	-	KIM	-	-	-	-	-	-	-	-	-	-	-	-	-	-
7430	799	B	PhenoSense	756	Clinical	CA9998		2.8	NA	48.9	NA	80.7	42.1	NA	NA	-	-	-	-	-	-	-	-	-	I	-	-	-	-	V	-	-	-	-	M	-	-	-	-	-	-	-	-	-	-	-	-	-	-
7439	796	B	PhenoSense	756	Clinical	CA10007		4.3	NA	20.0	NA	46.1	47.4	NA	NA	-	-	-	-	-	-	-	-	-	I	-	-	-	-	-	-	-	-	-	-	-	-	-	LF	-	-	-	-	-	-	-	-	-	-
7443	640	B	PhenoSense	756	Clinical	CA10011		2.3	NA	12.0	NA	11.0	574.2	NA	NA	-	-	-	-	-	-	-	-	-	I	-	-	-	-	-	-	E	-	-	-	-	-	-	-	-	-	-	-	-	-	-	-	-	-
7451	4172	B	PhenoSense	756	Clinical	CA10019		1.3	NA	4.6	NA	3.3	2.7	NA	NA	-	-	-	-	-	-	-	-	-	LI	-	-	V	-	-	-	-	-	-	IM	-	-	-	-	-	-	-	-	-	-	-	-	-	-
8084	634	B	PhenoSense	756	Clinical	CA10670		8.3	NA	100.0	NA	161.1	100.0	NA	NA	-	-	-	-	-	-	-	-	-	I	-	-	-	-	-	-	-	-	-	R	-	-	F	-	-	-	-	-	-	-	-	-	-	-
8085	4014	B	PhenoSense	756	Clinical	CA10671		1.6	NA	3.3	NA	3.1	0.5	NA	NA	-	-	-	-	-	-	-	-	-	-	-	-	-	-	-	-	-	-	-	-	-	-	-	-	-	-	-	-	-	-	-	I	-	-
41692	794	B	PhenoSense	756	Clinical	CA10675		14.9	NA	22.3	NA	42.2	41.0	NA	NA	-	-	-	-	-	-	-	-	-	I	-	-	-	-	-	-	-	-	-	KI	-	-	-	-	-	-	-	-	-	-	-	-	-	-
8090	622	B	PhenoSense	756	Clinical	CA10676		2.3	NA	32.7	NA	23.4	37.8	NA	NA	-	-	-	-	-	-	-	-	-	I	-	-	-	-	-	-	-	-	-	-	-	-	-	-	-	-	-	-	-	-	-	-	-	-
8093	606	B	PhenoSense	756	Clinical	CA10679		2.3	NA	22.8	NA	37.7	56.4	NA	NA	-	-	-	-	-	-	-	-	-	I	-	-	-	-	-	-	-	-	-	I	-	-	-	-	-	-	-	-	DV	-	-	-	-	-
7857	11630	B	Cell protection	758	Lab	HXB2		1.0	NA	1.0	NA	NA	1.0	NA	NA	-	-	-	-	-	-	-	-	-	-	-	-	-	-	-	-	-	-	-	-	-	-	-	-	-	-	-	-	-	-	-	-	-	-
7858	11630	B	Cell protection	758	Lab	HXB2-10-84		3.0	NA	1.0	NA	NA	3.0	NA	NA	-	-	-	-	-	-	-	-	-	F	-	-	-	-	-	-	-	-	-	-	-	-	-	-	-	-	-	-	-	-	-	-	-	-
7859	11630	B	Cell protection	758	Lab	H10-45-84		6.0	NA	3.0	NA	NA	3.0	NA	NA	-	-	-	-	-	-	-	-	-	F	-	-	-	-	-	-	-	-	-	-	-	-	-	-	-	-	-	-	-	-	-	-	-	-
7860	11630	B	Cell protection	758	Lab	HXB2-48-90		1.0	NA	2.0	NA	NA	36.0	NA	NA	-	-	-	-	-	-	-	-	-	-	-	-	-	-	-	-	-	-	-	-	-	-	-	-	-	-	-	-	-	-	-	-	-	-
7861	11630	B	Cell protection	758	Lab	H71-84-90		2.0	NA	4.0	NA	NA	40.0	NA	NA	-	-	-	-	-	-	-	-	-	-	-	-	-	-	-	-	-	-	-	-	-	-	-	-	-	-	-	-	-	-	-	-	-	-
7862	11630	B	Cell protection	758	Lab	H46L-50		3.0	NA	0.3	NA	NA	0.2	NA	NA	-	-	-	-	-	-	-	-	-	-	-	-	-	-	-	-	-	-	-	-	-	-	-	-	-	-	-	-	-	-	-	-	-	-
7863	11630	B	Cell protection	758	Lab	H46I-50		6.0	NA	0.5	NA	NA	0.4	NA	NA	-	-	-	-	-	-	-	-	-	-	-	-	-	-	-	-	-	-	-	-	-	-	-	-	-	-	-	-	-	-	-	-	-	-
7864	11630	B	Cell protection	758	Lab	HXB2-46-82		1.0	NA	2.0	NA	NA	0.2	NA	NA	-	-	-	-	-	-	-	-	-	-	-	-	-	-	-	-	-	-	-	-	-	-	-	-	-	-	-	-	-	-	-	-	-	-
7865	11630	B	Cell protection	758	Lab	H46-71-82		1.0	NA	6.0	NA	NA	0.2	NA	NA	-	-	-	-	-	-	-	-	-	-	-	-	-	-	-	-	-	-	-	-	-	-	-	-	-	-	-	-	-	-	-	I	-	-
7866	11630	B	Cell protection	758	Lab	H8-46-48		1.0	NA	1.0	NA	NA	1.0	NA	NA	-	-	-	-	-	-	-	K	-	-	-	-	-	-	-	-	-	-	-	-	-	-	-	-	-	-	-	-	-	-	-	-	-	-
8648	4588	B	PhenoSense	763	Clinical	SD-21		NA	NA	NA	NA	4.0	1.0	NA	NA	-	-	-	-	-	-	-	-	-	I	-	-	-	R	-	-	-	-	-	-	-	-	-	-	-	-	-	-	-	-	-	-	-	-
8650	4589	B	PhenoSense	763	Clinical	SD-20		NA	NA	NA	NA	8.0	2.0	NA	NA	-	-	-	-	-	-	-	-	-	-	-	-	-	-	-	-	-	-	I	-	-	-	-	-	-	-	-	-	-	-	-	-	-	-
8652	4590	B	PhenoSense	763	Clinical	SD-19		NA	NA	NA	NA	54.0	7.0	NA	NA	-	-	-	-	-	-	-	-	-	I	-	-	-	-	V	-	-	-	-	-	-	-	-	I	-	-	-	-	-	-	-	-	-	-
8654	4591	B	PhenoSense	763	Clinical	SD-18		NA	NA	NA	NA	7.0	1.0	NA	NA	-	-	-	-	-	-	-	-	-	-	-	P	-	R	-	-	-	-	-	-	-	-	-	I	-	-	-	-	-	-	-	-	-	-
8658	4593	B	PhenoSense	763	Clinical	SD-16		NA	NA	NA	NA	4.0	1.0	NA	NA	-	-	-	-	-	-	-	-	-	I	I	-	V	-	-	E	-	-	-	-	-	-	-	-	-	-	-	-	-	-	-	-	-	-
8660	4594	B	PhenoSense	763	Clinical	SD-14		NA	NA	NA	NA	37.0	5.0	NA	NA	-	-	-	-	-	-	-	-	-	I	-	-	-	-	-	-	-	-	-	-	-	-	-	-	-	-	-	-	-	-	-	-	-	-
8662	4595	B	PhenoSense	763	Clinical	SD-13		NA	NA	NA	NA	3.0	1.0	NA	NA	-	-	-	-	-	-	-	-	-	LI	-	-	-	-	-	-	-	-	S	-	-	-	-	-	-	-	-	-	-	-	-	-	-	-
8666	4597	B	PhenoSense	763	Clinical	SD-10		NA	NA	NA	NA	2.0	1.0	NA	NA	-	-	-	-	-	-	-	-	-	-	-	-	-	-	-	-	-	-	-	I	-	-	-	-	-	-	-	-	-	-	-	-	-	-
8668	4598	B	PhenoSense	763	Clinical	SD-7		NA	NA	NA	NA	31.0	4.0	NA	NA	-	-	-	-	-	-	-	-	-	I	-	-	-	-	-	-	-	-	LI	-	-	-	-	I	-	-	-	-	-	-	-	-	-	-
8670	4599	B	PhenoSense	763	Clinical	SD-6		NA	NA	NA	NA	4.0	2.0	NA	NA	-	-	-	-	-	-	-	-	-	LI	-	-	-	-	-	-	-	-	-	-	-	-	-	-	-	-	-	-	-	-	-	-	-	-
8672	4600	B	PhenoSense	763	Clinical	SD-5		NA	NA	NA	NA	1.0	1.0	NA	NA	-	-	-	-	-	-	-	-	-	-	-	-	-	-	-	-	-	-	-	-	-	-	-	-	-	-	-	-	-	-	-	-	-	-
8674	4601	B	PhenoSense	763	Clinical	SD-2		NA	NA	NA	NA	1.0	1.0	NA	NA	-	-	-	-	-	-	-	-	-	-	-	-	-	-	-	-	-	-	-	-	-	-	-	-	-	-	-	-	-	-	-	-	-	-
12861	11630	B	PhenoSense	807	Lab	NL43-PRI-1		0.4	NA	0.5	NA	7.1	0.5	NA	NA	-	-	-	-	-	-	-	-	-	-	-	-	-	-	-	-	-	-	-	-	-	-	-	-	-	-	-	-	-	N	-	-	-	-
12862	11630	B	PhenoSense	807	Lab	NL43-PRI-2		0.8	NA	1.2	NA	24.7	0.9	NA	NA	-	-	-	-	-	-	-	-	-	-	-	-	-	-	-	-	-	-	-	-	-	-	-	-	-	-	-	-	-	N	-	-	-	-
12863	11630	B	PhenoSense	807	Lab	NL43-PRI-3		3.0	NA	2.8	NA	2.2	1.0	NA	NA	-	-	-	-	-	-	-	-	-	-	-	-	-	-	-	-	-	-	-	-	-	-	-	-	-	-	-	-	-	-	-	-	-	-
12864	11630	B	PhenoSense	807	Lab	NL43-PRI-4		4.4	NA	3.9	NA	3.6	1.7	NA	NA	-	-	-	-	-	-	-	-	-	R	-	-	-	-	-	-	-	-	-	-	-	-	-	-	-	-	-	-	-	-	-	-	-	-
12865	11630	B	PhenoSense	807	Lab	NL43-PRI-5		3.6	NA	3.6	NA	6.2	9.0	NA	NA	-	-	-	-	-	-	-	-	-	I	-	-	-	-	-	-	-	-	-	-	-	-	-	-	-	-	-	-	-	-	-	-	-	-
12866	11630	B	PhenoSense	807	Lab	NL43-PRI-6		4.5	NA	4.2	NA	11.5	4.9	NA	NA	-	-	-	-	-	-	-	-	-	I	-	-	-	-	-	-	-	-	-	-	-	-	-	-	-	-	-	-	-	-	-	-	-	-
12867	11630	B	PhenoSense	807	Lab	NL43-PRI-7		2.3	NA	3.7	NA	3.0	12.9	NA	NA	-	-	-	-	-	-	-	-	-	-	-	-	-	-	-	-	-	-	-	-	-	-	-	-	-	-	-	-	-	-	-	-	-	-
12928	6126	B	PhenoSense	807	Clinical	P178		3.2	NA	6.4	NA	4.0	3.1	NA	NA	-	-	-	-	-	-	-	-	-	V	-	-	-	-	-	-	-	-	-	-	-	-	-	-	-	-	-	-	-	-	-	-	-	-
12930	6127	B	PhenoSense	807	Clinical	P268		5.2	NA	20.3	NA	34.7	91.0	NA	NA	-	-	-	-	-	-	-	-	-	I	-	-	-	-	-	-	-	-	-	R	-	-	-	-	-	-	-	-	-	-	-	-	-	-
12932	6128	B	PhenoSense	807	Clinical	P372		2.2	NA	4.4	NA	3.4	0.8	NA	NA	-	-	-	-	-	-	-	-	-	-	-	-	-	-	-	-	-	-	-	-	-	-	-	-	-	-	-	-	-	-	-	-	-	-
12934	6129	B	PhenoSense	807	Clinical	P644		0.9	NA	3.6	NA	5.1	1.0	NA	NA	-	-	-	-	-	-	-	-	-	I	-	-	-	-	-	-	-	-	-	-	-	-	-	-	-	-	-	-	-	-	-	-	-	-
12936	6130	B	PhenoSense	807	Clinical	P648		0.4	NA	0.9	NA	11.1	0.4	NA	NA	-	-	-	-	-	-	-	-	-	-	-	-	-	-	-	-	-	-	-	R	-	-	-	-	-	-	-	-	-	N	-	-	-	-
12938	6131	B	PhenoSense	807	Clinical	P649		2.3	NA	1.2	NA	2.0	1.2	NA	NA	-	-	-	-	-	-	-	-	-	I	-	-	-	-	-	-	-	-	-	-	-	-	-	-	-	-	-	-	-	-	-	-	-	-
12940	6132	B	PhenoSense	807	Clinical	P675		0.4	NA	0.9	NA	2.3	0.9	NA	NA	-	-	-	-	-	-	-	-	-	I	-	-	-	-	-	-	-	-	-	-	-	-	-	-	-	-	-	-	-	-	-	-	-	-
12942	6133	B	PhenoSense	807	Clinical	P682		10.8	NA	32.2	NA	121.7	29.1	NA	NA	-	-	-	-	-	-	-	-	-	I	-	-	-	-	-	-	-	-	-	R	-	-	-	-	-	-	-	-	-	-	-	-	-	-
12944	6134	B	PhenoSense	807	Clinical	P686		13.9	NA	33.2	NA	97.2	37.2	NA	NA	-	-	-	-	-	-	-	-	-	I	-	-	-	-	-	-	-	-	-	-	-	-	-	-	-	-	-	-	-	-	-	-	-	-
12871	6059	B	PBMC	808	Clinical	JF02-8w		19.0	NA	59.0	NA	NA	NA	NA	NA	-	-	-	-	-	-	-	-	-	I	-	-	-	KR	-	-	-	-	-	-	-	-	-	LF	-	-	-	-	-	-	-	-	I	-
12873	6060	B	PBMC	808	Clinical	JF03-8w		24.0	NA	35.0	NA	NA	NA	NA	NA	-	-	-	-	-	-	-	-	-	I	-	-	-	-	V	-	-	-	-	R	-	-	-	I	-	-	-	-	-	-	-	-	-	-
12875	6061	B	PBMC	808	Clinical	JF05-8w		33.0	NA	59.0	NA	NA	NA	NA	NA	-	-	-	-	-	-	-	-	-	I	-	-	-	-	-	-	-	-	-	-	-	-	-	I	-	-	-	-	-	-	-	-	-	-
12877	6062	B	PBMC	808	Clinical	JF06-8w		15.0	NA	59.0	NA	NA	NA	NA	NA	-	-	-	-	-	-	-	-	-	I	-	-	-	-	-	-	-	-	-	-	-	-	-	-	-	-	-	-	-	-	-	-	-	-
12879	6063	B	PBMC	808	Clinical	JF07-8w		69.0	NA	14.0	NA	NA	NA	NA	NA	-	-	-	-	-	-	-	-	-	I	-	-	-	R	-	-	-	-	-	-	-	-	-	-	-	-	-	-	-	-	-	-	-	-
12881	6064	B	PBMC	808	Clinical	JF08-12w		13.0	NA	31.0	NA	NA	NA	NA	NA	-	-	-	-	-	-	-	-	-	I	-	-	-	-	V	-	-	-	-	-	-	-	-	-	-	-	-	-	-	-	-	-	-	-
12883	6065	B	PBMC	808	Clinical	JF09-9w		17.0	NA	10.0	NA	NA	NA	NA	NA	-	-	-	-	-	-	-	-	-	I	VI	E	-	-	V	-	-	-	I	-	-	-	-	-	-	-	-	-	-	-	-	-	-	-
12885	6066	B	PBMC	808	Clinical	JF10-12w		17.0	NA	59.0	NA	NA	NA	NA	NA	-	-	-	-	-	-	-	-	-	R	-	-	-	-	-	-	-	-	-	-	-	-	-	-	-	-	-	-	-	-	-	-	-	-
13255	11630	B	PhenoSense	813	Lab	RZ21		0.1	NA	1.5	NA	2.3	0.4	NA	NA	-	-	-	-	-	-	-	-	-	-	-	-	-	-	-	-	-	-	-	-	-	-	-	-	-	-	-	-	-	-	-	-	-	-
13256	11630	B	PhenoSense	813	Lab	RZ22		0.1	NA	2.5	NA	5.1	1.4	NA	NA	-	-	-	-	-	-	-	-	-	-	-	-	-	-	-	-	-	-	-	-	-	-	-	-	-	-	-	-	-	-	-	-	-	-
13257	11630	B	PhenoSense	813	Lab	RZ23		0.1	NA	2.3	NA	8.1	1.1	NA	NA	-	-	-	-	-	-	-	-	-	-	-	-	-	-	-	-	-	-	-	-	-	-	-	-	-	-	-	-	-	-	-	-	-	-
13258	11630	B	PhenoSense	813	Lab	RZ24		0.1	NA	3.0	NA	12.8	1.2	NA	NA	-	-	-	-	-	-	-	-	-	-	-	-	-	-	-	-	-	-	-	-	-	-	-	-	-	-	-	-	-	-	-	-	-	-
13259	11630	B	PhenoSense	813	Lab	RZ25		0.1	NA	2.9	NA	12.2	1.4	NA	NA	-	-	-	-	-	-	-	-	-	-	-	-	-	-	-	-	-	-	-	-	-	-	-	-	-	-	-	-	-	-	-	-	-	-
13260	11630	B	PhenoSense	813	Lab	RZ26		0.3	NA	0.4	NA	0.4	0.3	NA	NA	-	-	-	-	-	-	-	-	-	-	-	-	-	-	-	-	-	-	-	T	-	-	-	-	-	-	-	-	-	-	-	-	-	-
13261	11630	B	PhenoSense	813	Lab	RZ27		1.0	NA	1.1	NA	1.4	1.0	NA	NA	-	-	-	-	-	-	-	-	-	-	-	-	-	-	-	-	-	-	-	-	-	-	-	-	-	-	-	-	-	-	-	-	-	-
13262	11630	B	PhenoSense	813	Lab	RZ28		0.9	NA	1.7	NA	2.4	1.2	NA	NA	-	-	-	-	-	-	-	-	-	-	-	-	-	-	-	-	-	-	-	-	-	-	-	-	-	-	-	-	-	-	-	-	-	-
13235	6135	B	PhenoSense	813	Clinical	RZ1		0.1	NA	2.1	NA	8.9	0.7	NA	NA	-	-	-	-	-	-	-	-	-	-	-	-	-	R	V	-	-	-	-	T	-	-	-	-	-	-	-	-	-	-	-	-	-	-
13236	6136	B	PhenoSense	813	Clinical	RZ2		0.1	NA	6.1	NA	21.0	0.2	NA	NA	-	-	-	-	-	-	-	-	-	-	-	-	V	-	-	-	-	-	-	-	-	-	-	-	-	-	-	-	-	-	-	-	-	-
13237	6137	B	PhenoSense	813	Clinical	RZ3		0.1	NA	3.1	NA	11.0	1.5	NA	NA	-	-	-	-	-	-	-	-	-	-	-	-	-	-	-	-	-	-	-	-	-	-	-	-	-	-	-	-	-	-	-	-	-	-
13238	6138	B	PhenoSense	813	Clinical	RZ4		0.1	NA	1.4	NA	15.8	1.2	NA	NA	-	-	-	-	-	-	-	-	-	-	-	-	V	-	-	-	-	-	-	-	-	-	-	-	-	-	-	-	-	-	-	-	-	-
13239	6139	B	PhenoSense	813	Clinical	RZ5		0.1	NA	6.3	NA	29.9	1.8	NA	NA	-	-	-	-	-	-	-	-	-	-	-	-	V	-	-	-	-	-	-	M	-	-	-	-	-	-	-	-	-	-	-	-	-	-
13240	6140	B	PhenoSense	813	Clinical	RZ6		0.1	NA	5.4	NA	16.7	1.4	NA	NA	-	-	-	-	-	-	-	-	-	-	-	-	-	-	-	-	-	-	-	-	-	-	-	-	-	-	-	-	-	-	-	-	-	-
13241	6141	B	PhenoSense	813	Clinical	RZ7		0.1	NA	7.6	NA	24.6	1.2	NA	NA	-	-	-	-	-	-	-	-	-	-	-	-	V	R	-	-	-	-	-	-	-	-	-	-	-	-	-	-	-	-	-	-	-	-
13242	6142	B	PhenoSense	813	Clinical	RZ8		0.2	NA	7.5	NA	18.6	1.8	NA	NA	-	-	-	-	-	-	-	-	-	-	-	-	V	-	-	-	-	-	-	-	-	-	-	-	-	-	-	-	-	-	-	-	-	-
13243	6143	B	PhenoSense	813	Clinical	RZ9		0.2	NA	1.1	NA	5.7	1.8	NA	NA	-	-	-	-	-	-	-	-	-	I	-	-	V	-	-	-	-	-	-	KR	-	-	-	-	-	-	-	-	-	-	-	-	-	-
13244	6144	B	PhenoSense	813	Clinical	RZ10		0.2	NA	5.5	NA	15.1	2.0	NA	NA	-	-	-	-	-	-	-	-	-	I	-	-	-	-	-	-	-	-	-	-	-	-	-	-	-	-	-	-	-	-	-	-	-	-
13245	6145	B	PhenoSense	813	Clinical	RZ11		0.2	NA	4.5	NA	9.5	1.2	NA	NA	-	-	-	-	-	-	-	-	-	-	-	-	-	-	-	-	-	-	-	-	-	-	-	-	-	-	-	-	-	-	-	-	-	-
13246	6146	B	PhenoSense	813	Clinical	RZ12		0.2	NA	0.7	NA	1.2	0.1	NA	NA	-	-	-	-	-	-	-	-	-	LF	-	-	-	-	-	-	-	-	-	-	-	-	-	-	-	-	-	-	-	-	-	-	-	-
13247	6147	B	PhenoSense	813	Clinical	RZ13		0.3	NA	1.0	NA	1.6	0.3	NA	NA	-	-	-	-	-	-	-	-	-	-	-	-	-	-	-	-	-	-	-	R	-	-	-	-	-	-	-	-	-	-	-	-	-	-
13248	6148	B	PhenoSense	813	Clinical	RZ14		0.3	NA	13.5	NA	63.0	8.9	NA	NA	-	-	-	-	-	-	-	-	-	-	-	-	-	-	V	-	-	-	-	T	-	-	-	-	-	-	-	-	-	-	-	-	-	-
13249	6149	B	PhenoSense	813	Clinical	RZ15		0.3	NA	1.2	NA	2.5	0.5	NA	NA	-	-	-	-	-	-	-	-	-	-	-	-	V	-	V	-	-	-	-	KM	-	-	-	-	-	-	-	-	-	-	-	-	-	-
13250	6150	B	PhenoSense	813	Clinical	RZ16		0.3	NA	1.1	NA	3.5	0.6	NA	NA	-	-	-	-	-	-	-	-	-	-	-	-	-	-	-	-	-	-	-	-	-	-	-	-	-	-	-	-	-	-	-	-	-	-
13251	6151	B	PhenoSense	813	Clinical	RZ17		0.3	NA	0.6	NA	0.4	0.5	NA	NA	-	-	-	-	-	-	-	-	-	-	-	-	-	R	V	-	-	-	-	-	-	-	-	-	-	-	-	-	-	-	-	-	-	-
13252	6152	B	PhenoSense	813	Clinical	RZ18		0.3	NA	1.2	NA	27.6	0.4	NA	NA	-	-	-	-	-	-	-	-	-	-	-	-	V	-	-	-	-	-	-	-	-	-	-	-	-	-	-	-	-	N	-	-	-	-
13253	6153	B	PhenoSense	813	Clinical	RZ19		0.3	NA	0.6	NA	2.9	0.3	NA	NA	-	-	-	-	-	-	-	-	-	-	-	-	-	-	-	-	-	-	-	-	-	-	-	-	-	-	-	-	-	DN	-	-	-	-
13254	6154	B	PhenoSense	813	Clinical	RZ20		0.3	NA	1.3	NA	29.1	1.1	NA	NA	-	-	-	-	-	-	-	-	-	-	-	A	V	-	-	-	-	-	-	-	-	-	-	-	-	-	-	-	-	N	-	-	I	-
54447	11630	B	PhenoSense	813	Lab	RZ-L1		0.1	NA	1.6	NA	2.4	0.5	NA	NA	-	-	-	-	-	-	-	-	-	-	-	-	-	-	-	-	-	-	-	-	-	-	-	-	-	-	-	-	-	-	-	-	-	-
54448	11630	B	PhenoSense	813	Lab	RZ-L2		0.1	NA	2.6	NA	5.1	1.4	NA	NA	-	-	-	-	-	-	-	-	-	-	-	-	-	-	-	-	-	-	-	-	-	-	-	-	-	-	-	-	-	-	-	-	-	-
54449	11630	B	PhenoSense	813	Lab	RZ-L3		0.1	NA	2.3	NA	8.2	1.2	NA	NA	-	-	-	-	-	-	-	-	-	-	-	-	-	-	-	-	-	-	-	-	-	-	-	-	-	-	-	-	-	-	-	-	-	-
54450	11630	B	PhenoSense	813	Lab	RZ-L4		0.1	NA	3.1	NA	12.9	1.2	NA	NA	-	-	-	-	-	-	-	-	-	-	-	-	-	-	-	-	-	-	-	-	-	-	-	-	-	-	-	-	-	-	-	-	-	-
54451	11630	B	PhenoSense	813	Lab	RZ-L5		0.1	NA	3.0	NA	12.2	1.5	NA	NA	-	-	-	-	-	-	-	-	-	-	-	-	-	-	-	-	-	-	-	-	-	-	-	-	-	-	-	-	-	-	-	-	-	-
54452	11630	B	PhenoSense	813	Lab	RZ-L6		0.4	NA	0.5	NA	0.4	0.4	NA	NA	-	-	-	-	-	-	-	-	-	-	-	-	-	-	-	-	-	-	-	T	-	-	-	-	-	-	-	-	-	-	-	-	-	-
54453	11630	B	PhenoSense	813	Lab	RZ-L7		1.1	NA	1.1	NA	1.4	1.0	NA	NA	-	-	-	-	-	-	-	-	-	-	-	-	-	-	-	-	-	-	-	-	-	-	-	-	-	-	-	-	-	-	-	-	-	-
54454	11630	B	PhenoSense	813	Lab	RZ-L8		0.9	NA	1.7	NA	2.5	1.2	NA	NA	-	-	-	-	-	-	-	-	-	-	-	-	-	-	-	-	-	-	-	-	-	-	-	-	-	-	-	-	-	-	-	-	-	-
15421	6642	B	Cell line	823	Clinical	SA-630476k		NA	NA	0.8	NA	NA	1.1	NA	NA	-	-	-	-	-	-	-	-	-	I	-	-	V	-	-	-	-	-	-	-	-	-	-	-	-	-	-	-	-	-	-	-	-	-
15422	6643	B	Cell line	823	Clinical	SA-630474a		NA	NA	2.3	NA	NA	4.5	NA	NA	-	-	-	-	-	-	-	-	-	I	-	-	-	-	-	-	-	-	-	-	-	-	-	-	-	-	-	-	-	-	-	-	-	-
15423	6644	B	Cell line	823	Clinical	SA-630469c		NA	NA	0.9	NA	NA	1.1	NA	NA	-	-	-	-	-	-	-	-	-	-	-	-	-	-	V	-	-	-	-	-	-	-	-	-	-	-	-	-	-	-	-	-	-	-
15424	6645	B	Cell line	823	Clinical	SA-630468e		NA	NA	0.9	NA	NA	1.0	NA	NA	-	-	-	-	-	-	-	-	-	-	-	-	-	-	-	-	-	-	-	-	-	-	-	-	-	-	-	-	-	-	-	-	-	-
15425	6646	B	Cell line	823	Clinical	SA-630326c		NA	NA	1.0	NA	NA	1.0	NA	NA	-	-	-	-	-	-	-	-	-	-	-	-	-	-	-	-	-	-	-	-	-	-	-	-	-	-	-	-	-	-	-	-	-	-
15426	6647	B	Cell line	823	Clinical	SA-630112e		NA	NA	1.0	NA	NA	1.0	NA	NA	-	-	-	-	-	-	-	-	-	-	-	-	-	-	-	-	-	-	-	-	-	-	-	-	-	-	-	-	-	-	-	-	-	-
15427	6648	B	Cell line	823	Clinical	SA-630081b		NA	NA	0.7	NA	NA	1.0	NA	NA	-	-	-	-	-	-	-	-	-	IV	-	-	-	-	V	E	-	-	-	-	-	-	-	-	-	-	-	-	-	-	-	-	-	-
15428	6649	B	Cell line	823	Clinical	SA-610369i		NA	NA	3.1	NA	NA	4.4	NA	NA	-	-	-	-	-	-	-	-	-	-	-	-	-	-	-	-	-	-	-	-	-	-	-	-	-	-	-	-	-	-	-	-	-	-
15429	6650	B	Cell line	823	Clinical	SA-610113g		NA	NA	2.8	NA	NA	3.8	NA	NA	-	-	-	-	-	-	QK	-	-	LI	-	-	-	-	-	-	-	-	-	-	-	-	-	-	-	-	-	-	-	-	-	-	-	-
15430	6651	B	Cell line	823	Clinical	SA-610049e		NA	NA	1.6	NA	NA	1.6	NA	NA	-	-	-	-	-	-	-	-	-	-	-	-	-	-	-	-	-	-	-	M	-	-	-	-	-	-	-	-	-	-	-	-	-	-
15431	6652	B	Cell line	823	Clinical	SA-350214j		NA	NA	0.6	NA	NA	0.7	NA	NA	-	-	-	-	-	-	-	-	-	LV	-	-	V	KR	IV	-	-	-	LI	-	-	-	-	-	-	-	-	-	-	-	-	-	-	-
15432	6653	B	Cell line	823	Clinical	SA-271925k		NA	NA	1.4	NA	NA	2.0	NA	NA	-	-	-	-	-	-	-	-	-	I	-	-	-	-	-	-	-	-	-	-	-	-	-	-	-	-	-	-	-	-	-	-	-	-
15433	6654	B	Cell line	823	Clinical	SA-271917g		NA	NA	6.6	NA	NA	23.8	NA	NA	-	-	-	-	-	-	-	-	-	-	-	-	-	-	-	-	-	-	-	-	-	-	-	-	-	-	-	-	-	-	-	-	-	-
15434	6655	B	Cell line	823	Clinical	SA-271469i		NA	NA	1.1	NA	NA	1.6	NA	NA	-	-	-	-	-	-	-	-	-	LI	-	-	-	-	-	-	-	-	-	-	-	-	-	-	-	-	-	-	-	-	-	-	-	-
15435	6656	B	Cell line	823	Clinical	SA-271018l		NA	NA	1.6	NA	NA	4.0	NA	NA	-	-	-	-	-	-	-	-	-	I	-	-	-	-	-	-	-	-	-	-	-	-	-	-	-	-	-	-	-	-	-	-	-	-
15436	6657	B	Cell line	823	Clinical	SA-270788c		NA	NA	0.4	NA	NA	1.0	NA	NA	-	-	-	-	-	-	-	-	-	-	-	-	-	R	-	-	-	-	-	-	-	-	-	-	-	-	-	-	-	-	-	-	-	-
15437	6658	B	Cell line	823	Clinical	SA-240766d		NA	NA	1.8	NA	NA	4.3	NA	NA	-	-	-	-	-	-	-	-	-	I	-	-	-	-	-	-	-	-	-	-	-	-	-	-	-	-	-	-	-	-	-	-	-	-
15438	6659	B	Cell line	823	Clinical	SA-231449h		NA	NA	0.6	NA	NA	2.1	NA	NA	-	-	-	-	-	-	-	-	-	-	-	-	-	-	-	-	-	-	-	-	-	-	-	-	-	-	-	-	-	-	-	-	-	-
15439	6660	B	Cell line	823	Clinical	SA-231206j		NA	NA	0.5	NA	NA	1.7	NA	NA	-	-	-	-	-	-	-	-	-	-	-	P	-	R	IV	-	-	-	-	-	-	-	-	-	-	-	-	-	-	-	-	-	-	-
15440	6661	B	Cell line	823	Clinical	SA-231025c		NA	NA	1.5	NA	NA	2.0	NA	NA	-	-	-	-	-	-	-	-	-	I	-	-	-	-	-	-	-	-	IM	-	-	-	-	-	-	-	-	-	-	-	-	-	-	-
15441	6662	B	Cell line	823	Clinical	SA-230848b		NA	NA	2.5	NA	NA	3.7	NA	NA	-	-	-	-	-	-	-	-	-	LI	-	-	-	-	-	-	-	-	-	-	-	-	-	-	-	-	-	-	-	-	-	-	-	-
15442	6663	B	Cell line	823	Clinical	SA-230815l		NA	NA	3.5	NA	NA	5.3	NA	NA	-	-	-	-	-	-	-	-	-	I	-	-	-	-	-	-	-	-	I	-	-	-	-	-	-	-	-	-	-	-	-	-	-	-
15443	6664	B	Cell line	823	Clinical	SA-230679a		NA	NA	6.4	NA	NA	9.3	NA	NA	-	-	-	-	-	-	-	-	-	I	-	-	-	-	-	-	-	-	-	I	-	-	-	-	-	-	-	-	-	-	-	-	-	-
15444	6665	B	Cell line	823	Clinical	SA-230516d		NA	NA	5.0	NA	NA	3.7	NA	NA	-	-	-	-	-	-	-	-	-	LI	-	-	-	R	-	-	-	-	-	-	-	-	-	-	-	-	-	-	-	-	-	-	-	-
15445	6666	B	Cell line	823	Clinical	SA-230484d		NA	NA	2.5	NA	NA	5.8	NA	NA	-	-	-	-	-	-	-	-	-	LI	-	-	-	-	V	-	-	-	I	-	-	-	-	-	-	-	-	-	-	-	-	-	-	-
15446	6667	B	Cell line	823	Clinical	SA-130333a		NA	NA	0.4	NA	NA	0.7	NA	NA	-	-	-	-	-	-	-	-	-	I	-	-	V	KR	-	-	-	-	-	-	-	-	-	-	-	-	-	-	-	-	-	-	-	-
15447	6668	B	Cell line	823	Clinical	SA-230270e		NA	NA	0.5	NA	NA	0.8	NA	NA	-	-	-	-	LH	-	-	-	-	-	-	-	-	-	-	-	-	-	-	-	-	-	-	-	-	-	-	-	-	-	-	-	-	-
15448	6669	B	Cell line	823	Clinical	SA-230035c		NA	NA	1.5	NA	NA	1.5	NA	NA	-	-	-	-	-	-	-	-	-	-	-	-	-	-	-	-	-	-	-	-	-	-	-	-	-	-	-	-	-	-	-	-	-	-
15449	6670	B	Cell line	823	Clinical	SA-220641k		NA	NA	1.0	NA	NA	1.0	NA	NA	-	-	-	-	-	-	-	-	-	I	-	-	-	-	-	E	-	-	-	-	-	-	-	-	-	-	-	-	-	-	-	-	-	-
15450	6671	B	Cell line	823	Clinical	SA-211647k		NA	NA	3.0	NA	NA	5.0	NA	NA	-	-	-	-	-	-	-	-	-	LI	-	-	-	-	-	-	-	-	-	-	-	-	-	-	-	-	-	-	-	-	-	-	-	-
15451	6672	B	Cell line	823	Clinical	SA-172021b		NA	NA	5.0	NA	NA	53.2	NA	NA	-	-	-	-	-	-	-	-	-	LI	-	-	-	-	-	-	-	-	-	-	-	-	-	-	-	-	-	-	-	-	-	-	-	-
15452	6673	B	Cell line	823	Clinical	SA-172019j		NA	NA	0.5	NA	NA	1.0	NA	NA	-	-	-	-	-	-	-	-	-	-	-	-	IV	-	IV	-	-	-	-	-	-	-	-	-	-	-	-	-	-	-	-	-	-	-
15453	6674	B	Cell line	823	Clinical	SA-172018l		NA	NA	1.0	NA	NA	1.1	NA	NA	-	-	-	-	-	-	-	-	-	-	-	-	-	-	-	-	-	-	-	-	-	-	-	-	-	-	-	-	-	-	-	-	-	-
15454	6675	B	Cell line	823	Clinical	SA-172016d		NA	NA	1.2	NA	NA	3.2	NA	NA	-	-	-	-	-	-	-	-	-	-	-	-	-	-	V	-	-	-	-	M	-	-	-	-	-	-	-	-	-	-	-	-	-	-
15455	6676	B	Cell line	823	Clinical	SA-171040c		NA	NA	0.6	NA	NA	0.7	NA	NA	-	-	-	-	-	-	-	-	-	-	-	-	-	-	-	-	-	-	-	-	-	-	-	-	-	-	-	-	-	-	-	-	-	-
15456	6677	B	Cell line	823	Clinical	SA-141125l		NA	NA	0.3	NA	NA	1.0	NA	NA	-	-	-	-	-	-	-	-	-	-	-	S	-	R	V	-	-	-	I	-	-	-	-	-	-	-	-	-	-	-	-	-	-	-
15457	6678	B	Cell line	823	Clinical	SA-141123d		NA	NA	0.7	NA	NA	1.0	NA	NA	-	-	-	-	-	-	-	-	-	-	-	-	-	-	-	-	-	-	-	-	-	-	-	-	-	-	-	-	-	-	-	-	-	-
15458	6679	B	Cell line	823	Clinical	SA-141096d		NA	NA	1.0	NA	NA	1.7	NA	NA	-	-	-	-	-	-	-	-	-	-	-	Q	-	-	V	-	-	-	I	-	-	-	-	-	-	-	-	-	-	-	-	-	-	-
15459	6680	B	Cell line	823	Clinical	SA-141095g		NA	NA	2.2	NA	NA	5.3	NA	NA	-	-	-	-	-	-	-	-	-	-	-	-	-	-	-	-	-	-	-	-	-	-	-	-	-	-	-	-	-	-	-	-	-	-
15460	6681	B	Cell line	823	Clinical	SA-140967k		NA	NA	3.8	NA	NA	1.9	NA	NA	-	-	-	-	-	-	-	-	-	-	-	-	-	-	-	-	-	-	-	-	-	-	-	-	-	-	-	-	-	-	-	-	-	-
15461	6682	B	Cell line	823	Clinical	SA-140869i		NA	NA	0.7	NA	NA	1.1	NA	NA	-	-	-	-	-	-	-	-	-	-	-	-	-	-	-	-	-	-	-	KR	-	-	-	-	-	-	-	-	-	-	-	-	-	-
15462	6683	B	Cell line	823	Clinical	SA-140868k		NA	NA	0.7	NA	NA	0.9	NA	NA	-	-	-	-	-	-	-	-	-	-	-	-	-	R	V	-	-	-	-	-	-	-	-	-	-	-	-	-	-	-	-	-	-	-
15463	6684	B	Cell line	823	Clinical	SA-140860d		NA	NA	0.6	NA	NA	2.6	NA	NA	-	-	-	-	-	-	-	-	-	-	-	-	-	-	-	-	-	-	E	-	-	-	-	-	-	-	-	-	-	-	-	-	-	-
15464	6685	B	Cell line	823	Clinical	SA-140857b		NA	NA	2.6	NA	NA	10.8	NA	NA	-	-	-	-	-	-	-	-	-	I	-	-	-	R	-	-	-	-	LI	-	-	-	-	-	-	-	-	-	-	-	-	-	-	-
15465	6686	B	Cell line	823	Clinical	SA-140837d		NA	NA	4.0	NA	NA	5.7	NA	NA	-	-	-	-	-	-	-	-	-	I	-	-	-	-	-	-	-	-	-	R	-	-	-	-	-	-	-	-	-	-	-	-	-	-
15466	6687	B	Cell line	823	Clinical	SA-140681d		NA	NA	1.0	NA	NA	0.9	NA	NA	-	-	-	-	-	-	-	-	-	-	-	-	V	KR	V	-	-	-	-	-	-	-	-	-	-	-	-	-	-	-	-	-	-	-
15467	6688	B	Cell line	823	Clinical	SA-140267b		NA	NA	0.7	NA	NA	1.1	NA	NA	-	-	-	-	-	-	-	-	-	-	-	-	-	-	-	-	-	-	-	-	-	-	-	-	-	-	-	-	-	-	-	-	-	-
15468	6689	B	Cell line	823	Clinical	SA-110522e		NA	NA	4.8	NA	NA	5.4	NA	NA	-	-	-	-	-	-	-	-	-	-	-	-	-	-	V	-	-	-	-	-	-	-	-	-	-	-	-	-	-	-	-	-	-	-
15469	6690	B	Cell line	823	Clinical	SA-110206d		NA	NA	1.6	NA	NA	3.4	NA	NA	-	-	-	-	-	-	-	-	-	V	-	-	-	-	-	-	-	-	-	KM	-	-	-	-	-	-	-	-	-	-	-	-	-	-
15470	6691	B	Cell line	823	Clinical	SA-110054h		NA	NA	1.6	NA	NA	4.4	NA	NA	-	-	-	-	-	-	-	-	-	-	-	-	-	-	-	-	-	-	-	-	-	-	-	-	-	-	-	-	-	-	-	-	-	-
15471	6692	B	Cell line	823	Clinical	SA-090951c		NA	NA	0.2	NA	NA	0.7	NA	NA	-	-	-	-	-	-	-	-	-	-	-	-	IV	-	-	E	-	-	-	-	-	-	-	-	-	-	-	-	-	-	-	-	F	-
15472	6693	B	Cell line	823	Clinical	SA-090949k		NA	NA	0.5	NA	NA	0.9	NA	NA	-	-	-	-	-	-	-	-	-	-	-	S	V	R	-	E	-	-	-	-	-	-	-	-	-	-	-	-	-	-	-	-	-	-
15473	6694	B	Cell line	823	Clinical	SA-090943l		NA	NA	4.3	NA	NA	3.7	NA	NA	-	-	-	-	-	-	-	-	-	-	-	-	-	-	V	-	-	-	-	-	-	-	-	-	-	-	-	-	-	-	-	-	-	-
15474	6695	B	Cell line	823	Clinical	SA-090941d		NA	NA	2.6	NA	NA	10.1	NA	NA	-	-	-	-	-	-	-	-	-	I	-	-	V	-	V	-	-	-	-	M	-	-	-	-	-	-	-	-	-	-	-	-	-	-
15475	6696	B	Cell line	823	Clinical	SA-090940f		NA	NA	1.1	NA	NA	1.7	NA	NA	-	-	-	-	-	-	-	-	-	-	-	-	-	-	V	-	-	-	-	-	-	-	-	-	-	-	-	-	-	-	-	-	-	-
15476	6697	B	Cell line	823	Clinical	SA-090939i		NA	NA	1.0	NA	NA	1.0	NA	NA	-	-	-	-	-	-	-	-	-	-	-	-	-	-	-	-	-	-	-	-	-	-	-	-	-	-	-	-	-	-	-	-	-	-
15477	6698	B	Cell line	823	Clinical	SA-082264k		NA	NA	0.8	NA	NA	1.1	NA	NA	-	-	-	-	-	-	-	-	-	-	-	-	V	KR	V	-	-	-	-	-	-	-	-	-	-	-	-	-	-	-	-	-	-	-
15478	6699	B	Cell line	823	Clinical	SA-082261e		NA	NA	0.8	NA	NA	1.0	NA	NA	-	-	-	-	-	-	-	-	-	-	-	-	-	-	-	-	-	-	-	-	-	-	-	-	-	-	-	-	-	-	-	-	-	-
15479	6700	B	Cell line	823	Clinical	SA-061453c		NA	NA	1.0	NA	NA	1.0	NA	NA	-	-	-	-	-	-	-	-	-	-	-	-	V	-	-	-	-	-	-	-	-	-	-	-	-	-	-	-	-	-	-	-	-	-
15480	6701	B	Cell line	823	Clinical	SA-061452e		NA	NA	0.9	NA	NA	1.6	NA	NA	-	-	-	-	-	-	-	-	-	-	-	-	-	-	V	-	-	-	-	M	-	-	-	-	-	-	-	-	-	-	-	-	-	-
15481	6702	B	Cell line	823	Clinical	SA-050922a		NA	NA	1.0	NA	NA	1.1	NA	NA	-	-	-	-	-	-	-	-	-	-	-	-	-	-	-	-	-	-	-	-	-	-	-	-	-	-	-	-	-	-	-	-	-	-
15482	6703	B	Cell line	823	Clinical	SA-050690d		NA	NA	1.0	NA	NA	3.9	NA	NA	-	-	-	-	-	-	-	-	-	-	-	-	-	-	-	-	-	-	-	-	-	-	-	-	-	-	-	-	-	-	-	-	-	-
15483	6704	B	Cell line	823	Clinical	SA-050165h		NA	NA	1.1	NA	NA	1.2	NA	NA	-	-	-	-	-	-	-	-	-	-	-	-	-	-	V	-	-	-	I	-	-	-	-	-	-	-	-	-	-	-	-	-	-	-
15484	6705	B	Cell line	823	Clinical	SA-043075h		NA	NA	1.0	NA	NA	1.0	NA	NA	-	-	-	-	-	-	-	-	-	-	-	-	-	-	-	-	-	-	-	-	-	-	-	-	-	-	-	-	-	-	-	-	-	-
15485	6706	B	Cell line	823	Clinical	SA-043068b		NA	NA	0.9	NA	NA	0.8	NA	NA	-	-	-	-	-	-	-	-	-	-	-	-	-	-	-	-	-	-	-	-	-	-	-	-	-	-	-	-	-	-	-	-	-	-
15486	6707	B	Cell line	823	Clinical	SA-043067d		NA	NA	0.7	NA	NA	1.0	NA	NA	-	-	-	-	-	-	-	-	-	-	-	-	-	-	V	-	-	-	-	-	-	-	-	-	-	-	-	-	-	-	-	-	-	-
15487	6708	B	Cell line	823	Clinical	SA-043066f		NA	NA	0.9	NA	NA	1.0	NA	NA	-	-	-	-	-	-	-	-	-	-	-	-	V	-	-	-	-	-	-	-	-	-	-	-	-	-	-	-	-	-	-	-	-	-
15488	6709	B	Cell line	823	Clinical	SA-042393e		NA	NA	0.6	NA	NA	1.0	NA	NA	-	-	-	-	-	-	-	-	-	-	-	-	-	-	IV	-	-	-	-	-	-	-	-	-	-	-	-	-	-	-	-	-	-	-
15489	6710	B	Cell line	823	Clinical	SA-042389e		NA	NA	1.0	NA	NA	1.4	NA	NA	-	-	-	-	-	-	-	-	-	-	-	P	-	R	-	E	-	-	-	I	-	-	-	-	-	-	-	-	-	-	-	-	-	-
15490	6711	B	Cell line	823	Clinical	SA-042298h		NA	NA	1.0	NA	NA	1.1	NA	NA	-	-	-	-	-	-	-	-	-	LI	-	-	-	-	-	-	-	-	-	KT	-	-	-	-	-	-	-	-	-	-	-	-	-	-
15491	6712	B	Cell line	823	Clinical	SA-041338a		NA	NA	1.0	NA	NA	1.0	NA	NA	-	-	-	-	-	-	-	-	-	LI	-	-	-	-	-	-	-	-	-	-	-	-	-	-	-	-	-	-	-	-	-	-	-	-
25033	11630	B	Cell line	845	Lab	YG-RF1		1.0	1.0	1.0	NA	1.0	1.0	NA	NA	-	-	-	-	-	-	-	-	-	-	-	-	-	-	-	-	-	-	-	-	-	-	-	-	-	-	-	-	-	-	-	-	-	-
25035	11630	B	Cell line	845	Lab	YG-RF1-IDV		27.0	9.0	24.0	NA	8.0	1.0	NA	NA	-	-	-	-	-	-	-	-	-	-	-	-	-	-	-	-	-	-	-	-	-	-	-	-	-	-	-	-	-	-	-	I	-	-
25034	11630	B	Cell line	845	Lab	YG-RF2-RTV		28.0	7.0	29.0	NA	22.0	8.0	NA	NA	-	-	-	-	-	-	-	-	-	-	-	-	-	-	-	-	-	-	-	-	-	-	-	-	-	-	-	-	-	-	-	-	-	-
25036	11630	B	Cell line	845	Lab	YG-RF3-APV		82.0	2.0	11.0	NA	11.0	1.0	NA	NA	-	-	-	-	-	-	-	-	-	-	-	-	-	-	-	-	-	-	-	-	-	-	-	-	-	-	-	-	-	-	-	I	-	-
25037	11630	B	Cell line	845	Lab	YG-RF4-NFV		2.0	3.0	3.0	NA	35.0	1.0	NA	NA	-	-	-	-	-	-	-	-	-	-	-	-	-	-	-	-	-	-	-	-	-	-	-	-	-	-	-	-	-	N	-	-	-	-
25039	11630	B	Cell line	845	Lab	YG-NL1		1.0	1.0	1.0	NA	1.0	1.0	NA	NA	-	-	-	-	-	-	-	-	-	-	-	-	-	-	-	-	-	-	-	-	-	-	-	-	-	-	-	-	-	-	-	-	-	-
25038	11630	B	Cell line	845	Lab	YG-NL1-SQV		2.0	1.0	3.0	NA	2.0	8.0	NA	NA	-	-	-	-	-	-	-	-	-	I	-	-	-	-	-	-	-	-	-	-	-	-	-	-	-	-	-	-	-	-	-	-	-	-
25054	11630	B	Cell line	845	Lab	YG-RF6-1		1.0	1.0	1.0	NA	1.0	1.0	NA	NA	-	-	-	-	-	-	-	-	-	-	-	-	-	-	-	-	-	-	-	-	-	-	-	-	-	-	-	-	-	-	-	-	-	-
25040	11630	B	Cell line	845	Lab	YG-RF6-2		0.4	12.0	4.0	NA	12.0	2.0	NA	NA	-	-	-	-	-	-	-	-	-	-	-	-	-	-	-	-	-	-	-	-	-	-	-	-	-	-	-	-	-	-	-	I	-	-
25041	11630	B	Cell line	845	Lab	YG-RF6-3		9.0	183.0	36.0	NA	21.0	2.0	NA	NA	-	-	-	-	-	-	-	-	-	-	-	-	-	-	-	-	-	-	-	-	-	-	-	-	-	-	-	-	-	-	-	I	F	-
25042	11630	B	Cell line	845	Lab	YG-NL3-2		2.0	6.0	2.0	NA	2.0	1.0	NA	NA	-	-	-	-	-	-	-	-	-	-	-	-	-	-	-	-	-	-	-	-	-	-	-	-	-	-	-	-	-	-	-	I	-	-
25043	11630	B	Cell line	845	Lab	YG-NL3-3		51.0	96.0	9.0	NA	8.0	2.0	NA	NA	-	-	-	-	-	-	-	-	-	-	-	-	-	-	-	-	-	-	-	-	-	-	-	-	-	-	-	-	-	-	-	I	-	-
25044	11630	B	Cell line	845	Lab	YG-BRU2-2		0.8	36.0	1.0	NA	1.0	1.0	NA	NA	-	-	-	-	-	-	-	-	-	Y	-	-	-	-	-	-	-	-	-	-	-	-	-	-	-	-	-	-	-	-	-	-	-	-
25045	11630	B	Cell line	845	Lab	YG-BRU2-3		0.1	93.0	2.0	NA	5.0	2.0	NA	NA	-	-	-	-	-	-	-	-	-	Y	-	-	-	-	-	-	-	-	-	-	-	-	-	-	-	-	-	-	-	-	-	-	-	-
25046	11630	B	Cell line	845	Lab	YG-RF5-2		NA	4.0	NA	NA	NA	NA	NA	NA	-	-	-	-	-	-	-	-	-	-	-	-	-	-	-	-	-	-	-	-	-	-	-	-	-	-	-	-	-	-	-	-	-	-
25047	11630	B	Cell line	845	Lab	YG-RF5-3		NA	6.0	NA	NA	NA	NA	NA	NA	-	-	-	-	-	-	-	-	-	-	-	-	-	-	-	-	-	-	-	-	-	-	-	-	-	-	-	-	-	-	-	-	-	-
25048	11630	B	Cell line	845	Lab	YG-RF5-4		NA	12.0	NA	NA	NA	NA	NA	NA	-	-	-	-	-	-	-	-	-	-	-	-	-	-	-	-	-	-	-	-	-	-	-	-	-	-	-	-	-	-	-	I	-	-
25049	11630	B	Cell line	845	Lab	YG-RF5-5		NA	183.0	NA	NA	NA	NA	NA	NA	-	-	-	-	-	-	-	-	-	-	-	-	-	-	-	-	-	-	-	-	-	-	-	-	-	-	-	-	-	-	-	I	F	-
25050	11630	B	Cell line	845	Lab	YG-BRU1-2		NA	36.0	NA	NA	NA	NA	NA	NA	-	-	-	-	-	-	-	-	-	Y	-	-	-	-	-	-	-	-	-	-	-	-	-	-	-	-	-	-	-	-	-	-	-	-
25051	11630	B	Cell line	845	Lab	YG-BRU1-3		NA	93.0	NA	NA	NA	NA	NA	NA	-	-	-	-	-	-	-	-	-	Y	-	-	-	-	-	-	-	-	-	-	-	-	-	-	-	-	-	-	-	-	-	-	-	-
25052	11630	B	Cell line	845	Lab	YG-NL2-2		NA	6.0	NA	NA	NA	NA	NA	NA	-	-	-	-	-	-	-	-	-	-	-	-	-	-	-	-	-	-	-	-	-	-	-	-	-	-	-	-	-	-	-	I	-	-
25053	11630	B	Cell line	845	Lab	YG-NL2-3		NA	96.0	NA	NA	NA	NA	NA	NA	-	-	-	-	-	-	-	-	-	-	-	-	-	-	-	-	-	-	-	-	-	-	-	-	-	-	-	-	-	-	-	I	-	-
25471	7661	B	Antivirogram	852	Clinical	LBJ2D_0		NA	NA	20.5	NA	34.5	54.4	NA	NA	-	-	-	-	-	-	-	-	-	I	-	-	-	-	-	-	-	-	-	-	-	-	-	-	-	-	-	-	-	-	-	-	-	-
25498	7661	B	Antivirogram	852	Clinical	LBJ2R_8		NA	NA	52.3	NA	132.0	123.0	NA	NA	-	-	-	-	-	-	-	-	-	I	-	-	-	-	-	-	-	-	-	-	-	-	-	-	-	-	-	-	-	-	-	-	-	-
25472	7663	B	Antivirogram	852	Clinical	LBJ3D_0		NA	NA	79.4	NA	229.0	51.8	NA	NA	-	-	-	-	-	-	-	Q	-	I	-	-	-	-	M	-	-	-	-	-	-	-	-	-	-	-	-	-	-	-	-	-	-	-
25473	7664	B	Antivirogram	852	Clinical	LBJ4D_0		NA	NA	43.9	NA	180.0	9.2	NA	NA	-	-	-	-	-	-	-	-	-	-	-	-	-	-	-	-	-	-	I	-	-	-	-	-	-	-	-	-	-	-	-	-	-	-
25475	7666	B	Antivirogram	852	Clinical	LBJ6D_0		NA	NA	5.4	NA	12.3	1.5	NA	NA	-	-	-	-	-	-	-	-	-	-	-	-	-	-	-	-	-	-	-	-	-	-	-	-	-	-	-	-	-	-	-	-	-	-
25476	7667	B	Antivirogram	852	Clinical	LBJ7D_0		NA	NA	21.0	NA	35.3	1.8	NA	NA	-	-	-	-	-	-	-	-	-	-	-	-	-	-	-	-	-	-	-	-	-	-	-	-	-	-	-	-	-	-	-	-	-	-
25503	7667	B	Antivirogram	852	Clinical	LBJ7R_8		NA	NA	5.9	NA	15.6	1.5	NA	NA	-	-	-	-	-	-	-	-	-	I	-	-	-	-	-	-	-	-	-	-	-	-	-	-	-	-	-	-	-	-	-	-	-	Q
25477	7668	B	Antivirogram	852	Clinical	LBJ8D_0		NA	NA	25.2	NA	1646.0	34.0	NA	NA	-	-	-	-	-	-	-	-	-	I	-	-	-	-	-	-	-	-	-	M	-	-	-	-	-	-	-	-	-	-	-	-	-	-
25504	7668	B	Antivirogram	852	Clinical	LBJ8R_8		NA	NA	116.0	NA	1646.0	60.3	NA	NA	-	-	-	-	-	-	-	-	-	I	-	-	-	-	-	-	-	-	-	I	-	-	-	-	-	-	-	-	-	-	-	-	-	-
25478	7669	B	Antivirogram	852	Clinical	LBJ9D_0		NA	NA	16.8	NA	31.2	52.5	NA	NA	-	-	-	-	-	-	-	-	-	I	-	A	-	-	-	-	-	-	-	-	-	-	-	-	-	-	-	-	-	-	-	-	-	Q
25479	7670	B	Antivirogram	852	Clinical	LBJ10D_0		NA	NA	9.6	NA	422.0	153.0	NA	NA	-	-	-	-	-	-	-	-	-	I	-	I	-	-	-	-	-	-	-	-	-	-	-	-	-	-	-	-	-	-	-	-	-	-
25506	7670	B	Antivirogram	852	Clinical	LBJ10R_8		NA	NA	21.0	NA	359.0	10.0	NA	NA	-	-	-	-	-	-	-	-	-	I	-	I	-	-	-	-	-	-	-	-	-	-	-	-	-	-	-	-	-	-	-	-	-	-
25480	7671	B	Antivirogram	852	Clinical	LBJ11D_0		NA	NA	5.2	NA	7.4	49.4	NA	NA	-	-	-	I	V	-	-	-	-	F	-	-	-	-	-	-	-	-	-	-	-	-	F	-	-	-	-	-	-	-	-	-	-	-
25508	7672	B	Antivirogram	852	Clinical	LBJ12R_8		NA	NA	52.2	NA	735.0	23.1	NA	NA	-	-	-	-	-	-	-	-	-	I	-	-	-	-	V	-	-	-	I	R	-	-	-	I	DH	-	-	-	-	-	-	-	-	-
25484	7676	B	Antivirogram	852	Clinical	LBJ18D_0		NA	NA	4.6	NA	97.4	54.1	NA	NA	-	-	-	-	-	-	-	-	-	I	-	-	-	-	-	-	-	-	-	-	-	-	-	-	-	-	-	-	-	-	-	-	-	-
25690	7678	A	Antivirogram	853	Clinical	LVMP640		0.2	0.6	0.4	1.0	0.6	0.3	NA	NA	-	-	-	-	-	-	-	-	-	I	-	-	V	-	-	-	-	-	-	-	-	-	-	-	-	-	-	-	-	-	-	-	-	-
25725	7713	J	Antivirogram	853	Clinical	LVMP580		0.2	0.3	0.2	0.4	0.3	0.3	NA	NA	.	.	.	.	.	.	.	.	.	.	-	-	-	-	V	A	-	-	-	-	-	-	-	-	-	-	-	-	-	-	-	-	-	-
25795	7767	B	Antivirogram	853	Clinical	LV22HALD		1.0	1.5	1.1	0.9	2.6	1.7	NA	NA	-	-	-	-	-	-	-	-	-	-	-	-	-	-	-	-	-	-	-	-	-	-	-	-	-	-	-	-	-	-	-	-	-	-
25791	7763	J	Antivirogram	853	Clinical	LV31HALD		0.4	0.3	0.4	0.7	0.3	0.4	NA	NA	-	-	-	-	-	-	-	-	-	I	-	-	V	-	-	A	-	-	-	-	-	-	-	-	-	-	-	-	-	-	-	-	-	-
25763	7751	CRF02_AG	Antivirogram	853	Clinical	LV45HALD		0.3	0.4	0.5	0.3	0.3	0.3	NA	NA	-	-	-	-	-	-	-	-	-	-	-	-	V	R	-	-	E	-	-	I	-	-	-	-	-	-	-	-	-	-	-	-	-	-
25819	7792	A	Antivirogram	853	Clinical	LVMBFE250		1.5	0.4	0.2	0.9	1.4	0.2	NA	NA	-	-	-	-	-	-	-	-	-	I	-	-	V	-	-	E	-	-	-	R	-	-	-	-	-	-	-	-	-	-	-	-	-	-
25790	7818	F	Antivirogram	853	Clinical	LVMP411		0.4	0.6	0.7	0.9	1.2	0.4	NA	NA	-	-	-	-	F	-	-	-	-	-	-	-	-	R	V	-	-	-	-	R	-	-	-	-	-	-	-	-	-	-	-	-	-	-
25775	7803	J	Antivirogram	853	Clinical	LVMP1387		0.4	0.5	0.2	0.9	0.3	0.4	NA	NA	-	-	-	-	-	-	-	-	-	-	-	-	-	-	V	A	-	-	-	-	-	-	-	-	-	-	-	-	-	-	-	-	-	-
26090	4597	B	PhenoSense	857	Clinical	SD-10_13		0.5	NA	1.6	NA	4.0	0.9	NA	NA	-	-	-	-	-	-	-	-	-	-	-	-	-	-	-	-	-	-	-	I	-	-	-	-	-	-	-	-	-	-	-	-	-	-
26092	4597	B	PhenoSense	857	Clinical	SD-10_26		0.9	NA	3.1	NA	7.6	2.0	NA	NA	-	-	-	-	-	-	-	-	-	-	-	-	-	-	-	-	-	-	-	I	-	-	-	-	-	-	-	-	-	-	-	-	-	-
26094	4596	B	PhenoSense	857	Clinical	SD-12_36		7.6	NA	35.9	NA	34.3	3.6	NA	NA	-	-	-	-	-	-	-	-	-	I	-	-	-	-	-	-	-	-	-	-	-	-	-	I	-	-	-	-	-	-	-	-	-	-
26096	4594	B	PhenoSense	857	Clinical	SD-14_4		2.5	NA	9.4	NA	20.8	4.3	NA	NA	-	-	-	-	-	-	-	-	-	I	-	-	-	-	-	-	-	-	-	-	-	-	-	-	-	-	-	-	-	-	-	-	-	-
26117	4524	B	PhenoSense	857	Clinical	SD-15_1		4.4	NA	12.5	NA	3.0	0.6	NA	NA	-	-	-	-	-	-	-	-	-	V	-	-	-	-	-	-	-	-	-	-	-	-	-	-	-	-	-	-	-	-	-	-	-	-
26121	4593	B	PhenoSense	857	Clinical	SD-16_4		3.4	NA	2.7	NA	4.3	0.3	NA	NA	-	-	-	-	-	-	-	-	-	I	I	-	V	-	-	E	-	-	-	-	-	-	-	-	-	-	-	-	-	-	-	-	-	-
26122	4592	B	PhenoSense	857	Clinical	SD-17_2		2.3	NA	8.3	NA	11.5	0.9	NA	NA	-	-	-	-	-	-	-	-	-	-	-	-	-	-	V	-	-	-	-	-	-	-	-	-	-	-	-	-	-	-	-	-	-	-
26124	4591	B	PhenoSense	857	Clinical	SD-18_8		2.1	NA	6.5	NA	8.9	1.0	NA	NA	-	-	-	-	-	-	-	-	-	-	-	P	-	R	-	-	-	-	-	-	-	-	-	I	-	-	-	-	-	-	-	-	-	-
26099	4590	B	PhenoSense	857	Clinical	SD-19_2		6.9	NA	44.3	NA	58.2	11.1	NA	NA	-	-	-	-	-	-	-	-	-	I	-	-	-	-	V	-	-	-	-	-	-	-	-	I	-	-	-	-	-	-	-	-	-	-
26100	4590	B	PhenoSense	857	Clinical	SD-19_4		10.2	NA	50.7	NA	65.8	12.3	NA	NA	-	-	-	-	-	-	-	-	-	I	-	-	-	-	V	-	-	-	-	-	-	-	-	I	-	-	-	-	-	-	-	-	-	-
26078	4602	B	PhenoSense	857	Clinical	SD-1_4		0.9	NA	24.0	NA	27.1	4.7	NA	NA	-	-	-	-	-	-	-	-	-	I	-	-	V	-	-	-	-	-	-	I	-	-	-	-	-	-	-	-	-	-	-	-	-	-
26079	4602	B	PhenoSense	857	Clinical	SD-1_5		1.0	NA	28.1	NA	28.8	5.1	NA	NA	-	-	-	-	-	-	-	-	-	I	-	-	V	-	-	-	-	-	-	I	-	-	-	-	-	-	-	-	-	-	-	-	-	-
26080	4602	B	PhenoSense	857	Clinical	SD-1_11		1.2	NA	22.9	NA	30.8	6.5	NA	NA	-	-	-	-	-	-	-	-	-	I	-	-	V	-	-	-	-	-	-	I	-	-	-	-	-	-	-	-	-	-	-	-	-	-
26103	4589	B	PhenoSense	857	Clinical	SD-20_12		1.0	NA	3.3	NA	4.4	0.8	NA	NA	-	-	-	-	-	-	-	-	-	-	-	-	-	-	-	-	-	-	I	-	-	-	-	-	-	-	-	-	-	-	-	-	-	-
26105	4589	B	PhenoSense	857	Clinical	SD-20_24		3.2	NA	7.5	NA	9.3	2.6	NA	NA	-	-	-	-	-	-	-	-	-	-	-	-	-	-	-	-	-	H	I	-	-	-	-	-	-	-	-	-	-	-	-	-	-	-
26108	4588	B	PhenoSense	857	Clinical	SD-21_12		2.8	NA	7.7	NA	7.7	6.5	NA	NA	-	-	-	-	-	-	-	-	-	I	-	-	-	R	-	-	-	-	-	-	-	-	-	-	-	-	-	-	-	-	-	-	-	-
26110	4588	B	PhenoSense	857	Clinical	SD-21_20		2.9	NA	6.6	NA	7.5	11.0	NA	NA	-	-	-	-	-	-	-	-	-	I	-	-	-	R	-	-	-	-	-	-	-	-	-	-	-	-	-	-	-	-	-	-	-	-
26081	4601	B	PhenoSense	857	Clinical	SD-2_10		1.1	NA	2.2	NA	1.7	1.0	NA	NA	-	-	-	-	-	-	-	-	-	LI	-	-	-	-	IV	-	-	-	-	-	-	-	-	-	-	-	-	-	-	-	-	-	-	-
26082	4601	B	PhenoSense	857	Clinical	SD-2_18		1.1	NA	3.7	NA	3.4	1.5	NA	NA	-	-	-	-	-	-	-	-	-	LI	-	-	-	-	-	-	-	-	-	-	-	-	-	-	-	-	-	-	-	-	-	-	-	-
26112	4600	B	PhenoSense	857	Clinical	SD-5_16		0.3	NA	0.9	NA	1.0	0.9	NA	NA	-	-	-	-	-	-	-	-	-	-	-	-	-	-	-	-	-	-	-	-	-	-	-	-	-	-	-	-	-	-	-	-	-	-
26113	4600	B	PhenoSense	857	Clinical	SD-5_44		1.5	NA	1.1	NA	1.6	1.1	NA	NA	-	-	-	-	-	-	-	-	-	-	-	-	-	-	-	-	-	-	-	-	-	-	-	-	-	-	-	-	-	-	-	-	-	-
26084	4599	B	PhenoSense	857	Clinical	SD-6_5		9.1	NA	17.2	NA	7.2	2.9	NA	NA	-	-	-	-	-	-	-	-	-	I	-	-	-	-	-	-	-	-	-	-	-	-	-	-	-	-	-	-	-	-	-	-	-	-
26086	4599	B	PhenoSense	857	Clinical	SD-6_18		7.4	NA	37.2	NA	29.6	14.5	NA	NA	-	-	-	-	-	-	-	-	-	IV	-	-	-	-	IV	-	-	-	-	R	-	-	-	-	-	-	-	-	-	-	-	-	-	-
26087	4598	B	PhenoSense	857	Clinical	SD-7_8		2.9	NA	58.7	NA	61.4	62.7	NA	NA	-	-	-	-	-	-	-	-	-	I	-	-	-	-	-	-	-	-	-	-	-	-	-	-	-	-	-	-	-	-	-	-	-	-
27086	8191	B	PhenoSense	864	Clinical	NP-W6		NA	NA	9.6	NA	3.9	1.5	NA	NA	-	-	-	-	-	-	-	-	-	I	-	-	-	-	-	-	-	-	-	-	-	-	-	-	-	-	-	-	-	-	-	-	-	-
27090	8192	B	PhenoSense	864	Clinical	NP-D16		NA	NA	2.4	NA	4.1	0.3	NA	NA	-	-	-	-	-	-	-	-	-	I	-	-	-	-	-	-	-	-	-	-	-	-	-	-	-	-	-	-	-	-	-	-	-	-
27093	8193	B	PhenoSense	864	Clinical	NP-L17		NA	NA	20.0	NA	16.8	1.4	NA	NA	-	-	-	-	-	-	-	-	-	-	-	-	-	-	-	-	-	-	-	-	-	-	-	-	-	-	-	-	-	-	-	-	-	-
27095	8194	B	PhenoSense	864	Clinical	NP-P18		NA	NA	4.5	NA	6.4	0.7	NA	NA	-	-	-	-	-	-	-	-	-	-	-	P	-	-	-	-	-	-	-	-	-	-	-	I	-	-	-	-	-	-	-	-	-	-
27091	8195	B	PhenoSense	864	Clinical	NP-D21		NA	NA	2.5	NA	3.7	0.7	NA	NA	-	-	-	-	-	-	-	-	-	I	-	-	-	-	-	-	-	-	-	-	-	-	-	-	-	-	-	-	-	-	-	-	-	-
27094	8196	B	PhenoSense	864	Clinical	NP-M32		NA	NA	0.5	NA	NA	1.5	NA	NA	-	-	-	-	-	-	-	-	-	I	-	-	-	-	-	-	-	-	-	-	-	-	-	-	-	-	-	-	-	-	-	-	-	-
27092	8197	B	PhenoSense	864	Clinical	NP-J1		NA	NA	25.2	NA	23.0	4.8	NA	NA	-	-	-	-	-	-	-	-	-	I	-	-	-	-	-	-	-	-	-	I	-	-	-	-	-	-	-	-	-	-	-	-	-	-
27087	8198	B	PhenoSense	864	Clinical	NP-A7		NA	NA	34.6	NA	27.4	4.8	NA	NA	-	-	-	-	-	-	-	-	-	I	-	-	-	-	-	-	-	-	-	-	-	-	-	I	-	-	-	-	-	-	-	-	-	-
27096	8199	B	PhenoSense	864	Clinical	NP-W12		NA	NA	25.8	NA	33.3	3.8	NA	NA	-	-	-	-	-	-	-	-	-	I	-	-	-	-	-	-	-	-	-	-	-	-	-	I	-	-	-	-	-	-	-	-	-	-
27088	8200	B	PhenoSense	864	Clinical	NP-B14		NA	NA	15.8	NA	37.0	4.4	NA	NA	-	-	-	-	-	-	-	-	-	I	-	-	-	-	-	-	-	-	-	-	-	-	-	-	-	-	-	-	-	-	-	-	-	-
27089	8201	B	PhenoSense	864	Clinical	NP-C19		NA	NA	34.5	NA	49.8	7.2	NA	NA	-	-	-	-	-	-	-	-	-	I	-	-	-	-	-	-	-	-	-	-	-	-	-	I	-	-	-	-	-	-	-	-	-	-
27465	8284	B	PhenoSense	865	Clinical	SB-PtA-BL		1.4	NA	10.2	5.2	7.4	1.5	NA	NA	-	-	-	-	-	-	-	-	-	F	-	-	-	-	-	-	-	-	-	-	-	-	-	-	-	-	-	-	-	-	-	I	-	-
27468	8285	B	PhenoSense	865	Clinical	SB-PtB-BL		3.4	NA	12.6	2.5	33.5	32.4	NA	NA	-	-	-	-	-	-	-	-	-	X	-	-	-	-	-	-	-	-	-	-	-	-	-	-	-	-	-	-	-	-	-	-	-	-
27471	8286	B	PhenoSense	865	Clinical	SB-PtC-BL		0.6	NA	15.7	0.7	54.7	3.4	NA	NA	-	-	-	-	-	-	-	-	-	M	-	-	V	-	-	-	-	H	-	-	-	-	-	-	-	-	-	-	-	-	-	-	-	-
27474	8287	B	PhenoSense	865	Clinical	SB-PtD-BL		NA	NA	7.1	2.3	7.2	0.9	NA	NA	-	-	-	-	-	-	-	-	-	I	-	-	-	-	-	-	-	-	-	-	-	-	-	-	-	-	-	-	-	-	-	-	-	-
27476	8288	B	PhenoSense	865	Clinical	SB-PtE-BL		1.3	NA	1.8	2.8	2.3	1.8	NA	NA	-	-	-	-	-	-	-	-	-	I	-	-	-	-	V	E	-	-	-	R	-	-	-	-	-	-	-	-	-	-	-	-	-	-
27466	8284	B	PhenoSense	865	Clinical	SB-PtA-w12		4.6	NA	15.6	20.3	17.8	1.9	NA	NA	-	-	-	-	-	-	-	-	-	X	-	-	-	-	-	-	-	-	-	-	-	-	-	I	-	-	-	-	-	-	-	-	-	-
27467	8284	B	PhenoSense	865	Clinical	SB-PtA-w20		2.5	NA	9.3	33.6	27.4	2.4	NA	NA	-	-	-	-	-	-	-	-	-	F	-	-	-	-	-	-	-	-	-	-	-	-	-	I	-	-	-	-	-	-	-	-	-	-
27469	8285	B	PhenoSense	865	Clinical	SB-PtB-w36		5.5	NA	8.2	3.7	20.5	16.3	1.2	NA	-	-	-	-	-	-	-	-	-	F	-	-	-	-	-	-	-	-	-	-	-	-	-	-	-	-	-	-	-	-	-	-	-	-
27470	8285	B	PhenoSense	865	Clinical	SB-PtB-w48		5.4	NA	10.6	9.4	30.1	29.8	1.1	NA	-	-	-	A	-	-	-	-	-	F	-	-	-	-	-	-	-	-	-	-	-	-	-	-	-	-	-	-	-	-	-	-	-	-
27472	8286	B	PhenoSense	865	Clinical	SB-PtC-w48		2.9	NA	8.7	46.3	1.6	0.6	0.8	NA	-	-	-	-	-	-	-	-	-	I	-	-	V	-	-	A	-	H	-	-	-	-	-	-	-	-	-	-	-	-	-	-	F	-
27473	8286	B	PhenoSense	865	Clinical	SB-PtC-w71		6.6	NA	6.8	78.7	8.5	0.4	NA	NA	-	-	-	-	-	-	-	-	-	I	-	-	V	-	-	A	-	H	-	-	-	-	-	-	-	-	-	-	-	-	-	-	-	-
27475	8287	B	PhenoSense	865	Clinical	SB-PtD-w79		1.0	NA	6.8	24.6	17.2	0.8	NA	NA	-	-	-	-	-	-	-	-	-	I	-	-	-	-	-	-	-	-	-	-	-	-	-	-	-	-	-	-	-	-	-	-	-	-
27477	8288	B	PhenoSense	865	Clinical	SB-PtE-w16		8.5	NA	156.0	99.0	205.0	52.0	NA	NA	-	-	-	-	-	-	-	-	-	I	-	-	-	-	V	E	-	-	-	R	-	-	-	-	-	-	-	-	-	-	-	-	-	-
27441	8260	B	Antivirogram	869	Clinical	SW31129		16.0	NA	0.4	2.4	1.4	0.9	NA	NA	-	-	-	-	-	-	-	-	-	-	-	-	-	-	-	-	-	-	-	-	-	-	-	-	-	-	-	-	-	-	-	-	-	-
27442	8261	B	Antivirogram	869	Clinical	SW31914		4.9	NA	0.6	0.8	2.1	0.6	NA	NA	-	-	-	-	-	-	-	-	-	-	-	-	-	-	-	-	-	-	V	-	-	-	-	-	-	-	-	-	-	-	-	-	I	-
27443	8262	B	Antivirogram	869	Clinical	SW32252		5.9	NA	1.0	2.9	3.3	1.0	NA	NA	-	-	-	-	-	-	-	-	-	-	-	-	-	-	-	-	-	-	-	-	-	-	-	-	-	-	-	-	-	-	-	-	-	-
27444	8263	B	Antivirogram	869	Clinical	SW32315		NA	NA	1.4	0.4	1.1	0.1	NA	NA	-	-	-	-	-	-	-	-	-	I	-	-	V	-	-	-	-	-	-	-	-	-	-	-	-	-	-	-	-	-	-	I	-	-
27445	8264	B	Antivirogram	869	Clinical	SW32373		4.5	NA	1.0	4.5	0.8	0.9	NA	NA	-	-	-	-	-	-	-	-	-	-	-	-	-	-	-	-	-	-	-	-	-	-	-	-	-	-	-	-	-	-	-	-	-	-
27447	8266	B	Antivirogram	869	Clinical	SW32388		9.6	NA	0.5	2.0	1.4	0.8	NA	NA	-	-	-	-	-	-	-	-	-	-	-	-	-	-	-	-	-	-	-	-	-	-	-	-	-	-	-	-	-	-	-	-	-	-
27448	8267	B	Antivirogram	869	Clinical	SW32390		10.3	NA	1.1	3.2	1.3	0.6	NA	NA	-	-	-	-	-	-	-	-	-	-	-	P	V	R	-	-	-	-	-	-	-	-	-	-	-	-	-	-	-	-	-	-	-	-
27449	8268	B	Antivirogram	869	Clinical	SW32393		5.0	NA	2.0	5.7	3.7	0.5	NA	NA	-	-	-	-	-	-	-	-	-	-	-	-	-	-	-	-	-	-	-	-	-	-	-	-	-	-	-	-	-	-	-	-	-	-
27450	8269	B	Antivirogram	869	Clinical	SW32492		3.4	NA	0.8	1.4	2.3	0.8	NA	NA	-	-	-	-	-	-	-	-	-	-	-	-	-	-	-	-	-	-	-	-	-	-	-	-	-	-	-	-	-	-	-	-	-	-
27453	8272	B	Antivirogram	869	Clinical	SW32511		2.0	NA	1.7	1.8	6.2	0.9	NA	NA	-	-	-	-	-	-	-	-	-	-	-	-	-	-	-	-	-	-	IV	-	-	-	-	-	-	-	-	-	-	-	-	-	-	-
27454	8273	B	Antivirogram	869	Clinical	SW32514		7.6	NA	2.1	1.8	5.9	0.7	NA	NA	-	-	-	-	-	-	-	-	-	-	-	-	-	-	-	-	-	-	-	-	-	-	LV	-	-	-	-	-	-	-	-	-	F	-
27455	8274	B	Antivirogram	869	Clinical	SW32515		0.7	NA	0.6	0.7	0.5	1.2	NA	NA	-	-	-	-	-	-	-	-	-	-	-	-	-	-	-	-	-	-	-	-	-	-	-	-	-	-	-	-	-	-	-	-	-	-
27456	8275	B	Antivirogram	869	Clinical	SW32528		5.3	NA	1.3	4.0	1.0	1.3	NA	NA	-	-	-	-	-	-	-	-	-	F	-	-	-	-	-	-	-	-	-	-	-	-	-	-	-	-	-	-	-	-	-	-	-	-
27457	8276	B	Antivirogram	869	Clinical	SW32532		4.0	NA	0.5	1.2	2.4	0.7	NA	NA	-	-	-	-	-	-	-	-	-	-	-	-	-	KR	V	-	-	-	-	-	-	-	-	-	-	-	-	-	-	-	-	-	-	-
27459	8278	B	Antivirogram	869	Clinical	SW32535		2.0	NA	1.7	0.9	1.5	0.3	NA	NA	-	-	-	-	-	-	-	-	-	-	-	-	-	-	-	-	-	-	P	-	-	-	-	-	-	-	-	-	-	-	-	-	-	-
27460	8279	B	Antivirogram	869	Clinical	SW31889		7.0	NA	1.2	4.5	2.0	0.4	NA	NA	-	-	-	-	-	-	-	-	-	-	-	S	-	R	-	-	-	-	-	-	-	-	-	-	-	-	-	-	-	-	-	I	-	-
27461	8280	B	Antivirogram	869	Clinical	SW31896		2.6	NA	1.0	2.9	1.1	0.6	NA	NA	-	-	-	-	-	-	-	-	-	I	-	A	V	-	-	E	-	-	-	-	-	-	-	-	-	-	-	-	-	-	-	I	-	-
27462	8281	B	Antivirogram	869	Clinical	SW31906		5.4	NA	1.5	2.8	2.3	0.5	NA	NA	-	-	-	-	-	-	-	-	-	-	-	-	-	R	V	-	-	-	-	-	-	-	-	-	-	-	-	-	-	-	-	I	-	-
27463	8282	B	Antivirogram	869	Clinical	SW32158		5.9	NA	1.0	3.4	2.1	0.3	NA	NA	-	-	-	-	-	-	-	-	-	I	-	A	V	-	-	E	-	-	-	-	-	-	-	-	-	-	-	-	-	-	-	-	-	-
54419	11630	B	Antivirogram	869	Lab	MM-L1		0.5	NA	NA	NA	NA	NA	NA	NA	-	-	-	-	-	-	-	-	-	-	-	-	-	-	-	-	-	-	-	-	-	-	-	-	-	-	-	-	-	-	-	-	-	-
54420	11630	B	Antivirogram	869	Lab	MM-L2		0.7	NA	NA	NA	NA	NA	NA	NA	-	-	-	-	-	-	-	-	-	-	-	-	-	-	-	-	-	-	-	-	-	-	-	-	-	-	-	-	-	-	-	-	-	-
54421	11630	B	Antivirogram	869	Lab	MM-L3		0.8	NA	NA	NA	NA	NA	NA	NA	-	-	-	-	-	-	-	-	-	-	-	-	-	-	-	-	-	-	-	-	-	-	-	-	-	-	-	-	-	-	-	-	-	-
54422	11630	B	Antivirogram	869	Lab	MM-L4		0.8	NA	NA	NA	NA	NA	NA	NA	-	-	-	-	-	-	-	-	-	-	-	-	-	-	-	-	-	-	-	-	-	-	-	-	-	-	-	-	-	-	-	-	F	-
54423	11630	B	Antivirogram	869	Lab	MM-L5		0.9	NA	NA	NA	NA	NA	NA	NA	-	-	-	-	-	-	-	-	-	I	-	-	-	-	-	-	-	-	-	-	-	-	-	-	-	-	-	-	-	-	-	-	F	-
54424	11630	B	Antivirogram	869	Lab	MM-L6		0.9	NA	NA	NA	NA	NA	NA	NA	-	-	-	-	-	-	-	-	-	I	-	-	-	-	-	-	-	-	-	-	-	-	-	-	-	-	-	-	-	-	-	-	F	-
54425	11630	B	Antivirogram	869	Lab	MM-L7		1.1	NA	NA	NA	NA	NA	NA	NA	-	-	-	-	-	-	-	-	-	-	-	-	-	-	-	-	-	-	-	-	-	-	-	-	-	-	-	-	-	-	-	-	-	-
54426	11630	B	Antivirogram	869	Lab	MM-L8		1.1	NA	NA	NA	NA	NA	NA	NA	-	-	-	-	-	-	-	-	-	-	-	-	-	-	-	-	-	-	-	-	-	-	-	-	-	-	-	-	-	-	-	-	-	-
54427	11630	B	Antivirogram	869	Lab	MM-L9		1.4	NA	NA	NA	NA	NA	NA	NA	-	-	-	-	-	-	-	-	-	-	-	-	-	-	-	-	-	-	-	-	-	-	-	-	-	-	-	-	-	-	-	-	F	-
54428	11630	B	Antivirogram	869	Lab	MM-L10		1.4	NA	NA	NA	NA	NA	NA	NA	-	-	-	-	-	-	-	-	-	I	-	-	-	-	-	-	-	-	-	-	-	-	-	-	-	-	-	-	-	-	-	-	-	-
54429	11630	B	Antivirogram	869	Lab	MM-L11		1.7	NA	NA	NA	NA	NA	NA	NA	-	-	-	-	-	-	-	-	-	-	-	-	-	-	-	-	-	-	-	-	-	-	-	-	-	-	-	-	-	-	-	-	-	-
54430	11630	B	Antivirogram	869	Lab	MM-L12		1.9	NA	NA	NA	NA	NA	NA	NA	-	-	-	-	-	-	-	-	-	I	-	-	-	-	-	-	-	-	-	-	-	-	-	-	-	-	-	-	-	-	-	-	-	-
54431	11630	B	Antivirogram	869	Lab	MM-L13		1.9	NA	NA	NA	NA	NA	NA	NA	-	-	-	-	-	-	-	-	-	-	-	-	-	-	-	-	-	-	-	-	-	-	-	-	-	-	-	-	-	-	-	-	-	-
54432	11630	B	Antivirogram	869	Lab	MM-L14		2.2	NA	NA	NA	NA	NA	NA	NA	-	-	-	-	-	-	-	-	-	-	-	-	-	-	-	-	-	-	-	-	-	-	-	-	-	-	-	-	-	-	-	-	-	-
54433	11630	B	Antivirogram	869	Lab	MM-L15		2.4	NA	NA	NA	NA	NA	NA	NA	-	-	-	-	-	-	-	-	-	-	-	-	-	-	-	-	-	-	-	-	-	-	-	-	-	-	-	-	-	-	-	-	F	-
54434	11630	B	Antivirogram	869	Lab	MM-L16		2.4	NA	NA	NA	NA	NA	NA	NA	-	-	-	-	-	-	-	-	-	I	-	-	-	-	-	-	-	-	-	-	-	-	-	-	-	-	-	-	-	-	-	-	-	-
54435	11630	B	Antivirogram	869	Lab	MM-L17		2.5	NA	NA	NA	NA	NA	NA	NA	-	-	-	-	-	-	-	-	-	-	-	-	-	-	-	-	-	-	-	-	-	-	-	-	-	-	-	-	-	-	-	-	-	-
54436	11630	B	Antivirogram	869	Lab	MM-L18		2.6	NA	NA	NA	NA	NA	NA	NA	-	-	-	-	-	-	-	-	-	-	-	-	-	-	-	-	-	-	-	-	-	-	-	-	-	-	-	-	-	-	-	-	-	-
54437	11630	B	Antivirogram	869	Lab	MM-L19		2.8	NA	NA	NA	NA	NA	NA	NA	-	-	-	-	-	-	-	-	-	-	-	-	-	-	-	-	-	-	-	-	-	-	-	-	-	-	-	-	-	-	-	I	-	-
54438	11630	B	Antivirogram	869	Lab	MM-L20		3.4	NA	NA	NA	NA	NA	NA	NA	-	-	-	-	-	-	-	-	-	-	-	-	-	-	-	-	-	-	-	-	-	-	-	-	-	-	-	-	-	-	-	-	-	-
54439	11630	B	Antivirogram	869	Lab	MM-L21		3.5	NA	NA	NA	NA	NA	NA	NA	-	-	-	-	-	-	-	-	-	-	-	-	-	-	-	-	-	-	-	-	-	-	-	-	-	-	-	-	-	-	-	-	-	-
54440	11630	B	Antivirogram	869	Lab	MM-L22		4.4	NA	NA	NA	NA	NA	NA	NA	-	-	-	-	-	-	-	-	-	I	-	-	-	-	-	-	-	-	-	-	-	-	-	-	-	-	-	-	-	-	-	-	F	-
54441	11630	B	Antivirogram	869	Lab	MM-L23		4.4	NA	NA	NA	NA	NA	NA	NA	-	-	-	-	-	-	-	-	-	-	-	-	-	-	-	-	-	-	-	-	-	-	-	-	-	-	-	-	-	-	-	-	F	-
54442	11630	B	Antivirogram	869	Lab	MM-L24		4.7	NA	NA	NA	NA	NA	NA	NA	-	-	-	-	-	-	-	-	-	I	-	-	-	-	-	-	-	-	-	-	-	-	-	-	-	-	-	-	-	-	-	I	-	-
54443	11630	B	Antivirogram	869	Lab	MM-L25		5.4	NA	NA	NA	NA	NA	NA	NA	-	-	-	-	-	-	-	-	-	-	-	-	-	-	-	-	-	-	-	-	-	-	-	-	-	-	-	-	-	-	-	-	-	-
54444	11630	B	Antivirogram	869	Lab	MM-L26		5.8	NA	NA	NA	NA	NA	NA	NA	-	-	-	-	-	-	-	-	-	-	-	-	-	-	-	-	-	-	-	-	-	-	-	-	-	-	-	-	-	-	-	I	-	-
54445	11630	B	Antivirogram	869	Lab	MM-L27		6.5	NA	NA	NA	NA	NA	NA	NA	-	-	-	-	-	-	-	-	-	I	-	-	-	-	-	-	-	-	-	-	-	-	-	-	-	-	-	-	-	-	-	-	F	-
54446	11630	B	Antivirogram	869	Lab	MM-L28		12.1	NA	NA	NA	NA	NA	NA	NA	-	-	-	-	-	-	-	-	-	-	-	-	-	-	-	-	-	-	-	-	-	-	-	-	-	-	-	-	-	-	-	-	-	-
4690	1523	B	PhenoSense	870	Clinical	CA4363		4.9	15.0	18.0	5.9	24.0	73.0	NA	NA	-	-	-	-	-	-	-	-	-	I	-	-	-	-	-	-	-	-	-	M	-	-	-	-	-	-	-	-	-	-	-	-	-	-
8248	4417	B	PhenoSense	870	Clinical	CA10834		9.8	22.0	13.0	7.1	600.0	53.0	NA	NA	-	-	-	-	-	-	-	-	-	F	-	Q	-	-	V	-	-	-	-	-	-	-	-	-	-	-	-	-	-	N	-	-	F	-
8468	4486	B	PhenoSense	870	Clinical	CA11056		1.4	11.0	17.0	4.4	26.0	20.0	NA	NA	-	-	-	-	-	-	-	-	-	-	-	-	-	-	V	-	-	H	-	I	-	-	-	-	-	-	-	-	-	-	-	-	-	-
8626	4567	B	PhenoSense	870	Clinical	CA11218		11.0	15.0	33.0	34.0	56.0	1.5	NA	NA	-	-	-	-	-	-	-	-	-	-	-	-	-	-	-	-	-	-	-	I	-	-	-	-	-	-	-	-	-	-	-	-	-	-
9564	4822	B	PhenoSense	870	Clinical	CA11881		0.4	2.2	0.8	0.5	24.0	0.8	NA	NA	-	-	-	-	-	-	-	-	-	-	-	-	-	-	V	-	-	-	-	-	-	-	-	-	-	-	-	-	-	N	-	-	-	-
9722	4867	B	PhenoSense	870	Clinical	CA12051		2.5	6.6	6.0	2.4	121.0	15.0	NA	NA	-	-	-	-	-	-	-	-	-	LV	-	-	-	-	-	-	-	-	-	-	-	-	-	-	-	-	-	-	-	N	-	-	-	-
11566	5619	B	PhenoSense	870	Clinical	CA13962		0.2	6.1	3.7	0.7	12.0	1.0	NA	NA	-	-	-	-	-	-	-	-	-	I	-	-	-	-	-	-	-	-	-	-	-	-	-	-	-	-	-	-	-	-	-	-	-	-
14982	6466	B	PhenoSense	870	Clinical	CA16245		8.7	21.0	24.0	12.0	34.0	57.0	NA	NA	-	-	-	-	-	-	-	-	-	I	-	S	IV	-	-	-	-	-	T	KR	-	-	-	-	-	-	-	-	-	-	-	-	-	-
15750	6839	B	PhenoSense	870	Clinical	CA17011		4.3	1.2	18.0	23.0	3.8	0.4	NA	NA	-	-	-	-	-	-	-	-	-	IV	-	-	-	-	-	-	-	-	-	-	-	-	-	-	-	-	-	-	-	-	-	-	-	-
41032	5319	B	PhenoSense	870	Clinical	CA24203		1.7	1.4	1.7	1.4	3.0	1.1	NA	NA	-	-	V	-	-	-	-	-	-	I	-	-	V	-	-	-	-	-	-	-	-	-	-	-	-	-	-	-	-	-	-	-	-	-
52889	4096	B	PhenoSense	870	Clinical	CA35526		0.4	NA	0.5	0.4	0.9	0.7	NA	NA	-	-	-	-	-	-	-	-	-	-	-	P	-	R	-	-	-	-	-	-	-	-	-	-	-	-	-	-	-	-	-	-	-	-
52891	4899	B	PhenoSense	870	Clinical	CA35528		3.2	NA	22.7	2.7	87.2	11.8	NA	NA	-	-	-	-	-	-	-	-	-	I	-	-	-	-	-	-	-	-	-	I	-	-	-	-	-	-	-	-	-	-	-	-	-	-
52895	5769	B	PhenoSense	870	Clinical	CA35532		2.1	NA	7.3	9.9	6.9	0.9	NA	NA	-	-	-	-	-	-	-	-	-	FI	-	-	-	-	-	-	-	-	-	-	-	-	-	-	-	-	-	-	-	-	-	-	-	-
52897	1317	B	PhenoSense	870	Clinical	CA35534		1.0	NA	87.0	16.0	297.0	71.0	NA	NA	-	-	-	-	-	-	-	-	-	F	-	-	-	-	V	-	-	-	-	AT	-	-	-	-	-	-	-	-	-	-	-	-	-	-
52905	798	B	PhenoSense	870	Clinical	CA35544		7.7	NA	69.6	39.0	110.8	11.6	NA	NA	-	-	-	-	-	-	-	-	-	I	-	-	-	-	V	-	-	-	-	I	-	-	-	-	-	-	-	-	-	-	-	-	-	-
52909	1148	B	PhenoSense	870	Clinical	CA35548		4.2	NA	25.2	25.2	53.2	33.2	NA	NA	-	-	-	-	-	-	-	-	-	I	-	-	-	-	-	-	-	-	-	-	-	-	-	-	-	-	-	-	-	-	-	I	M	Q
39378	349	B	Cell line	874	Clinical	ptAW40		NA	NA	11.4	NA	4.5	3.2	NA	NA	-	-	-	-	-	-	-	-	-	X	-	TI	-	-	-	-	-	-	-	-	-	-	-	LI	-	-	-	-	-	-	-	-	-	-
28014	8472	B	Cell line	874	Clinical	HW10_1		NA	NA	NA	NA	1.0	NA	NA	NA	-	-	-	-	-	-	-	-	-	-	-	S	-	-	V	-	-	-	-	-	-	-	-	-	-	-	-	-	-	-	-	-	-	-
28015	8473	B	Cell line	874	Clinical	HW11_1		NA	NA	NA	NA	1.0	1.0	NA	NA	-	-	-	-	-	-	-	-	-	-	-	-	-	-	-	-	-	-	-	-	-	-	-	-	-	-	-	-	-	-	-	-	-	-
28012	8480	B	Cell line	874	Clinical	HW1_1		NA	NA	NA	NA	12.0	NA	NA	NA	-	-	-	-	-	-	-	-	-	I	-	-	-	-	-	-	-	-	I	-	-	-	-	-	-	-	-	-	-	-	-	-	-	-
28013	8480	B	Cell line	874	Clinical	HW1_2		NA	NA	NA	NA	16.0	NA	NA	NA	-	-	-	-	-	-	-	G	-	I	-	-	-	-	-	-	-	-	-	-	-	-	-	-	-	-	-	-	-	-	-	-	-	-
28016	8481	B	Cell line	874	Clinical	HW2_1		NA	NA	NA	NA	10.0	9.0	NA	NA	-	-	-	-	-	-	-	-	-	I	-	-	-	-	-	-	-	-	-	R	-	-	-	-	-	-	-	-	-	-	-	-	-	-
28017	8481	B	Cell line	874	Clinical	HW2_2		NA	NA	NA	NA	31.0	41.0	NA	NA	-	-	-	-	-	-	-	-	-	I	-	-	-	-	-	-	-	-	-	R	-	-	-	-	-	-	-	-	-	-	-	-	-	-
28018	8482	B	Cell line	874	Clinical	HW3_1		NA	NA	NA	NA	9.0	11.0	NA	NA	-	-	-	-	-	-	-	-	-	-	-	-	-	-	-	-	-	-	X	-	-	-	-	-	-	-	-	-	S	-	-	-	-	-
28019	8482	B	Cell line	874	Clinical	HW3_2		NA	NA	NA	NA	13.0	7.0	NA	NA	-	-	-	-	-	-	-	-	-	I	-	-	-	-	-	-	-	-	-	-	-	-	-	I	-	-	-	-	-	-	-	-	-	-
28020	8483	B	Cell line	874	Clinical	HW4_1		NA	NA	NA	NA	2.0	1.0	NA	NA	-	-	-	-	-	-	-	-	-	-	-	-	-	-	-	-	-	-	-	-	-	-	-	-	-	-	-	-	-	-	-	I	-	-
28021	8483	B	Cell line	874	Clinical	HW4_2		NA	NA	NA	NA	13.0	15.0	NA	NA	-	-	-	-	-	-	-	-	-	I	-	-	-	-	-	-	-	-	-	-	-	-	-	-	-	-	-	-	-	-	-	I	-	-
28022	8484	B	Cell line	874	Clinical	HW5_1		NA	NA	NA	NA	9.0	3.0	NA	NA	-	-	-	-	-	-	-	-	-	-	-	-	-	-	V	-	-	-	-	-	-	-	-	I	-	-	-	-	-	-	-	-	-	-
28023	8484	B	Cell line	874	Clinical	HW5_2		NA	NA	NA	NA	22.0	13.0	NA	NA	-	-	-	-	-	-	-	-	-	-	-	-	-	-	V	-	-	-	-	-	-	-	-	I	-	-	-	-	-	-	-	-	-	-
28024	8485	B	Cell line	874	Clinical	HW6_1		NA	NA	NA	NA	1.0	1.0	NA	NA	-	-	-	-	-	-	-	-	-	-	-	-	V	-	-	E	-	-	-	-	-	-	-	-	-	-	-	-	-	-	-	-	-	-
28025	8485	B	Cell line	874	Clinical	HW6_2		NA	NA	NA	NA	1.0	1.0	NA	NA	-	-	-	-	-	-	-	-	-	-	-	-	V	-	-	-	-	-	-	-	-	-	-	-	-	-	-	-	-	-	-	-	-	-
28026	8486	B	Cell line	874	Clinical	HW7_1		NA	NA	NA	NA	9.0	1.0	NA	NA	-	-	-	-	-	-	-	-	-	I	-	-	-	-	V	-	-	-	-	-	-	-	-	-	-	-	-	-	-	-	-	-	-	-
28027	8486	B	Cell line	874	Clinical	HW7_2		NA	NA	NA	NA	30.0	24.0	NA	NA	-	-	-	-	-	-	-	-	-	I	-	-	-	-	V	-	-	-	-	-	-	-	-	-	-	-	-	-	-	-	-	-	-	-
28028	8487	CRF01_AE	Cell line	874	Clinical	HW8_1		NA	NA	NA	NA	1.0	1.0	NA	NA	-	-	-	-	-	-	-	-	-	-	-	-	V	-	-	E	-	-	-	R	-	-	-	-	-	-	-	-	-	-	-	-	-	-
28029	8487	B	Cell line	874	Clinical	HW8_2		NA	NA	NA	NA	2.0	2.0	NA	NA	-	-	-	-	-	-	-	-	-	-	-	-	-	-	-	-	-	-	-	-	-	-	-	-	-	-	-	-	-	-	-	-	S	-
28030	8488	B	Cell line	874	Clinical	HW9_1		NA	NA	NA	NA	2.0	1.0	NA	NA	-	-	-	-	-	-	-	-	-	-	-	-	-	-	V	-	-	-	I	-	-	-	-	-	-	-	-	-	-	-	-	-	-	-
29039	8928	B	PhenoSense	893	Clinical	NP_1		1.9	NA	2.8	NA	160.4	9.6	NA	NA	-	-	-	-	-	-	-	-	-	V	-	-	-	-	-	-	-	-	-	-	-	-	-	-	-	-	-	-	-	N	-	-	-	-
29040	8929	B	PhenoSense	893	Clinical	NP_2		1.3	NA	3.2	NA	74.0	7.1	NA	NA	-	-	-	-	-	-	-	-	-	-	-	-	-	-	-	-	-	-	-	-	-	-	-	-	-	-	-	-	-	N	-	-	-	-
29041	8930	B	PhenoSense	893	Clinical	NP_3		1.1	NA	2.6	NA	124.0	4.4	NA	NA	-	-	-	-	-	-	-	-	-	-	-	-	-	-	-	-	-	-	-	-	-	-	-	-	-	-	-	-	-	N	-	-	-	-
29042	8931	B	PhenoSense	893	Clinical	NP_4		2.0	NA	5.3	NA	57.0	9.3	NA	NA	-	-	-	-	-	-	-	-	-	-	-	-	-	-	-	-	-	-	-	-	-	-	-	-	-	-	-	-	-	N	-	-	-	-
29043	8932	B	PhenoSense	893	Clinical	NP_5		11.4	NA	1.1	NA	109.0	6.1	NA	NA	-	-	-	-	-	-	-	-	-	F	-	-	-	-	-	-	-	-	-	-	-	-	-	-	-	-	-	-	-	N	-	-	F	-
29044	8933	B	PhenoSense	893	Clinical	NP_6		3.7	NA	3.9	NA	171.4	38.1	NA	NA	-	-	-	-	-	-	-	-	-	F	-	-	-	-	-	-	-	-	-	-	-	-	-	-	-	-	-	-	-	N	-	-	-	-
29045	8934	B	PhenoSense	893	Clinical	NP_7		0.4	NA	1.3	NA	32.8	3.7	NA	NA	-	-	-	-	-	-	-	-	-	-	-	-	-	-	-	-	-	-	-	-	-	-	-	-	-	-	-	-	-	N	-	-	-	-
29046	8935	B	PhenoSense	893	Clinical	NP_8		2.7	NA	5.2	NA	140.1	21.0	NA	NA	-	-	-	-	-	-	-	-	-	F	-	-	-	-	-	-	-	-	-	-	-	-	-	-	-	-	-	-	-	N	-	-	-	-
29047	8936	B	PhenoSense	893	Clinical	NP_9		1.5	NA	5.8	NA	219.0	24.0	NA	NA	-	-	-	-	-	-	-	-	-	-	-	-	-	-	-	-	-	-	-	-	-	-	-	-	-	-	-	-	-	N	-	-	-	-
29048	8937	B	PhenoSense	893	Clinical	NP_10		2.3	NA	8.4	NA	550.0	72.0	NA	NA	-	-	-	-	-	-	-	-	-	-	-	-	-	-	-	-	-	-	-	R	-	-	-	-	-	-	-	-	-	N	-	-	-	-
29049	8938	B	PhenoSense	893	Clinical	NP_11		1.2	NA	1.7	NA	47.0	5.0	NA	NA	-	-	-	-	-	-	-	-	-	F	-	-	V	-	-	-	-	-	T	-	-	-	-	-	-	-	-	-	-	N	-	-	-	-
29050	8939	B	PhenoSense	893	Clinical	NP_12		1.0	NA	2.3	NA	67.0	3.9	NA	NA	-	-	-	-	-	-	-	-	-	-	-	-	-	-	-	-	-	-	-	-	-	-	-	-	-	-	-	-	-	N	-	-	-	-
29051	8940	B	PhenoSense	893	Clinical	NP_13		28.0	NA	6.8	NA	550.0	45.0	NA	NA	-	-	-	-	-	-	-	-	-	F	-	-	-	-	-	-	-	-	-	T	-	-	-	-	-	-	-	-	-	N	-	-	F	-
29052	8941	B	PhenoSense	893	Clinical	NP_14		1.3	NA	3.5	NA	74.0	5.2	NA	NA	-	-	-	-	-	-	-	-	-	-	-	-	-	-	-	-	-	-	-	-	-	-	-	-	-	-	-	-	-	N	-	-	F	-
29053	8942	B	PhenoSense	893	Clinical	NP_15		2.2	NA	12.0	NA	140.0	46.0	NA	NA	-	-	-	-	-	-	-	-	-	-	-	-	-	-	-	-	-	-	-	-	-	-	-	-	-	-	-	-	-	N	-	-	-	-
29054	8943	B	PhenoSense	893	Clinical	NP_16		130.0	NA	25.0	NA	550.0	290.0	NA	NA	-	-	-	-	-	-	-	-	-	F	-	-	-	-	-	-	-	-	-	R	-	-	-	-	-	-	-	-	-	N	-	I	-	-
38708	9150	B	PhenoSense	906	Clinical	DK-125		17.0	NA	51.0	67.0	96.0	2.4	NA	NA	-	-	-	-	-	-	-	-	-	I	-	-	-	-	-	-	-	-	-	-	-	-	-	-	-	-	-	-	-	-	-	-	-	-
38710	9151	B	Antivirogram	906	Clinical	DK-243		NA	NA	0.3	0.7	10.7	0.1	NA	NA	-	-	-	-	-	-	-	-	-	-	-	-	-	-	-	-	-	-	-	-	-	-	-	-	-	-	-	-	-	N	-	-	-	-
38712	9152	B	PhenoSense	906	Clinical	DK-284		0.6	NA	0.8	0.6	1.2	0.5	NA	NA	-	-	-	-	-	-	-	-	-	-	-	-	V	-	-	-	-	-	-	-	-	-	-	-	-	-	-	-	-	-	-	-	-	-
38714	9153	B	PhenoSense	906	Clinical	DK-294		0.8	NA	1.1	1.1	1.1	1.1	NA	NA	-	-	-	-	-	-	-	-	-	-	-	-	-	-	V	-	-	-	-	-	-	-	-	-	-	-	-	-	-	-	-	-	-	-
38716	9154	B	Antivirogram	906	Clinical	DK-354		NA	NA	0.6	0.7	1.2	0.8	NA	NA	-	-	-	-	-	-	-	-	-	-	-	-	V	-	-	-	-	-	-	-	-	-	-	-	-	-	-	-	-	-	-	-	-	-
38718	9155	B	Antivirogram	906	Clinical	DK-404		NA	NA	9.7	1.6	17.3	1.4	NA	NA	-	-	-	-	-	-	-	-	-	-	-	-	-	-	-	-	-	-	-	-	-	-	-	-	-	-	-	-	-	-	-	-	-	-
38720	9156	B	PhenoSense	906	Clinical	DK-505		0.7	NA	11.0	3.4	6.2	1.6	NA	NA	-	-	-	-	-	-	-	-	-	I	-	-	-	-	-	-	-	-	-	-	-	-	-	I	-	-	-	-	-	-	-	-	-	-
38722	9157	B	PhenoSense	906	Clinical	DK-594		2.2	NA	17.0	3.7	43.0	6.7	NA	NA	-	-	-	-	-	-	-	-	-	LI	-	-	-	-	-	-	-	-	-	X	-	-	-	-	-	-	-	-	-	-	-	-	-	-
38724	9158	B	Antivirogram	906	Clinical	DK-623		NA	NA	1.6	0.8	31.4	1.6	NA	NA	-	-	-	-	-	-	-	-	-	-	-	K	V	-	-	-	-	-	I	-	-	-	-	-	-	-	-	-	-	N	-	-	-	-
38726	9159	B	Antivirogram	906	Clinical	DK-654		NA	NA	11.8	15.3	25.3	2.9	NA	NA	-	-	-	-	-	-	-	-	-	I	-	-	-	-	-	-	-	-	-	-	-	-	-	-	-	-	-	-	-	-	-	-	-	-
38728	9160	B	Antivirogram	906	Clinical	DK-714		NA	NA	5.8	4.6	4.2	0.4	NA	NA	-	-	-	-	-	-	-	-	-	F	-	-	-	R	V	-	-	-	-	-	-	-	-	-	-	-	-	-	-	-	-	I	-	-
38730	9161	B	PhenoSense	906	Clinical	DK-815		4.0	NA	22.0	34.0	54.0	27.0	NA	NA	-	-	-	-	-	-	-	-	-	I	-	-	-	-	-	-	-	-	-	R	-	-	-	-	-	-	-	-	-	-	-	-	-	-
38732	9162	B	Antivirogram	906	Clinical	DK-873		NA	NA	0.8	0.7	14.8	0.3	NA	NA	-	-	-	-	-	-	-	-	-	-	-	-	-	-	-	-	-	-	-	-	-	-	-	-	-	-	-	-	-	N	-	-	-	-
38734	9163	B	Antivirogram	906	Clinical	DK-923		NA	NA	18.6	14.0	6.9	0.7	NA	NA	-	-	-	-	-	-	-	-	-	I	-	-	-	-	-	-	-	-	-	I	-	-	-	-	-	-	-	-	-	-	-	-	-	-
38736	9164	B	Antivirogram	906	Clinical	DK-933		NA	NA	6.9	7.6	8.4	1.1	NA	NA	-	-	-	-	-	-	-	-	-	I	-	-	-	-	-	-	-	-	-	-	-	-	-	I	-	-	-	-	-	-	-	-	-	-
38738	9165	B	PhenoSense	906	Clinical	DK-974		0.5	NA	0.9	0.7	1.1	0.6	NA	NA	-	-	-	-	-	-	-	-	-	LI	-	-	-	-	V	-	-	-	-	-	-	-	-	-	-	-	-	-	-	-	-	-	-	-
38740	9166	B	Antivirogram	906	Clinical	DK-1014		NA	NA	1.5	0.8	1.2	1.4	NA	NA	-	-	-	-	-	-	-	-	-	-	-	-	-	R	V	-	-	-	-	-	-	-	-	-	-	-	-	-	-	-	-	-	-	-
38742	9167	B	PhenoSense	906	Clinical	DK-1115		7.0	NA	25.0	14.0	31.0	4.0	NA	NA	-	-	-	-	-	-	-	-	-	I	-	-	-	-	-	-	-	-	-	-	-	-	-	-	-	-	-	-	-	-	-	-	-	-
38744	9168	B	Antivirogram	906	Clinical	DK-1324		NA	NA	1.1	0.7	3.6	0.7	NA	NA	-	-	-	-	-	-	-	-	-	-	-	-	-	-	-	-	-	-	-	-	-	-	-	-	-	-	-	-	-	-	-	-	-	-
38746	9169	B	Antivirogram	906	Clinical	DK-1543		NA	NA	1.7	1.2	3.5	0.6	NA	NA	-	-	-	-	-	-	-	-	-	-	-	-	-	-	-	-	-	-	-	T	-	-	-	I	-	-	-	-	-	-	-	-	-	-
38748	9170	B	PhenoSense	906	Clinical	DK-1584		0.6	NA	1.3	0.7	21.0	0.4	NA	NA	-	-	-	-	-	-	-	-	-	-	-	-	-	-	-	-	-	-	-	-	-	-	-	-	-	-	-	-	-	N	-	-	-	-
38750	9171	B	Antivirogram	906	Clinical	DK-1704		NA	NA	11.6	6.2	13.5	0.3	NA	NA	-	-	-	-	-	-	-	-	-	-	-	-	-	-	-	-	-	-	-	-	-	-	-	-	-	-	-	-	-	-	-	-	-	-
38752	9172	B	PhenoSense	906	Clinical	DK-1884		0.8	NA	0.9	0.8	1.3	1.5	NA	NA	-	-	-	-	-	-	-	-	-	I	-	-	V	-	V	-	-	-	-	-	-	-	-	-	-	-	-	-	-	-	-	-	-	-
38754	9173	B	PhenoSense	906	Clinical	DK-1894		6.5	NA	43.0	28.0	74.0	57.0	NA	NA	-	-	-	-	-	-	-	-	-	I	-	-	-	-	V	-	-	-	-	M	-	-	-	-	-	-	-	-	-	-	-	-	-	-
38756	9174	B	PhenoSense	906	Clinical	DK-2105		0.7	NA	1.2	0.9	1.5	1.0	NA	NA	-	-	-	-	-	-	-	-	-	-	-	-	V	-	IV	A	-	-	-	-	-	-	-	-	-	-	-	-	-	-	-	-	-	-
38758	9175	B	PhenoSense	906	Clinical	DK-2194		0.9	NA	1.1	1.1	1.4	0.8	NA	NA	-	-	-	-	-	-	-	-	-	-	-	-	IV	KR	-	-	-	-	-	-	-	-	-	-	-	-	-	-	-	-	-	-	-	-
38760	9176	B	Antivirogram	906	Clinical	DK-2304		NA	NA	2.1	0.7	1.3	8.9	NA	NA	-	-	-	-	-	-	-	-	-	I	-	-	-	-	-	-	-	-	-	-	-	-	-	-	-	-	-	-	-	DG	-	-	-	-
38762	9177	B	Antivirogram	906	Clinical	DK-2314		0.6	NA	15.7	0.7	54.2	3.4	NA	NA	-	-	-	-	-	-	-	-	-	IM	-	-	V	-	-	-	-	H	-	-	-	-	-	-	-	-	-	-	-	-	-	-	-	-
38764	9178	B	PhenoSense	906	Clinical	DK-2405		1.0	NA	2.3	1.5	2.9	1.1	NA	NA	-	-	-	-	-	-	-	-	-	-	-	-	-	-	-	-	-	-	-	-	-	-	-	-	-	-	-	-	-	-	-	-	-	-
38766	9179	B	PhenoSense	906	Clinical	DK-2415		0.7	NA	3.4	4.2	6.7	0.4	NA	NA	-	-	-	-	-	-	-	-	-	-	-	-	V	-	-	-	-	H	-	I	-	-	-	-	-	-	-	-	-	-	-	-	-	-
38768	9180	B	PhenoSense	906	Clinical	DK-2715		2.0	NA	20.0	22.0	53.0	7.6	NA	NA	-	-	-	-	-	-	-	-	-	I	-	-	V	-	-	-	-	-	-	-	-	-	-	-	-	-	-	-	-	-	-	-	F	-
38770	9181	B	Antivirogram	906	Clinical	DK-2833		NA	NA	1.5	1.0	1.1	0.7	NA	NA	-	-	-	-	-	-	-	-	-	-	-	-	V	-	-	-	-	-	-	-	-	-	-	-	-	-	-	-	-	-	-	-	-	-
38772	9182	B	PhenoSense	906	Clinical	DK-3015		2.8	NA	11.0	16.0	23.0	4.7	NA	NA	-	-	-	-	-	-	-	-	-	LF	-	-	-	-	-	-	-	-	-	-	-	-	-	-	-	-	-	-	-	-	-	-	LI	-
38774	9183	B	PhenoSense	906	Clinical	DK-3025		3.1	NA	14.0	18.0	39.0	5.9	NA	NA	-	-	-	-	-	-	-	-	-	V	-	-	-	-	-	-	-	-	-	R	-	-	-	-	-	-	-	-	-	-	-	-	-	-
38776	9184	B	Antivirogram	906	Clinical	DK-3083		NA	NA	2.0	0.7	2.0	0.8	NA	NA	-	-	-	-	-	-	-	-	-	-	-	-	-	-	-	-	-	-	-	-	-	-	-	-	-	-	-	-	-	-	-	-	-	-
38778	9185	B	Antivirogram	906	Clinical	DK-3133		NA	NA	7.4	4.6	2.7	2.8	NA	NA	-	-	-	-	-	-	-	-	-	-	-	-	-	-	-	-	-	-	-	-	-	-	-	-	-	-	-	-	-	-	-	-	-	-
38780	9186	B	Antivirogram	906	Clinical	DK-3143		NA	NA	1.7	0.7	54.2	1.9	NA	NA	-	-	-	-	-	-	-	-	-	-	-	-	V	-	-	-	-	-	V	-	-	-	-	-	-	-	-	-	-	N	-	-	I	-
38782	9187	B	PhenoSense	906	Clinical	DK-3184		12.0	NA	40.0	41.0	31.0	5.9	NA	NA	-	-	-	-	-	-	-	-	-	I	-	-	-	-	V	-	-	-	-	-	-	-	-	I	-	-	-	-	-	-	-	-	-	-
38784	9188	B	Antivirogram	906	Clinical	DK-3443		NA	NA	0.9	0.9	1.7	0.8	NA	NA	-	-	-	-	-	-	-	-	-	-	-	-	-	-	-	-	-	-	-	-	-	-	-	-	-	-	-	-	-	-	-	-	-	-
38786	9189	B	PhenoSense	906	Clinical	DK-3484		0.6	NA	0.9	0.5	1.5	0.5	NA	NA	-	-	-	-	-	-	-	-	-	I	-	-	IV	-	-	-	-	-	-	-	-	-	-	-	-	-	-	-	-	-	-	-	-	-
38788	9190	B	PhenoSense	906	Clinical	DK-3494		1.3	NA	26.0	20.0	34.0	181.0	NA	NA	-	-	-	-	-	-	-	-	-	I	-	-	-	-	-	-	-	-	-	-	-	-	-	-	-	-	-	-	-	-	-	-	-	-
38790	9191	B	Antivirogram	906	Clinical	DK-3604		NA	NA	6.0	2.3	7.3	24.4	NA	NA	-	-	-	-	-	-	-	-	-	I	-	-	-	-	-	-	-	-	-	-	-	-	-	-	-	-	-	-	-	-	-	-	-	-
38792	9192	B	PhenoSense	906	Clinical	DK-3705		2.7	NA	11.0	12.0	30.0	7.4	NA	NA	-	-	-	-	-	-	-	-	-	I	-	-	-	-	-	-	-	-	R	-	-	-	-	-	-	-	-	-	-	-	-	-	-	-
38794	9193	B	PhenoSense	906	Clinical	DK-3794		3.5	NA	7.7	13.0	7.0	14.0	NA	NA	-	-	-	-	-	-	-	-	-	I	-	-	-	-	V	-	-	-	-	-	-	-	-	-	-	-	-	-	-	-	-	-	-	-
38796	9194	B	Antivirogram	906	Clinical	DK-3823		NA	NA	9.8	4.2	6.0	0.1	NA	NA	-	-	-	-	-	-	-	-	-	I	-	K	-	-	V	-	-	-	-	-	-	-	-	-	-	-	-	-	-	-	-	-	-	-
38798	9195	B	Antivirogram	906	Clinical	DK-3914		NA	NA	0.8	0.7	2.3	1.2	NA	NA	-	-	-	-	-	-	-	-	-	-	-	-	V	-	V	-	-	-	-	-	-	-	-	-	-	-	-	-	-	-	-	-	-	-
38800	9196	B	PhenoSense	906	Clinical	DK-4094		8.2	NA	41.0	64.0	53.0	9.1	NA	NA	-	-	-	-	-	-	-	-	-	VF	-	-	-	-	-	-	-	-	-	-	-	-	-	-	-	-	-	-	-	-	-	-	-	-
38802	9197	B	Antivirogram	906	Clinical	DK-4214		NA	NA	1.7	1.3	1.8	0.4	NA	NA	-	-	-	-	-	-	-	-	-	-	-	-	-	-	-	-	-	-	-	-	-	-	-	-	-	-	-	-	-	-	-	-	-	-
38804	9198	B	Antivirogram	906	Clinical	DK-4224		NA	NA	3.0	1.6	1.9	1.0	NA	NA	-	-	-	-	-	-	-	-	-	-	-	-	V	-	-	-	-	-	-	-	-	-	-	-	-	-	-	-	-	-	-	-	-	-
38806	9199	B	PhenoSense	906	Clinical	DK-4305		1.6	NA	19.0	17.0	19.0	1.8	NA	NA	-	-	-	-	-	-	-	-	-	I	-	-	-	R	-	-	-	-	-	-	-	-	-	I	-	-	-	-	-	-	-	-	-	-
38808	9200	B	PhenoSense	906	Clinical	DK-4315		1.6	NA	11.0	1.9	45.0	10.0	NA	NA	-	-	-	-	-	-	-	-	-	I	-	-	-	-	-	-	-	-	-	I	-	-	-	-	-	-	-	-	-	-	-	-	-	-
38810	9201	B	Antivirogram	906	Clinical	DK-4433		NA	NA	4.6	8.4	7.7	1.2	NA	NA	-	-	-	-	-	-	-	-	-	I	-	P	-	R	-	-	-	-	-	-	-	-	-	-	-	-	-	-	-	-	-	-	-	-
38812	9202	B	PhenoSense	906	Clinical	DK-4784		3.2	NA	16.0	96.0	96.0	265.0	NA	NA	-	-	-	-	-	-	-	-	-	IF	-	-	-	-	-	-	-	-	-	R	-	-	-	I	-	-	-	-	-	-	-	-	I	-
38814	9203	B	Antivirogram	906	Clinical	DK-4904		NA	NA	1.6	1.0	21.6	1.3	NA	NA	-	-	-	-	-	-	-	-	-	-	-	-	-	-	-	-	-	-	-	-	-	-	-	-	-	-	-	-	-	DN	-	-	-	-
38816	9204	B	Antivirogram	906	Clinical	DK-5043		NA	NA	0.4	0.9	2.2	0.9	NA	NA	-	-	-	-	-	-	-	-	-	-	-	-	-	-	-	-	-	-	-	-	-	-	-	-	-	-	-	-	-	-	-	-	-	-
38818	9205	B	PhenoSense	906	Clinical	DK-5084		2.7	NA	8.4	3.2	26.0	18.0	NA	NA	-	-	-	-	-	-	-	-	-	I	-	A	-	-	-	-	-	-	LI	X	-	-	-	-	-	-	-	-	-	-	-	-	-	-
38820	9206	B	Antivirogram	906	Clinical	DK-5204		3.3	NA	12.6	2.5	33.5	32.4	NA	NA	-	-	-	-	-	-	-	-	-	F	-	-	-	-	-	-	-	-	-	-	-	-	-	-	-	-	-	-	-	-	-	-	-	-
38822	9207	B	PhenoSense	906	Clinical	DK-5394		1.4	NA	2.8	1.7	4.4	0.9	NA	NA	-	-	-	-	-	-	-	-	-	R	-	-	-	-	-	-	-	-	-	-	-	-	-	-	-	-	-	-	-	-	-	-	-	-
38824	9208	B	Antivirogram	906	Clinical	DK-5454		NA	NA	1.9	1.2	36.4	1.6	NA	NA	-	-	-	-	-	-	-	-	-	LF	-	-	-	-	-	-	-	-	-	-	-	-	-	-	-	-	-	-	-	N	TP	-	-	-
38826	9209	B	PhenoSense	906	Clinical	DK-5605		1.4	NA	4.6	1.1	10.0	0.9	NA	NA	-	-	-	-	-	-	-	-	-	R	-	-	-	-	-	-	-	-	-	-	-	-	-	-	-	-	-	-	-	-	-	-	-	-
38828	9210	B	PhenoSense	906	Clinical	DK-5615		5.8	NA	7.4	7.0	6.1	1.3	NA	NA	-	-	-	-	-	-	-	-	-	I	-	-	-	-	V	-	-	-	I	-	-	-	-	I	-	-	-	-	-	-	-	-	-	-
38830	9211	B	Antivirogram	906	Clinical	DK-5673		NA	NA	0.9	1.0	3.4	1.2	NA	NA	-	-	-	-	-	-	-	-	-	-	-	-	-	-	-	-	-	-	-	-	-	-	-	-	-	-	-	-	-	-	-	-	-	-
38832	9212	B	Antivirogram	906	Clinical	DK-5723		NA	NA	1.3	1.1	3.3	0.8	NA	NA	-	-	-	-	-	-	-	-	-	-	-	-	V	-	-	-	-	-	-	-	-	-	-	-	-	-	-	-	-	-	-	-	-	-
38834	9213	B	Antivirogram	906	Clinical	DK-5814		NA	NA	10.9	2.7	42.9	38.5	NA	NA	-	-	-	-	-	-	-	-	-	I	-	-	-	-	-	-	-	-	-	-	-	-	-	-	-	-	-	-	-	-	-	-	-	-
38836	9214	B	PhenoSense	906	Clinical	DK-5915		3.5	NA	11.0	6.4	35.0	31.0	NA	NA	-	-	-	-	-	-	-	-	-	I	-	-	V	-	-	-	-	-	I	-	-	-	-	LS	-	-	-	-	-	-	-	-	-	-
38838	9215	B	Antivirogram	906	Clinical	DK-5973		NA	NA	26.0	26.0	49.7	4.6	NA	NA	-	-	-	-	-	-	-	-	-	F	-	-	-	-	-	-	-	-	-	-	-	-	-	-	-	-	-	-	-	-	-	-	-	-
38840	9216	B	Antivirogram	906	Clinical	DK-6033		NA	NA	1.7	1.2	3.6	1.8	NA	NA	-	-	-	-	-	-	-	-	-	-	-	-	-	-	-	-	-	-	-	-	-	-	-	-	-	-	-	-	-	-	-	-	-	-
38842	9217	B	Antivirogram	906	Clinical	DK-6114		NA	NA	1.2	0.7	0.8	0.1	NA	NA	-	-	-	-	-	-	-	-	-	-	-	-	-	-	-	-	-	-	-	-	-	-	-	-	-	-	-	-	-	-	-	-	-	-
38844	9218	B	PhenoSense	906	Clinical	DK-6215		1.8	NA	3.7	2.3	15.0	6.2	NA	NA	-	-	-	-	-	-	-	-	-	-	-	-	-	R	-	-	-	-	T	M	-	-	-	-	-	-	-	-	-	-	-	-	-	-
38846	9219	B	PhenoSense	906	Clinical	DK-6225		2.8	NA	15.0	16.0	27.0	8.8	NA	NA	-	-	-	-	-	-	-	-	-	I	-	TP	-	KR	IV	-	-	-	-	I	-	-	-	-	-	-	-	-	-	-	-	-	LV	-
38848	9220	B	Antivirogram	906	Clinical	DK-6273		NA	NA	4.1	0.7	11.6	1.7	NA	NA	-	-	-	-	-	-	-	-	-	-	-	-	-	-	-	-	-	-	-	-	-	-	-	-	-	-	-	-	-	-	-	-	-	-
38850	9221	B	Antivirogram	906	Clinical	DK-6333		1.0	NA	10.2	5.2	7.4	1.5	NA	NA	-	-	-	-	-	-	-	-	-	F	-	-	-	-	-	-	-	-	-	-	-	-	-	-	-	-	-	-	-	-	-	I	-	-
38852	9222	B	PhenoSense	906	Clinical	DK-6384		1.2	NA	6.4	1.8	7.9	4.5	NA	NA	-	-	-	-	-	-	-	-	-	VI	-	-	-	-	IV	-	-	-	-	-	-	-	-	-	-	-	-	-	-	-	-	-	-	-
38854	9223	B	PhenoSense	906	Clinical	DK-6684		2.0	NA	9.8	3.6	19.0	8.2	NA	NA	-	-	-	-	-	-	-	-	-	I	-	-	-	-	-	-	-	-	-	-	-	-	-	-	-	-	-	-	-	-	-	-	-	-
38856	9224	B	PhenoSense	906	Clinical	DK-6694		3.6	NA	8.1	6.1	27.0	23.0	NA	NA	-	-	-	-	-	-	-	-	-	I	-	P	V	R	-	-	-	-	-	-	-	-	-	-	-	-	-	-	-	-	-	-	-	-
38858	9225	B	Antivirogram	906	Clinical	DK-6804		NA	NA	4.0	2.7	9.9	3.1	NA	NA	-	-	-	-	-	-	-	-	-	I	-	-	IV	-	-	-	-	-	-	-	-	-	-	-	-	-	-	-	-	-	-	-	-	-
38860	9226	B	PhenoSense	906	Clinical	DK-6905		3.6	NA	18.0	44.0	21.0	6.2	NA	NA	-	-	-	-	-	-	-	-	-	I	-	D	-	R	V	-	-	-	-	R	-	-	-	I	-	-	-	-	-	-	-	-	-	-
38862	9227	B	PhenoSense	906	Clinical	DK-6994		0.8	NA	1.1	0.8	1.9	1.1	NA	NA	-	-	-	-	-	-	-	-	-	-	-	-	-	-	-	-	-	-	-	-	-	-	-	-	-	-	-	-	-	-	-	-	-	-
38864	9228	B	PhenoSense	906	Clinical	DK-7205		5.2	NA	73.0	39.0	58.0	155.0	NA	NA	-	-	-	-	-	-	-	-	-	I	-	P	-	R	-	-	-	R	-	I	-	-	-	I	-	-	-	-	-	-	-	-	-	-
38866	9229	B	PhenoSense	906	Clinical	DK-7294		0.7	NA	1.0	0.8	1.5	0.9	NA	NA	-	-	-	-	-	-	-	-	-	-	-	-	-	-	-	-	-	-	-	-	-	-	-	-	-	-	-	-	-	-	-	-	-	-
38868	9230	B	Antivirogram	906	Clinical	DK-7354		NA	NA	2.0	1.0	1.8	2.1	NA	NA	-	-	-	-	-	-	-	-	-	V	-	-	-	R	-	-	-	-	-	-	-	-	-	-	-	-	-	-	-	-	-	-	-	-
38870	9231	B	Antivirogram	906	Clinical	DK-7414		NA	NA	0.5	0.7	20.4	0.2	NA	NA	-	-	-	-	-	-	-	-	-	-	-	-	V	-	-	-	-	-	-	-	-	-	-	-	-	-	-	-	-	N	-	-	-	-
38872	9232	B	PhenoSense	906	Clinical	DK-7505		6.0	NA	22.0	33.0	43.0	7.1	NA	NA	-	-	-	-	-	-	-	-	-	I	-	-	-	-	-	-	-	-	-	R	-	-	-	-	-	-	-	-	-	-	-	-	-	-
38874	9233	B	PhenoSense	906	Clinical	DK-7515		1.2	NA	1.5	1.3	3.1	1.2	NA	NA	-	-	-	-	-	-	-	-	-	-	-	-	-	-	-	-	-	-	-	-	-	-	-	-	-	-	-	-	-	-	-	-	-	-
38876	9234	B	Antivirogram	906	Clinical	DK-7623		NA	NA	7.1	2.3	7.2	0.9	NA	NA	-	-	-	-	-	-	-	-	-	I	-	-	-	-	-	-	-	-	-	-	-	-	-	-	-	-	-	-	-	-	-	-	-	-
38878	9235	B	PhenoSense	906	Clinical	DK-7815		49.0	NA	44.0	57.0	158.0	458.0	NA	NA	-	-	-	-	-	-	-	-	-	VI	-	-	V	KR	-	-	-	-	-	KR	-	-	-	-	-	-	-	-	-	-	-	-	F	-
38880	9236	B	Antivirogram	906	Clinical	DK-7933		NA	NA	0.9	0.8	1.1	0.4	NA	NA	-	-	-	-	-	-	-	-	-	-	-	-	-	R	V	-	-	-	-	T	-	-	-	-	-	-	-	-	-	-	-	I	-	-
38882	9237	B	PhenoSense	906	Clinical	DK-7974		11.0	NA	58.0	34.0	131.0	545.5	NA	NA	-	-	-	-	-	-	-	-	-	I	-	-	-	-	-	-	-	-	T	R	-	-	-	-	-	-	-	-	-	-	-	-	-	-
38884	9238	B	PhenoSense	906	Clinical	DK-7984		29.0	NA	6.6	4.2	23.0	24.0	NA	NA	-	-	-	-	-	-	-	-	-	LI	-	-	V	-	-	-	-	-	I	-	-	-	-	-	-	-	-	-	-	-	-	-	F	-
38886	9239	B	PhenoSense	906	Clinical	DK-8125		10.0	NA	40.0	53.0	92.0	382.0	NA	NA	-	-	-	-	-	-	-	-	-	I	-	-	-	-	IV	-	-	-	V	M	-	-	-	-	-	-	-	-	-	-	-	-	-	-
38888	9240	B	PhenoSense	906	Clinical	DK-8284		4.7	NA	34.0	7.1	101.0	19.0	NA	NA	-	-	-	-	-	-	-	-	-	I	-	-	V	-	-	-	-	-	I	-	-	-	-	-	-	-	-	-	-	-	-	-	-	-
38890	9241	B	Antivirogram	906	Clinical	DK-8404		NA	NA	7.6	2.5	8.9	13.8	NA	NA	-	-	-	-	-	-	-	-	-	I	-	-	-	-	-	-	-	-	-	-	-	-	-	-	-	-	-	-	-	-	-	-	-	-
38892	9242	B	Antivirogram	906	Clinical	DK-8594		1.9	NA	6.5	1.7	10.0	2.5	NA	NA	-	-	-	-	-	-	-	-	-	I	-	-	V	-	V	-	-	-	-	-	-	-	-	-	-	-	-	-	-	-	-	-	-	-
38894	9243	B	Antivirogram	906	Clinical	DK-8654		NA	NA	0.8	0.7	0.8	0.7	NA	NA	-	-	-	-	-	-	-	-	-	-	-	-	-	-	-	-	-	-	-	-	-	-	-	-	-	-	-	-	-	-	-	-	-	-
38896	9244	B	Antivirogram	906	Clinical	DK-8704		NA	NA	2.5	0.8	54.2	2.1	NA	NA	-	-	-	-	-	-	-	-	-	-	-	-	V	-	-	-	-	-	-	-	-	-	-	-	-	-	-	-	-	N	-	-	-	-
38898	9245	B	Antivirogram	906	Clinical	DK-8714		NA	NA	0.5	0.7	0.5	0.8	NA	NA	-	-	-	-	-	-	-	-	-	LI	-	-	-	-	-	-	-	-	-	-	-	-	-	-	-	-	-	-	-	-	-	-	-	-
38900	9246	B	PhenoSense	906	Clinical	DK-8805		6.8	NA	171.4	63.0	121.0	461.5	NA	NA	-	-	-	-	-	-	-	-	-	I	-	-	-	-	-	-	-	-	-	-	-	-	-	-	-	-	-	-	-	-	-	-	-	-
38902	9247	B	Antivirogram	906	Clinical	DK-8873		NA	NA	0.8	0.7	20.9	0.5	NA	NA	-	-	-	-	-	-	-	-	-	I	-	-	-	-	-	-	-	-	-	-	-	-	-	-	-	-	-	-	-	N	-	-	-	-
38904	9248	B	Antivirogram	906	Clinical	DK-8923		NA	NA	4.6	2.4	7.7	0.9	NA	NA	-	-	-	-	-	-	-	-	-	-	-	S	-	-	-	-	-	-	I	-	-	-	-	-	-	-	-	-	-	-	-	-	I	-
38906	9249	B	Antivirogram	906	Clinical	DK-9014		NA	NA	20.3	4.5	20.0	0.5	NA	NA	-	-	-	-	-	-	-	-	-	IV	-	-	-	-	-	-	-	-	-	-	-	-	-	-	-	-	-	-	-	-	-	VI	-	-
38908	9250	B	PhenoSense	906	Clinical	DK-9105		0.7	NA	1.0	0.7	1.7	0.7	NA	NA	-	-	-	-	-	-	-	-	-	LR	-	-	-	-	-	-	-	-	I	-	-	-	-	-	-	-	-	-	-	-	-	-	-	-
38910	9251	B	PhenoSense	906	Clinical	DK-9115		1.9	NA	10.0	14.0	11.0	4.6	NA	NA	-	-	-	-	-	-	-	-	-	I	-	-	-	R	-	-	-	-	-	-	-	-	-	-	-	-	-	-	-	-	-	-	-	-
38912	9252	B	Antivirogram	906	Clinical	DK-9233		NA	NA	8.2	1.1	42.8	1.5	NA	NA	-	-	-	-	-	-	-	-	-	I	-	-	-	-	V	-	-	H	-	I	-	-	-	-	-	-	-	-	-	-	-	-	-	-
38914	9253	B	Antivirogram	906	Clinical	DK-9314		NA	NA	7.6	1.4	19.5	2.6	NA	NA	-	-	-	-	-	-	-	-	-	I	-	-	-	-	-	-	-	-	-	-	-	-	-	-	-	-	-	-	-	-	-	-	-	-
38916	9254	B	Antivirogram	906	Clinical	DK-9324		NA	NA	1.0	1.0	1.2	0.8	NA	NA	-	-	-	-	-	-	-	-	-	-	-	-	-	-	-	-	-	-	-	-	-	-	-	-	-	-	-	-	-	-	-	-	-	-
38918	9255	B	PhenoSense	906	Clinical	DK-9415		1.3	NA	1.8	2.8	2.3	1.8	3.3	2.0	-	-	-	-	-	-	-	-	-	LI	-	-	-	-	V	GE	-	-	-	R	-	-	-	-	-	-	-	-	-	-	-	-	-	-
38920	9256	B	Antivirogram	906	Clinical	DK-9473		NA	NA	2.2	1.4	4.4	0.8	NA	NA	-	-	-	-	-	-	-	-	-	LI	-	-	-	-	-	-	-	-	-	-	-	-	-	-	-	-	-	-	-	-	-	-	-	-
38922	9257	B	Antivirogram	906	Clinical	DK-9533		NA	NA	2.1	0.8	2.4	0.5	NA	NA	-	-	-	-	-	-	-	-	-	I	-	-	V	-	-	-	-	-	-	R	-	-	-	-	-	-	-	-	-	-	-	-	-	-
38924	9258	B	Antivirogram	906	Clinical	DK-9543		NA	NA	5.0	2.4	3.5	0.6	NA	NA	-	-	-	-	-	-	-	-	-	-	-	-	-	-	-	-	-	-	-	-	-	-	-	-	-	-	-	-	-	-	-	-	-	-
38926	9259	B	PhenoSense	906	Clinical	DK-9584		5.0	NA	8.1	11.0	8.6	18.0	NA	NA	-	-	-	-	-	-	-	-	-	I	-	-	-	-	-	-	-	-	-	-	-	-	-	I	-	-	-	-	-	-	-	-	-	-
38928	9260	B	PhenoSense	906	Clinical	DK-9884		9.8	NA	11.0	4.3	18.0	20.0	NA	NA	-	-	-	-	-	-	-	-	-	I	-	-	-	-	-	-	-	-	-	-	-	-	-	-	-	-	-	-	-	-	-	-	-	-
38930	9261	B	PhenoSense	906	Clinical	DK-9894		2.2	NA	3.1	1.8	10.0	3.0	NA	NA	-	-	-	-	-	-	-	-	-	LI	-	-	-	-	-	-	-	-	-	-	-	-	LI	-	-	-	-	-	-	-	-	-	-	-
39551	9434	B	PhenoSense	913	Clinical	KZ-CID2		0.1	NA	2.5	NA	14.6	2.4	NA	NA	-	-	-	-	-	-	-	-	-	I	-	-	-	-	-	-	-	-	-	-	-	-	-	-	-	-	-	-	-	-	-	-	-	-
44038	11113	B	Antivirogram	948	Clinical	194933		NA	NA	0.7	NA	4.5	2.9	NA	NA	-	-	-	-	-	-	-	-	-	-	-	-	V	-	-	-	-	-	-	-	-	-	-	-	-	-	-	-	-	-	-	-	-	-
44038	11113	B	PhenoSense	948	Clinical	194933		NA	NA	1.1	NA	2.3	0.6	NA	NA	-	-	-	-	-	-	-	-	-	-	-	-	V	-	-	-	-	-	-	-	-	-	-	-	-	-	-	-	-	-	-	-	-	-
44040	11114	B	Antivirogram	948	Clinical	184052		NA	NA	1.2	NA	0.8	0.2	NA	NA	-	-	-	-	-	-	-	-	-	-	-	-	-	-	-	-	-	-	-	-	-	-	-	-	-	-	-	-	-	-	-	-	-	-
44040	11114	B	PhenoSense	948	Clinical	184052		NA	NA	0.4	NA	0.5	0.5	NA	NA	-	-	-	-	-	-	-	-	-	-	-	-	-	-	-	-	-	-	-	-	-	-	-	-	-	-	-	-	-	-	-	-	-	-
44042	11115	B	Antivirogram	948	Clinical	211183		1.1	NA	0.8	NA	1.5	2.0	NA	NA	-	-	-	-	-	-	-	-	-	-	-	-	-	-	-	-	-	-	-	-	-	-	-	-	-	-	-	-	-	-	-	-	-	-
44042	11115	B	PhenoSense	948	Clinical	211183		0.4	NA	0.5	NA	0.8	0.7	NA	NA	-	-	-	-	-	-	-	-	-	-	-	-	-	-	-	-	-	-	-	-	-	-	-	-	-	-	-	-	-	-	-	-	-	-
44044	11116	B	Antivirogram	948	Clinical	214124		1.6	NA	1.5	NA	0.6	1.2	NA	NA	-	-	-	-	-	-	-	-	-	-	-	-	-	-	V	-	-	-	T	-	-	-	-	-	-	-	-	-	-	-	-	-	-	-
44044	11116	B	PhenoSense	948	Clinical	214124		2.0	NA	1.4	NA	1.5	1.7	NA	NA	-	-	-	-	-	-	-	-	-	-	-	-	-	-	V	-	-	-	T	-	-	-	-	-	-	-	-	-	-	-	-	-	-	-
44046	11117	B	Antivirogram	948	Clinical	157091		NA	NA	1.1	NA	0.8	0.9	NA	NA	-	-	-	-	-	-	-	-	-	-	-	-	-	R	-	-	-	-	-	-	-	-	-	-	-	-	-	-	-	-	-	-	-	-
44046	11117	B	PhenoSense	948	Clinical	157091		NA	NA	0.8	NA	0.7	0.7	NA	NA	-	-	-	-	-	-	-	-	-	-	-	-	-	R	-	-	-	-	-	-	-	-	-	-	-	-	-	-	-	-	-	-	-	-
44048	11118	B	Antivirogram	948	Clinical	218805		0.9	NA	1.1	NA	1.8	1.6	NA	NA	-	-	-	-	-	-	-	-	-	-	-	-	-	-	-	-	-	-	-	-	-	-	-	-	-	-	-	-	-	-	-	-	-	-
44048	11118	B	PhenoSense	948	Clinical	218805		1.5	NA	1.4	NA	1.4	1.1	NA	NA	-	-	-	-	-	-	-	-	-	-	-	-	-	-	-	-	-	-	-	-	-	-	-	-	-	-	-	-	-	-	-	-	-	-
44050	11119	B	Antivirogram	948	Clinical	185341		NA	NA	1.0	NA	1.1	0.7	NA	NA	-	-	-	-	-	-	-	-	-	-	-	-	-	-	-	-	-	-	-	-	-	-	-	-	-	-	-	-	-	-	-	-	-	-
44050	11119	B	PhenoSense	948	Clinical	185341		NA	NA	0.9	NA	0.9	0.5	NA	NA	-	-	-	-	-	-	-	-	-	-	-	-	-	-	-	-	-	-	-	-	-	-	-	-	-	-	-	-	-	-	-	-	-	-
44052	11120	B	Antivirogram	948	Clinical	214237		1.2	NA	1.3	NA	0.4	0.6	NA	NA	-	-	-	-	-	-	-	-	-	-	-	-	V	-	-	-	-	-	-	-	-	-	-	-	-	-	-	-	-	-	-	-	-	-
44052	11120	B	PhenoSense	948	Clinical	214237		1.0	NA	0.8	NA	1.2	0.8	NA	NA	-	-	-	-	-	-	-	-	-	-	-	-	V	-	-	-	-	-	-	-	-	-	-	-	-	-	-	-	-	-	-	-	-	-
44054	11121	B	Antivirogram	948	Clinical	212366		1.8	NA	1.4	NA	4.6	3.6	NA	NA	-	-	-	-	-	-	-	-	-	I	-	-	-	-	-	-	-	-	-	-	-	-	-	-	-	-	-	-	-	-	-	-	-	-
44054	11121	B	PhenoSense	948	Clinical	212366		0.8	NA	1.2	NA	2.5	1.3	NA	NA	-	-	-	-	-	-	-	-	-	I	-	-	-	-	-	-	-	-	-	-	-	-	-	-	-	-	-	-	-	-	-	-	-	-
44056	11122	B	Antivirogram	948	Clinical	150281		NA	NA	1.7	NA	2.9	1.3	NA	NA	-	-	-	-	-	-	-	-	-	-	-	-	V	-	V	-	-	-	-	-	-	-	-	-	-	-	-	-	-	-	-	-	-	-
44056	11122	B	PhenoSense	948	Clinical	150281		NA	NA	0.8	NA	1.5	0.6	NA	NA	-	-	-	-	-	-	-	-	-	-	-	-	V	-	V	-	-	-	-	-	-	-	-	-	-	-	-	-	-	-	-	-	-	-
44058	11123	B	Antivirogram	948	Clinical	211746		0.2	NA	0.6	NA	0.2	0.4	NA	NA	-	-	-	-	-	-	-	-	-	-	-	TA	-	KR	-	-	-	-	-	-	-	-	-	-	-	-	-	-	-	-	-	-	-	-
44058	11123	B	PhenoSense	948	Clinical	211746		0.3	NA	0.4	NA	0.2	0.5	NA	NA	-	-	-	-	-	-	-	-	-	-	-	TA	-	KR	-	-	-	-	-	-	-	-	-	-	-	-	-	-	-	-	-	-	-	-
44060	11124	B	Antivirogram	948	Clinical	206078		NA	NA	0.7	NA	3.5	2.2	NA	NA	-	-	-	-	-	-	-	-	-	I	-	-	-	-	-	-	-	-	-	-	-	-	-	-	-	-	-	-	-	-	-	-	-	-
44060	11124	B	PhenoSense	948	Clinical	206078		NA	NA	0.9	NA	1.8	0.6	NA	NA	-	-	-	-	-	-	-	-	-	I	-	-	-	-	-	-	-	-	-	-	-	-	-	-	-	-	-	-	-	-	-	-	-	-
44062	11125	B	Antivirogram	948	Clinical	210891		0.6	NA	1.4	NA	1.0	0.6	NA	NA	-	-	-	-	-	-	-	-	-	-	-	-	-	-	-	-	-	-	-	-	-	-	-	-	-	-	-	-	-	-	-	-	-	-
44062	11125	B	PhenoSense	948	Clinical	210891		0.6	NA	0.5	NA	0.9	0.7	NA	NA	-	-	-	-	-	-	-	-	-	-	-	-	-	-	-	-	-	-	-	-	-	-	-	-	-	-	-	-	-	-	-	-	-	-
44064	11126	B	Antivirogram	948	Clinical	160624		NA	NA	1.0	NA	1.0	1.1	NA	NA	-	-	-	-	-	-	-	-	-	-	-	-	-	-	-	-	-	QH	-	-	-	-	-	-	-	-	-	-	-	-	-	-	-	-
44064	11126	B	PhenoSense	948	Clinical	160624		NA	NA	0.8	NA	0.9	0.5	NA	NA	-	-	-	-	-	-	-	-	-	-	-	-	-	-	-	-	-	QH	-	-	-	-	-	-	-	-	-	-	-	-	-	-	-	-
44066	11127	B	Antivirogram	948	Clinical	160480		NA	NA	1.6	NA	1.6	0.7	NA	NA	-	-	-	-	-	-	-	-	-	-	-	-	-	R	-	-	-	-	-	-	-	-	-	-	-	-	-	-	-	-	-	-	-	-
44066	11127	B	PhenoSense	948	Clinical	160480		NA	NA	0.6	NA	0.6	0.5	NA	NA	-	-	-	-	-	-	-	-	-	-	-	-	-	R	-	-	-	-	-	-	-	-	-	-	-	-	-	-	-	-	-	-	-	-
44068	11128	B	Antivirogram	948	Clinical	150574		NA	NA	4.0	NA	2.8	1.2	NA	NA	-	-	-	-	-	-	-	-	-	-	-	-	-	-	-	-	-	-	-	-	-	-	-	-	-	-	-	-	-	-	-	-	-	-
44068	11128	B	PhenoSense	948	Clinical	150574		NA	NA	0.8	NA	1.1	0.3	NA	NA	-	-	-	-	-	-	-	-	-	-	-	-	-	-	-	-	-	-	-	-	-	-	-	-	-	-	-	-	-	-	-	-	-	-
44070	11129	B	Antivirogram	948	Clinical	150755		NA	NA	2.1	NA	2.0	1.6	NA	NA	-	-	-	-	-	-	-	-	-	-	-	-	-	-	-	-	-	-	-	-	-	-	-	-	-	-	-	-	-	-	-	-	-	-
44070	11129	B	PhenoSense	948	Clinical	150755		NA	NA	0.5	NA	0.5	0.4	NA	NA	-	-	-	-	-	-	-	-	-	-	-	-	-	-	-	-	-	-	-	-	-	-	-	-	-	-	-	-	-	-	-	-	-	-
44072	11130	B	Antivirogram	948	Clinical	196705		NA	NA	1.4	NA	2.6	2.6	NA	NA	-	-	-	-	-	-	-	-	-	I	-	-	-	R	V	-	-	-	-	-	-	-	-	-	-	-	-	-	-	-	-	-	-	-
44072	11130	B	PhenoSense	948	Clinical	196705		NA	NA	0.8	NA	1.2	0.8	NA	NA	-	-	-	-	-	-	-	-	-	I	-	-	-	R	V	-	-	-	-	-	-	-	-	-	-	-	-	-	-	-	-	-	-	-
44074	11131	B	Antivirogram	948	Clinical	202511		NA	NA	0.9	NA	1.1	2.9	NA	NA	-	-	-	-	-	-	-	-	-	-	-	-	V	KR	-	-	-	-	-	-	-	-	-	-	-	-	-	-	-	-	-	-	-	-
44074	11131	B	PhenoSense	948	Clinical	202511		NA	NA	0.3	NA	0.4	0.1	NA	NA	-	-	-	-	-	-	-	-	-	-	-	-	V	KR	-	-	-	-	-	-	-	-	-	-	-	-	-	-	-	-	-	-	-	-
44076	11132	B	Antivirogram	948	Clinical	215566		5.1	NA	16.2	NA	41.5	40.1	NA	NA	-	-	-	-	-	-	-	-	-	F	-	-	IV	-	-	-	-	-	I	R	-	-	-	-	-	-	-	-	-	N	-	-	-	-
44076	11132	B	PhenoSense	948	Clinical	215566		3.0	NA	11.8	NA	536.0	87.0	NA	NA	-	-	-	-	-	-	-	-	-	F	-	-	IV	-	-	-	-	-	I	R	-	-	-	-	-	-	-	-	-	N	-	-	-	-
44078	11133	B	Antivirogram	948	Clinical	157948		NA	NA	1.8	NA	1.4	0.8	NA	NA	-	-	-	-	-	-	-	-	-	LI	-	-	IV	-	-	-	-	-	-	-	-	-	-	-	-	-	-	-	-	-	-	-	-	-
44078	11133	B	PhenoSense	948	Clinical	157948		NA	NA	0.8	NA	1.3	0.7	NA	NA	-	-	-	-	-	-	-	-	-	LI	-	-	IV	-	-	-	-	-	-	-	-	-	-	-	-	-	-	-	-	-	-	-	-	-
44080	11134	B	Antivirogram	948	Clinical	222221		NA	NA	1.2	NA	8.0	4.0	NA	NA	-	-	-	-	-	-	-	-	-	-	-	-	V	-	-	-	-	-	-	-	-	-	-	-	-	-	-	-	-	-	-	-	-	-
44080	11134	B	PhenoSense	948	Clinical	222221		NA	NA	0.9	NA	2.6	1.1	NA	NA	-	-	-	-	-	-	-	-	-	-	-	-	V	-	-	-	-	-	-	-	-	-	-	-	-	-	-	-	-	-	-	-	-	-
44082	11135	B	Antivirogram	948	Clinical	208547		0.9	NA	1.7	NA	1.3	1.5	NA	NA	-	-	-	-	-	-	-	-	-	-	-	-	-	-	-	-	-	-	-	-	-	-	-	-	-	-	-	-	-	-	-	-	-	-
44082	11135	B	PhenoSense	948	Clinical	208547		0.3	NA	0.5	NA	1.4	0.3	NA	NA	-	-	-	-	-	-	-	-	-	-	-	-	-	-	-	-	-	-	-	-	-	-	-	-	-	-	-	-	-	-	-	-	-	-
44084	11136	B	Antivirogram	948	Clinical	217813		0.9	NA	0.9	NA	0.5	0.4	NA	NA	-	-	-	-	-	-	-	-	-	-	-	-	-	-	V	-	-	-	-	-	-	-	-	-	-	-	-	-	-	-	-	-	-	-
44084	11136	B	PhenoSense	948	Clinical	217813		0.8	NA	0.8	NA	0.8	1.2	NA	NA	-	-	-	-	-	-	-	-	-	-	-	-	-	-	V	-	-	-	-	-	-	-	-	-	-	-	-	-	-	-	-	-	-	-
44086	11137	B	Antivirogram	948	Clinical	217474		1.3	NA	1.3	NA	0.2	0.9	NA	NA	-	-	-	-	-	-	-	-	-	-	-	-	-	-	-	E	-	-	-	-	-	-	-	-	-	-	-	-	-	-	-	-	-	-
44086	11137	B	PhenoSense	948	Clinical	217474		0.6	NA	0.7	NA	0.6	0.9	NA	NA	-	-	-	-	-	-	-	-	-	-	-	-	-	-	-	E	-	-	-	-	-	-	-	-	-	-	-	-	-	-	-	-	-	-
44088	11138	B	Antivirogram	948	Clinical	212172		1.0	NA	1.0	NA	0.7	0.3	NA	NA	-	-	-	-	-	-	-	-	-	-	-	TS	-	KR	-	-	-	-	-	-	-	-	-	-	-	-	-	-	-	-	-	-	-	-
44088	11138	B	PhenoSense	948	Clinical	212172		0.5	NA	0.7	NA	1.0	0.7	NA	NA	-	-	-	-	-	-	-	-	-	-	-	TS	-	KR	-	-	-	-	-	-	-	-	-	-	-	-	-	-	-	-	-	-	-	-
44090	11139	B	Antivirogram	948	Clinical	217476		0.6	NA	0.8	NA	0.7	1.3	NA	NA	-	-	-	-	-	-	-	-	-	-	-	-	-	-	-	-	-	-	-	-	-	-	-	-	-	-	-	-	-	-	-	-	-	-
44090	11139	B	PhenoSense	948	Clinical	217476		0.6	NA	0.8	NA	0.9	0.9	NA	NA	-	-	-	-	-	-	-	-	-	-	-	-	-	-	-	-	-	-	-	-	-	-	-	-	-	-	-	-	-	-	-	-	-	-
44092	11140	B	Antivirogram	948	Clinical	207692		0.7	NA	0.4	NA	0.7	0.4	NA	NA	-	-	-	-	-	-	-	-	-	-	-	-	-	-	-	-	-	-	-	-	-	-	-	-	-	-	-	-	-	-	-	-	-	-
44092	11140	B	PhenoSense	948	Clinical	207692		1.3	NA	0.8	NA	0.8	0.9	NA	NA	-	-	-	-	-	-	-	-	-	-	-	-	-	-	-	-	-	-	-	-	-	-	-	-	-	-	-	-	-	-	-	-	-	-
44094	11141	B	Antivirogram	948	Clinical	212280		0.9	NA	0.7	NA	0.8	1.0	NA	NA	-	-	-	-	-	-	-	-	-	-	-	-	-	R	-	-	-	-	-	-	-	-	-	-	-	-	-	-	-	-	-	-	-	-
44094	11141	B	PhenoSense	948	Clinical	212280		2.1	NA	1.3	NA	2.5	1.3	NA	NA	-	-	-	-	-	-	-	-	-	-	-	-	-	R	-	-	-	-	-	-	-	-	-	-	-	-	-	-	-	-	-	-	-	-
44096	11142	B	Antivirogram	948	Clinical	218296		1.3	NA	2.3	NA	1.0	0.9	NA	NA	-	-	-	-	-	-	-	-	-	-	-	-	V	-	-	-	-	-	-	-	-	-	-	-	-	-	-	-	-	-	-	-	-	-
44096	11142	B	PhenoSense	948	Clinical	218296		2.0	NA	1.4	NA	2.7	1.2	NA	NA	-	-	-	-	-	-	-	-	-	-	-	-	V	-	-	-	-	-	-	-	-	-	-	-	-	-	-	-	-	-	-	-	-	-
44098	11143	B	Antivirogram	948	Clinical	218297		1.9	NA	2.5	NA	3.2	1.5	NA	NA	-	-	-	-	-	-	-	-	-	I	-	-	-	-	-	-	-	-	I	-	-	-	-	-	-	-	-	-	-	-	-	-	-	-
44098	11143	B	PhenoSense	948	Clinical	218297		1.3	NA	1.1	NA	2.0	1.2	NA	NA	-	-	-	-	-	-	-	-	-	I	-	-	-	-	-	-	-	-	I	-	-	-	-	-	-	-	-	-	-	-	-	-	-	-
44100	11144	B	Antivirogram	948	Clinical	216113		1.5	NA	1.7	NA	5.3	2.4	NA	NA	-	-	-	-	-	-	-	-	-	-	-	-	V	-	-	-	-	-	LI	-	-	-	-	-	-	-	-	-	-	-	-	-	-	-
44100	11144	B	PhenoSense	948	Clinical	216113		1.3	NA	1.9	NA	3.2	2.6	NA	NA	-	-	-	-	-	-	-	-	-	-	-	-	V	-	-	-	-	-	LI	-	-	-	-	-	-	-	-	-	-	-	-	-	-	-
44102	11145	B	Antivirogram	948	Clinical	184442		NA	NA	3.3	NA	6.2	1.4	NA	NA	-	-	-	-	-	-	-	-	-	-	-	-	-	-	-	-	-	-	-	-	-	-	-	-	-	-	-	-	-	-	-	-	-	-
44102	11145	B	PhenoSense	948	Clinical	184442		NA	NA	0.9	NA	1.4	0.5	NA	NA	-	-	-	-	-	-	-	-	-	-	-	-	-	-	-	-	-	-	-	-	-	-	-	-	-	-	-	-	-	-	-	-	-	-
44104	11146	B	Antivirogram	948	Clinical	210844		0.9	NA	2.8	NA	2.6	1.3	NA	NA	-	-	-	-	-	-	-	-	-	-	-	-	-	R	-	-	-	-	I	-	-	-	-	-	-	-	-	-	-	-	-	-	-	-
44104	11146	B	PhenoSense	948	Clinical	210844		0.7	NA	1.0	NA	1.4	0.8	NA	NA	-	-	-	-	-	-	-	-	-	-	-	-	-	R	-	-	-	-	I	-	-	-	-	-	-	-	-	-	-	-	-	-	-	-
44106	11147	B	Antivirogram	948	Clinical	207317		NA	NA	1.7	NA	1.4	1.0	NA	NA	-	-	-	-	-	-	-	-	-	I	-	-	V	-	-	-	-	-	-	-	-	-	-	-	-	-	-	-	-	-	-	-	-	-
44106	11147	B	PhenoSense	948	Clinical	207317		NA	NA	0.9	NA	1.0	0.6	NA	NA	-	-	-	-	-	-	-	-	-	I	-	-	V	-	-	-	-	-	-	-	-	-	-	-	-	-	-	-	-	-	-	-	-	-
44108	11148	B	Antivirogram	948	Clinical	163230		NA	NA	0.8	NA	1.3	0.5	NA	NA	-	-	-	-	-	-	-	-	-	-	-	A	-	-	-	-	-	-	-	-	-	-	-	-	-	-	-	-	-	-	-	-	-	-
44108	11148	B	PhenoSense	948	Clinical	163230		NA	NA	1.4	NA	1.3	1.2	NA	NA	-	-	-	-	-	-	-	-	-	-	-	A	-	-	-	-	-	-	-	-	-	-	-	-	-	-	-	-	-	-	-	-	-	-
44110	11149	B	Antivirogram	948	Clinical	194429		NA	NA	0.6	NA	1.0	0.5	NA	NA	-	-	-	-	-	-	-	-	-	-	-	-	V	-	-	-	-	-	-	-	-	-	-	-	-	-	-	-	-	-	-	-	-	-
44110	11149	B	PhenoSense	948	Clinical	194429		NA	NA	1.0	NA	2.7	1.0	NA	NA	-	-	-	-	-	-	-	-	-	-	-	-	V	-	-	-	-	-	-	-	-	-	-	-	-	-	-	-	-	-	-	-	-	-
44112	11150	B	Antivirogram	948	Clinical	214467		0.2	NA	0.3	NA	0.4	NA	NA	NA	-	-	-	-	-	-	-	-	-	-	-	-	-	-	-	-	-	-	-	-	-	-	-	-	-	-	-	-	-	-	-	-	-	-
44112	11150	B	PhenoSense	948	Clinical	214467		1.1	NA	1.1	NA	1.9	1.1	NA	NA	-	-	-	-	-	-	-	-	-	-	-	-	-	-	-	-	-	-	-	-	-	-	-	-	-	-	-	-	-	-	-	-	-	-
52893	1601	B	PhenoSense	951	Clinical	CA35530		1.1	NA	3.0	1.3	5.9	1.1	NA	NA	-	-	-	-	-	-	-	-	-	LI	-	-	-	-	-	-	-	-	X	N	-	-	-	-	-	-	-	-	-	-	-	-	-	-
45057	11631	B	PhenoSense	952	Clinical	012-01511		0.9	4.1	2.4	NA	83.0	2.4	NA	NA	-	-	-	-	-	-	-	-	-	F	-	-	V	-	-	-	-	-	-	-	-	-	-	-	-	-	-	-	-	N	-	-	I	-
45058	11631	B	PhenoSense	952	Clinical	012-01521		3.9	49.0	8.2	NA	232.0	33.0	NA	NA	-	-	-	-	-	-	-	-	-	F	-	-	-	-	-	-	-	-	-	R	-	-	-	-	-	-	-	-	-	N	-	-	-	-
45059	11632	B	PhenoSense	952	Clinical	010-02011		0.7	1.1	1.0	NA	1.2	0.7	NA	NA	-	-	-	-	-	-	-	-	-	-	-	-	-	-	-	-	-	-	-	-	-	-	-	-	-	-	-	-	-	-	-	-	-	-
45060	11632	B	PhenoSense	952	Clinical	010-02021		0.6	4.9	0.3	NA	0.7	0.3	NA	NA	-	-	-	-	-	-	-	-	-	-	-	-	-	-	-	-	-	-	-	-	-	-	-	-	-	-	-	-	-	-	-	-	-	-
45061	11633	B	PhenoSense	952	Clinical	023-12011		0.8	0.9	0.9	NA	1.1	0.9	NA	NA	-	V	-	-	-	-	-	-	-	-	-	-	-	-	-	-	-	-	-	-	-	-	-	-	-	-	-	-	-	-	-	-	-	-
45062	11633	B	PhenoSense	952	Clinical	023-12021		0.5	1.9	1.1	NA	25.0	0.5	NA	NA	-	-	-	-	-	-	-	-	-	-	-	-	V	-	-	-	-	-	-	-	-	-	-	-	-	-	-	-	-	N	-	-	-	-
45063	11634	B	PhenoSense	952	Clinical	061-18811		0.5	0.5	0.4	NA	0.5	0.3	NA	NA	-	-	-	-	-	-	-	-	-	-	-	-	-	-	-	E	-	-	-	-	-	-	-	-	-	-	-	-	-	-	-	-	-	-
45064	11634	B	PhenoSense	952	Clinical	061-18821		0.8	2.9	1.3	NA	5.8	0.8	NA	NA	-	-	-	-	-	-	-	-	-	-	-	-	-	-	V	E	-	-	I	T	-	-	-	-	-	-	-	-	-	-	-	-	-	-
45065	11635	B	PhenoSense	952	Clinical	012-04711		0.2	6.0	4.2	NA	7.7	1.3	NA	NA	-	-	-	-	-	-	-	-	-	F	-	-	V	-	-	-	-	-	-	-	-	-	-	-	-	-	-	-	-	-	-	-	-	-
45066	11635	B	PhenoSense	952	Clinical	012-04721		1.6	141.0	27.0	NA	86.0	111.0	NA	NA	-	-	-	-	-	-	-	-	-	F	-	-	V	-	-	-	-	-	-	-	-	-	-	-	-	-	-	-	-	-	-	-	-	-
45067	11636	B	PhenoSense	952	Clinical	040-45011		0.8	0.8	1.0	NA	1.2	0.7	NA	NA	-	-	-	-	-	-	-	-	-	-	-	-	-	-	-	-	-	-	I	-	-	-	-	-	-	-	-	-	-	-	-	-	-	-
45069	11636	B	PhenoSense	952	Clinical	040-45021		0.4	7.9	0.4	NA	0.8	0.5	NA	NA	-	-	-	-	-	-	-	-	-	-	-	-	-	-	-	-	-	-	I	-	-	-	-	-	-	-	-	-	-	-	-	-	-	-
45071	11637	B	PhenoSense	952	Clinical	014-02311		1.6	2.7	1.8	NA	7.4	1.0	NA	NA	-	-	-	-	-	-	-	-	-	I	-	-	V	-	-	-	-	-	-	-	-	-	-	-	-	-	-	-	-	N	-	-	-	-
45072	11637	B	PhenoSense	952	Clinical	014-02321		0.3	31.0	12.0	NA	66.0	12.0	NA	NA	-	-	-	-	-	-	-	-	-	I	-	-	V	-	-	-	-	-	-	-	-	-	I	-	-	-	-	-	-	-	-	-	-	-
45073	11638	B	PhenoSense	952	Clinical	020-51721		4.3	3.8	2.6	NA	15.0	3.5	NA	NA	-	-	-	-	-	-	-	-	-	-	-	-	V	R	-	-	-	-	-	I	-	-	-	-	-	-	-	-	-	-	-	-	-	-
45074	11639	B	PhenoSense	952	Clinical	045-29611		0.5	0.6	0.8	NA	1.1	0.5	NA	NA	-	-	-	-	-	-	-	-	-	-	-	-	-	-	-	-	-	-	-	-	-	-	-	-	-	-	-	-	-	-	-	-	-	-
45076	11639	B	PhenoSense	952	Clinical	045-29621		0.3	9.9	0.5	NA	1.0	0.3	NA	NA	-	-	-	-	-	-	-	-	-	-	-	-	-	-	-	-	-	-	-	-	-	-	-	-	-	-	-	-	-	-	-	-	-	-
45078	11640	B	PhenoSense	952	Clinical	008-08911		0.6	1.5	1.2	NA	31.0	1.1	NA	NA	-	-	-	-	-	-	-	Q	-	F	-	A	V	-	-	-	-	-	-	-	-	-	-	-	-	-	-	-	-	N	-	-	-	-
45079	11640	B	PhenoSense	952	Clinical	008-08921		1.1	12.0	2.8	NA	72.0	6.9	NA	NA	-	-	-	-	-	-	-	-	-	F	-	A	V	-	-	-	-	-	-	-	-	-	-	-	-	-	-	-	-	N	-	-	I	-
45080	11641	B	PhenoSense	952	Clinical	020-34711		0.9	0.8	0.8	NA	1.3	0.8	NA	NA	-	-	-	-	-	-	-	-	-	-	-	-	V	-	-	-	-	-	-	-	-	-	-	-	-	-	-	-	-	-	-	-	-	-
45082	11641	B	PhenoSense	952	Clinical	020-34721		0.4	11.0	0.4	NA	0.9	0.5	NA	NA	-	-	-	-	-	-	-	-	-	-	-	-	V	-	-	-	-	-	-	-	-	-	-	-	-	-	-	-	-	-	-	-	-	-
45084	11642	B	PhenoSense	952	Clinical	020-39811		0.4	0.7	0.8	NA	1.5	0.7	NA	NA	-	-	-	-	-	-	-	-	-	-	-	-	-	-	-	-	-	-	-	-	-	-	-	-	-	-	-	-	-	-	-	-	-	-
45086	11642	B	PhenoSense	952	Clinical	020-39821		0.8	8.8	0.4	NA	0.9	0.3	NA	NA	-	-	-	-	-	-	-	-	-	-	-	-	-	-	-	-	-	-	-	-	-	-	-	-	-	-	-	-	-	-	-	-	-	-
45088	11643	B	PhenoSense	952	Clinical	24D11		1.4	7.6	2.3	NA	142.0	NA	NA	NA	-	-	-	-	-	-	-	-	-	F	-	-	V	-	-	-	-	-	-	-	-	-	I	-	-	-	-	-	-	N	-	-	-	-
45089	11643	B	PhenoSense	952	Clinical	24D21		0.1	22.0	0.1	NA	6.0	NA	NA	NA	-	-	-	-	-	-	-	-	-	F	-	-	V	-	-	-	-	-	-	-	-	-	-	-	-	-	-	-	-	N	-	-	-	-
45090	11644	B	PhenoSense	952	Clinical	007-06411		0.5	0.7	0.4	NA	12.0	0.6	NA	NA	-	-	-	-	-	-	-	-	-	-	-	-	-	R	V	-	-	-	-	-	-	-	-	-	-	-	-	-	-	N	-	-	F	-
45091	11644	B	PhenoSense	952	Clinical	007-06421		4.3	22.0	24.0	NA	56.0	24.0	NA	NA	-	-	-	-	-	-	-	-	-	X	-	-	V	R	V	A	-	-	-	-	-	-	I	F	-	-	-	-	-	-	-	-	-	-
45092	11645	B	PhenoSense	952	Clinical	031-37211		0.6	0.7	0.7	NA	0.8	0.7	NA	NA	-	-	-	-	-	-	-	-	-	I	-	-	-	-	-	-	-	-	-	-	-	-	-	-	-	-	-	-	-	-	-	-	-	-
45094	11645	B	PhenoSense	952	Clinical	031-37221		0.2	13.0	0.5	NA	1.6	NA	NA	NA	-	-	-	-	-	-	-	-	-	I	-	-	-	-	-	-	-	-	-	-	-	-	-	-	-	-	-	-	-	-	-	-	-	-
45095	11646	B	PhenoSense	952	Clinical	039-23011		0.6	0.7	0.7	NA	0.8	0.6	NA	NA	-	-	-	-	-	-	-	-	-	-	-	S	-	-	-	-	-	-	Q	R	-	-	-	-	-	-	-	-	-	-	-	-	-	-
45096	11646	B	PhenoSense	952	Clinical	039-23021		1.0	2.3	1.9	NA	46.0	2.0	NA	NA	-	-	-	-	-	-	-	-	-	F	-	S	-	-	-	-	-	-	Q	R	-	-	-	-	-	-	-	-	-	N	-	-	-	-
45097	11647	B	PhenoSense	952	Clinical	089-77211		0.5	0.6	0.6	NA	1.0	0.4	NA	NA	-	-	-	-	-	-	-	-	-	-	-	-	-	-	-	-	-	-	-	-	-	-	-	-	-	-	-	-	-	-	-	-	-	-
45098	11647	B	PhenoSense	952	Clinical	089-77221		0.5	5.2	0.3	NA	0.3	0.1	NA	NA	-	-	-	-	-	-	-	-	-	-	-	-	-	-	-	-	-	-	-	-	-	-	-	-	-	-	-	-	-	-	-	-	-	-
45099	11648	B	PhenoSense	952	Clinical	017-07811		1.3	4.0	3.4	NA	91.0	5.6	NA	NA	-	-	-	-	-	-	-	-	-	-	-	-	-	-	-	-	-	-	-	-	-	-	-	-	-	-	-	-	-	N	-	-	-	-
45100	11648	B	PhenoSense	952	Clinical	017-07821		2.7	14.0	5.2	NA	140.0	21.0	NA	NA	-	-	-	-	-	-	-	-	-	R	-	-	-	-	-	-	-	-	-	-	-	-	-	-	-	-	-	-	-	N	-	-	-	-
45101	11649	B	PhenoSense	952	Clinical	019-06511		3.2	2.1	4.6	NA	23.0	2.1	NA	NA	-	-	-	-	-	-	-	-	-	-	-	-	V	-	-	-	-	-	-	-	-	-	-	-	-	-	-	-	-	-	-	-	-	-
45102	11649	B	PhenoSense	952	Clinical	019-06521		2.1	6.9	7.8	NA	35.0	5.8	NA	NA	-	-	-	-	-	-	-	-	-	-	-	-	V	-	-	-	-	-	I	X	-	-	-	-	-	-	-	-	-	-	-	-	-	-
45103	11650	B	PhenoSense	952	Clinical	003-30611		0.4	0.7	0.5	NA	0.6	0.5	NA	NA	-	-	-	-	-	-	-	-	-	-	-	S	-	X	-	-	-	-	V	-	-	-	-	-	-	-	-	-	-	-	-	-	V	-
45104	11650	B	PhenoSense	952	Clinical	003-30621		0.3	0.8	0.4	NA	13.0	0.3	NA	NA	-	-	-	-	-	-	-	-	-	-	-	S	V	T	-	-	-	-	V	-	-	-	-	-	-	-	-	-	-	N	-	-	V	-
45105	11651	B	PhenoSense	952	Clinical	017-00511		0.8	1.5	1.4	NA	45.0	1.1	NA	NA	-	-	-	-	-	-	-	-	-	F	-	-	V	-	R	-	-	-	-	-	-	-	-	-	-	-	-	-	-	N	-	-	I	-
45106	11651	B	PhenoSense	952	Clinical	017-00521		1.2	7.4	2.6	NA	82.0	2.7	NA	NA	-	-	-	-	-	-	-	-	-	F	-	-	V	R	-	-	-	-	-	-	-	-	-	-	-	-	-	-	-	N	-	-	I	-
45107	11652	B	PhenoSense	952	Clinical	027-44421		0.5	1.8	0.9	NA	14.0	0.5	NA	NA	-	-	-	-	-	-	-	-	-	-	I	-	-	-	V	A	-	-	-	-	-	-	-	-	-	-	-	-	-	N	-	-	-	-
45108	11653	B	PhenoSense	952	Clinical	020-43221		6.2	3.4	1.3	NA	59.0	18.0	NA	NA	-	-	-	-	-	-	-	-	-	-	-	-	V	R	-	-	-	-	-	I	-	-	-	-	-	-	-	-	-	-	-	-	-	-
45109	11654	B	PhenoSense	952	Clinical	012-41911		0.9	1.4	0.9	NA	4.6	0.8	NA	NA	-	-	-	-	-	-	-	-	-	-	-	-	V	-	V	-	-	-	-	-	-	-	-	-	-	-	-	-	-	N	-	-	-	-
45110	11654	B	PhenoSense	952	Clinical	012-41921		0.6	2.4	1.0	NA	34.0	1.0	NA	NA	-	-	-	-	-	-	-	-	-	-	-	-	V	-	V	-	-	-	-	-	-	-	-	-	-	-	-	-	-	N	-	-	-	-
45111	11655	C	PhenoSense	952	Clinical	060-07621		0.6	9.5	0.4	NA	0.4	0.3	NA	NA	-	-	-	-	-	-	-	-	-	-	-	S	-	-	V	-	-	-	I	R	-	-	-	-	-	-	-	-	-	-	-	-	-	-
45112	11656	B	PhenoSense	952	Clinical	050-10011		1.5	1.5	1.6	NA	2.1	1.3	NA	NA	-	-	-	-	-	-	-	-	-	-	-	-	-	-	-	-	-	-	-	-	-	-	-	-	-	-	-	-	-	-	-	-	-	-
45113	11630	B	PhenoSense	952	Lab	Bru-1		1.0	1.0	1.0	NA	1.0	NA	NA	NA	-	-	-	-	-	-	-	-	-	-	-	-	-	-	-	-	-	-	-	-	-	-	-	-	-	-	-	-	-	-	-	-	-	-
45114	11630	B	PhenoSense	952	Lab	Bru-I50L-2		0.2	5.4	0.1	NA	0.2	NA	NA	NA	-	-	-	-	-	-	-	-	-	-	-	-	-	-	-	-	-	-	-	-	-	-	-	-	-	-	-	-	-	-	-	-	-	-
45115	11630	B	PhenoSense	952	Lab	Bru-A71V-3		0.7	2.4	0.6	NA	1.1	NA	NA	NA	-	-	-	-	-	-	-	-	-	-	-	-	-	-	-	-	-	-	-	-	-	-	-	-	-	-	-	-	-	-	-	-	-	-
45116	11630	B	PhenoSense	952	Lab	BruA71V-4		0.2	10.0	0.3	NA	0.3	NA	NA	NA	-	-	-	-	-	-	-	-	-	-	-	-	-	-	-	-	-	-	-	-	-	-	-	-	-	-	-	-	-	-	-	-	-	-
45117	11630	B	PhenoSense	952	Lab	NL43-5		1.0	1.0	1.0	NA	1.0	NA	NA	NA	-	-	-	-	-	-	-	-	-	-	-	-	-	-	-	-	-	-	-	-	-	-	-	-	-	-	-	-	-	-	-	-	-	-
45118	11630	B	PhenoSense	952	Lab	I50L-6		0.1	2.0	0.1	NA	0.1	NA	NA	NA	-	-	-	-	-	-	-	-	-	-	-	-	-	-	-	-	-	-	-	-	-	-	-	-	-	-	-	-	-	-	-	-	-	-
45119	11630	B	PhenoSense	952	Lab	A71V-7		0.3	2.0	1.0	NA	1.3	NA	NA	NA	-	-	-	-	-	-	-	-	-	-	-	-	-	-	-	-	-	-	-	-	-	-	-	-	-	-	-	-	-	-	-	-	-	-
45120	11630	B	PhenoSense	952	Lab	A71V-8		0.2	6.0	0.3	NA	0.3	NA	NA	NA	-	-	-	-	-	-	-	-	-	-	-	-	-	-	-	-	-	-	-	-	-	-	-	-	-	-	-	-	-	-	-	-	-	-
45121	11630	B	PhenoSense	952	Lab	9		1.0	1.0	1.0	NA	1.0	NA	NA	NA	-	-	-	-	-	-	-	-	-	I	-	-	V	-	-	-	-	-	-	-	-	-	-	-	-	-	-	-	-	-	-	-	-	-
45122	11630	B	PhenoSense	952	Lab	50L-10		0.3	3.0	0.1	NA	0.1	NA	NA	NA	-	-	-	-	-	-	-	-	-	-	-	-	-	-	-	-	-	-	-	-	-	-	-	-	-	-	-	-	-	-	-	-	-	-
45123	11630	B	PhenoSense	952	Lab	71V-11		0.6	0.9	1.2	NA	1.4	NA	NA	NA	-	-	-	-	-	-	-	-	-	-	-	-	-	-	-	-	-	-	-	-	-	-	-	-	-	-	-	-	-	-	-	-	-	-
45124	11630	B	PhenoSense	952	Lab	50L,71V-12		0.3	6.0	0.1	NA	0.2	NA	NA	NA	-	-	-	-	-	-	-	-	-	-	-	-	-	-	-	-	-	-	-	-	-	-	-	-	-	-	-	-	-	-	-	-	-	-
61437	18721	B	PhenoSense	952	Clinical	038-6061		NA	1.5	NA	0.2	NA	NA	NA	NA	-	-	-	-	-	-	-	-	-	-	-	-	-	-	-	-	-	-	-	-	-	-	-	-	-	-	-	-	-	-	-	-	-	-
61438	18722	B	PhenoSense	952	Clinical	040-4861		NA	5.8	NA	0.2	NA	NA	NA	NA	-	-	-	-	-	-	-	-	-	V	-	-	-	R	-	-	-	-	-	-	-	-	-	-	-	-	-	-	-	-	-	-	-	-
61439	18723	B	PhenoSense	952	Clinical	043-2261		NA	3.5	NA	0.2	NA	NA	NA	NA	-	-	-	-	-	-	-	-	-	-	-	-	-	-	-	E	-	-	-	-	-	-	-	-	-	-	-	-	-	-	-	-	-	-
61440	18724	C	PhenoSense	952	Clinical	067-5621		NA	29.0	NA	0.4	NA	NA	NA	NA	-	-	-	-	-	-	-	-	-	-	-	-	-	R	V	-	-	-	I	T	-	-	-	-	-	-	-	-	-	-	-	-	-	EK
61441	18725	C	PhenoSense	952	Clinical	076-5861		NA	8.6	NA	0.3	NA	NA	NA	NA	-	-	-	-	-	-	-	-	-	-	-	S	-	-	V	-	-	-	I	-	-	-	-	-	-	-	-	-	-	-	-	-	-	-
45125	11657	B	Antivirogram	953	Clinical	3159366431		0.8	NA	2.2	2.4	2.9	0.9	NA	NA	-	-	-	-	-	-	-	-	-	-	-	-	-	-	V	-	-	-	-	-	-	-	-	-	-	-	-	-	-	-	-	-	-	-
45127	11658	B	Antivirogram	953	Clinical	3072367521		1.3	NA	1.1	1.1	1.9	1.4	NA	NA	-	-	-	-	-	-	-	-	-	-	-	-	-	-	-	-	-	-	-	-	-	-	-	-	-	-	-	-	-	-	-	-	-	-
45129	11659	B	Antivirogram	953	Clinical	4055366161		0.5	NA	1.3	NA	0.4	0.8	NA	NA	-	-	-	-	-	-	-	-	-	-	-	-	-	-	-	-	-	-	-	-	-	-	-	-	-	-	-	-	-	-	-	-	-	-
45131	11660	B	Antivirogram	953	Clinical	3805367701		0.7	NA	1.2	1.0	1.7	0.4	NA	NA	-	-	-	-	-	-	-	-	-	-	-	-	-	-	-	-	-	-	-	-	-	-	-	-	-	-	-	-	-	-	-	-	-	-
45133	11661	B	Antivirogram	953	Clinical	2247365071		0.8	NA	1.6	NA	0.5	0.3	NA	NA	-	-	-	-	-	-	-	-	-	-	-	-	V	R	-	-	-	-	-	R	-	-	-	-	-	-	-	-	-	-	-	-	-	-
45135	11662	B	Antivirogram	953	Clinical	5048368381		2.3	NA	1.0	1.8	13.4	4.6	NA	NA	-	-	-	-	-	-	-	-	-	-	-	-	-	-	-	-	-	-	-	-	-	-	-	-	-	-	-	-	-	-	-	-	-	-
45137	11663	B	Antivirogram	953	Clinical	2754366081		2.2	NA	1.7	4.1	2.8	1.0	NA	NA	-	-	-	-	-	-	-	-	-	F	-	-	-	-	-	-	-	-	-	-	-	-	-	-	-	-	-	-	-	-	-	I	-	-
45139	11664	B	Antivirogram	953	Clinical	4009367801		0.5	NA	0.5	1.0	1.0	0.4	NA	NA	-	-	-	-	-	-	-	-	-	-	-	-	-	-	-	-	-	-	-	-	-	-	-	-	-	-	-	-	-	-	-	-	-	-
45141	11665	B	Antivirogram	953	Clinical	5288366431		0.2	NA	0.3	0.4	0.3	0.2	NA	NA	-	-	-	-	-	-	-	-	-	-	-	-	-	-	-	-	-	-	-	-	-	-	-	-	-	-	-	-	-	-	-	-	-	-
45143	11666	B	Antivirogram	953	Clinical	2539367471		0.5	NA	0.4	0.5	1.3	0.9	NA	NA	-	-	-	-	-	-	-	-	-	-	-	-	-	R	-	-	-	-	-	-	-	-	-	-	-	-	-	-	-	-	-	-	-	-
45145	11667	B	Antivirogram	953	Clinical	3812366341		0.5	NA	0.6	NA	0.2	0.2	NA	NA	-	-	-	-	-	-	-	-	-	-	-	P	-	R	-	-	-	-	-	-	-	-	-	-	-	-	-	-	-	-	-	-	-	-
45147	11668	B	Antivirogram	953	Clinical	5339366341		0.4	NA	0.7	NA	0.3	1.2	NA	NA	-	-	-	-	-	-	-	-	-	-	-	-	-	-	-	-	-	-	T	-	-	-	-	-	-	-	-	-	-	-	-	-	-	-
45149	11669	B	Antivirogram	953	Clinical	2758367891		0.2	NA	0.7	0.5	0.3	0.2	NA	NA	-	-	-	-	-	-	-	-	-	-	-	A	-	-	-	-	-	-	-	-	-	-	-	-	-	-	-	-	-	-	-	-	-	-
45151	11670	B	Antivirogram	953	Clinical	2424366771		6.1	NA	37.2	NA	29.0	0.5	NA	NA	-	-	-	-	-	-	-	-	-	I	-	-	-	-	-	-	-	-	-	-	-	-	-	-	-	-	-	-	-	-	-	-	-	-
45153	11671	B	Antivirogram	953	Clinical	3073367621		0.4	NA	0.2	0.6	0.9	0.4	NA	NA	-	-	-	-	-	-	-	-	-	-	-	-	-	-	-	-	-	-	-	-	-	-	-	-	-	-	-	-	-	-	-	-	-	-
45155	11672	B	Antivirogram	953	Clinical	3770368301		1.3	NA	3.1	1.3	95.7	1.8	NA	NA	-	-	-	-	-	-	-	-	-	-	-	-	-	R	V	-	-	-	-	T	-	-	-	-	-	-	-	-	-	N	-	-	-	-
45157	11673	B	Antivirogram	953	Clinical	5328365571		5.8	NA	3.8	NA	2.1	3.1	NA	NA	-	-	-	-	-	-	-	-	-	I	-	-	-	-	V	-	-	-	-	R	-	-	-	-	-	-	-	-	-	-	-	-	-	-
45159	11674	B	Antivirogram	953	Clinical	2067368051		2.3	NA	106.8	83.9	26.9	41.1	NA	NA	-	-	-	-	-	-	-	-	-	I	-	-	-	-	-	-	-	-	-	-	-	-	-	-	-	-	-	-	-	-	-	-	-	-
45161	11675	B	Antivirogram	953	Clinical	2458366361		0.4	NA	0.4	0.3	0.2	0.2	NA	NA	-	-	-	-	-	-	-	-	-	-	-	-	-	-	V	-	-	-	-	-	-	-	-	-	-	-	-	-	-	-	-	-	-	-
45163	11676	B	Antivirogram	953	Clinical	5205365981		0.6	NA	1.6	NA	4.1	0.5	NA	NA	-	-	-	-	-	-	-	-	-	-	-	-	-	-	V	-	-	-	I	KT	-	-	-	-	-	-	-	-	-	DN	-	-	-	-
45165	11677	B	Antivirogram	953	Clinical	5539366581		0.4	NA	0.7	0.6	0.6	0.4	NA	NA	-	-	-	-	-	-	-	-	-	V	-	S	V	-	-	-	-	-	-	-	-	-	-	-	-	-	-	-	-	-	-	-	V	-
45167	11678	B	Antivirogram	953	Clinical	5535366291		0.2	NA	5.6	NA	29.2	1.0	NA	NA	-	-	-	-	-	-	-	-	-	I	-	-	V	-	-	-	-	-	-	T	-	-	-	-	-	-	-	-	-	-	-	-	-	-
45169	11679	B	Antivirogram	953	Clinical	3824368461		0.5	NA	2.6	0.6	34.3	1.1	NA	NA	-	-	-	-	-	-	-	-	-	-	-	-	IV	-	-	-	-	-	-	R	-	-	-	-	-	-	-	-	-	N	-	-	-	-
45171	11680	B	Antivirogram	953	Clinical	2149365661		0.4	NA	14.5	1.5	59.4	23.0	NA	NA	-	-	-	-	-	-	-	-	-	I	-	-	-	-	V	-	-	-	-	T	-	-	-	-	-	-	-	-	-	-	-	-	-	-
45173	11681	B	Antivirogram	953	Clinical	5371366001		0.2	NA	0.7	0.4	5.1	0.2	NA	NA	-	-	-	-	-	-	-	-	-	-	-	S	V	-	-	-	-	-	-	-	-	-	-	-	-	-	-	-	-	N	-	-	-	-
45175	11682	B	Antivirogram	953	Clinical	4099366561		8.0	NA	5.8	NA	13.5	10.9	NA	NA	-	-	-	-	-	-	-	-	-	I	VI	P	V	R	-	-	-	-	-	-	-	-	-	-	-	-	-	-	-	-	-	-	-	-
45177	11683	B	Antivirogram	953	Clinical	4352366771		2.7	NA	3.2	NA	3.5	1.0	NA	NA	-	-	-	-	-	-	-	-	-	-	-	S	-	-	V	-	-	-	LI	-	-	-	-	-	-	-	-	-	-	-	-	-	-	-
45179	11684	B	Antivirogram	953	Clinical	4184368431		0.7	NA	0.7	1.3	0.9	0.6	NA	NA	-	-	-	-	-	-	-	-	-	-	-	-	-	-	-	-	-	-	-	-	-	-	-	-	-	-	-	-	-	-	-	-	-	-
45181	11685	B	Antivirogram	953	Clinical	2413367671		1.9	NA	3.6	1.9	6.2	5.2	NA	NA	-	-	-	-	-	-	-	-	-	LI	-	-	-	-	-	-	-	-	LI	-	-	-	-	-	-	-	-	-	-	-	-	-	-	-
45183	11686	B	Antivirogram	953	Clinical	2235367691		3.9	NA	14.8	5.0	0.9	0.5	NA	NA	-	-	-	-	-	-	-	-	-	I	-	-	-	-	-	-	-	-	-	-	ED	-	-	-	-	-	-	-	E	Y	L	L	G	R
45185	11687	B	Antivirogram	953	Clinical	5574366201		1.3	NA	1.3	2.5	6.5	2.3	NA	NA	-	-	-	-	-	-	-	-	-	LI	-	X	-	KR	-	-	-	-	-	-	-	-	-	-	-	-	-	-	-	-	-	-	-	-
45187	11688	B	Antivirogram	953	Clinical	2115368251		1.6	NA	1.0	1.4	1.4	1.7	NA	NA	-	-	-	-	-	-	-	-	-	V	-	-	-	-	-	-	-	-	-	-	-	-	-	-	-	-	-	-	-	-	-	-	-	-
45189	11689	B	Antivirogram	953	Clinical	3485368431		2.9	NA	12.8	10.2	17.4	1.9	NA	NA	-	-	-	-	-	-	-	-	-	I	-	-	-	-	-	-	-	-	-	-	-	-	-	-	-	-	-	-	-	-	-	-	-	-
45191	11690	B	Antivirogram	953	Clinical	2370365791		9.2	NA	40.4	NA	22.7	1.6	NA	NA	-	-	-	-	-	-	-	-	-	I	-	-	-	-	-	-	-	-	VI	R	-	-	-	-	-	-	-	-	-	-	-	I	-	-
45193	11691	B	Antivirogram	953	Clinical	4337368031		0.6	NA	0.6	0.7	0.5	0.4	NA	NA	-	-	-	-	-	-	-	-	-	-	-	-	-	R	-	-	-	-	-	-	-	-	-	-	-	-	-	-	-	-	-	-	V	-
45195	11692	B	Antivirogram	953	Clinical	5624366821		3.0	NA	3.7	NA	5.3	3.0	NA	NA	-	-	-	-	-	-	-	-	-	-	-	E	-	-	-	-	-	-	-	-	-	-	-	-	-	-	-	-	-	-	-	-	-	-
45197	11693	B	Antivirogram	953	Clinical	2420366221		0.5	NA	15.2	7.7	9.2	22.2	NA	NA	-	-	-	-	-	-	-	-	-	I	-	-	-	-	-	-	-	-	-	-	-	-	-	-	-	-	-	-	-	-	-	-	-	-
45199	11694	B	Antivirogram	953	Clinical	2620366231		0.2	NA	0.3	0.4	0.3	0.1	NA	NA	-	-	-	-	-	-	-	-	-	-	-	-	V	-	-	-	-	-	-	-	-	-	-	-	-	-	-	-	-	-	-	-	V	-
45201	11695	B	Antivirogram	953	Clinical	3355365931		0.8	NA	6.8	NA	16.9	3.9	NA	NA	-	-	-	-	-	-	-	-	-	I	-	-	-	-	-	-	-	-	-	R	-	-	-	-	-	-	-	-	-	-	-	-	F	-
45203	11696	B	Antivirogram	953	Clinical	4100368331		0.7	NA	1.0	1.0	67.7	0.9	NA	NA	-	-	-	-	-	-	-	-	-	-	-	-	V	-	-	-	-	-	-	-	-	-	-	-	-	-	-	-	-	N	-	-	-	-
45205	11697	B	Antivirogram	953	Clinical	2427366821		0.4	NA	1.2	1.5	12.7	2.2	NA	NA	-	-	-	-	-	-	-	-	-	I	-	-	-	-	-	-	-	-	-	I	-	-	-	-	-	-	-	-	-	-	-	-	-	-
45207	11698	B	Antivirogram	953	Clinical	2127365231		0.6	NA	0.9	NA	0.4	0.6	NA	NA	-	-	-	-	-	-	-	-	-	-	-	-	-	-	-	E	-	-	-	-	-	-	-	-	-	-	-	-	-	-	-	-	-	-
45209	11699	B	Antivirogram	953	Clinical	4177366481		0.7	NA	0.8	NA	0.5	0.5	NA	NA	-	-	-	-	-	-	-	-	-	-	-	-	-	-	-	-	-	-	-	-	-	-	-	-	-	-	-	-	-	-	-	-	-	-
45211	11700	B	Antivirogram	953	Clinical	2331365781		0.3	NA	0.6	0.8	0.4	0.5	NA	NA	-	-	-	-	-	-	-	-	-	-	-	-	-	-	-	-	-	-	-	-	-	-	-	-	-	-	-	-	-	-	-	-	-	-
45213	11701	B	Antivirogram	953	Clinical	2105366011		1.8	NA	6.3	NA	4.9	1.0	NA	NA	-	-	-	-	-	-	-	-	-	V	-	-	-	-	-	-	-	-	-	-	-	-	-	-	-	-	-	-	-	-	-	-	-	-
45215	11702	B	Antivirogram	953	Clinical	3407366851		0.2	NA	0.2	0.4	0.6	0.2	NA	NA	-	-	-	-	-	-	-	-	-	I	-	-	V	-	-	-	-	-	-	-	-	-	-	-	-	-	-	-	-	-	-	-	-	-
45219	11704	B	Antivirogram	953	Clinical	5621368221		0.4	NA	9.0	13.5	6.5	20.2	NA	NA	-	-	-	-	-	-	-	-	-	I	-	-	-	R	-	-	-	-	-	-	-	-	-	-	-	-	-	-	-	-	-	-	-	-
45221	11705	B	Antivirogram	953	Clinical	2042365081		1.1	NA	1.5	1.0	2.2	0.5	NA	NA	-	-	-	-	-	-	-	-	-	X	-	TA	-	-	-	-	-	-	-	-	-	-	-	-	-	-	-	-	-	-	-	VI	-	-
45223	11706	B	Antivirogram	953	Clinical	4091367681		1.4	NA	26.9	5.0	27.7	13.6	NA	NA	-	-	-	-	-	-	-	-	-	I	-	-	-	-	-	-	-	-	-	R	-	-	-	-	-	-	-	-	-	-	-	-	-	-
45225	11707	B	Antivirogram	953	Clinical	5043366141		1.3	NA	7.5	NA	12.6	42.3	NA	NA	-	-	-	-	-	-	-	-	-	I	-	-	-	-	-	-	-	-	-	-	-	-	-	-	-	-	-	-	-	-	-	-	-	-
45227	11708	B	Antivirogram	953	Clinical	2137365511		1.5	NA	4.8	1.4	3.5	0.7	NA	NA	-	-	-	-	-	-	-	-	-	-	-	-	-	R	-	-	-	-	-	I	-	-	-	-	-	-	-	-	-	-	-	-	-	-
45229	11709	B	Antivirogram	953	Clinical	2750367591		1.0	NA	NA	15.2	NA	NA	NA	NA	-	-	-	-	-	-	-	-	-	-	-	-	IV	-	-	-	-	-	-	-	-	-	-	-	-	-	-	-	-	-	-	-	-	-
45231	11710	B	Antivirogram	953	Clinical	2252366761		1.0	NA	0.6	0.9	NA	0.2	NA	NA	-	-	-	-	-	-	-	-	-	-	-	-	-	-	V	-	-	-	-	-	-	-	-	-	-	-	-	-	-	-	-	-	-	-
45233	11711	B	Antivirogram	953	Clinical	3576366701		0.2	NA	0.4	NA	0.5	0.5	NA	NA	-	-	-	-	-	-	-	-	-	-	-	-	-	R	-	-	-	-	-	-	-	-	-	-	-	-	-	-	-	-	-	-	-	-
45235	11712	B	Antivirogram	953	Clinical	4461366841		0.9	NA	0.6	NA	0.3	0.7	NA	NA	-	-	-	-	-	-	-	-	-	-	-	-	-	-	-	-	-	-	-	-	-	-	-	-	-	-	-	-	-	-	-	-	-	-
45237	11713	B	Antivirogram	953	Clinical	4133366691		0.7	NA	2.6	10.8	3.8	0.4	NA	NA	-	-	-	-	-	-	-	-	-	F	-	-	V	-	-	-	-	-	-	-	-	-	-	-	-	-	-	-	-	-	-	-	-	-
45239	11714	B	Antivirogram	953	Clinical	5541368441		1.8	NA	9.4	9.8	11.8	0.4	NA	NA	-	-	-	-	-	-	-	-	-	I	-	-	-	-	-	-	-	-	-	-	-	-	-	-	-	-	-	-	-	-	-	I	-	-
45241	11715	B	Antivirogram	953	Clinical	5376368171		3.2	NA	48.4	12.6	53.4	38.4	NA	NA	-	-	-	-	-	-	-	-	-	-	-	-	-	-	V	-	-	-	-	I	-	-	-	-	-	-	-	-	-	-	-	-	-	-
45243	11716	B	Antivirogram	953	Clinical	5580367981		0.5	NA	0.7	0.7	0.5	0.9	NA	NA	-	-	-	-	-	-	-	-	-	-	-	-	-	R	V	-	-	-	-	-	-	-	-	-	-	-	-	-	-	-	-	-	-	-
45245	11717	B	Antivirogram	953	Clinical	3040366761		0.8	NA	1.3	NA	35.1	2.4	NA	NA	-	-	-	-	-	-	-	-	-	V	-	-	IV	-	-	E	-	-	I	-	-	-	-	-	-	-	-	-	-	N	-	-	-	-
45247	11718	B	Antivirogram	953	Clinical	5697366141		0.8	NA	2.1	NA	1.8	1.6	NA	NA	-	-	-	-	-	-	-	-	-	-	-	-	IV	-	-	-	-	-	-	-	-	-	-	-	-	-	-	-	-	-	-	-	-	-
45249	11719	B	Antivirogram	953	Clinical	2064367961		5.3	NA	56.3	3.8	30.4	0.7	NA	NA	-	-	-	-	-	-	-	-	-	I	-	-	V	-	V	-	-	-	-	-	-	-	-	-	-	-	-	-	-	-	-	I	-	-
45251	11720	B	Antivirogram	953	Clinical	2239366081		1.7	NA	0.8	NA	1.2	0.6	NA	NA	-	-	-	-	-	-	-	-	-	-	-	-	-	-	-	-	-	-	-	-	-	-	-	-	-	-	-	-	-	-	-	-	-	-
45253	11721	B	Antivirogram	953	Clinical	2763366631		1.7	NA	2.9	NA	2.8	1.3	NA	NA	-	-	-	-	-	-	-	-	-	I	-	-	-	-	V	-	-	-	-	-	-	-	-	-	-	-	-	-	-	-	-	-	-	-
45255	11722	B	Antivirogram	953	Clinical	4014366681		2.6	NA	1.0	NA	2.6	0.8	NA	NA	-	-	-	-	-	-	-	-	-	-	-	S	-	-	V	-	-	-	LI	-	-	-	-	-	-	-	-	-	-	-	-	I	LF	-
45257	11723	B	Antivirogram	953	Clinical	2087365091		2.4	NA	3.0	NA	5.5	48.8	NA	NA	-	-	-	-	-	-	-	-	-	-	-	-	-	-	V	-	-	-	-	-	-	-	-	-	-	-	-	-	-	-	-	-	-	-
45259	11724	B	Antivirogram	953	Clinical	2372367681		4.1	NA	8.1	8.7	2.7	0.7	NA	NA	-	-	-	-	-	-	-	-	-	F	-	-	-	-	-	-	-	-	-	-	-	-	-	-	-	-	-	-	-	-	-	-	-	-
45261	11725	B	Antivirogram	953	Clinical	5046368031		1.1	NA	1.6	1.0	NA	1.1	NA	NA	-	-	-	-	-	-	-	-	-	-	-	-	V	R	-	-	-	-	-	-	-	-	-	-	-	-	-	-	-	-	-	-	-	-
45263	11726	B	Antivirogram	953	Clinical	3714366561		0.2	NA	3.2	3.1	6.0	0.1	NA	NA	-	-	-	-	-	-	-	-	-	I	-	-	-	KR	-	E	-	-	-	R	-	-	-	-	-	-	-	-	-	-	-	-	-	-
45265	11727	B	Antivirogram	953	Clinical	4422366891		3.7	NA	5.3	25.3	19.6	3.4	NA	NA	-	-	-	-	-	-	-	-	-	F	-	-	-	-	V	-	-	-	-	-	-	-	-	-	-	-	-	-	-	-	-	-	-	-
45267	11728	B	Antivirogram	953	Clinical	3398366011		1.0	NA	1.3	NA	1.1	1.0	NA	NA	-	-	-	-	-	-	-	-	-	-	-	-	-	-	-	-	-	-	-	-	-	-	-	-	-	-	-	-	-	-	-	-	-	-
45269	11729	B	Antivirogram	953	Clinical	2166365741		1.1	NA	1.4	NA	1.0	0.5	NA	NA	-	-	-	-	-	-	-	-	-	-	-	-	-	-	-	-	-	-	-	-	-	-	-	-	-	-	-	-	-	-	-	-	-	-
45271	11730	B	Antivirogram	953	Clinical	2702366561		3.6	NA	3.1	NA	7.6	1.6	NA	NA	-	-	-	-	-	-	-	-	-	V	-	-	-	-	-	-	-	-	-	-	-	V	-	-	-	-	-	-	-	-	-	-	-	-
45273	11731	B	Antivirogram	953	Clinical	2347368101		0.4	NA	0.7	0.8	0.3	0.8	NA	NA	-	-	-	-	-	-	-	-	-	-	-	-	-	-	-	-	-	-	-	-	-	-	-	-	-	-	-	-	-	-	-	-	-	-
45275	11732	B	Antivirogram	953	Clinical	3978368451		51.6	NA	15.6	34.5	90.9	7.6	NA	NA	-	-	-	-	-	-	-	-	-	I	-	-	-	-	IV	-	-	-	-	-	-	-	-	-	-	-	-	-	-	-	-	-	LF	-
45277	11733	B	Antivirogram	953	Clinical	4011368051		0.9	NA	2.9	1.3	95.7	1.3	NA	NA	-	-	-	-	-	-	-	-	-	-	-	D	-	-	-	-	-	-	I	V	-	-	-	-	-	-	-	-	-	N	-	-	-	-
45279	11734	B	Antivirogram	953	Clinical	2340367691		0.8	NA	2.1	3.7	2.6	1.1	NA	NA	-	-	-	-	-	-	-	-	-	-	-	-	-	-	-	-	-	-	-	-	-	-	-	-	-	-	-	-	-	-	-	-	-	-
45281	11735	B	Antivirogram	953	Clinical	2350368601		0.4	NA	0.2	0.5	0.9	0.5	NA	NA	-	-	-	-	-	-	-	-	-	-	-	P	-	R	-	-	-	-	-	-	-	-	-	-	-	-	-	-	-	-	-	-	-	-
45283	11736	B	Antivirogram	953	Clinical	2454367801		1.9	NA	2.9	0.7	1.3	21.9	NA	NA	-	-	-	-	-	-	-	-	-	I	-	-	-	-	-	-	-	-	-	-	-	-	-	-	-	-	-	-	-	-	-	-	-	-
45285	11737	B	Antivirogram	953	Clinical	2145367341		2.5	NA	6.2	17.7	21.1	18.7	NA	NA	-	-	-	-	-	-	-	-	-	V	-	-	V	R	-	-	-	-	-	R	-	-	-	-	-	-	-	-	-	-	-	-	F	-
45287	11738	B	Antivirogram	953	Clinical	2410365651		1.1	NA	8.0	4.1	3.0	2.1	NA	NA	-	-	-	-	-	-	-	-	-	-	-	-	V	-	V	-	-	-	-	R	-	-	-	-	-	-	-	-	-	-	-	-	-	-
45289	11739	B	Antivirogram	953	Clinical	2543366201		0.2	NA	0.2	0.4	0.3	0.1	NA	NA	-	-	-	-	-	-	-	-	-	-	-	-	-	-	V	-	-	-	I	-	-	-	-	-	-	-	-	-	-	-	-	-	-	-
45291	11740	B	Antivirogram	953	Clinical	4108368501		2.7	NA	0.7	2.2	72.8	2.2	NA	NA	-	-	-	-	-	-	-	-	-	F	-	-	-	-	-	-	-	-	-	-	-	-	-	-	-	-	-	-	-	N	-	-	F	-
45293	11741	B	Antivirogram	953	Clinical	2128366931		2.9	NA	37.6	7.3	45.2	41.1	NA	NA	-	-	-	-	-	-	-	-	-	I	-	-	-	-	-	-	-	-	-	-	-	-	-	-	-	-	-	-	-	-	-	-	-	-
45295	11742	B	Antivirogram	953	Clinical	2100365881		12.3	NA	17.2	NA	17.8	9.2	NA	NA	-	-	-	-	-	-	-	-	-	-	-	-	V	-	-	-	-	-	I	-	-	-	-	-	-	-	-	-	-	-	-	-	-	-
45297	11743	B	Antivirogram	953	Clinical	2281366831		NA	NA	NA	NA	56.2	0.6	NA	NA	-	-	-	-	-	-	-	-	-	-	-	-	-	-	-	-	-	-	-	-	-	-	-	-	-	-	-	-	-	N	-	-	-	-
45299	11744	B	Antivirogram	953	Clinical	2089366771		0.3	NA	0.8	0.5	0.6	0.3	NA	NA	-	-	-	-	-	-	-	-	-	-	-	-	-	-	-	-	-	-	I	-	-	-	-	-	-	-	-	-	-	-	-	-	-	-
45301	11745	B	Antivirogram	953	Clinical	3818366651		2.8	NA	18.8	NA	15.1	1.5	NA	NA	-	-	-	-	-	-	-	-	-	-	-	-	-	-	-	-	-	-	-	-	-	-	-	-	-	-	-	-	-	-	-	-	-	-
45303	11746	B	Antivirogram	953	Clinical	2143365651		1.3	NA	3.3	2.2	1.7	0.2	NA	NA	-	-	-	-	-	-	-	-	-	F	-	-	-	-	-	-	-	-	-	-	-	-	-	-	-	-	-	-	-	-	-	-	-	-
45305	11747	B	Antivirogram	953	Clinical	2544367961		1.7	NA	13.9	9.5	15.6	3.6	NA	NA	-	-	-	-	-	-	-	-	-	I	-	-	-	-	-	-	-	-	-	R	-	-	-	-	-	-	-	-	-	-	-	-	-	-
45307	11748	B	Antivirogram	953	Clinical	5246367961		0.7	NA	3.9	9.6	9.0	31.9	NA	NA	-	-	-	-	-	-	-	-	-	I	-	-	-	-	-	-	-	-	-	-	-	-	-	-	-	-	-	-	-	-	-	-	-	-
45309	11749	B	Antivirogram	953	Clinical	2375366641		0.9	NA	8.4	NA	36.0	1.5	NA	NA	-	-	-	-	-	-	-	-	-	I	-	-	V	-	-	-	-	-	-	I	-	-	-	-	-	-	-	-	-	-	-	-	-	-
45311	11750	B	Antivirogram	953	Clinical	2112366291		7.0	NA	4.1	7.9	28.8	38.1	NA	NA	-	-	-	-	-	-	-	-	-	I	-	-	-	-	-	-	-	-	-	R	-	-	-	-	-	-	-	-	-	-	-	-	-	-
45313	11751	B	Antivirogram	953	Clinical	5578368531		0.4	NA	0.5	0.6	0.7	0.2	NA	NA	-	-	-	-	-	-	-	-	-	-	-	-	-	-	-	-	-	-	-	-	-	-	-	-	-	-	-	-	-	-	-	-	-	-
45315	11752	B	Antivirogram	953	Clinical	4378368251		5.1	NA	29.2	14.9	31.4	3.8	NA	NA	-	-	IV	-	-	-	-	-	-	LR	-	-	-	-	-	-	-	-	LQ	-	-	-	-	-	-	-	-	-	-	-	-	-	-	-
45317	11753	B	Antivirogram	953	Clinical	4346366641		0.8	NA	1.2	NA	0.8	0.6	NA	NA	-	-	-	-	-	-	-	-	-	-	-	-	-	-	-	-	-	-	-	-	-	-	-	-	-	-	-	-	-	-	-	-	-	-
45319	11754	B	Antivirogram	953	Clinical	3521367591		0.5	NA	0.5	0.9	22.1	1.1	NA	NA	-	-	-	-	-	-	-	-	-	-	-	-	-	-	-	-	-	-	-	-	-	-	-	-	-	-	-	-	-	N	-	-	V	-
45321	11755	B	Antivirogram	953	Clinical	5219366841		0.3	NA	0.5	0.3	0.3	0.3	NA	NA	-	-	-	-	-	-	-	-	-	-	-	-	-	-	IV	-	-	-	-	-	-	-	-	-	-	-	-	-	-	-	-	-	-	-
45323	11756	B	Antivirogram	953	Clinical	2110366291		0.6	NA	0.9	NA	0.5	0.5	NA	NA	-	-	-	-	-	-	-	-	-	-	-	-	-	-	-	-	-	-	-	-	-	-	-	-	-	-	-	-	-	-	-	-	-	-
45325	11757	B	Antivirogram	953	Clinical	2867366081		7.3	NA	9.9	NA	11.4	1.8	NA	NA	-	-	-	-	-	-	-	-	-	-	-	-	V	-	-	-	-	-	V	-	-	-	-	-	-	-	-	-	-	-	-	-	F	-
45327	11758	B	Antivirogram	953	Clinical	3765366131		0.5	NA	0.5	NA	0.3	0.3	NA	NA	-	-	-	-	-	-	-	-	-	-	-	S	-	-	IV	-	-	-	I	-	-	-	-	-	-	-	-	-	-	-	-	-	-	-
45329	11759	B	Antivirogram	953	Clinical	3563366011		1.8	NA	9.6	5.4	16.0	8.8	NA	NA	-	-	-	-	-	-	-	-	-	I	-	-	-	-	-	-	-	-	-	-	-	-	-	-	-	-	-	-	-	-	-	-	-	-
45331	11760	B	Antivirogram	953	Clinical	3354365941		0.2	NA	0.3	0.3	4.3	0.1	NA	NA	-	-	-	-	-	-	-	-	-	-	-	-	V	-	-	-	-	-	-	-	-	-	-	-	-	-	-	-	-	N	-	-	-	-
45333	11761	B	Antivirogram	953	Clinical	4050367891		3.6	NA	18.7	14.4	54.5	50.7	NA	NA	-	-	-	-	-	-	-	-	-	F	-	-	V	-	-	-	-	-	-	-	-	-	-	-	-	-	-	-	-	N	-	-	I	-
45335	11762	B	Antivirogram	953	Clinical	2240366131		1.0	NA	0.5	NA	0.6	0.3	NA	NA	-	-	-	-	-	-	-	-	-	-	-	X	-	-	-	-	-	-	-	-	-	-	-	-	-	-	-	-	-	-	-	-	-	-
45337	11763	B	Antivirogram	953	Clinical	2202366771		1.7	NA	2.9	NA	41.9	8.1	NA	NA	-	-	-	-	-	-	-	-	-	-	-	-	IV	-	-	-	-	-	-	-	-	-	-	-	-	-	-	-	-	N	-	-	-	-
45339	11764	B	Antivirogram	953	Clinical	2121366851		0.4	NA	1.3	0.3	5.1	0.9	NA	NA	-	-	-	-	-	-	-	-	-	-	-	-	IV	-	V	E	-	-	-	T	-	-	-	-	-	-	-	-	-	-	-	-	-	-
45341	11765	B	Antivirogram	953	Clinical	3152365871		1.0	NA	5.9	NA	56.0	4.0	NA	NA	-	-	-	-	-	-	-	-	-	F	-	-	-	-	-	-	-	-	-	-	-	-	-	-	-	-	-	-	-	N	-	-	-	-
45343	11766	B	Antivirogram	953	Clinical	3081368321		1.1	NA	1.1	1.5	1.0	1.1	NA	NA	-	-	-	-	-	-	-	-	-	-	-	-	V	-	V	-	-	-	-	-	-	-	-	-	-	-	-	-	-	-	-	-	-	-
45345	11767	B	Antivirogram	953	Clinical	5453366141		2.8	NA	51.7	33.1	26.8	25.4	NA	NA	-	-	-	-	-	-	-	-	-	I	-	-	-	-	-	-	-	-	-	-	-	-	-	-	-	-	-	-	-	-	-	-	-	-
45347	11768	B	Antivirogram	953	Clinical	2248364951		1.7	NA	1.8	NA	0.5	0.8	NA	NA	-	-	-	-	-	-	-	-	-	-	-	-	-	-	-	-	-	-	-	-	-	-	-	-	-	-	-	-	-	-	-	-	-	-
45349	11769	B	Antivirogram	953	Clinical	2871367911		15.2	NA	11.5	7.7	52.6	42.7	NA	NA	-	-	-	-	-	-	-	-	-	I	-	-	V	-	-	-	-	-	-	-	-	-	-	-	-	-	-	-	-	-	-	-	-	-
45351	11770	B	Antivirogram	953	Clinical	3769368221		1.7	NA	10.8	1.7	24.8	24.5	NA	NA	-	-	-	-	-	-	-	-	-	-	-	-	-	-	-	-	-	-	I	KLM	-	-	I	-	-	-	-	-	-	-	-	-	-	-
45353	11771	B	Antivirogram	953	Clinical	3404368231		1.1	NA	0.7	1.7	6.4	0.3	NA	NA	-	-	-	-	-	-	-	-	-	-	-	-	-	-	-	-	-	-	-	-	-	-	-	I	-	-	-	-	-	-	-	-	-	-
45355	11772	B	Antivirogram	953	Clinical	5215366421		7.3	NA	41.9	NA	15.4	8.1	NA	NA	-	-	-	-	-	-	-	-	-	I	-	-	-	R	-	-	-	-	-	-	-	-	-	-	-	-	-	-	-	-	-	-	I	-
45357	11773	B	Antivirogram	953	Clinical	3036367871		1.7	NA	3.5	5.8	10.3	11.8	NA	NA	-	-	-	-	-	-	-	-	-	-	-	-	-	-	-	-	-	-	-	-	-	-	-	-	-	-	-	-	-	-	-	-	LI	-
45359	11774	B	Antivirogram	953	Clinical	4135368431		5.7	NA	28.5	4.4	28.9	17.5	NA	NA	-	-	-	-	-	-	-	-	-	I	-	-	-	-	-	-	-	-	-	I	-	-	-	-	-	-	-	-	-	-	-	-	-	-
45361	11775	B	Antivirogram	953	Clinical	2292365151		5.3	NA	21.6	45.8	53.2	15.2	NA	NA	-	-	-	-	-	-	-	-	-	FV	-	-	-	-	V	-	-	-	-	-	-	-	-	-	-	-	-	-	-	-	-	-	LF	-
45363	11776	B	Antivirogram	953	Clinical	3531367741		0.7	NA	0.6	0.9	0.9	0.7	NA	NA	-	-	-	-	-	-	-	-	-	-	-	-	-	-	-	-	-	-	-	-	-	-	-	-	-	-	-	-	-	-	-	-	-	-
45365	11777	B	Antivirogram	953	Clinical	2785366821		0.3	NA	0.3	0.4	0.5	0.4	NA	NA	-	-	-	-	-	-	-	-	-	V	-	-	-	-	-	A	-	-	-	-	-	-	-	-	-	-	-	-	-	-	-	-	-	-
45367	11778	B	Antivirogram	953	Clinical	5212366211		0.9	NA	1.7	NA	21.4	0.6	NA	NA	-	-	-	-	-	-	-	-	-	-	-	-	-	-	-	-	-	-	-	-	-	-	-	-	-	-	-	-	-	N	-	-	-	-
45369	11779	B	Antivirogram	953	Clinical	2152367401		2.0	NA	7.6	3.0	20.2	2.8	NA	NA	-	-	-	-	-	-	-	-	-	I	-	-	-	-	-	-	-	-	I	T	-	-	-	-	-	-	-	-	-	-	-	-	-	-
45371	11780	B	Antivirogram	953	Clinical	4218366341		0.2	NA	0.3	0.3	0.3	0.2	NA	NA	-	-	-	-	-	-	-	-	-	-	-	S	-	-	-	-	-	-	-	-	-	-	-	-	-	-	-	-	-	-	-	-	-	-
45373	11781	B	Antivirogram	953	Clinical	3641366231		0.4	NA	0.2	0.8	0.5	0.3	NA	NA	-	-	-	-	-	-	-	-	-	-	-	S	-	-	-	-	-	-	-	-	-	-	-	-	-	-	-	-	-	-	-	-	-	-
45375	11782	B	Antivirogram	953	Clinical	2160367541		5.9	NA	23.0	5.5	30.4	14.3	NA	NA	-	-	-	-	-	-	-	-	-	I	-	-	-	-	-	-	-	-	-	-	-	-	-	-	-	-	-	-	-	-	-	I	-	-
45377	11783	B	Antivirogram	953	Clinical	2135367131		1.0	NA	0.8	1.2	1.7	0.4	NA	NA	-	-	-	-	-	-	-	-	-	-	-	-	V	-	-	-	-	-	-	-	-	-	-	-	-	-	-	-	-	-	-	-	-	-
45379	11784	B	Antivirogram	953	Clinical	3066367281		2.7	NA	4.2	7.6	45.2	6.9	NA	NA	-	-	-	-	-	-	-	-	-	VI	-	-	-	-	-	-	-	-	-	-	-	-	-	-	-	-	-	-	-	-	-	-	-	-
45381	11785	B	Antivirogram	953	Clinical	3074365951		0.5	NA	0.6	NA	0.3	0.4	NA	NA	-	-	-	-	-	-	-	-	-	-	-	S	-	-	V	-	-	-	-	-	-	-	-	-	-	-	-	-	-	-	-	-	-	-
45383	11786	B	Antivirogram	953	Clinical	3027367031		1.1	NA	2.1	1.9	49.6	2.2	NA	NA	-	-	-	-	-	-	-	-	-	-	-	-	V	R	-	-	-	-	I	KR	-	-	-	-	-	-	-	-	-	N	-	-	-	-
45385	11787	B	Antivirogram	953	Clinical	3723366221		0.4	NA	4.0	0.8	10.5	4.0	NA	NA	-	-	-	-	-	-	-	-	-	I	-	-	-	-	-	-	-	-	-	I	-	-	-	-	-	-	-	-	-	-	-	-	-	-
45387	11788	B	Antivirogram	953	Clinical	4341366501		0.3	NA	0.3	0.5	0.3	0.3	NA	NA	-	-	-	-	-	-	-	-	-	-	-	A	-	-	-	-	-	-	-	-	-	-	-	-	-	-	-	-	-	-	-	-	-	-
45389	11789	B	Antivirogram	953	Clinical	3044366891		0.5	NA	0.7	NA	1.0	0.9	NA	NA	-	-	-	-	-	-	-	-	-	-	-	S	-	-	-	-	-	-	-	-	-	-	-	-	-	-	-	-	-	-	-	-	-	-
45391	11790	B	Antivirogram	953	Clinical	2351366851		0.3	NA	0.6	NA	14.2	0.7	NA	NA	-	-	-	-	-	-	-	-	-	-	-	-	V	R	-	-	-	E	-	-	-	-	-	-	-	-	-	-	-	N	-	-	-	-
45393	11791	B	Antivirogram	953	Clinical	3013366781		0.4	NA	3.3	NA	26.9	1.1	NA	NA	-	-	-	-	-	-	-	-	-	I	-	-	-	-	-	-	-	-	-	-	-	-	-	-	-	-	-	-	-	N	-	-	-	-
45395	11792	B	Antivirogram	953	Clinical	2285366851		1.4	NA	49.0	NA	40.5	33.9	NA	NA	-	-	-	-	-	-	-	-	-	I	-	P	-	R	-	-	-	-	-	-	-	-	-	-	-	-	-	-	-	-	-	-	-	-
45397	11793	B	Antivirogram	953	Clinical	2246366621		1.5	NA	11.4	13.7	11.7	1.8	NA	NA	-	-	-	-	-	-	-	-	-	I	-	-	-	-	-	-	-	-	-	-	-	-	-	-	-	-	-	-	-	-	-	-	-	-
45399	11794	B	Antivirogram	953	Clinical	2062366191		0.3	NA	0.3	0.3	4.0	0.1	NA	NA	-	-	-	-	-	-	-	-	-	-	-	-	-	-	-	-	-	-	-	-	-	-	-	-	-	-	-	-	-	N	-	-	-	-
45401	11795	B	Antivirogram	953	Clinical	4262368221		1.7	NA	10.9	5.1	63.3	6.2	NA	NA	-	-	-	-	-	-	-	-	-	LI	-	-	-	-	-	-	-	-	-	MI	-	-	-	-	-	-	-	-	-	-	-	-	-	-
45403	11796	B	Antivirogram	953	Clinical	2241367761		0.7	NA	2.1	0.8	12.1	0.7	NA	NA	-	-	-	-	-	-	-	-	-	-	-	-	-	-	-	-	-	-	-	-	-	-	-	-	-	-	-	-	-	N	-	-	-	-
45405	11797	B	Antivirogram	953	Clinical	3727366831		0.3	NA	12.7	NA	48.6	1.9	NA	NA	-	-	-	-	-	-	-	-	-	I	-	-	V	-	-	-	-	-	-	-	-	-	-	-	-	-	-	-	-	-	-	-	-	-
45407	11798	B	Antivirogram	953	Clinical	3817366611		0.3	NA	0.5	NA	1.6	0.6	NA	NA	-	-	-	-	-	-	-	-	-	I	-	-	-	-	-	-	-	-	-	-	-	AT	-	-	-	-	-	-	-	-	-	-	-	-
45409	11799	B	Antivirogram	953	Clinical	3070365661		0.8	NA	0.8	0.7	1.0	0.8	NA	NA	-	-	-	-	-	-	-	-	-	-	-	-	-	-	-	-	-	-	-	-	-	-	-	-	-	-	-	-	-	-	-	-	-	-
45411	11800	B	Antivirogram	953	Clinical	5495368521		0.8	NA	1.8	0.8	0.6	0.8	NA	NA	-	-	-	-	-	-	-	-	-	-	-	-	-	-	V	-	-	-	-	-	-	-	-	-	-	-	-	-	-	-	-	-	-	-
45413	11801	B	Antivirogram	953	Clinical	2536365721		12.3	NA	47.9	NA	61.7	26.0	NA	NA	-	-	-	-	-	-	-	-	-	F	-	-	-	-	V	-	-	-	-	M	-	-	-	I	-	-	-	-	-	-	-	-	-	-
45415	11802	B	Antivirogram	953	Clinical	2263365221		1.0	NA	2.5	5.1	3.4	0.4	NA	NA	-	-	-	-	-	-	-	-	-	I	-	-	-	-	-	-	-	-	-	-	-	-	-	-	-	-	-	-	-	-	-	-	-	-
45417	11803	B	Antivirogram	953	Clinical	3480366541		0.6	NA	1.0	NA	1.1	0.8	NA	NA	-	-	-	-	-	-	-	-	-	-	-	-	-	-	-	-	-	-	-	-	-	-	-	-	-	-	-	-	-	-	-	-	I	-
45419	11804	B	Antivirogram	953	Clinical	3435367811		2.6	NA	6.2	21.2	7.9	1.2	NA	NA	-	-	-	-	-	-	-	-	-	I	-	TA	-	-	V	-	-	-	-	-	-	-	-	I	-	-	-	-	-	-	-	-	-	-
45421	11805	B	Antivirogram	953	Clinical	3571368121		26.2	NA	53.3	20.6	95.7	58.5	NA	NA	-	-	-	-	-	-	-	-	-	-	-	-	-	-	-	-	-	-	-	-	-	-	-	F	-	-	-	-	-	-	-	-	-	-
45423	11806	B	Antivirogram	953	Clinical	4094366091		0.2	NA	4.4	6.2	4.8	2.7	NA	NA	-	-	-	-	-	-	-	-	-	-	-	-	V	-	-	E	-	-	-	-	-	-	-	-	-	-	-	-	-	-	-	-	-	-
45425	11807	B	Antivirogram	953	Clinical	3529366021		0.5	NA	0.4	0.8	3.6	0.4	NA	NA	-	-	-	-	-	-	-	-	-	-	-	-	-	-	-	-	-	-	-	-	-	-	-	-	-	-	-	-	-	-	-	-	-	-
45427	11808	B	Antivirogram	953	Clinical	2739365461		0.2	NA	1.0	0.3	2.9	0.6	NA	NA	-	-	-	-	-	-	-	-	-	-	-	-	-	-	-	-	-	-	-	KM	-	-	-	-	-	-	-	-	-	-	-	-	-	-
45429	11809	B	Antivirogram	953	Clinical	2699367311		1.0	NA	9.6	16.2	13.5	0.7	NA	NA	-	-	-	-	-	-	-	-	-	I	-	-	-	-	-	-	-	-	-	R	-	-	-	-	-	-	-	-	-	-	-	-	-	-
45431	11810	B	Antivirogram	953	Clinical	5334367611		1.7	NA	4.8	3.3	9.1	12.2	NA	NA	-	-	-	-	-	-	-	-	-	V	-	-	-	KR	V	-	-	-	-	-	-	-	-	-	-	-	-	-	-	-	-	-	-	-
45433	11811	B	Antivirogram	953	Clinical	2877366691		16.1	NA	16.9	NA	10.7	1.0	NA	NA	-	-	-	-	-	-	-	-	-	I	-	-	-	-	-	-	-	-	-	-	-	-	-	-	-	-	-	-	-	-	-	-	-	-
45435	11812	B	Antivirogram	953	Clinical	3974368591		4.9	NA	12.6	40.1	47.1	4.3	NA	NA	-	-	-	-	-	-	-	-	-	I	-	-	-	-	-	-	-	-	-	-	-	-	-	I	-	-	-	-	-	-	-	-	-	-
45437	11813	B	Antivirogram	953	Clinical	3821366791		0.8	NA	NA	10.0	11.7	0.6	NA	NA	-	-	-	-	-	-	-	-	-	LV	-	-	-	-	-	-	-	-	-	-	-	-	-	-	-	-	-	-	-	-	-	-	-	-
45439	11814	B	Antivirogram	953	Clinical	2106366081		2.0	NA	20.0	28.6	14.4	29.0	NA	NA	-	-	-	-	-	-	-	-	-	I	-	-	-	-	-	-	-	QL	-	-	-	-	-	-	-	-	-	-	-	-	-	-	-	-
3899	1252	B	Antivirogram	960	Clinical	CA3020		NA	NA	1.0	NA	3.0	1.0	NA	NA	-	-	-	-	-	-	-	-	-	I	-	-	-	-	-	-	-	-	Q	-	-	-	-	-	-	-	-	-	-	-	-	-	-	-
5640	2197	B	PhenoSense	960	Clinical	CA7971		0.8	2.8	3.2	1.5	3.5	0.9	NA	NA	-	-	-	-	-	-	-	-	-	I	-	-	-	-	V	-	-	-	M	M	-	-	-	-	-	-	-	-	-	-	-	-	-	-
10864	5195	B	PhenoSense	960	Clinical	CA13203		13.0	7.4	30.0	46.0	47.0	1.5	NA	NA	-	-	-	-	-	-	-	-	-	I	-	-	V	-	IV	-	-	-	-	-	-	-	-	-	-	-	-	-	-	-	-	-	-	-
10928	1535	B	PhenoSense	960	Clinical	CA13267		10.0	0.7	1.1	4.0	2.3	1.5	NA	NA	-	-	-	-	-	-	-	-	-	I	-	-	V	-	V	-	-	-	-	-	-	-	-	-	-	-	-	-	-	-	-	-	-	-
16401	1802	B	PhenoSense	960	Clinical	CA17555		3.7	7.1	6.6	13.0	9.9	24.0	NA	NA	-	-	-	-	-	-	-	-	-	I	-	P	-	R	-	-	-	-	-	-	-	-	-	I	-	-	-	-	-	-	-	-	-	-
51019	4439	B	PhenoSense	960	Clinical	CA33656		12.0	3.4	2.0	2.9	4.7	1.9	NA	NA	-	-	-	-	-	-	-	-	-	-	-	-	-	-	-	-	-	-	-	-	-	-	-	-	-	-	-	-	-	-	-	-	-	-
52913	1124	B	PhenoSense	960	Clinical	CA35552		0.8	NA	1.7	0.9	2.8	1.1	NA	NA	-	-	-	-	-	-	-	-	-	I	-	-	-	-	-	-	-	-	-	-	-	-	-	-	-	-	-	-	-	-	-	-	-	-
46679	12422	B	PhenoSense	967	Clinical	ALD-pt1		3.4	NA	9.1	NA	30.3	30.3	NA	NA	-	-	-	-	-	-	-	-	-	I	-	-	-	-	V	-	-	-	-	-	-	-	-	-	-	-	-	-	-	-	-	-	-	-
46681	12423	B	PhenoSense	967	Clinical	ALD-pt2		0.9	NA	1.3	NA	2.5	1.0	NA	NA	-	-	-	-	-	-	-	-	-	I	-	-	-	-	-	-	-	-	-	-	-	-	-	-	-	-	-	-	-	-	-	-	-	-
46683	12424	B	PhenoSense	967	Clinical	ALD-pt3		0.7	NA	0.4	NA	1.1	0.9	NA	NA	-	-	-	-	-	-	-	-	-	-	-	-	-	-	-	-	-	-	-	-	-	-	-	-	-	-	-	-	-	-	-	-	-	-
46685	12425	B	PhenoSense	967	Clinical	ALD-pt5		0.6	NA	0.7	NA	1.1	0.6	NA	NA	-	-	-	-	-	-	-	-	-	-	-	-	-	-	-	-	-	-	-	-	-	-	-	-	-	-	-	-	-	-	-	-	-	-
46687	12426	B	PhenoSense	967	Clinical	ALD-pt11		0.7	NA	1.0	NA	47.0	1.5	NA	NA	-	-	-	-	-	-	-	-	-	-	-	-	V	-	-	-	-	-	-	-	-	-	-	-	-	-	-	-	-	N	-	-	-	-
46689	12427	B	PhenoSense	967	Clinical	ALD-pt6		2.7	NA	20.2	NA	26.9	27.5	NA	NA	-	-	-	-	-	-	-	-	-	I	-	-	V	-	-	-	-	-	-	-	-	-	-	-	-	-	-	-	-	-	-	-	-	-
46691	12428	B	PhenoSense	967	Clinical	ALD-pt12		1.1	NA	1.1	NA	1.5	0.9	NA	NA	-	-	-	-	-	-	-	-	-	-	-	-	-	-	-	-	-	-	-	-	-	-	-	-	-	-	-	-	-	-	-	-	-	-
46693	12429	B	PhenoSense	967	Clinical	ALD-pt7		0.8	NA	1.0	NA	1.4	1.1	NA	NA	-	-	-	-	-	-	-	-	-	-	-	TA	IV	-	-	-	-	-	I	-	-	-	-	-	-	-	-	-	-	-	-	-	-	-
46695	12430	B	PhenoSense	967	Clinical	ALD-pt13		0.6	NA	1.6	NA	38.9	0.9	NA	NA	-	-	-	-	-	-	-	-	-	-	-	-	-	-	V	-	-	-	-	-	-	-	-	-	-	-	-	-	-	N	-	-	-	-
46697	12431	B	PhenoSense	967	Clinical	ALD-pt8		1.2	NA	17.1	NA	21.0	3.8	NA	NA	-	-	-	-	-	-	-	-	-	I	-	-	-	-	V	-	-	-	-	KR	-	-	-	I	-	-	-	-	-	-	-	-	-	-
46699	12432	B	PhenoSense	967	Clinical	ALD-pt14		3.0	NA	4.3	NA	4.5	0.7	NA	NA	-	-	-	-	-	-	-	-	-	I	-	-	-	-	V	-	-	-	-	-	-	-	-	-	-	-	-	-	-	-	-	I	-	-
46701	12433	B	PhenoSense	967	Clinical	ALD-pt9		22.3	NA	186.9	NA	165.4	249.8	NA	NA	-	-	-	-	-	-	-	-	-	I	-	-	IV	-	-	-	-	-	-	-	-	-	-	-	-	-	-	-	-	-	-	-	-	-
46703	12434	B	PhenoSense	967	Clinical	ALD-pt15		0.8	NA	1.3	NA	1.8	1.2	NA	NA	-	-	-	-	-	-	-	-	-	-	-	-	-	-	-	-	-	-	-	-	-	-	-	-	-	-	-	-	-	-	-	-	-	-
46705	12435	B	PhenoSense	967	Clinical	ALD-pt10		0.5	NA	0.7	NA	1.3	1.0	NA	NA	-	-	-	-	-	-	-	-	-	I	-	-	-	-	-	-	-	-	-	-	-	-	-	-	-	-	-	-	-	-	-	-	-	-
46707	12436	B	PhenoSense	967	Clinical	ALD-pt16		2.2	NA	9.2	NA	27.3	30.0	NA	NA	-	-	-	-	-	-	-	-	-	LI	-	-	IV	-	-	-	-	-	-	R	-	-	-	-	-	-	-	-	-	-	-	-	-	-
46709	12437	B	PhenoSense	967	Clinical	ALD-pt17		1.7	NA	9.6	NA	25.0	4.7	NA	NA	-	-	-	-	-	-	-	-	-	I	-	-	-	-	-	-	-	-	-	IM	-	-	-	-	-	-	-	-	-	-	-	-	-	-
46711	12438	B	PhenoSense	967	Clinical	ALD-pt18		6.0	NA	10.5	NA	18.4	18.0	NA	NA	-	-	-	-	-	-	-	-	-	F	-	-	-	-	-	-	-	-	-	-	-	-	-	-	-	-	-	-	-	-	-	-	-	-
52822	14902	B	PhenoSense	998	Clinical	WAC-1		2.3	19.3	17.0	9.9	18.4	16.7	NA	NA	-	-	-	-	-	-	-	-	-	I	-	-	-	-	-	-	-	-	-	-	-	-	-	-	-	-	-	-	-	-	-	-	-	-
52824	14903	B	PhenoSense	998	Clinical	WAC-3		0.6	0.7	0.8	0.6	1.0	0.8	NA	NA	-	-	-	-	-	-	-	-	-	-	-	-	-	-	-	-	-	-	-	-	-	-	-	-	-	-	-	-	-	-	-	-	-	-
52826	14904	B	PhenoSense	998	Clinical	WAC-5		0.6	1.3	1.1	0.6	23.3	0.3	NA	NA	-	-	-	-	-	-	-	-	-	-	-	-	-	-	-	-	-	-	-	-	-	-	-	-	-	-	-	-	-	N	-	-	-	-
52828	14905	B	PhenoSense	998	Clinical	WAC-6		1.0	15.2	23.4	10.1	29.8	7.1	NA	NA	-	-	-	-	-	-	-	-	-	I	-	-	-	-	-	-	-	-	-	I	-	-	-	-	-	-	-	-	-	-	-	-	-	-
52830	14906	B	PhenoSense	998	Clinical	WAC-7		2.1	1.9	2.5	4.3	2.5	1.2	NA	NA	-	-	-	-	-	-	-	-	-	V	-	-	-	-	-	-	-	-	-	-	-	-	-	-	-	-	-	-	-	-	-	-	-	-
52832	14905	B	PhenoSense	998	Clinical	WAC-8		1.5	27.4	31.4	13.2	43.6	21.4	NA	NA	-	-	-	-	-	-	-	-	-	I	-	-	-	-	-	-	-	-	-	I	-	-	-	-	-	-	-	-	-	-	-	-	-	-
52834	14908	B	PhenoSense	998	Clinical	WAC-10		1.2	2.5	1.8	1.2	45.0	2.3	NA	NA	-	-	-	-	-	-	-	-	-	F	-	-	-	-	-	-	-	-	-	-	-	-	-	-	-	-	-	-	-	N	-	-	-	-
52836	14909	B	PhenoSense	998	Clinical	WAC-11		1.3	2.6	3.5	1.4	4.1	0.4	NA	NA	-	-	-	-	-	-	-	-	-	-	-	-	-	-	-	-	-	-	-	-	-	-	-	-	-	-	-	-	-	-	-	I	-	-
52838	14910	B	PhenoSense	998	Clinical	WAC-13		4.9	10.8	24.5	7.5	56.0	16.2	NA	NA	-	-	-	-	-	-	-	-	-	I	-	-	-	-	-	-	-	-	-	-	-	-	-	I	-	-	-	-	-	-	-	-	-	-
52840	14911	B	PhenoSense	998	Clinical	WAC-15		4.1	17.2	8.4	10.9	6.1	20.9	NA	NA	-	-	-	-	-	-	-	-	-	I	-	-	-	-	-	-	-	-	-	-	-	-	-	I	-	-	-	-	-	-	-	-	-	-
40136	5242	B	PhenoSense	1027	Clinical	CA16542		3.7	2.3	9.6	30.0	12.0	2.1	NA	NA	-	-	-	-	-	-	-	-	-	F	-	-	V	-	-	-	-	-	-	-	-	-	-	-	-	-	-	-	-	-	-	-	-	-
16329	4914	B	PhenoSense	1027	Clinical	CA17483		6.4	0.6	14.0	53.0	3.9	0.7	NA	NA	-	-	-	-	-	-	-	-	-	F	-	-	-	-	-	-	-	-	-	-	-	-	-	-	-	-	-	-	-	-	-	-	-	-
41798	5052	B	PhenoSense	1027	Clinical	CA24634		1.0	2.3	5.3	6.3	7.2	1.6	NA	NA	-	-	-	-	-	-	-	-	-	-	-	-	-	-	-	-	-	-	-	R	-	-	-	-	-	-	-	-	-	-	-	-	-	-
53479	11630	B	PBMC	1028	Lab	JC-L1		0.5	NA	0.5	NA	NA	2.0	NA	NA	-	-	-	-	-	-	-	-	-	R	-	-	-	-	-	-	-	-	-	-	-	-	-	-	-	-	-	-	-	-	-	-	-	-
53480	11630	B	PBMC	1028	Lab	JC-L2		1.0	NA	1.0	NA	NA	1.0	NA	NA	-	-	-	-	-	-	-	-	-	-	-	-	-	-	-	-	-	-	-	-	-	-	-	-	-	-	-	-	-	-	-	-	-	-
53481	11630	B	PBMC	1028	Lab	JC-L3		1.0	NA	0.5	NA	NA	2.0	NA	NA	-	-	-	-	-	-	-	-	-	-	-	-	-	-	-	-	-	-	-	-	-	-	-	-	-	-	-	-	-	-	-	-	-	-
53482	11630	B	PBMC	1028	Lab	JC-L4		1.0	NA	1.0	NA	NA	1.0	NA	NA	-	-	-	-	-	-	-	-	-	-	-	-	-	-	-	-	-	-	-	-	-	-	-	-	-	-	-	-	-	-	-	-	-	-
53483	11630	B	PBMC	1028	Lab	JC-L5		0.5	NA	1.0	NA	NA	1.0	NA	NA	-	-	-	-	-	-	-	-	-	R	-	-	-	-	-	-	-	-	-	-	-	-	-	-	-	-	-	-	-	-	-	-	-	-
53484	11630	B	PBMC	1028	Lab	JC-L6		0.5	NA	0.5	NA	NA	1.0	NA	NA	-	-	-	-	-	-	-	-	-	R	-	-	-	-	-	-	-	-	-	-	-	-	-	-	-	-	-	-	-	-	-	-	-	-
53485	11630	B	PBMC	1028	Lab	JC-L7		0.5	NA	0.5	NA	NA	1.0	NA	NA	-	-	-	-	-	-	-	-	-	-	-	-	-	-	-	-	-	-	-	-	-	-	-	-	-	-	-	-	-	-	-	-	-	-
53486	11630	B	PBMC	1028	Lab	JC-L8		0.5	NA	1.0	NA	NA	1.0	NA	NA	-	-	-	-	-	-	-	-	-	-	-	-	-	-	-	-	-	-	-	-	-	-	-	-	-	-	-	-	-	-	-	-	-	-
53487	11630	B	PBMC	1028	Lab	JC-L9		1.0	NA	1.0	NA	NA	1.0	NA	NA	-	-	-	-	-	-	-	-	-	-	-	-	-	-	-	-	-	-	-	-	-	-	-	-	-	-	-	-	-	-	-	-	-	-
53488	11630	B	PBMC	1028	Lab	JC-L10		1.0	NA	0.5	NA	NA	1.0	NA	NA	-	-	-	-	-	-	-	-	-	R	-	-	-	-	-	-	-	-	-	-	-	-	-	-	-	-	-	-	-	-	-	-	-	-
53489	11630	B	PBMC	1028	Lab	JC-L11		0.5	NA	2.0	NA	NA	1.0	NA	NA	-	-	-	-	-	-	-	-	-	R	-	-	-	-	-	-	-	-	-	-	-	-	-	-	-	-	-	-	-	-	-	-	-	-
53490	11630	B	PBMC	1028	Lab	JC-L12		2.0	NA	2.0	NA	NA	1.0	NA	NA	-	-	-	-	-	-	-	-	-	R	-	-	-	-	-	-	-	-	-	-	-	-	-	-	-	-	-	-	-	-	-	-	-	-
53491	11630	B	PBMC	1028	Lab	JC-L13		1.0	NA	4.0	NA	NA	1.0	NA	NA	-	-	-	-	-	-	-	-	-	-	-	-	-	-	-	-	-	-	-	-	-	-	-	-	-	-	-	-	-	-	-	-	-	-
53492	11630	B	PBMC	1028	Lab	JC-L14		2.0	NA	4.0	NA	NA	1.0	NA	NA	-	-	-	-	-	-	-	-	-	R	-	-	-	-	-	-	-	-	-	-	-	-	-	-	-	-	-	-	-	-	-	-	-	-
53493	11630	B	PBMC	1028	Lab	JC-L15		1.0	NA	0.5	NA	NA	2.0	NA	NA	-	-	-	-	-	-	-	-	-	-	-	-	-	-	-	-	-	-	-	-	-	-	-	-	-	-	-	-	-	-	-	-	-	-
53494	11630	B	PBMC	1028	Lab	JC-L16		0.5	NA	1.0	NA	NA	2.0	NA	NA	-	-	-	-	-	-	-	-	-	-	-	-	-	-	-	-	-	-	-	-	-	-	-	-	-	-	-	-	-	-	-	-	-	-
53495	11630	B	PBMC	1028	Lab	JC-L17		2.0	NA	2.0	NA	NA	2.0	NA	NA	-	-	-	-	-	-	-	-	-	-	-	-	-	-	-	-	-	-	-	-	-	-	-	-	-	-	-	-	-	-	-	-	-	-
53496	11630	B	PBMC	1028	Lab	JC-L18		4.0	NA	2.0	NA	NA	4.0	NA	NA	-	-	-	-	-	-	-	-	-	R	-	-	-	-	-	-	-	-	-	-	-	-	-	-	-	-	-	-	-	-	-	-	-	-
53498	11630	B	PBMC	1028	Lab	JC-L20		4.0	NA	1.0	NA	NA	4.0	NA	NA	-	-	-	-	-	-	-	-	-	R	-	-	-	-	-	-	-	-	-	-	-	-	-	-	-	-	-	-	-	-	-	-	-	-
53499	11630	B	PBMC	1028	Lab	JC-L21		8.0	NA	8.0	NA	NA	8.0	NA	NA	-	-	-	-	-	-	-	-	-	-	-	-	-	-	-	-	-	-	-	-	-	-	-	-	-	-	-	-	-	-	-	-	-	-
53501	1277	B	PhenoSense	1029	Clinical	CA36155		0.9	NA	0.9	0.8	6.7	1.3	NA	NA	-	-	-	-	-	-	-	-	-	-	-	-	-	-	-	-	-	-	-	R	-	-	I	-	-	-	-	-	-	-	-	-	-	-
53503	4485	B	PhenoSense	1029	Clinical	CA36157		6.0	NA	12.0	24.0	37.0	132.0	NA	NA	-	-	-	-	-	-	-	-	-	I	-	-	-	-	-	-	-	-	-	R	-	-	-	-	-	-	-	-	-	-	-	-	-	-
53505	4485	B	PhenoSense	1029	Clinical	CA36159		8.8	NA	9.4	28.0	56.0	306.0	NA	NA	-	-	-	-	-	-	-	-	-	I	-	-	-	-	-	-	-	-	-	R	-	-	I	-	-	-	-	-	-	-	-	-	-	-
53507	4733	B	PhenoSense	1029	Clinical	CA36162		6.0	NA	6.1	26.0	18.0	41.0	NA	NA	-	-	-	-	-	-	-	-	-	V	-	-	-	-	-	-	-	-	-	-	-	-	I	-	-	-	-	-	-	-	-	-	-	-
53509	4733	B	PhenoSense	1029	Clinical	CA36164		6.5	NA	11.0	35.0	20.0	25.0	NA	NA	-	-	-	-	-	-	-	-	-	V	-	-	-	-	V	-	-	-	-	-	-	-	-	-	-	-	-	-	-	-	-	-	-	-
53515	1800	B	PhenoSense	1029	Clinical	CA36166		2.3	NA	6.3	26.0	15.0	20.0	NA	NA	-	-	-	-	-	-	-	-	-	V	-	-	-	-	-	-	-	-	-	-	-	-	I	-	-	-	-	-	-	-	-	-	-	-
53517	1800	B	PhenoSense	1029	Clinical	CA36168		6.2	NA	5.0	21.0	17.0	38.0	NA	NA	-	-	-	-	-	-	-	-	-	I	-	-	-	-	-	-	-	-	-	-	-	-	I	-	-	-	-	-	-	-	-	-	-	-
53853	15455	B	Antivirogram	1033	Clinical	AD-01		0.7	NA	1.0	NA	2.2	0.7	NA	NA	.	.	.	.	.	.	.	-	-	-	-	-	V	-	-	-	-	-	-	-	-	-	-	-	-	-	-	-	-	-	-	-	-	-
53857	15457	B	Antivirogram	1033	Clinical	AD-03		0.6	NA	0.7	NA	0.5	0.4	NA	NA	.	.	.	.	.	.	.	-	-	-	-	N	-	-	-	-	-	-	I	-	-	-	-	-	-	-	-	-	-	-	-	-	-	-
53862	15460	B	Antivirogram	1033	Clinical	AD-06		1.4	NA	0.5	NA	2.9	0.7	NA	NA	.	.	.	.	.	.	.	-	-	-	-	-	-	-	-	-	-	-	-	-	-	-	-	-	-	-	-	-	-	-	-	-	-	-
53866	15462	B	Antivirogram	1033	Clinical	AD-08		1.1	NA	2.9	NA	7.3	1.9	NA	NA	.	.	.	.	.	.	.	-	-	-	-	-	-	-	-	-	-	-	-	-	-	-	-	-	-	-	-	-	-	-	-	-	-	-
53868	15463	B	Antivirogram	1033	Clinical	AD-09		2.4	NA	0.5	NA	3.2	0.9	NA	NA	.	.	.	.	.	.	.	-	-	-	-	-	-	-	-	-	E	-	-	-	-	-	-	-	-	-	-	-	-	-	-	-	-	-
53881	15470	B	Antivirogram	1033	Clinical	AD-16		0.6	NA	0.7	NA	1.1	0.9	NA	NA	.	.	.	.	.	.	.	-	-	I	-	K	-	-	V	-	-	-	I	-	-	-	-	-	-	-	-	-	-	-	-	-	-	-
53885	15472	CRF12_BF	Antivirogram	1033	Clinical	AD-18		0.6	NA	0.6	NA	1.2	0.7	NA	NA	.	.	.	.	.	.	.	-	-	-	-	-	-	-	V	-	-	-	-	-	-	-	-	-	-	-	-	-	-	-	-	-	-	-
53889	15474	B	Antivirogram	1033	Clinical	AD-20		0.6	NA	0.7	NA	0.9	0.9	NA	NA	.	.	.	.	.	.	.	-	-	V	-	S	-	-	V	-	-	-	-	-	-	-	-	-	-	-	-	-	-	-	-	-	-	-
53891	15475	B	Antivirogram	1033	Clinical	AD-21		0.6	NA	0.7	NA	0.6	0.4	NA	NA	.	.	.	.	.	.	.	-	-	-	-	-	-	-	V	-	-	-	-	-	-	-	-	-	-	-	-	-	-	-	-	-	-	-
53909	15484	B	Antivirogram	1033	Clinical	AD-30		1.5	NA	1.2	NA	2.6	1.2	NA	NA	.	.	.	.	.	.	.	-	-	-	-	-	-	-	-	-	E	-	-	-	-	-	-	-	-	-	-	-	-	-	-	-	-	-
53915	15487	B	Antivirogram	1033	Clinical	AD-33		0.5	NA	1.7	NA	1.0	1.1	NA	NA	.	.	.	.	.	.	.	-	-	-	-	I	-	-	-	-	-	-	-	-	-	-	-	-	-	-	-	-	-	-	-	-	-	-
53922	15491	B	Antivirogram	1033	Clinical	AD-37		1.2	NA	1.2	NA	2.8	0.4	NA	NA	.	.	.	.	.	.	.	-	-	-	-	-	V	R	-	-	-	-	-	-	-	-	-	-	-	-	-	-	-	-	-	-	-	-
53924	15492	B	Antivirogram	1033	Clinical	AD-38		0.9	NA	1.2	NA	2.6	0.7	NA	NA	.	.	.	.	.	.	.	-	-	-	-	-	V	-	-	-	-	-	-	-	-	-	-	-	-	-	-	-	-	-	-	-	-	-
53932	15498	B	Antivirogram	1033	Clinical	AD-45		0.6	NA	0.9	NA	3.9	0.9	NA	NA	.	.	.	.	.	.	.	-	-	-	-	-	V	-	-	-	E	-	-	-	-	-	-	-	-	-	-	-	-	-	-	-	-	-
53934	15499	C	Antivirogram	1033	Clinical	AD-46		0.7	NA	0.8	NA	0.7	0.5	NA	NA	.	.	.	.	.	.	.	-	-	-	-	-	-	-	V	-	-	-	-	-	-	-	-	-	-	-	-	-	-	-	-	-	-	-
53951	15509	B	Antivirogram	1033	Clinical	AD-56		0.6	NA	0.6	NA	0.9	0.5	NA	NA	.	.	.	.	.	.	.	-	-	-	-	-	-	-	-	-	-	-	-	-	-	-	-	-	-	-	-	-	-	-	-	-	-	-
54162	15623	B	PhenoSense	1035	Clinical	HM_C1		1.7	NA	1.2	0.4	15.3	6.1	NA	NA	-	-	-	-	-	-	-	-	-	-	-	-	-	-	-	-	-	-	-	-	-	-	-	-	-	-	-	-	-	-	-	-	-	-
54163	15624	B	PhenoSense	1035	Clinical	HM_C2		5.4	NA	1.3	NA	58.7	14.1	NA	NA	-	-	-	-	-	-	-	-	-	-	-	-	-	-	-	-	-	-	-	I	-	-	-	-	-	-	-	-	-	-	-	-	-	-
54165	15626	B	PhenoSense	1035	Clinical	HM_C4		10.4	NA	10.7	3.1	395.3	92.0	NA	NA	-	-	-	-	-	-	-	-	-	F	-	-	-	-	-	-	-	-	LV	-	-	-	-	I	-	-	-	-	-	-	-	-	-	-
54166	15627	B	PhenoSense	1035	Clinical	HM_C5		19.8	NA	3.8	3.1	50.7	40.8	NA	NA	-	-	-	-	-	-	-	-	-	LI	-	-	-	-	-	-	-	-	-	R	-	-	-	-	-	-	-	-	-	-	-	-	-	-
54167	15628	B	PhenoSense	1035	Clinical	HM_C6		64.1	NA	62.9	46.8	143.8	24.4	NA	NA	-	-	-	-	-	-	-	-	-	I	-	-	-	-	-	A	-	-	-	-	-	-	-	-	-	-	-	-	-	-	-	-	-	-
54168	15629	B	PhenoSense	1035	Clinical	HM_C7		23.0	NA	42.3	7.2	600.0	1000.0	NA	NA	-	-	-	-	-	-	-	-	-	I	-	-	-	-	-	-	-	-	-	-	-	-	-	I	-	-	-	-	-	-	-	-	-	-
54170	15631	B	PhenoSense	1035	Clinical	HM_A2		31.1	NA	26.8	NA	600.0	140.6	NA	NA	-	-	-	-	-	-	-	-	-	-	-	-	-	-	-	-	-	-	-	-	-	-	-	-	-	-	-	-	-	-	-	-	F	-
54171	15632	B	PhenoSense	1035	Clinical	HM_A3		42.5	NA	78.3	11.4	600.0	364.6	NA	NA	-	-	-	-	-	-	-	-	-	I	-	-	-	-	-	-	-	-	-	-	-	-	-	-	-	-	-	-	-	-	-	-	-	-
54172	15633	B	PhenoSense	1035	Clinical	HM_A4		32.0	NA	57.8	13.8	600.0	241.1	NA	NA	-	-	-	-	-	-	-	-	-	F	-	-	-	-	-	-	-	-	-	-	-	-	-	-	-	-	-	-	-	-	-	-	-	-
54173	15634	B	PhenoSense	1035	Clinical	HM_A5		28.1	NA	52.6	9.0	600.0	256.2	NA	NA	-	-	-	-	-	-	-	-	-	V	-	-	-	-	-	-	-	-	-	-	-	-	-	-	-	-	-	-	-	-	-	-	-	-
54174	15635	B	PhenoSense	1035	Clinical	HM_A1		32.0	38.0	73.0	10.0	600.0	1000.0	NA	NA	-	-	-	-	-	-	-	-	-	I	-	-	-	-	-	-	-	-	-	-	-	-	-	-	-	-	-	-	-	-	-	-	-	-
54176	15637	B	PhenoSense	1035	Clinical	HM_A7		74.0	NA	92.1	123.5	600.0	1000.0	NA	NA	-	-	-	-	-	-	-	-	-	F	-	-	-	-	-	-	-	-	I	-	-	-	-	-	-	-	-	-	-	-	-	-	-	-
54177	15638	B	PhenoSense	1035	Clinical	HM_A8		252.2	NA	400.0	94.4	600.0	265.5	NA	NA	-	-	-	-	-	-	-	-	-	V	-	-	-	-	-	-	-	-	-	I	-	-	-	-	-	-	-	-	-	-	-	-	-	-
54178	15639	B	PhenoSense	1035	Clinical	HM_V1		1.6	NA	1.3	1.9	3.0	3.9	NA	NA	-	-	-	-	-	-	-	-	-	-	-	-	-	-	-	-	-	-	-	-	-	-	-	-	-	-	-	-	-	-	-	-	-	-
54179	15640	B	PhenoSense	1035	Clinical	HM_V2		24.8	NA	8.6	37.5	3.0	2.0	NA	NA	-	-	-	-	-	-	-	-	-	I	-	-	-	-	-	-	-	-	-	-	-	-	-	-	-	-	-	-	-	-	-	-	-	-
54180	15641	B	PhenoSense	1035	Clinical	HM_V3		2.3	NA	1.9	1.4	1.8	2.8	NA	NA	-	-	-	-	-	-	-	-	-	I	-	-	-	-	-	-	-	-	-	-	-	-	-	-	-	-	-	-	-	-	-	-	-	-
54181	15642	B	PhenoSense	1035	Clinical	HM_V4		1.6	NA	3.2	1.9	4.3	1.8	NA	NA	-	-	-	-	-	-	-	-	-	I	-	-	-	-	-	-	-	-	-	-	-	-	-	-	-	-	-	-	-	-	-	-	-	-
54182	15643	B	PhenoSense	1035	Clinical	HM_V5		2.2	NA	1.4	2.0	2.3	1.9	NA	NA	-	-	-	-	-	-	-	-	-	I	-	-	-	-	-	GE	-	-	-	KT	-	-	-	-	-	-	-	-	-	-	-	-	-	-
54183	15644	B	PhenoSense	1035	Clinical	HM_V6		12.5	NA	33.9	28.9	8.5	3.5	NA	NA	-	-	-	-	-	-	-	-	-	V	-	-	-	-	-	-	-	-	-	I	-	-	-	-	-	-	-	-	-	-	-	-	-	-
54184	15645	B	PhenoSense	1035	Clinical	HM_V7		42.6	NA	33.6	80.2	30.8	30.4	NA	NA	-	-	-	-	-	-	-	-	-	I	-	-	-	-	-	-	-	-	-	-	-	-	-	-	-	-	-	-	-	-	-	-	-	-
54185	15646	B	PhenoSense	1035	Clinical	HM_V8		40.0	NA	16.7	79.0	14.0	14.3	NA	NA	-	-	-	-	-	-	-	-	-	F	-	-	-	-	-	-	-	-	-	-	-	-	-	-	-	-	-	-	-	-	-	-	-	-
54186	15647	B	PhenoSense	1035	Clinical	HM_V9		13.2	NA	5.6	43.4	1.8	1.6	NA	NA	-	-	-	-	-	-	-	-	-	I	-	-	-	-	-	-	-	-	-	-	-	-	-	-	-	-	-	-	-	-	-	-	F	-
54187	15648	B	PhenoSense	1035	Clinical	HM_V10		4.6	NA	6.3	9.5	8.4	4.5	NA	NA	-	-	-	-	-	-	-	-	-	LI	-	-	-	-	-	-	-	-	-	I	-	-	-	-	-	-	-	-	-	-	-	-	-	-
54188	15649	B	PhenoSense	1035	Clinical	HM_V11		39.5	NA	79.2	99.3	101.9	43.1	NA	NA	-	-	-	-	-	-	-	-	-	I	-	-	-	-	-	-	-	-	-	T	-	-	-	-	-	-	-	-	-	-	-	-	-	-
54189	15650	B	PhenoSense	1035	Clinical	HM_V12		52.7	NA	41.5	102.7	136.6	162.3	NA	NA	-	-	-	-	-	-	-	-	-	I	-	-	-	-	-	-	-	-	-	R	-	-	-	I	-	-	-	-	-	-	-	-	F	-
98595	35702	B	PhenoSense	1035	Clinical	HM_A6		21.0	NA	38.0	14.0	64.0	24.0	NA	NA	-	-	-	-	-	-	-	-	-	I	-	-	-	-	-	-	-	-	-	-	-	-	-	-	-	-	-	-	-	-	-	-	-	-
98596	35703	B	PhenoSense	1035	Clinical	HM_C8		12.0	NA	6.4	2.9	86.0	68.0	NA	NA	-	-	-	-	-	-	-	-	-	I	-	-	-	-	-	-	-	-	I	KR	-	-	-	LI	-	-	-	-	-	-	-	-	-	-
98597	35704	B	PhenoSense	1035	Clinical	HM_C9		30.0	9.1	5.5	2.3	70.0	115.0	NA	NA	-	-	-	-	-	-	-	-	-	V	-	-	-	-	-	-	-	-	-	-	-	-	-	LI	-	-	-	-	-	-	-	-	-	-
98598	35705	B	PhenoSense	1035	Clinical	HM_C10		53.0	19.0	5.5	5.1	286.0	242.0	NA	NA	-	-	-	-	-	-	-	-	-	I	-	-	-	-	-	-	-	-	-	T	-	-	-	-	-	-	-	-	-	-	-	-	-	-
98599	35706	B	PhenoSense	1035	Clinical	HM_C11		18.0	5.0	5.7	2.8	91.0	121.0	NA	NA	-	-	-	-	-	-	-	-	-	I	-	-	-	-	-	-	-	-	-	-	-	-	-	I	-	-	-	-	-	-	-	-	-	-
98600	35707	B	PhenoSense	1035	Clinical	HM_A9		33.0	52.0	138.0	16.0	600.0	1000.0	NA	NA	-	-	-	-	-	-	-	-	-	I	-	-	-	-	-	-	-	-	-	-	-	-	-	-	-	-	-	-	-	-	-	-	-	-
98601	35708	B	PhenoSense	1035	Clinical	HM_A10		400.0	700.0	400.0	59.0	600.0	1000.0	NA	NA	-	-	-	-	-	-	-	-	-	F	-	-	-	-	-	-	-	-	-	I	-	-	-	-	-	-	-	-	-	-	-	-	-	-
98602	35709	B	PhenoSense	1035	Clinical	HM_A11		47.0	63.0	73.0	14.0	600.0	1000.0	NA	NA	-	-	-	-	-	-	-	-	-	F	-	-	-	-	-	-	-	-	-	-	-	-	-	-	-	-	-	-	-	-	-	-	-	-
98603	35710	B	PhenoSense	1035	Clinical	HM_A12		400.0	25.0	400.0	210.0	600.0	1000.0	NA	NA	-	-	-	-	-	-	-	-	-	I	-	-	-	-	-	-	-	-	-	-	-	-	-	-	-	-	-	-	-	-	-	-	F	-
98604	35711	B	PhenoSense	1035	Clinical	HM_A13		43.0	700.0	178.0	50.0	196.0	1000.0	NA	NA	-	-	-	-	-	-	-	-	-	F	-	-	-	-	-	-	-	-	-	I	-	-	-	-	-	-	-	-	-	-	-	-	-	-
98605	35712	B	PhenoSense	1035	Clinical	HM_A14		141.0	21.0	152.0	104.0	210.0	69.0	NA	NA	-	-	-	-	-	-	-	-	-	I	-	-	-	-	-	-	-	-	-	-	-	-	-	-	-	-	-	-	-	-	-	-	-	-
98606	35713	B	PhenoSense	1035	Clinical	HM_A15		30.0	253.0	118.0	75.0	600.0	1000.0	NA	NA	-	-	-	-	-	-	-	-	-	I	-	-	-	-	-	-	-	-	-	R	-	-	-	-	-	-	-	-	-	-	-	-	-	-
98607	35714	B	PhenoSense	1035	Clinical	HM_C3		8.6	NA	4.1	1.6	74.0	56.0	NA	NA	-	-	-	-	-	-	-	-	-	I	-	-	-	-	-	-	-	-	LI	-	-	-	-	I	-	-	-	-	-	-	-	-	-	-
54300	15693	B	PhenoSense	1040	Clinical	DD-01MDR		NA	NA	2.7	NA	7.8	4.9	NA	NA	-	-	-	-	-	-	-	-	-	-	-	K	-	-	-	-	-	-	V	-	-	-	-	-	-	-	-	-	-	-	-	-	-	-
54301	15694	B	PhenoSense	1040	Clinical	DD-02309		0.4	NA	25.3	NA	27.8	3.2	NA	NA	-	-	-	-	-	-	-	-	-	-	-	-	V	-	-	-	-	-	-	I	-	-	-	-	-	-	-	-	-	-	-	-	-	-
54302	15695	B	PhenoSense	1040	Clinical	DD-03769		0.2	NA	6.1	NA	31.4	1.2	NA	NA	-	-	-	-	-	-	-	-	-	-	-	-	V	-	-	-	-	-	-	M	-	-	-	-	-	-	-	-	-	-	-	-	-	-
54303	15696	B	PhenoSense	1040	Clinical	DD-04954		4.2	NA	6.1	NA	500.0	13.5	NA	NA	-	-	-	-	-	-	-	-	-	F	-	-	V	-	-	-	-	-	-	T	-	-	-	-	-	-	-	-	-	N	-	-	-	-
54304	15697	B	PhenoSense	1040	Clinical	DD-05945		3.4	NA	1.6	NA	3.0	5.5	NA	NA	-	-	-	-	-	-	-	-	-	I	-	-	-	R	-	-	-	-	-	-	-	-	-	-	-	-	-	-	-	-	-	-	-	-
54305	15698	B	PhenoSense	1040	Clinical	DD-06958		4.3	NA	21.9	NA	76.7	181.0	NA	NA	-	-	-	-	-	-	-	-	-	-	-	-	-	-	-	-	-	-	-	-	-	-	-	-	-	-	-	-	-	-	-	-	I	-
54306	15699	B	PhenoSense	1040	Clinical	DD-071049		1.0	NA	4.8	NA	3.5	0.9	NA	NA	-	-	-	-	-	-	-	-	-	-	-	-	-	-	-	-	-	-	-	-	-	-	-	-	-	-	-	-	-	-	-	-	-	-
54392	11630	B	PhenoSense	1053	Lab	SaqR		1.8	NA	6.2	1.2	7.6	24.7	NA	NA	-	-	-	-	-	-	-	-	-	-	-	-	-	-	-	-	-	-	-	-	-	-	-	-	-	-	-	-	-	-	-	-	-	-
54393	11630	B	PhenoSense	1053	Lab	4596		3.2	NA	5.1	5.3	4.1	1.3	NA	NA	-	-	-	-	-	-	-	-	-	R	-	-	-	-	-	-	-	-	-	-	-	-	-	-	-	-	-	-	-	-	-	-	-	-
54394	11630	B	PhenoSense	1053	Lab	2802		2.5	NA	2.4	2.3	3.6	1.8	NA	NA	-	-	-	-	-	-	-	-	-	-	-	-	-	-	-	-	-	-	-	-	-	-	-	-	-	-	-	-	-	-	-	-	-	-
54395	11630	B	PhenoSense	1053	Lab	V2002		0.8	NA	1.2	0.8	30.1	0.4	NA	NA	-	-	-	-	-	-	-	-	-	-	-	-	-	-	-	-	-	-	-	-	-	-	-	-	-	-	-	-	-	N	-	-	-	-
54396	11630	B	PhenoSense	1053	Lab	V2033		7.8	NA	0.6	3.6	1.4	1.1	NA	NA	-	-	-	-	-	-	-	-	-	-	-	-	-	-	-	-	-	-	-	-	-	-	-	-	-	-	-	-	-	-	-	-	-	-
54397	11630	B	PhenoSense	1053	Lab	V2064		0.6	NA	1.3	0.8	1.1	0.6	NA	NA	-	-	-	-	-	-	-	-	-	-	-	-	-	-	-	-	-	-	-	-	-	-	-	-	-	-	-	-	-	-	-	-	-	-
54398	11630	B	PhenoSense	1053	Lab	V2066		2.9	NA	2.6	2.4	4.8	8.0	NA	NA	-	-	-	-	-	-	-	-	-	I	-	-	-	-	-	-	-	-	-	-	-	-	-	-	-	-	-	-	-	-	-	-	-	-
54399	11630	B	PhenoSense	1053	Lab	V2089		3.5	NA	3.5	3.8	6.0	5.7	NA	NA	-	-	-	-	-	-	-	-	-	I	-	-	-	-	-	-	-	-	-	-	-	-	-	-	-	-	-	-	-	-	-	-	-	-
54400	11630	B	PhenoSense	1053	Lab	V2057		3.9	NA	31.1	18.1	30.0	25.4	NA	NA	-	-	-	-	-	-	-	-	-	I	-	-	-	-	-	-	-	-	-	-	-	-	-	-	-	-	-	-	-	-	-	-	-	-
54401	11630	B	PhenoSense	1053	Lab	V2059		9.9	NA	29.4	22.3	48.6	91.4	NA	NA	-	-	-	-	-	-	-	-	-	I	-	-	-	-	-	-	-	-	-	-	-	-	-	-	-	-	-	-	-	-	-	-	-	-
54402	11630	B	PhenoSense	1053	Lab	V2031		11.0	NA	180.0	100.7	143.6	350.0	NA	NA	-	-	-	-	-	-	-	-	-	I	-	-	-	-	-	-	-	-	-	-	-	-	-	-	-	-	-	-	-	-	-	-	-	-
54407	11630	B	PhenoSense	1056	Lab	JGP-M1C		1.8	NA	1.5	1.6	1.3	1.3	NA	NA	-	-	-	-	-	-	-	-	-	F	-	-	-	-	-	-	-	-	-	-	-	-	-	-	-	-	-	-	-	-	-	-	-	-
54408	11630	B	PhenoSense	1056	Lab	JGP-M2C		8.4	NA	3.2	7.7	3.4	3.7	NA	NA	-	-	-	-	-	-	-	-	-	F	-	-	-	-	-	-	-	-	-	-	-	-	-	-	-	-	-	-	-	-	-	-	-	-
54409	11630	B	PhenoSense	1056	Lab	JGP-M4C		21.0	NA	1.6	19.0	2.9	1.3	NA	NA	-	-	-	-	-	-	-	-	-	F	-	-	-	-	-	-	-	-	-	-	-	-	-	-	-	-	-	-	-	-	-	-	-	-
54410	11630	B	PhenoSense	1056	Lab	JGP-M5C		48.0	NA	2.4	31.0	4.1	2.0	NA	NA	-	-	-	-	-	-	-	-	-	F	-	-	-	-	-	-	-	-	-	-	-	-	-	-	-	-	-	-	-	-	-	-	-	-
54411	11630	B	PhenoSense	1056	Lab	JGP-M2R		4.6	NA	2.1	6.2	2.6	2.7	NA	NA	-	-	-	-	-	-	-	-	-	F	-	-	-	-	-	-	-	-	-	-	-	-	-	-	-	-	-	-	-	-	-	-	-	-
54412	11630	B	PhenoSense	1056	Lab	JGP-M4R		18.0	NA	1.2	15.0	3.3	1.4	NA	NA	-	-	-	-	-	-	-	-	-	F	-	-	-	-	-	-	-	-	-	-	-	-	-	-	-	-	-	-	-	-	-	-	-	-
54595	15871	B	Antivirogram	1062	Clinical	166701		26.4	NA	15.1	91.5	31.0	0.3	NA	NA	-	-	-	-	-	-	-	-	-	-	-	-	-	-	-	-	-	-	-	R	-	-	-	-	-	-	-	-	-	-	-	I	-	-
54596	15872	B	Antivirogram	1062	Clinical	164917		13.3	NA	NA	102.5	5.7	0.3	NA	NA	-	-	-	-	-	-	-	-	-	F	-	P	-	R	V	E	-	-	-	T	-	-	-	-	-	-	-	-	-	-	-	I	-	Q
54597	15873	B	Antivirogram	1062	Clinical	165220		21.2	NA	1.0	86.2	2.7	0.2	NA	NA	-	-	-	-	-	-	-	-	-	-	-	P	V	-	-	-	-	-	-	-	-	-	-	-	-	-	-	-	-	-	-	-	-	-
54598	15874	B	Antivirogram	1062	Clinical	175236		7.7	NA	2.3	109.6	7.2	0.1	NA	NA	-	-	-	-	-	-	-	-	-	-	-	-	V	-	-	-	-	-	-	-	-	-	-	-	-	-	-	-	-	-	-	I	F	-
54599	15875	B	Antivirogram	1062	Clinical	175848		47.3	NA	95.0	95.8	45.3	0.7	NA	NA	-	-	-	A	-	-	-	-	-	F	-	-	V	-	-	-	-	-	-	T	-	-	-	-	-	-	-	-	-	-	-	I	V	-
57456	16578	B	PhenoSense	1079	Clinical	BN_Pat1		15.0	NA	NA	48.0	NA	NA	NA	NA	-	-	-	-	-	-	-	-	-	I	-	-	-	-	-	-	-	-	-	R	-	-	-	-	-	-	-	-	-	-	-	-	F	-
58896	17363	B	Antivirogram	1092	Clinical	ML_Pat1		0.6	NA	0.7	0.9	0.4	0.6	NA	NA	-	-	-	-	-	-	-	-	-	-	-	-	-	-	-	-	-	-	-	-	-	-	-	-	-	-	-	-	-	-	-	-	-	-
58897	17364	B	Antivirogram	1092	Clinical	ML_Pat2		1.2	NA	0.5	0.9	0.5	0.6	NA	NA	-	-	-	-	-	-	-	-	-	-	-	-	-	-	-	-	-	-	-	-	-	-	-	-	-	-	-	-	-	-	-	-	-	-
58898	17365	B	Antivirogram	1092	Clinical	ML_Pat3		0.9	NA	0.6	1.1	1.8	0.8	NA	NA	-	-	-	-	-	-	-	-	-	-	-	-	-	-	-	-	-	-	TI	-	-	-	-	-	-	-	-	-	-	-	-	-	-	-
58899	17366	B	Antivirogram	1092	Clinical	ML_Pat4		0.8	NA	0.4	1.2	1.6	0.2	NA	NA	-	-	-	-	-	-	-	-	-	-	-	-	-	-	-	-	-	-	-	-	-	-	-	-	-	-	-	-	-	-	-	-	-	-
58900	17367	B	Antivirogram	1092	Clinical	ML_Pat5		0.4	NA	0.2	0.9	0.5	0.3	NA	NA	-	-	-	-	-	-	-	-	-	-	-	-	-	-	-	-	-	-	-	-	-	-	-	-	-	-	-	-	-	-	-	-	-	-
58901	17368	B	Antivirogram	1092	Clinical	ML_Pat6		0.4	NA	0.9	0.5	0.6	0.6	NA	NA	-	-	-	-	-	-	-	-	-	-	-	-	-	-	-	-	-	-	-	-	-	-	-	-	-	-	-	-	-	-	-	-	-	-
58902	17369	B	Antivirogram	1092	Clinical	ML_Pat7		0.4	NA	0.5	0.8	0.8	1.6	NA	NA	-	-	-	-	-	-	-	-	-	-	-	-	-	-	-	E	-	-	-	-	-	-	-	-	-	-	-	-	-	-	-	-	-	-
58903	17370	B	Antivirogram	1092	Clinical	ML_Pat8		1.8	NA	1.8	1.2	1.1	1.1	NA	NA	-	-	-	-	-	-	-	-	-	-	-	-	-	-	V	-	-	-	-	-	-	-	-	-	-	-	-	-	-	-	-	-	-	-
58904	17371	B	Antivirogram	1092	Clinical	ML_Pat9		0.6	NA	0.5	0.6	0.5	0.3	NA	NA	-	-	-	-	-	-	-	-	-	-	-	-	-	-	-	-	-	-	-	-	-	-	-	-	-	-	-	-	-	-	-	-	-	-
58905	17372	B	Antivirogram	1092	Clinical	ML_Pat10		0.6	NA	0.7	1.1	0.7	1.4	NA	NA	-	-	-	-	-	-	-	-	-	-	-	-	-	R	V	-	-	-	-	-	-	-	-	-	-	-	-	-	-	-	-	-	-	-
58906	17373	C	Antivirogram	1092	Clinical	ML_Pat11		0.1	NA	0.3	0.4	0.5	0.3	NA	NA	-	-	-	-	-	-	-	-	-	-	-	-	-	-	V	-	-	-	-	-	-	-	-	-	-	-	-	-	-	-	-	-	-	-
58907	17374	F	Antivirogram	1092	Clinical	ML_Pat12		0.2	NA	0.6	0.5	0.2	0.2	NA	NA	-	-	-	-	-	-	-	-	-	-	-	-	-	-	V	-	-	-	-	-	-	-	-	-	-	-	-	-	-	-	-	-	-	-
58908	17375	F	Antivirogram	1092	Clinical	ML_Pat13		0.4	NA	0.3	0.5	0.3	0.5	NA	NA	-	-	-	-	-	-	-	-	-	-	-	-	-	-	V	-	-	-	-	-	-	-	-	-	-	-	-	-	-	-	-	-	-	-
58909	17376	B	Antivirogram	1092	Clinical	ML_Pat14		0.5	NA	0.5	0.8	0.7	0.8	NA	NA	-	-	-	-	-	-	-	-	-	-	-	-	V	-	-	-	-	-	-	-	-	-	-	-	-	-	-	-	-	-	-	-	-	-
58910	17377	B	Antivirogram	1092	Clinical	ML_Pat15		0.5	NA	0.5	0.5	0.5	0.6	NA	NA	-	-	-	-	-	-	-	-	-	-	-	-	-	-	-	-	-	-	-	-	-	-	-	-	-	-	-	-	-	-	-	-	-	-
58911	17378	B	Antivirogram	1092	Clinical	ML_Pat16		0.5	NA	0.6	0.7	0.8	0.5	NA	NA	-	-	-	-	-	-	-	-	-	-	-	-	V	-	V	-	-	-	-	-	-	-	-	-	-	-	-	-	-	-	-	-	-	-
58912	17379	B	Antivirogram	1092	Clinical	ML_Pat17		0.7	NA	0.8	0.9	0.8	0.5	NA	NA	-	-	-	-	-	-	-	-	-	-	-	-	V	-	-	-	-	-	-	-	-	-	-	-	-	-	-	-	-	-	-	-	-	-
58913	17380	B	Antivirogram	1092	Clinical	ML_Pat18		0.4	NA	0.4	0.9	0.5	0.2	NA	NA	-	-	-	-	-	-	-	-	-	-	-	-	-	-	-	-	-	-	-	-	-	-	-	-	-	-	-	-	-	-	-	-	-	-
58914	17381	B	Antivirogram	1092	Clinical	ML_Pat19		0.4	NA	0.4	0.6	1.0	0.7	NA	NA	-	-	-	-	-	-	-	-	-	-	-	P	V	R	-	-	-	-	-	-	-	-	-	-	-	-	-	-	-	-	-	-	-	-
58915	17382	B	Antivirogram	1092	Clinical	ML_Pat20		0.4	NA	1.9	0.4	0.9	1.4	NA	NA	-	-	-	-	-	-	-	-	-	-	-	-	-	-	-	-	-	-	I	-	-	-	-	-	-	-	-	-	-	-	-	-	-	-
58916	17383	B	Antivirogram	1092	Clinical	ML_Pat21		0.6	NA	0.3	0.7	0.4	0.4	NA	NA	-	-	-	-	-	-	-	-	-	-	-	-	-	-	V	-	-	-	-	-	-	-	-	-	-	-	-	-	-	-	-	-	-	-
58917	17384	B	Antivirogram	1092	Clinical	ML_Pat22		0.9	NA	0.9	0.8	0.9	1.1	NA	NA	-	-	-	-	-	-	-	-	-	-	-	-	-	-	IV	-	-	-	-	-	-	-	-	-	-	-	-	-	-	-	-	-	-	-
58918	17385	B	Antivirogram	1092	Clinical	ML_Pat23		0.3	NA	0.4	0.6	0.4	0.3	NA	NA	-	-	-	-	-	-	-	-	-	-	-	-	-	-	-	-	-	-	LI	-	-	-	-	-	-	-	-	-	-	-	-	-	-	-
58919	17386	B	Antivirogram	1092	Clinical	ML_Pat24		0.4	NA	1.1	1.0	6.7	1.0	NA	NA	-	-	-	-	-	-	-	-	-	-	-	-	-	-	-	-	-	-	-	-	-	-	-	-	-	-	-	-	-	-	-	-	-	-
58920	17387	B	Antivirogram	1092	Clinical	ML_Pat25		0.4	NA	0.8	1.1	1.5	0.6	NA	NA	-	-	-	-	-	-	-	-	-	-	-	-	V	-	V	-	-	-	-	-	-	-	-	-	-	-	-	-	-	-	-	-	-	-
58921	17388	B	Antivirogram	1092	Clinical	ML_Pat26		0.6	NA	0.3	0.8	25.1	0.4	NA	NA	-	-	-	-	-	-	-	-	-	-	-	-	-	-	-	-	-	-	-	-	-	-	-	-	-	-	-	-	-	N	-	-	-	ED
58922	17389	B	Antivirogram	1092	Clinical	ML_Pat27		0.3	NA	0.3	0.3	0.5	0.3	NA	NA	-	-	-	-	-	-	-	-	-	V	-	-	V	-	-	-	-	-	-	-	-	-	-	-	-	-	-	-	-	-	-	-	V	-
58923	17390	B	Antivirogram	1092	Clinical	ML_Pat28		0.6	NA	1.3	0.6	1.3	1.4	NA	NA	-	-	-	-	-	-	-	-	-	-	-	-	-	-	-	-	-	-	-	-	-	-	-	-	-	-	-	-	-	-	-	-	-	-
58924	17391	B	Antivirogram	1092	Clinical	ML_Pat29		1.4	NA	3.1	1.2	2.0	0.4	NA	NA	-	-	-	-	-	-	-	-	-	-	-	I	-	-	-	-	-	-	-	-	-	-	-	-	-	-	-	-	-	-	-	-	-	-
58925	17392	B	Antivirogram	1092	Clinical	ML_Pat30		0.9	NA	1.1	5.7	56.6	3.5	NA	NA	-	-	-	-	-	-	-	-	-	-	-	-	-	-	V	-	-	-	T	T	-	-	-	-	-	-	-	-	-	N	-	-	-	-
58926	17393	B	Antivirogram	1092	Clinical	ML_Pat31		2.3	NA	2.5	3.0	40.5	1.1	NA	NA	-	-	-	-	-	-	-	-	-	-	-	-	V	-	V	A	-	-	I	T	-	-	-	-	-	-	-	-	-	N	-	-	-	-
58927	17394	B	Antivirogram	1092	Clinical	ML_Pat32		2.3	NA	0.8	1.4	9.2	1.1	NA	NA	-	-	-	-	-	-	-	-	-	-	-	-	-	-	V	-	-	-	-	-	-	-	-	-	-	-	-	-	-	DN	-	-	-	-
58928	17395	B	Antivirogram	1092	Clinical	ML_Pat33		3.3	NA	1.3	1.1	36.9	0.8	NA	NA	-	-	-	-	-	-	-	-	-	-	-	-	-	-	-	-	-	-	-	-	-	-	-	-	-	-	-	-	-	N	-	-	-	-
58929	17396	B	Antivirogram	1092	Clinical	ML_Pat34		0.3	NA	0.4	0.3	0.4	0.2	NA	NA	-	-	-	-	-	-	-	-	-	VI	-	-	IV	KR	IV	-	-	-	-	-	-	-	-	-	-	-	-	-	-	-	-	-	-	-
58930	17397	B	Antivirogram	1092	Clinical	ML_Pat35		0.7	NA	1.1	0.7	0.4	0.9	NA	NA	-	-	-	-	-	-	-	-	-	-	-	-	-	-	-	-	-	-	-	-	-	-	-	-	-	-	-	-	-	-	-	-	-	-
58931	17398	B	Antivirogram	1092	Clinical	ML_Pat36		0.9	NA	0.5	0.9	0.6	0.9	NA	NA	-	-	-	-	-	-	-	-	-	-	-	-	-	-	-	-	-	-	TI	-	-	-	-	-	-	-	-	-	-	-	-	-	-	-
58932	17399	B	Antivirogram	1092	Clinical	ML_Pat37		0.2	NA	1.3	1.3	1.1	1.2	NA	NA	-	-	-	-	-	-	-	-	-	-	-	P	-	-	-	-	-	-	-	-	-	-	-	-	-	-	-	-	-	-	-	-	-	-
58933	17400	B	Antivirogram	1092	Clinical	ML_Pat38		0.6	NA	1.4	1.3	1.7	1.0	NA	NA	-	-	-	-	-	-	-	-	-	LI	-	-	V	-	-	-	-	-	-	-	-	-	-	-	-	-	-	-	-	-	-	-	-	-
58934	17401	B	Antivirogram	1092	Clinical	ML_Pat39		1.2	NA	0.6	0.7	6.1	NA	NA	NA	-	-	-	-	-	-	-	-	-	I	-	-	-	-	-	-	-	-	-	-	-	-	-	-	-	-	-	-	-	-	-	-	-	-
58935	17402	B	Antivirogram	1092	Clinical	ML_Pat40		1.5	NA	1.2	0.8	0.4	1.0	NA	NA	-	-	-	-	-	-	-	-	-	-	-	P	-	R	-	-	-	-	-	-	-	-	-	-	-	-	-	-	-	-	-	-	-	-
58936	17403	B	Antivirogram	1092	Clinical	ML_Pat41		1.0	NA	1.5	2.0	0.4	0.2	NA	NA	-	-	-	-	-	-	-	-	-	I	-	-	-	-	-	-	-	-	I	-	-	-	-	-	-	-	-	-	-	-	-	-	-	-
58937	17404	B	Antivirogram	1092	Clinical	ML_Pat42		0.5	NA	0.2	1.0	0.8	0.5	NA	NA	-	-	-	-	-	-	-	-	-	-	-	-	-	-	-	-	-	-	-	-	-	-	-	-	-	-	-	-	-	-	-	-	-	-
58938	17405	B	Antivirogram	1092	Clinical	ML_Pat43		0.1	NA	0.8	0.4	62.4	0.9	NA	NA	-	-	-	-	-	-	-	-	-	-	-	-	-	-	-	-	-	-	-	I	-	-	-	-	-	-	-	-	-	N	-	-	-	-
58939	17406	B	Antivirogram	1092	Clinical	ML_Pat44		0.4	NA	0.9	1.3	124.2	20.7	NA	NA	-	-	-	-	-	-	-	-	-	-	-	P	-	R	-	-	-	-	-	-	-	-	-	-	-	-	-	-	-	N	-	-	-	-
58940	17407	B	Antivirogram	1092	Clinical	ML_Pat45		0.7	NA	1.7	0.7	31.8	1.4	NA	NA	-	-	-	-	-	-	-	-	-	-	-	-	-	-	-	-	-	-	-	-	-	-	-	-	-	-	-	-	-	N	-	-	-	-
58941	17408	B	Antivirogram	1092	Clinical	ML_Pat46		0.2	NA	1.3	0.8	26.0	1.2	NA	NA	-	-	-	-	-	-	-	-	-	-	-	-	-	-	-	-	-	-	-	-	-	-	-	-	-	-	-	-	-	N	-	-	-	-
58942	17409	B	Antivirogram	1092	Clinical	ML_Pat47		6.0	NA	7.5	2.0	9.8	1.4	NA	NA	-	-	-	-	-	-	-	-	-	V	-	-	V	-	V	-	-	H	-	T	-	-	-	-	-	-	-	-	-	-	-	-	-	-
58943	17410	B	Antivirogram	1092	Clinical	ML_Pat48		0.8	NA	1.6	1.0	46.5	3.3	NA	NA	-	-	-	-	-	-	-	-	-	-	-	-	-	-	-	-	-	-	-	-	-	-	-	-	-	-	-	-	-	N	-	-	-	-
58944	17411	G	Antivirogram	1092	Clinical	ML_Pat49		1.3	NA	0.4	0.8	0.9	0.8	NA	NA	-	-	-	-	-	-	-	-	-	LI	-	TK	V	R	-	-	GE	-	-	I	-	-	-	-	-	-	-	-	-	-	-	-	-	-
58945	17412	B	Antivirogram	1092	Clinical	ML_Pat50		0.6	NA	1.3	1.8	0.5	1.7	NA	NA	-	-	-	-	-	-	-	-	-	I	-	-	-	-	-	-	-	-	-	-	-	-	-	-	-	-	-	-	-	-	-	-	-	-
58946	17413	B	Antivirogram	1092	Clinical	ML_Pat51		1.0	NA	2.1	0.6	NA	1.5	NA	NA	-	-	-	-	-	-	-	-	-	-	-	-	-	-	-	-	-	-	-	-	-	-	-	-	-	-	-	-	-	-	-	-	-	-
58947	17414	B	Antivirogram	1092	Clinical	ML_Pat52		1.0	NA	1.5	1.0	2.6	1.1	NA	NA	-	-	-	-	-	-	-	-	-	I	-	-	-	-	-	-	-	-	-	-	-	-	-	-	-	-	-	-	-	-	-	-	-	-
58948	17415	B	Antivirogram	1092	Clinical	ML_Pat53		6.2	NA	3.2	1.8	14.4	1.3	NA	NA	-	-	-	-	-	-	-	-	-	V	-	-	-	-	-	-	-	-	-	-	-	-	-	-	-	-	-	-	-	-	-	-	-	-
58949	17416	B	Antivirogram	1092	Clinical	ML_Pat54		1.3	NA	1.7	1.1	2.2	1.6	NA	NA	-	-	-	-	-	-	-	-	-	V	-	-	-	-	V	-	-	-	-	-	-	-	-	-	-	-	-	-	-	-	-	-	-	-
58950	17417	B	Antivirogram	1092	Clinical	ML_Pat55		1.4	NA	30.8	22.7	10.6	37.8	NA	NA	-	-	-	-	-	-	-	-	-	I	-	-	-	-	-	-	-	-	I	-	-	-	-	-	-	-	-	-	-	-	-	-	-	-
58951	17418	B	Antivirogram	1092	Clinical	ML_Pat56		0.8	NA	1.5	1.3	38.0	1.1	NA	NA	-	-	-	-	-	-	-	-	-	-	-	E	IV	-	-	-	-	-	LV	-	-	-	-	-	-	-	-	-	-	N	-	-	LF	-
58952	17419	B	Antivirogram	1092	Clinical	ML_Pat57		0.3	NA	1.1	1.8	1.1	10.1	NA	NA	-	-	-	-	-	-	-	-	-	LI	-	P	-	-	-	-	-	-	I	-	-	-	-	-	-	-	-	-	-	-	-	-	-	-
58953	17420	B	Antivirogram	1092	Clinical	ML_Pat58		0.3	NA	1.4	0.9	47.3	1.9	NA	NA	-	-	-	-	-	-	-	-	-	-	-	-	V	-	-	-	-	-	-	-	-	-	-	-	-	-	-	-	-	N	-	-	-	-
58954	17421	B	Antivirogram	1092	Clinical	ML_Pat59		1.9	NA	1.3	2.5	44.0	2.8	NA	NA	-	-	-	-	-	-	-	-	-	F	-	-	V	-	-	-	-	-	-	R	-	-	-	-	-	-	-	-	-	N	-	-	-	-
58955	17422	B	Antivirogram	1092	Clinical	ML_Pat60		1.2	NA	5.1	1.2	10.0	0.9	NA	NA	-	-	-	-	-	-	-	-	-	LI	-	-	IV	KR	-	-	-	-	-	KT	-	-	-	-	-	-	-	-	-	-	-	-	-	-
58956	17423	B	Antivirogram	1092	Clinical	ML_Pat61		3.0	NA	1.3	1.6	4.0	1.2	NA	NA	-	-	-	-	-	-	-	-	-	-	-	-	-	-	-	-	-	-	-	-	-	-	-	-	-	-	-	-	-	-	-	-	-	-
58957	17424	B	Antivirogram	1092	Clinical	ML_Pat62		1.9	NA	1.8	1.4	4.2	1.8	NA	NA	-	-	-	-	-	-	-	-	-	-	-	-	-	R	-	-	-	-	-	-	-	-	-	-	-	-	-	-	-	-	-	-	-	-
58958	17425	B	Antivirogram	1092	Clinical	ML_Pat63		0.6	NA	2.4	2.2	9.5	1.5	NA	NA	-	-	-	-	-	-	-	-	-	V	-	I	V	-	-	-	-	-	-	-	-	-	-	-	-	-	-	-	-	-	-	-	-	-
58959	17426	B	Antivirogram	1092	Clinical	ML_Pat64		1.1	NA	5.7	6.9	11.9	32.5	NA	NA	-	-	-	-	-	-	-	-	-	I	-	-	-	-	-	-	-	-	-	-	-	-	-	-	-	-	-	-	-	-	-	-	-	-
58960	17427	B	Antivirogram	1092	Clinical	ML_Pat65		10.3	NA	42.5	6.3	52.1	7.3	NA	NA	-	-	-	-	-	-	-	-	-	V	-	-	-	-	-	-	-	-	-	-	-	-	-	-	-	-	-	-	-	-	-	-	-	-
58961	17428	B	Antivirogram	1092	Clinical	ML_Pat66		0.4	NA	1.2	1.0	64.3	1.4	NA	NA	-	-	-	-	-	-	-	-	-	LF	-	-	IV	-	IV	-	-	-	-	X	-	-	-	-	-	-	-	-	-	N	-	-	-	-
58962	17429	B	Antivirogram	1092	Clinical	ML_Pat67		0.2	NA	2.0	2.7	6.1	0.2	NA	NA	-	-	-	-	-	-	-	-	-	I	-	-	V	-	-	-	-	-	-	M	-	-	-	-	-	-	-	-	-	-	-	-	-	-
58963	17430	B	Antivirogram	1092	Clinical	ML_Pat68		6.2	NA	16.9	3.7	18.1	3.1	NA	NA	-	-	-	-	-	-	-	-	-	X	-	-	-	-	-	-	-	-	-	-	-	-	-	-	-	-	-	-	-	-	-	-	-	-
58964	17431	B	Antivirogram	1092	Clinical	ML_Pat69		0.6	NA	0.6	1.3	50.6	1.3	NA	NA	-	-	-	-	-	-	-	-	-	-	-	TS	IV	KR	-	-	-	-	I	KT	-	-	-	-	-	-	-	-	-	N	-	-	LF	-
58965	17432	B	Antivirogram	1092	Clinical	ML_Pat70		0.8	NA	1.4	1.1	5.2	1.1	NA	NA	-	-	-	-	-	-	-	-	-	R	-	-	-	-	-	-	-	-	-	-	-	-	-	-	-	-	-	-	-	-	-	-	-	-
58966	17433	B	Antivirogram	1092	Clinical	ML_Pat71		0.8	NA	1.3	1.3	1.9	0.8	NA	NA	-	-	-	-	-	-	-	-	-	LI	-	-	-	-	IV	-	-	-	-	-	-	-	-	-	-	-	-	-	-	-	-	-	-	-
58967	17434	B	Antivirogram	1092	Clinical	ML_Pat72		2.4	NA	3.0	2.6	10.2	14.7	NA	NA	-	-	-	-	-	-	-	-	-	VI	-	-	-	-	-	-	-	-	-	KR	-	-	-	-	-	-	-	-	-	-	-	-	-	-
58968	17435	B	Antivirogram	1092	Clinical	ML_Pat73		2.2	NA	5.7	3.0	13.7	46.0	NA	NA	-	-	-	-	-	-	-	-	-	X	-	-	-	-	-	-	-	-	-	-	-	-	-	-	-	-	-	-	-	-	-	-	-	-
58969	17436	B	Antivirogram	1092	Clinical	ML_Pat74		0.4	NA	0.8	0.7	1.1	1.0	NA	NA	-	-	-	-	-	-	-	-	-	I	-	TI	-	-	-	-	-	-	-	-	-	-	-	-	-	-	-	-	-	-	-	-	-	-
58970	17437	B	Antivirogram	1092	Clinical	ML_Pat75		1.0	NA	5.8	4.3	15.0	6.2	NA	NA	-	-	-	-	-	-	-	-	-	I	-	-	-	R	-	-	-	-	I	I	-	-	-	-	-	-	-	-	-	-	-	-	-	-
58971	17438	B	Antivirogram	1092	Clinical	ML_Pat76		1.2	NA	4.6	15.1	10.6	43.5	NA	NA	-	-	-	-	-	-	-	-	-	VI	-	-	-	-	-	-	-	-	V	-	-	-	-	-	-	-	-	-	-	-	-	-	-	-
58972	17439	B	Antivirogram	1092	Clinical	ML_Pat77		5.2	NA	72.1	75.9	45.0	47.5	NA	NA	-	-	-	-	-	-	-	-	-	I	-	-	-	-	-	-	-	-	-	-	-	-	-	-	-	-	-	-	-	-	-	-	-	-
58973	17440	B	Antivirogram	1092	Clinical	ML_Pat78		2.1	NA	42.3	21.4	60.3	48.4	NA	NA	-	-	-	-	-	-	-	-	-	I	-	S	-	-	-	-	-	-	I	-	-	-	-	-	-	-	-	-	-	-	-	-	-	-
58974	17441	B	Antivirogram	1092	Clinical	ML_Pat79		1.7	NA	7.8	7.9	10.0	1.2	NA	NA	-	-	-	-	-	-	-	-	-	I	-	-	-	-	-	-	-	-	-	-	-	-	-	-	-	-	-	-	-	-	-	-	-	-
58975	17442	B	Antivirogram	1092	Clinical	ML_Pat80		2.4	NA	55.4	22.5	19.0	6.0	NA	NA	-	-	-	-	-	-	-	-	-	F	-	-	-	-	-	-	-	-	-	-	-	-	-	-	-	-	-	-	-	-	-	-	-	-
58976	17443	B	Antivirogram	1092	Clinical	ML_Pat81		1.4	NA	1.8	3.8	6.3	1.0	NA	NA	-	-	-	-	-	-	-	-	-	I	-	-	V	R	-	-	-	-	-	-	-	-	-	-	-	-	-	-	-	-	-	-	F	-
58977	17444	B	Antivirogram	1092	Clinical	ML_Pat82		1.4	NA	5.4	9.9	4.9	3.1	NA	NA	-	-	-	-	-	-	-	-	-	I	-	-	-	-	-	-	-	-	I	-	-	-	-	-	-	-	-	-	-	-	-	-	-	-
58978	17445	B	Antivirogram	1092	Clinical	ML_Pat83		0.8	NA	7.1	12.5	3.2	0.7	NA	NA	-	-	-	-	-	-	-	-	-	R	-	I	-	-	-	-	-	-	-	-	-	-	-	-	-	-	-	-	-	-	-	-	-	-
58979	17446	B	Antivirogram	1092	Clinical	ML_Pat84		1.0	NA	5.7	4.5	5.6	0.9	NA	NA	-	-	-	-	-	-	-	-	-	I	-	P	V	R	V	-	-	-	-	-	-	-	-	-	-	-	-	-	-	-	-	-	-	-
58980	17447	B	Antivirogram	1092	Clinical	ML_Pat85		4.1	NA	NA	1.7	32.6	7.1	NA	NA	-	-	-	-	-	-	-	-	-	I	-	-	IV	-	IV	-	-	-	-	-	-	-	-	-	-	-	-	-	-	-	-	-	-	-
58981	17448	B	Antivirogram	1092	Clinical	ML_Pat86		3.5	NA	4.8	3.4	18.0	2.9	NA	NA	-	-	-	-	-	-	-	-	-	I	-	-	IV	-	-	-	-	-	-	-	-	-	-	-	-	-	-	-	-	-	-	-	-	-
58982	17449	B	Antivirogram	1092	Clinical	ML_Pat87		4.2	NA	39.5	15.6	19.8	7.9	NA	NA	-	-	-	-	-	-	-	-	-	I	-	-	V	-	-	-	-	-	-	-	-	-	-	-	-	-	-	-	-	-	-	-	-	-
58983	17450	B	Antivirogram	1092	Clinical	ML_Pat88		6.5	NA	50.5	29.6	47.6	3.4	NA	NA	-	-	-	-	-	-	E	-	-	I	-	-	-	-	-	-	-	-	-	-	-	-	-	I	-	-	-	-	-	-	-	-	-	-
58984	17451	D	Antivirogram	1092	Clinical	ML_Pat89		1.8	NA	28.2	7.6	35.9	4.9	NA	NA	-	-	-	-	-	-	-	-	-	I	-	-	-	-	V	E	-	-	Q	M	-	-	-	-	-	-	-	-	-	-	-	-	-	-
58985	17452	B	Antivirogram	1092	Clinical	ML_Pat90		5.5	NA	55.2	23.2	47.2	38.7	NA	NA	-	-	-	-	-	-	-	-	-	I	-	-	-	-	-	-	-	-	LQ	-	-	-	-	-	-	-	-	-	-	-	-	-	-	-
58986	17453	B	Antivirogram	1092	Clinical	ML_Pat91		2.8	NA	NA	37.3	29.8	1.6	NA	NA	-	-	-	-	-	-	-	-	-	I	-	-	-	-	-	-	-	-	-	-	-	-	-	-	-	-	-	-	-	-	-	-	-	-
58987	17454	B	Antivirogram	1092	Clinical	ML_Pat92		2.8	NA	50.1	6.4	11.3	24.8	NA	NA	-	-	-	-	-	-	-	-	-	I	-	-	-	-	-	-	-	-	-	-	-	-	-	I	-	-	-	-	-	-	-	-	-	-
58988	17455	B	Antivirogram	1092	Clinical	ML_Pat93		2.1	NA	23.0	52.5	44.0	7.6	NA	NA	-	-	-	-	-	-	-	-	-	V	-	P	-	-	-	-	-	-	-	-	-	-	-	-	-	-	-	-	-	-	-	-	-	-
58989	17456	B	Antivirogram	1092	Clinical	ML_Pat94		1.5	NA	1.6	1.0	2.2	1.5	NA	NA	-	-	-	-	-	-	-	-	-	I	-	A	V	-	-	-	-	-	I	I	-	-	-	-	-	-	-	-	-	-	-	-	-	-
58990	17457	B	Antivirogram	1092	Clinical	ML_Pat95		10.3	NA	53.6	16.6	62.4	37.8	NA	NA	-	-	-	-	-	-	-	-	-	I	-	-	V	-	-	-	-	-	-	R	-	-	-	-	-	-	-	-	-	-	-	-	-	K
58991	17458	B	Antivirogram	1092	Clinical	ML_Pat96		3.7	NA	42.3	62.7	60.3	48.4	NA	NA	-	-	-	-	-	-	-	-	-	I	-	-	IV	-	-	-	-	-	-	-	-	-	-	-	-	-	-	-	-	-	-	-	LF	EK
58992	17459	B	Antivirogram	1092	Clinical	ML_Pat97		0.8	NA	3.2	26.3	33.7	3.3	NA	NA	-	-	-	-	-	-	-	-	-	I	-	-	V	-	-	-	-	H	-	V	-	V	-	-	-	-	-	-	-	-	-	-	-	-
58993	17460	B	Antivirogram	1092	Clinical	ML_Pat98		1.7	NA	45.9	3.0	49.2	36.8	NA	NA	-	-	-	-	-	-	-	-	-	I	-	-	-	-	V	-	-	-	-	MIV	-	AV	-	-	-	-	-	-	-	-	-	-	-	-
58994	17461	B	Antivirogram	1092	Clinical	ML_Pat99		4.1	NA	43.3	46.1	48.5	42.3	NA	NA	-	-	-	-	-	-	-	-	-	I	-	-	-	-	-	-	-	-	-	R	-	-	-	-	-	-	-	-	-	-	-	I	-	-
58995	17462	B	Antivirogram	1092	Clinical	ML_Pat100		1.7	NA	19.4	11.4	31.8	1.3	NA	NA	-	-	-	-	-	-	-	-	-	I	-	-	-	-	-	-	-	-	-	R	-	-	-	-	-	-	-	-	-	-	-	I	-	-
64467	20246	B	PhenoSense	1123	Clinical	A0006		0.6	NA	0.4	NA	1.0	0.3	NA	NA	.	.	.	-	-	-	-	-	-	-	-	-	V	-	-	-	-	-	-	-	-	-	-	-	-	-	-	-	-	-	-	-	-	-
64487	20251	B	PhenoSense	1123	Clinical	A0016		0.4	NA	0.4	NA	0.7	0.3	NA	NA	.	.	.	-	-	-	-	-	-	-	-	-	V	-	-	-	-	L	I	-	-	-	-	-	-	-	-	-	-	-	-	-	-	-
64497	20252	B	PhenoSense	1123	Clinical	A0021		0.5	NA	0.7	NA	0.9	0.7	NA	NA	.	.	.	-	-	-	-	-	-	-	-	-	V	KR	-	-	-	-	-	-	-	-	-	-	-	-	-	-	-	-	-	-	-	-
64519	20255	B	PhenoSense	1123	Clinical	A0032		0.4	NA	0.4	NA	0.8	0.5	NA	NA	.	.	.	-	-	-	-	-	-	-	-	S	-	-	-	-	-	-	I	-	-	-	-	-	-	-	-	-	-	-	-	-	-	-
64539	20258	B	PhenoSense	1123	Clinical	A0042		0.5	NA	0.4	NA	0.7	0.6	NA	NA	.	.	.	-	-	-	-	-	-	-	-	-	-	-	-	-	-	-	-	-	-	-	-	-	-	-	-	-	-	-	-	-	-	-
64575	20266	B	PhenoSense	1123	Clinical	A0060		0.2	NA	0.3	NA	0.3	0.3	NA	NA	.	.	.	-	-	-	-	-	-	-	-	-	-	-	-	-	-	-	-	-	-	-	-	-	-	-	-	-	-	-	-	-	-	-
64585	20267	B	PhenoSense	1123	Clinical	A0065		1.0	NA	0.6	NA	1.1	0.8	NA	NA	.	.	.	-	-	-	-	-	-	-	-	-	-	-	-	-	-	-	-	-	-	-	-	-	-	-	-	-	-	-	-	-	-	-
64605	20270	B	PhenoSense	1123	Clinical	A0075		0.5	NA	0.4	NA	0.5	0.4	NA	NA	.	.	.	-	-	-	-	-	-	-	-	N	-	-	-	-	-	-	-	-	-	-	-	-	-	-	-	-	-	-	-	-	-	-
64613	20272	B	PhenoSense	1123	Clinical	A0079		0.7	NA	1.0	NA	1.8	1.4	NA	NA	.	.	.	-	-	-	-	-	-	-	-	-	-	-	-	-	-	-	-	-	-	-	-	-	-	-	-	-	-	-	-	-	-	-
64629	20274	B	PhenoSense	1123	Clinical	A0087		0.5	NA	0.8	NA	0.9	0.7	NA	NA	.	.	.	-	-	-	-	-	-	-	-	TS	IV	KR	IV	-	-	-	-	-	-	-	-	-	-	-	-	-	-	-	-	-	-	-
64635	20275	B	PhenoSense	1123	Clinical	A0090		0.4	NA	0.4	NA	0.5	0.5	NA	NA	.	.	.	-	-	WL	-	-	-	-	-	-	-	-	-	-	-	-	Q	-	-	-	-	-	-	-	-	-	-	-	-	-	-	-
64657	20279	B	PhenoSense	1123	Clinical	A0101		0.2	NA	0.2	NA	0.3	0.2	NA	NA	.	.	.	-	-	-	-	-	-	-	-	-	-	-	-	-	-	-	-	-	-	-	-	-	-	-	-	-	-	-	-	-	-	-
64667	20280	B	PhenoSense	1123	Clinical	A0106		0.4	NA	0.3	NA	0.5	0.4	NA	NA	.	.	.	-	-	-	-	-	-	-	-	P	-	R	-	-	-	-	-	-	-	-	-	-	-	-	-	-	-	-	-	-	-	-
64675	20281	B	PhenoSense	1123	Clinical	A0110		1.1	NA	1.0	NA	2.1	0.9	NA	NA	.	.	.	-	-	-	-	-	-	-	-	P	V	-	-	-	-	-	-	-	-	-	-	-	-	-	-	-	-	-	-	-	-	-
64685	20282	B	PhenoSense	1123	Clinical	A0115		0.7	NA	0.8	NA	1.5	0.7	NA	NA	.	.	.	-	-	-	-	-	-	-	-	-	-	-	-	-	-	-	-	-	-	-	-	-	-	-	-	-	-	-	-	-	-	-
64691	20283	B	PhenoSense	1123	Clinical	A0118		0.8	NA	0.8	NA	1.4	0.7	NA	NA	.	.	.	-	-	-	-	-	-	-	-	-	V	-	-	-	-	-	-	-	-	-	-	-	-	-	-	-	-	-	-	-	-	-
64707	20285	B	PhenoSense	1123	Clinical	A0126		0.5	NA	0.2	NA	0.4	0.3	NA	NA	.	.	.	-	-	-	-	-	-	-	-	-	-	-	-	-	-	-	-	-	-	-	-	-	-	-	-	-	-	-	-	-	-	-
64717	20287	B	PhenoSense	1123	Clinical	A0131		0.5	NA	0.9	NA	1.6	0.6	NA	NA	.	.	.	-	-	-	-	-	-	-	-	-	-	-	-	-	-	-	-	-	-	-	-	-	-	-	-	-	-	-	-	-	-	-
64733	20290	B	PhenoSense	1123	Clinical	A0139		0.4	NA	0.3	NA	0.3	0.4	NA	NA	.	.	.	-	-	-	-	-	-	-	-	-	IV	-	-	-	-	-	-	KR	-	-	-	-	-	-	-	-	-	-	-	-	-	-
64745	20292	B	PhenoSense	1123	Clinical	A0145		0.3	NA	0.8	NA	0.7	0.7	NA	NA	.	.	.	-	-	-	-	-	-	-	-	-	-	R	-	-	-	-	-	-	-	-	-	-	-	-	-	-	-	-	-	-	-	-
64749	20293	B	PhenoSense	1123	Clinical	A0147		0.3	NA	0.2	NA	0.4	0.2	NA	NA	.	.	.	-	-	-	-	-	X	-	-	-	-	-	-	-	-	-	-	-	-	-	-	-	-	-	-	-	-	-	-	-	-	-
64759	20294	B	PhenoSense	1123	Clinical	A0152		0.6	NA	0.7	NA	0.9	0.7	NA	NA	.	.	.	-	-	-	-	-	-	-	-	-	-	-	-	-	-	-	-	-	-	-	-	-	-	-	-	-	-	-	-	-	-	-
64769	20296	B	PhenoSense	1123	Clinical	A0158		0.7	NA	0.6	NA	0.7	0.5	NA	NA	.	.	.	-	-	-	-	-	-	-	-	-	V	R	-	E	-	-	-	-	-	-	-	-	-	-	-	-	-	-	-	-	-	-
64779	20297	B	PhenoSense	1123	Clinical	A0163		0.7	NA	0.8	NA	1.6	0.6	NA	NA	.	.	.	.	.	.	-	-	-	-	-	-	-	-	-	-	-	-	-	-	-	-	-	-	-	-	-	-	-	-	-	-	-	-
64785	20298	B	PhenoSense	1123	Clinical	A0166		0.8	NA	1.0	NA	1.7	0.8	NA	NA	.	.	.	-	-	-	-	-	-	-	-	-	-	-	-	-	-	-	-	-	-	-	-	-	-	-	-	-	-	-	-	-	-	-
64799	20300	B	PhenoSense	1123	Clinical	A0173		0.5	NA	0.6	NA	1.0	0.5	NA	NA	.	.	.	-	-	-	-	-	-	-	-	-	-	-	-	-	-	-	-	-	-	-	-	-	-	-	-	-	-	-	-	-	-	-
64819	20303	B	PhenoSense	1123	Clinical	A0183		0.5	NA	0.6	NA	1.1	0.7	NA	NA	.	.	.	-	-	-	-	-	-	-	-	-	-	-	-	-	-	-	-	-	-	-	-	-	-	-	-	-	-	-	-	-	-	-
64833	20305	B	PhenoSense	1123	Clinical	A0190		0.3	NA	0.4	NA	0.8	0.2	NA	NA	.	.	.	-	-	-	-	-	-	-	-	P	-	R	-	-	-	-	-	-	-	-	-	-	-	-	-	-	-	-	-	-	-	-
64841	20306	B	PhenoSense	1123	Clinical	A0194		0.7	NA	0.8	NA	1.8	0.8	NA	NA	.	.	.	-	-	-	-	-	-	-	-	-	V	-	-	-	-	-	-	-	-	-	-	-	-	-	-	-	-	-	-	-	-	-
64853	20308	B	PhenoSense	1123	Clinical	A0200		0.3	NA	0.3	NA	0.4	0.3	NA	NA	.	.	.	-	-	-	-	-	-	-	-	-	-	-	-	-	-	-	-	-	-	-	-	-	-	-	-	-	-	-	-	-	-	-
64877	20312	B	PhenoSense	1123	Clinical	A0212		0.6	NA	0.5	NA	1.1	0.7	NA	NA	.	.	.	-	-	-	-	-	-	I	-	-	-	-	-	-	-	L	-	-	-	-	-	-	-	-	-	-	-	-	-	-	-	-
64887	20314	B	PhenoSense	1123	Clinical	A0217		0.6	NA	0.4	NA	0.6	0.5	NA	NA	.	.	.	-	-	-	-	-	-	-	-	-	-	-	V	-	-	-	-	-	-	-	-	-	-	-	-	-	-	-	-	-	-	-
64897	20315	B	PhenoSense	1123	Clinical	A0222		0.7	NA	0.8	NA	0.8	0.6	NA	NA	.	.	.	-	-	-	-	-	-	-	-	-	-	-	-	-	-	-	-	-	-	-	-	-	-	-	-	-	-	-	-	-	-	-
64913	20317	B	PhenoSense	1123	Clinical	A0230		0.4	NA	0.4	NA	0.6	0.5	NA	NA	.	.	.	-	-	-	-	-	-	-	-	-	-	-	-	-	-	-	-	-	-	-	-	-	-	-	-	-	-	-	-	-	-	-
64923	20318	B	PhenoSense	1123	Clinical	A0235		0.8	NA	0.6	NA	0.8	0.4	NA	NA	.	.	.	-	-	-	E	-	-	-	-	-	-	-	-	-	-	-	-	-	-	-	-	-	-	-	-	-	-	-	-	-	-	-
64929	20319	B	PhenoSense	1123	Clinical	A0238		0.7	NA	0.5	NA	0.6	0.4	NA	NA	.	.	.	-	-	-	-	-	-	I	-	-	-	-	-	-	-	-	-	KR	-	-	-	-	-	-	-	-	-	-	-	-	-	-
64939	20320	B	PhenoSense	1123	Clinical	A0243		0.4	NA	0.5	NA	0.8	0.6	NA	NA	.	.	.	-	-	-	-	-	-	-	-	-	-	-	-	-	-	-	-	-	-	-	-	-	-	-	-	-	-	-	-	-	-	-
64947	20321	B	PhenoSense	1123	Clinical	A0247		1.1	NA	0.6	NA	0.6	0.6	NA	NA	.	.	.	-	-	-	-	-	-	-	-	P	V	KR	-	E	-	-	-	-	-	-	-	-	-	-	-	-	-	-	-	-	-	-
64957	20322	B	PhenoSense	1123	Clinical	A0252		0.4	NA	0.6	NA	0.9	0.2	NA	NA	.	.	.	-	-	-	-	-	-	-	-	-	-	KR	-	-	-	-	-	-	-	-	-	-	-	-	-	-	-	-	-	-	-	-
64967	20323	B	PhenoSense	1123	Clinical	A0257		0.7	NA	0.7	NA	0.9	0.5	NA	NA	.	.	.	.	.	-	-	-	-	-	-	-	-	-	-	-	-	-	-	-	-	-	-	-	-	-	-	-	-	-	-	-	-	-
64995	20327	B	PhenoSense	1123	Clinical	A0271		1.1	NA	1.3	NA	1.2	0.8	NA	NA	.	.	.	-	-	-	-	-	-	-	-	-	-	KR	V	-	-	-	-	-	-	-	-	-	-	-	-	-	-	-	-	-	-	-
65007	20329	B	PhenoSense	1123	Clinical	A0277		0.5	NA	0.5	NA	0.7	0.4	NA	NA	.	.	.	-	-	-	-	-	-	-	-	-	-	-	-	-	-	-	-	-	-	-	-	-	-	-	-	-	-	-	-	-	-	-
65021	20331	B	PhenoSense	1123	Clinical	A0284		0.2	NA	0.2	NA	0.5	0.3	NA	NA	.	.	.	-	-	-	-	-	-	-	-	-	-	-	-	-	-	-	-	-	-	-	-	-	-	-	-	-	-	-	-	-	-	-
65035	20333	B	PhenoSense	1123	Clinical	A0291		0.5	NA	0.6	NA	1.0	0.7	NA	NA	.	.	.	-	-	-	-	-	-	-	-	-	V	-	-	-	-	-	-	-	-	-	-	-	-	-	-	-	-	-	-	-	-	-
65055	20336	B	PhenoSense	1123	Clinical	A0301		0.4	NA	0.5	NA	0.8	0.7	NA	NA	.	.	.	-	-	-	-	-	-	-	-	S	V	-	-	-	-	-	I	R	-	-	-	-	-	-	-	-	-	-	-	-	V	-
65073	20339	B	PhenoSense	1123	Clinical	A0311		0.3	NA	0.3	NA	0.8	0.3	NA	NA	.	.	.	-	-	-	-	-	-	-	-	-	V	-	-	-	-	-	-	-	-	-	-	-	-	-	-	-	-	-	-	-	-	-
65091	20341	B	PhenoSense	1123	Clinical	A0320		0.4	NA	0.3	NA	0.6	0.3	NA	NA	.	.	.	-	-	-	-	-	-	-	-	-	IV	-	-	-	-	-	-	-	-	-	-	-	-	-	-	-	-	-	-	-	V	-
65105	20343	B	PhenoSense	1123	Clinical	A0327		0.3	NA	0.4	NA	0.5	0.4	NA	NA	.	.	.	-	-	-	-	-	-	-	-	-	-	-	-	E	-	-	-	-	-	-	-	-	-	-	-	-	-	-	-	-	I	-
65115	20344	B	PhenoSense	1123	Clinical	A0332		0.5	NA	0.5	NA	0.9	0.3	NA	NA	.	.	.	-	-	-	-	-	-	-	-	-	V	-	-	-	-	-	-	-	-	-	-	-	-	-	-	-	-	-	-	-	-	-
65125	20345	B	PhenoSense	1123	Clinical	A0337		0.7	NA	0.8	NA	0.8	1.0	NA	NA	.	.	.	-	-	-	-	-	-	-	-	-	V	-	-	-	-	-	-	-	-	-	-	-	-	-	-	-	-	-	-	-	-	-
65137	20347	B	PhenoSense	1123	Clinical	A0343		0.3	NA	0.6	NA	1.3	0.5	NA	NA	.	.	.	-	-	-	-	-	-	-	-	TA	-	-	-	-	-	-	-	-	-	-	-	-	-	-	-	-	-	-	-	-	-	-
65177	20354	B	PhenoSense	1123	Clinical	A0364		0.4	NA	0.4	NA	0.4	0.3	NA	NA	.	.	.	-	-	-	-	-	-	-	-	-	-	-	V	-	-	-	-	-	-	-	-	-	-	-	-	-	-	-	-	-	-	-
65185	20355	B	PhenoSense	1123	Clinical	A0368		0.7	NA	0.4	NA	0.8	0.4	NA	NA	.	.	.	-	-	-	-	-	-	-	-	A	IV	-	-	-	-	-	-	-	-	-	-	-	-	-	-	-	-	-	-	-	LV	-
65193	20356	B	PhenoSense	1123	Clinical	A0373		0.6	NA	0.6	NA	0.8	0.5	NA	NA	.	.	.	-	-	-	-	-	-	-	-	S	-	-	IV	-	-	-	-	-	-	-	-	-	-	-	-	-	-	-	-	-	-	-
65201	20357	B	PhenoSense	1123	Clinical	A0377		0.5	NA	0.6	NA	0.9	0.5	NA	NA	.	.	.	-	-	-	-	-	-	I	-	-	-	-	-	-	-	-	-	-	-	-	-	-	-	-	-	-	-	-	-	-	-	-
65215	20359	B	PhenoSense	1123	Clinical	A0384		0.4	NA	0.5	NA	0.8	0.5	NA	NA	.	.	.	-	-	-	-	-	-	-	-	-	-	-	-	-	-	-	-	-	-	-	-	-	-	-	-	-	-	-	-	-	-	-
65239	20363	B	PhenoSense	1123	Clinical	A0396		0.6	NA	0.6	NA	1.1	0.6	NA	NA	.	.	.	-	-	-	-	-	-	-	-	-	-	-	V	-	-	-	-	-	-	-	-	-	-	-	-	-	-	-	-	-	-	-
65249	20364	B	PhenoSense	1123	Clinical	A0401		0.5	NA	0.7	NA	0.9	0.5	NA	NA	.	.	.	-	-	-	-	-	-	-	-	-	-	-	-	-	-	-	-	-	-	-	-	-	-	-	-	-	-	-	-	-	-	-
60465	18256	C	PhenoSense	1127	Clinical	IL49		0.5	NA	1.7	1.1	6.7	1.4	NA	NA	.	.	.	-	-	-	QK	-	-	LI	-	-	-	-	V	E	-	-	-	RT	-	-	-	-	-	-	-	-	-	-	-	-	-	-
60467	18257	C	PhenoSense	1127	Clinical	IL77b		0.4	NA	0.8	0.6	0.8	0.7	NA	NA	.	.	.	-	-	-	-	-	-	-	-	-	-	-	-	X	-	-	-	R	-	-	-	-	-	-	-	-	-	-	-	-	-	-
60479	18262	C	PhenoSense	1127	Clinical	IL99		0.6	NA	1.8	1.6	6.6	1.2	NA	NA	.	.	.	-	-	-	-	-	-	-	-	-	-	-	V	X	-	-	-	T	-	-	-	-	-	-	-	-	-	-	-	-	-	-
60491	18266	C	PhenoSense	1127	Clinical	IL160		0.7	NA	1.5	0.8	41.7	1.5	NA	NA	.	.	.	-	-	-	-	-	-	-	-	S	-	-	V	-	-	-	I	I	-	-	-	-	-	-	-	-	-	N	-	-	-	-
60546	18279	C	PhenoSense	1127	Clinical	IL255		1.2	NA	1.2	0.8	61.1	1.3	NA	NA	.	.	.	-	-	-	-	-	-	-	-	S	-	-	V	-	-	-	IT	-	-	-	-	-	-	-	-	-	-	DN	-	-	-	-
60552	18282	C	PhenoSense	1127	Clinical	IL266		2.3	NA	9.2	3.5	19.4	23.6	NA	NA	.	.	.	-	-	-	-	RG	-	I	-	-	-	-	V	-	-	-	-	KI	-	-	-	-	-	-	-	-	-	-	-	-	-	-
60554	18283	C	PhenoSense	1127	Clinical	IL267		2.2	NA	6.9	8.3	8.8	3.6	NA	NA	.	.	.	-	-	-	-	-	-	-	-	-	IV	R	V	GE	-	-	-	T	-	-	-	-	-	-	-	-	-	-	-	-	-	-
60558	18284	C	PhenoSense	1127	Clinical	IL280b		1.5	NA	3.2	2.0	5.6	9.7	NA	NA	.	.	.	-	-	-	-	-	-	-	-	S	-	-	V	-	-	L	-	-	-	-	-	-	-	-	-	-	DG	-	-	-	-	-
60562	18286	C	PhenoSense	1127	Clinical	IL287		4.2	NA	3.4	1.3	15.2	23.0	NA	NA	.	.	.	-	LI	-	-	-	-	I	-	S	-	-	V	-	-	-	I	-	-	-	-	-	-	-	-	-	-	-	-	-	-	-
60587	18296	C	PhenoSense	1127	Clinical	IL384a		2.2	NA	21.8	36.7	63.0	12.2	NA	NA	.	.	.	-	-	WL	-	-	-	V	-	-	-	-	V	-	-	-	-	KI	-	-	-	-	-	-	-	-	-	-	-	-	-	-
73699	23991	D	PhenoSense	1127	Clinical	17745Pr115		0.6	NA	0.8	0.9	1.1	1.0	NA	NA	.	.	.	-	-	-	-	-	-	-	-	-	-	-	-	E	-	-	-	R	-	-	-	-	-	-	-	-	-	-	-	-	-	-
73700	23992	C	PhenoSense	1127	Clinical	16790Pr66		0.3	NA	0.6	0.7	0.7	0.9	NA	NA	.	.	.	-	-	-	-	-	-	-	-	-	-	-	V	E	-	-	-	R	ED	-	-	-	-	-	-	-	-	-	-	-	-	-
73701	23993	C	PhenoSense	1127	Clinical	21709Pr294		0.4	NA	0.7	0.6	0.7	0.7	NA	NA	.	.	.	-	-	-	-	-	-	-	-	S	-	-	V	-	-	-	-	-	-	-	-	-	-	-	-	-	-	-	-	-	-	-
73704	23996	B	PhenoSense	1127	Clinical	21694Pr248		0.9	NA	1.5	1.2	1.4	1.8	NA	NA	.	.	.	.	-	-	-	-	-	LI	-	-	-	-	V	-	-	-	-	KR	-	-	-	-	-	-	-	-	-	-	-	-	L*	-
73705	23997	C	PhenoSense	1127	Clinical	17747Pr116		0.4	NA	0.8	0.5	0.8	0.6	NA	NA	.	.	.	.	-	-	-	-	-	-	-	-	-	-	-	-	-	-	I	-	-	-	-	-	-	-	-	-	-	-	-	-	-	-
73706	23998	C	PhenoSense	1127	Clinical	21689Pr316		1.1	NA	1.4	1.1	1.9	0.8	NA	NA	.	.	.	-	-	-	-	-	-	-	-	-	V	-	V	-	-	-	-	R	-	-	-	-	-	-	-	-	-	-	-	-	-	-
40015	624	B	Antivirogram	1129	Clinical	CA3096		NA	NA	1.5	NA	23.0	0.4	NA	NA	-	-	-	-	-	-	-	-	-	-	-	-	V	-	-	-	-	-	-	-	-	-	-	-	-	-	-	-	-	N	-	-	-	-
66640	21118	B	PhenoSense	1130	Clinical	MLpat1_a		1.1	0.9	NA	0.9	1.7	0.8	NA	NA	-	-	-	-	-	-	-	-	-	I	-	-	V	R	-	-	-	-	I	-	-	-	-	-	-	-	-	-	-	-	-	-	-	-
66641	21118	B	PhenoSense	1130	Clinical	MLpat1_b		5.4	10.0	NA	2.5	14.0	3.1	NA	NA	-	-	-	-	-	-	-	-	-	I	-	-	V	R	-	-	-	-	I	-	-	-	-	-	-	-	-	-	-	-	-	I	-	-
66642	21118	B	PhenoSense	1130	Clinical	MLpat1_c		27.0	52.0	NA	13.0	55.0	19.0	NA	NA	-	-	-	-	-	-	-	-	-	I	-	-	V	R	-	-	-	-	I	-	-	-	-	-	-	-	-	-	-	-	-	I	-	-
66643	21118	B	PhenoSense	1130	Clinical	MLpat1_d		54.0	108.0	NA	24.0	76.0	59.0	NA	NA	-	-	-	-	-	-	-	-	-	I	-	-	V	R	-	-	-	-	I	R	-	-	-	-	-	-	-	-	-	-	-	I	-	-
66644	21119	B	PhenoSense	1130	Clinical	MLpat2_a		21.0	2.8	NA	219.0	50.0	7.6	NA	NA	-	-	-	-	-	-	-	-	-	I	-	-	-	-	V	-	-	-	-	R	-	-	-	-	-	-	-	-	-	-	-	-	-	-
66645	21119	B	PhenoSense	1130	Clinical	MLpat2_b		8.0	87.0	NA	73.0	82.0	93.0	NA	NA	-	-	-	-	-	-	-	-	-	I	-	-	-	-	V	-	-	-	I	R	-	-	-	-	-	-	-	-	-	-	-	-	-	-
66646	21119	B	PhenoSense	1130	Clinical	MLpat2_c		10.0	80.0	NA	77.0	86.0	161.0	NA	NA	-	-	-	-	-	-	-	-	-	I	-	-	-	-	V	-	-	-	I	R	-	-	-	-	-	-	-	-	-	-	-	-	-	-
66648	21120	B	PhenoSense	1130	Clinical	MLpat3_c		34.0	5.8	NA	83.0	6.5	2.8	NA	NA	-	-	-	-	-	-	-	-	-	V	-	-	V	-	-	-	-	-	-	-	-	-	-	-	-	-	-	-	-	-	-	-	F	-
66649	21121	B	PhenoSense	1130	Clinical	MLpat4_a		23.0	0.9	NA	7.8	5.6	1.9	NA	NA	-	-	-	-	-	-	-	-	-	-	-	-	V	-	-	-	-	-	-	-	-	-	-	-	-	-	-	-	-	-	-	-	-	-
66650	21121	B	PhenoSense	1130	Clinical	MLpat4_b		34.0	1.6	NA	40.0	4.9	0.9	NA	NA	-	-	-	-	-	-	-	-	-	-	-	-	V	-	-	-	-	-	-	-	-	-	-	-	-	-	-	-	-	-	-	-	-	-
66651	21121	B	PhenoSense	1130	Clinical	MLpat4_c		49.0	1.8	NA	72.0	6.9	5.3	NA	NA	-	-	-	-	-	-	-	-	-	I	-	-	V	-	-	-	-	-	-	R	-	-	-	-	-	-	-	-	-	-	-	-	-	-
66652	21122	B	PhenoSense	1130	Clinical	MLpat5_a		4.2	0.4	NA	3.4	1.3	0.3	NA	NA	-	-	-	S	-	-	-	-	-	-	-	-	-	-	-	-	-	-	-	-	-	-	-	-	-	-	-	-	-	-	-	-	-	-
66653	21122	B	PhenoSense	1130	Clinical	MLpat5_b		6.0	0.5	NA	10.0	0.8	0.4	NA	NA	-	-	-	S	-	-	-	-	-	F	-	-	-	-	-	-	-	-	-	-	-	-	-	-	-	-	-	-	-	-	-	-	-	-
66654	21122	B	PhenoSense	1130	Clinical	MLpat5_c		19.0	0.9	NA	59.0	2.0	1.1	NA	NA	-	-	-	S	-	-	-	-	-	F	-	-	-	-	-	-	-	-	-	-	-	-	-	-	-	-	-	-	-	-	-	-	-	-
66655	21123	B	PhenoSense	1130	Clinical	MLpat6_a		0.8	1.0	NA	5.0	3.9	0.4	NA	NA	-	-	-	-	-	-	-	-	-	I	-	-	-	-	V	-	-	-	-	-	-	-	-	-	-	-	-	-	-	-	-	-	-	-
66656	21123	B	PhenoSense	1130	Clinical	MLpat6_b		3.1	0.5	NA	68.0	4.2	0.8	NA	NA	-	-	-	-	-	-	-	-	-	I	-	-	-	-	V	-	-	-	-	R	-	-	-	-	-	-	-	-	-	-	-	-	-	-
66657	21123	B	PhenoSense	1130	Clinical	MLpat6_c		11.0	0.8	NA	86.0	10.0	1.3	NA	NA	-	-	-	-	-	-	-	-	-	I	-	-	-	-	V	-	-	-	-	R	-	-	-	-	-	-	-	-	-	-	-	-	-	-
66658	21124	B	PhenoSense	1130	Clinical	MLpat7_a		0.9	2.0	NA	6.4	5.3	1.3	NA	NA	-	-	-	-	-	-	-	-	-	I	-	-	-	-	V	-	-	-	-	-	-	-	-	-	-	-	-	-	-	-	-	-	-	-
66659	21124	B	PhenoSense	1130	Clinical	MLpat7_b		1.4	2.9	NA	20.0	10.0	2.2	NA	NA	-	-	-	-	-	-	-	-	-	I	-	-	-	-	V	-	-	-	-	R	-	-	-	-	-	-	-	-	-	-	-	-	-	-
66660	21124	B	PhenoSense	1130	Clinical	MLpat7_c		6.1	1.6	NA	78.0	12.0	1.7	NA	NA	-	-	-	-	-	-	-	-	-	I	-	-	-	-	V	-	-	-	-	R	-	-	-	-	-	-	-	-	-	-	-	-	-	-
66661	21125	B	PhenoSense	1130	Clinical	MLpat8_a		0.7	0.7	NA	0.7	0.9	0.8	NA	NA	-	-	-	-	-	-	-	-	-	-	-	Q	-	-	-	-	-	-	I	-	-	-	-	-	-	-	-	-	-	-	-	-	-	-
66662	21125	B	PhenoSense	1130	Clinical	MLpat8_b		6.7	2.3	NA	47.0	13.0	1.8	NA	NA	-	-	-	-	-	-	-	-	-	I	-	Q	-	-	-	-	-	-	I	-	-	-	-	I	-	-	-	-	-	-	-	-	-	-
66663	21125	B	PhenoSense	1130	Clinical	MLpat8_c		21.0	5.2	NA	104.0	18.0	2.6	NA	NA	-	-	-	-	-	-	-	-	-	I	-	Q	-	-	-	-	-	-	I	-	-	-	-	I	-	-	-	-	-	-	-	-	-	-
66666	21126	B	PhenoSense	1130	Clinical	MLpat9_c		142.0	51.0	NA	233.0	15.0	18.0	NA	NA	-	-	-	-	-	-	-	-	-	V	-	P	V	R	V	E	-	-	-	R	-	-	-	-	-	-	-	-	-	-	-	I	F	-
66667	21127	B	PhenoSense	1131	Clinical	MLpat11		2.8	NA	7.2	8.1	1.6	1.0	NA	NA	-	-	-	-	-	-	-	-	-	LI	-	-	-	-	-	-	-	-	-	-	-	-	-	-	-	-	-	-	-	-	-	-	-	-
66668	21128	B	PhenoSense	1131	Clinical	MLpat28		1.8	NA	2.3	1.2	42.0	6.0	NA	NA	-	-	-	-	-	-	-	-	-	-	-	-	-	-	-	-	-	-	-	-	-	-	-	-	-	-	-	-	-	N	-	-	-	-
66669	21129	B	PhenoSense	1131	Clinical	MLpat26		3.9	NA	53.0	70.0	68.0	1000.0	NA	NA	-	-	-	-	-	-	-	-	-	I	-	-	-	-	-	-	-	-	-	-	-	-	-	-	-	-	-	-	-	-	-	-	-	-
66670	21130	B	PhenoSense	1131	Clinical	MLpat21		9.1	NA	8.1	8.5	12.0	27.0	NA	NA	-	-	-	-	-	-	-	-	-	F	-	-	-	-	-	-	-	-	-	-	-	-	-	-	-	-	-	-	-	-	-	-	-	-
66671	21131	B	PhenoSense	1131	Clinical	MLpat13		6.0	NA	13.0	20.0	5.2	3.2	NA	NA	-	-	-	-	-	-	-	-	-	F	-	-	-	-	-	-	-	-	-	KR	-	-	-	-	-	-	-	-	-	-	-	-	-	-
66672	21132	B	PhenoSense	1131	Clinical	MLpat24		37.0	NA	1.3	13.0	3.6	1.7	NA	NA	-	-	-	-	-	-	-	-	-	I	-	-	-	-	-	-	-	-	-	-	-	-	-	-	-	-	-	-	-	-	-	-	F	-
66673	21133	B	PhenoSense	1131	Clinical	MLpat1		13.0	NA	10.0	43.0	31.0	85.0	NA	NA	-	-	-	-	-	-	-	-	-	I	-	-	-	-	-	-	-	-	-	-	-	-	-	I	-	-	-	-	-	-	-	-	F	-
66674	21134	B	PhenoSense	1131	Clinical	MLpat15		4.5	NA	31.0	17.0	40.0	106.0	NA	NA	-	-	-	-	-	-	-	-	-	I	-	-	-	-	-	-	-	-	-	I	-	-	-	-	-	-	-	-	-	-	-	-	-	-
66675	21135	B	PhenoSense	1131	Clinical	MLpat16		8.7	NA	39.0	28.0	72.0	193.0	NA	NA	-	-	-	-	-	-	-	-	-	F	-	-	-	-	-	-	-	-	-	-	-	-	-	-	-	-	-	-	-	-	-	-	I	-
66676	21136	B	PhenoSense	1131	Clinical	MLpat3		7.7	NA	3.3	17.0	8.1	1.5	NA	NA	-	-	-	-	-	-	-	-	-	I	-	-	-	-	-	-	-	-	-	R	-	-	-	I	-	-	-	-	-	-	-	-	F	-
66677	21137	B	PhenoSense	1131	Clinical	MLpat5		9.7	NA	29.0	47.0	33.0	125.0	NA	NA	-	-	-	-	-	-	-	-	-	I	-	-	-	-	-	-	-	-	-	I	-	-	-	-	-	-	-	-	-	-	-	-	-	-
66678	21138	B	PhenoSense	1131	Clinical	MLpat10		5.7	NA	28.0	22.0	27.0	47.0	NA	NA	-	-	-	-	-	-	-	-	-	I	-	-	-	-	-	-	-	-	-	-	-	-	-	-	-	-	-	-	-	-	-	-	-	-
66679	21139	B	PhenoSense	1131	Clinical	MLpat7		21.0	NA	11.0	60.0	31.0	61.0	NA	NA	-	-	-	-	-	-	-	-	-	I	-	-	-	-	-	-	-	-	-	-	-	-	-	-	-	-	-	-	-	-	-	-	F	-
66680	21140	B	PhenoSense	1131	Clinical	MLpat6		69.0	NA	33.0	130.0	172.0	1000.0	NA	NA	-	-	-	-	-	-	-	-	-	V	-	-	-	-	-	-	-	-	-	T	-	-	-	-	-	-	-	-	-	-	-	-	F	-
66719	21158	CRF02_AG	Antivirogram	1132	Clinical	99SN105		0.3	0.7	0.5	0.8	0.7	0.8	NA	NA	-	-	-	-	-	-	-	-	-	-	-	-	V	-	-	-	-	-	-	I	-	-	-	-	-	-	-	-	-	-	-	-	-	-
66747	21170	CRF02_AG	Antivirogram	1132	Clinical	99SN167		0.5	0.5	0.3	0.7	0.4	1.3	NA	NA	-	-	-	-	-	-	-	-	-	-	-	-	V	R	-	-	-	-	P	I	-	-	-	-	-	-	-	-	-	-	-	-	-	-
66755	21173	CRF02_AG	Antivirogram	1132	Clinical	98SN1264		0.3	0.7	0.2	0.8	1.0	NA	NA	NA	-	-	-	-	-	-	-	-	-	V	-	-	V	R	-	-	-	-	P	I	-	-	-	-	-	-	-	-	-	-	-	-	-	-
66808	21180	B	PhenoSense	1133	Clinical	YPpat1		6.9	NA	39.9	39.1	44.1	NA	NA	NA	-	-	V	-	-	-	-	-	-	I	-	-	-	-	-	-	-	-	-	-	-	-	-	-	-	-	-	-	-	-	-	-	-	-
66809	21181	B	PhenoSense	1133	Clinical	YPpat2		23.3	NA	13.2	77.3	41.6	NA	NA	NA	-	-	V	-	-	-	-	-	-	IV	-	-	-	-	-	-	-	-	-	-	-	-	-	-	-	-	-	-	-	-	-	-	F	-
66810	21182	B	PhenoSense	1133	Clinical	YPpat3		16.3	NA	20.4	87.4	30.5	NA	NA	NA	-	-	V	-	-	-	-	-	-	I	-	-	-	-	-	-	-	-	-	-	-	-	-	-	-	-	-	-	-	-	-	-	F	-
66811	21183	B	PhenoSense	1133	Clinical	YPpat4		11.4	NA	149.8	86.4	156.8	NA	NA	NA	-	-	V	-	-	-	-	-	-	I	-	-	-	-	-	-	-	-	-	R	-	-	-	-	-	-	-	-	-	-	-	-	-	-
66812	21184	B	PhenoSense	1133	Clinical	YPpat5		16.5	NA	58.0	92.5	178.0	NA	NA	NA	-	-	V	-	-	-	-	-	-	F	-	-	-	-	-	-	-	-	-	R	-	-	-	-	-	-	-	-	-	-	-	-	I	-
68066	21627	B	PhenoSense	1148	Clinical	MDM19prev		1.1	NA	5.6	NA	15.0	3.4	NA	NA	-	-	-	-	-	-	-	-	-	-	-	S	-	-	-	-	-	-	-	I	-	-	-	-	-	-	-	-	-	-	-	-	-	-
68067	21627	B	PhenoSense	1148	Clinical	MDM19post		9.9	NA	8.3	NA	32.0	3.7	NA	NA	-	-	-	-	-	-	-	-	-	-	-	S	-	-	-	-	-	-	-	I	-	-	-	-	-	-	-	-	-	-	-	-	-	-
68068	21628	B	PhenoSense	1148	Clinical	MDM20prev		4.8	NA	11.0	NA	11.0	1.1	NA	NA	.	.	.	.	-	-	-	-	-	-	-	-	-	-	-	-	-	-	-	-	-	-	-	-	-	-	-	-	-	-	-	I	-	-
68069	21628	B	PhenoSense	1148	Clinical	MDM20post		31.0	NA	20.0	NA	29.0	1.8	NA	NA	-	-	-	-	-	-	-	-	-	LF	-	-	-	-	-	-	-	-	-	-	-	-	-	-	-	-	-	-	-	-	-	I	-	-
68070	21629	B	PhenoSense	1148	Clinical	MDM22prev		5.0	NA	38.0	NA	68.0	89.0	NA	NA	-	-	-	-	-	-	-	-	-	I	-	-	-	-	-	-	-	-	-	I	-	-	-	-	-	-	-	-	-	-	-	-	-	-
68071	21629	B	PhenoSense	1148	Clinical	MDM22post		48.0	NA	22.0	NA	38.0	29.0	NA	NA	-	-	-	-	-	-	-	-	-	F	I	-	-	-	-	-	-	-	-	I	-	-	-	-	-	-	-	-	-	-	-	-	-	-
68072	21630	B	PhenoSense	1148	Clinical	MDM23prev		3.1	NA	8.4	NA	6.9	1.8	NA	NA	-	-	-	-	-	-	-	-	-	LI	-	-	-	KR	-	-	-	-	-	-	-	-	-	-	-	-	-	-	-	-	-	-	-	-
68073	21630	B	PhenoSense	1148	Clinical	MDM23post		27.0	NA	36.0	NA	66.0	69.0	NA	NA	-	-	-	-	-	-	-	-	-	I	-	-	V	R	-	-	-	-	-	-	-	-	-	-	-	-	-	-	-	-	-	-	F	-
68124	21654	B	PhenoSense	1150	Clinical	LE_pat1		17.5	2.1	2.5	9.4	7.0	4.5	NA	NA	-	-	-	-	-	-	-	-	-	I	-	-	V	-	-	-	-	-	-	-	-	-	-	-	-	-	-	-	-	-	-	-	-	-
68125	21655	B	PhenoSense	1150	Clinical	LE_pat2		1.1	4.9	3.8	5.6	14.8	5.5	NA	NA	-	-	-	-	-	-	-	-	-	I	-	-	V	-	-	-	-	-	-	-	-	-	-	-	-	-	-	-	-	-	-	-	-	-
68126	21656	B	PhenoSense	1150	Clinical	LE_pat3		13.0	2.0	2.9	12.4	10.1	8.4	NA	NA	-	-	-	-	-	-	-	-	-	I	-	-	V	-	-	-	-	-	-	-	-	-	-	-	-	-	-	-	-	-	-	-	-	-
68210	21685	B	PhenoSense	1151	Clinical	PNT_pat1		1.3	0.7	3.0	38.0	2.5	0.2	NA	NA	-	-	-	-	-	-	-	-	-	-	-	S	V	-	V	-	-	-	I	-	-	-	-	-	-	-	-	-	-	-	-	I	-	-
2987	1171	B	Antivirogram	1153	Clinical	CA2659		NA	NA	0.5	NA	18.0	0.2	NA	NA	-	-	-	-	-	-	-	-	-	-	-	-	-	-	V	-	-	-	-	-	-	-	-	-	-	-	-	-	-	N	-	-	-	-
60082	11630	B	PhenoSense	1153	Lab	s2301pr		1.0	0.7	0.6	0.8	1.3	0.6	NA	NA	-	-	-	-	-	-	-	-	-	-	-	-	-	-	-	-	-	-	-	-	-	-	I	-	-	-	-	-	-	-	-	-	-	-
60084	11630	B	PhenoSense	1153	Lab	s4199pr		1.0	1.5	0.8	0.6	3.2	0.8	NA	NA	-	-	-	-	-	-	-	-	-	-	-	-	-	-	-	-	-	-	-	R	-	-	-	-	-	-	-	-	-	-	-	-	-	-
12158	5795	G	PhenoSense	1155	Clinical	HolgHC19		2.9	NA	0.8	1.1	1.9	1.7	NA	NA	-	-	-	-	-	-	-	-	-	-	-	-	V	R	V	-	-	-	-	I	-	-	-	-	-	-	-	-	-	-	-	-	-	-
12156	5803	D	PhenoSense	1155	Clinical	HolgHC17		0.4	NA	0.5	0.6	0.6	0.6	NA	NA	-	-	-	-	-	-	-	-	-	I	-	-	-	-	-	-	-	-	-	-	-	-	-	-	-	-	-	-	-	-	-	-	-	-
15563	6782	CRF02_AG	PhenoSense	1155	Clinical	HolgHC8		0.4	NA	0.5	0.7	0.7	0.7	NA	NA	.	.	.	.	.	.	.	.	-	-	-	-	V	-	-	-	-	-	P	I	-	-	-	-	-	-	-	-	-	-	-	-	-	-
15569	6788	CRF02_AG	PhenoSense	1155	Clinical	HolgHC12		0.6	NA	0.9	1.1	1.4	1.2	NA	NA	.	.	.	.	.	.	.	.	-	-	-	-	A	R	-	-	-	-	-	I	-	-	-	-	-	-	-	-	-	-	-	-	-	-
28773	8776	G	PhenoSense	1155	Clinical	AH-2388		1.8	NA	1.3	2.1	3.9	2.3	NA	NA	-	-	-	-	-	-	-	-	-	S	-	-	V	R	-	-	-	-	-	I	-	T	-	-	-	-	-	-	-	-	-	-	-	-
28776	8779	J	PhenoSense	1155	Clinical	AH_18006		0.3	NA	0.5	0.5	0.5	0.6	NA	NA	-	-	-	-	-	-	-	-	-	V	-	-	-	-	V	-	-	-	-	R	K	-	-	-	-	-	-	-	-	-	-	-	-	-
46172	12134	CRF02_AG	PhenoSense	1155	Clinical	AH_19156		0.4	NA	0.7	0.5	0.8	0.6	NA	NA	-	-	-	-	-	-	-	-	-	V	-	-	V	R	-	-	-	-	P	I	-	-	-	-	-	-	-	-	-	-	-	-	-	-
46177	12139	CRF02_AG	PhenoSense	1155	Clinical	AH_R3620		0.2	NA	0.4	0.4	0.5	0.6	NA	NA	-	-	-	-	-	-	-	-	-	-	-	-	V	R	-	-	-	-	-	I	-	-	-	-	-	-	-	-	-	-	-	-	-	-
46180	12142	G	PhenoSense	1155	Clinical	AH_14460		0.6	NA	0.4	0.6	0.7	0.8	NA	NA	-	-	-	-	-	-	-	-	-	-	-	-	V	-	V	-	-	-	-	I	-	-	-	-	-	-	-	-	-	-	-	-	-	-
46182	12144	G	PhenoSense	1155	Clinical	AH_13374		0.6	NA	0.5	0.7	1.1	0.8	NA	NA	-	-	-	-	-	-	-	-	-	-	-	-	V	R	-	-	-	-	-	I	-	-	-	-	-	-	-	-	-	-	-	-	-	-
46184	12146	CRF02_AG	PhenoSense	1155	Clinical	AH_G8740		0.3	NA	0.5	0.5	0.5	0.6	NA	NA	-	-	-	-	-	-	-	-	-	-	-	-	V	-	-	-	-	-	-	I	-	-	-	-	-	-	-	-	-	-	-	-	-	-
46188	12150	CRF02_AG	PhenoSense	1155	Clinical	AH_G5905		0.5	NA	0.5	0.5	0.6	0.7	NA	NA	-	-	-	-	-	-	-	-	-	-	-	-	V	-	N	-	-	-	-	I	-	-	-	-	-	-	-	-	-	-	-	-	-	-
46190	12152	CRF02_AG	PhenoSense	1155	Clinical	AH_G4383		0.8	NA	1.0	1.3	2.1	1.5	NA	NA	-	-	-	-	-	-	-	-	-	-	-	-	V	-	-	-	-	-	-	I	-	-	-	-	-	-	-	-	-	-	-	-	-	-
46191	12153	G	PhenoSense	1155	Clinical	AH_G4351		1.1	NA	1.0	1.1	1.2	1.0	NA	NA	-	-	-	-	-	-	-	-	-	-	-	-	V	-	V	-	-	-	-	I	-	-	-	-	-	-	-	-	-	-	-	-	-	-
46193	12155	CRF02_AG	PhenoSense	1155	Clinical	AH_11269		0.4	NA	0.4	0.5	0.5	0.6	NA	NA	-	-	-	-	-	-	-	-	-	-	-	-	V	R	-	-	-	-	-	I	-	-	-	-	-	-	-	-	-	-	-	-	-	-
46199	12161	C	PhenoSense	1155	Clinical	AH_19808		0.6	NA	1.0	1.0	1.1	0.9	NA	NA	.	.	.	.	.	.	.	.	.	.	.	.	.	.	.	.	.	.	.	.	-	-	-	-	-	-	-	-	-	-	-	-	-	-
46206	12168	CRF02_AG	PhenoSense	1155	Clinical	AH_19770		0.7	NA	0.6	0.8	0.6	0.7	NA	NA	-	-	-	-	-	-	-	-	-	-	-	-	V	R	V	-	-	-	-	I	-	-	-	-	-	-	-	-	-	-	-	-	-	-
46208	12170	CRF02_AG	PhenoSense	1155	Clinical	AH_20263		0.2	NA	0.4	0.4	0.3	0.5	NA	NA	.	.	-	-	-	-	-	-	-	-	-	S	V	R	V	E	-	-	-	I	K	-	-	-	-	-	-	-	-	-	-	-	-	-
46209	12171	G	PhenoSense	1155	Clinical	AH_19804		0.6	NA	0.8	1.0	1.2	1.0	NA	NA	-	-	-	-	-	-	-	-	-	-	-	-	V	R	-	-	-	-	-	I	-	-	-	-	-	-	-	-	-	-	-	-	-	-
46213	12175	G	PhenoSense	1155	Clinical	AH_G2721		1.4	NA	1.8	1.0	1.8	1.0	NA	NA	-	-	-	-	-	-	-	-	-	I	-	-	V	-	-	-	-	-	-	I	-	-	-	-	-	-	-	-	-	-	-	-	-	-
46215	12177	CRF13_cpx	PhenoSense	1155	Clinical	AH_M2444		1.8	NA	0.7	0.7	0.6	0.8	NA	NA	-	-	-	-	-	-	-	-	-	S	-	M	V	R	-	-	E	-	-	I	-	-	-	-	-	-	-	-	-	-	-	-	-	K
46216	12178	CRF02_AG	PhenoSense	1155	Clinical	AH_M1911		0.6	NA	0.6	0.7	0.6	0.6	NA	NA	-	-	-	-	-	-	-	-	-	I	-	-	A	R	-	-	-	-	-	I	-	T	-	-	-	-	-	-	-	-	-	-	-	-
46217	12179	B	PhenoSense	1155	Clinical	AH_M1296		0.8	NA	0.8	0.7	1.0	0.6	NA	NA	-	-	-	-	-	-	-	-	-	-	-	-	-	-	-	-	-	-	I	-	-	-	-	-	-	-	-	-	-	-	-	-	-	-
47953	12971	G	PhenoSense	1155	Clinical	SP_12182		0.3	NA	0.6	0.7	0.7	1.0	NA	NA	-	-	-	-	-	-	-	-	-	-	-	-	V	-	-	-	E	-	-	I	-	-	-	-	-	-	-	-	-	-	-	-	-	-
47985	12991	CRF02_AG	PhenoSense	1155	Clinical	SP_LP16		0.5	NA	0.7	0.5	0.6	0.5	NA	NA	.	.	.	.	.	.	.	.	-	-	-	P	V	G	-	-	-	-	-	I	-	-	-	-	-	-	-	-	-	-	-	-	-	-
47989	12993	CRF02_AG	PhenoSense	1155	Clinical	SP_LP18		0.7	NA	0.7	0.8	1.1	0.7	NA	NA	-	-	-	-	-	-	-	-	-	-	-	-	V	R	V	-	-	-	-	I	-	-	-	-	-	-	-	-	-	-	-	-	-	-
47999	12998	CRF02_AG	PhenoSense	1155	Clinical	SP_LP22		0.6	NA	0.6	0.8	1.1	0.8	NA	NA	-	-	V	-	-	-	-	-	-	I	-	P	V	-	V	-	-	-	-	I	-	-	-	-	-	-	-	-	-	-	-	-	-	-
48003	13000	CRF02_AG	PhenoSense	1155	Clinical	SP_LP24		1.0	NA	0.9	1.2	1.6	1.3	NA	NA	-	-	-	-	-	-	-	-	-	V	-	-	V	-	-	-	-	-	P	I	-	-	-	-	-	-	-	-	-	-	-	-	-	-
48035	13017	CRF02_AG	PhenoSense	1155	Clinical	SP_LP9		0.3	NA	0.5	0.6	0.6	0.6	NA	NA	-	-	-	-	-	-	-	-	-	-	-	-	A	R	-	-	-	-	-	I	-	-	-	-	-	-	-	-	-	-	-	-	-	-
68333	21750	C	PhenoSense	1155	Clinical	IN0098		0.2	NA	0.4	0.4	0.5	0.5	NA	NA	-	-	-	-	-	-	-	-	-	-	-	S	-	-	-	-	-	-	V	KR	-	-	-	-	-	-	-	-	-	-	-	-	-	-
68334	21751	C	PhenoSense	1155	Clinical	IN81071400		0.3	NA	0.7	0.7	0.6	0.8	NA	NA	-	-	-	-	-	-	-	-	-	-	-	S	-	-	V	-	-	-	I	-	-	-	-	-	-	TI	-	-	-	-	-	-	-	-
68335	21752	C	PhenoSense	1155	Clinical	IN81071311		0.3	NA	0.5	0.4	0.6	0.5	NA	NA	-	-	-	-	-	-	-	-	-	-	-	S	-	-	V	-	-	-	I	-	-	-	-	-	-	-	-	-	-	-	-	-	-	-
68336	21753	C	PhenoSense	1155	Clinical	IN0010		0.4	NA	0.3	0.4	0.4	0.4	NA	NA	-	-	-	-	-	-	-	-	-	-	-	S	-	KR	V	-	-	-	I	-	-	-	-	-	-	-	-	-	-	-	-	-	-	-
68337	21754	C	PhenoSense	1155	Clinical	IN81071261		0.6	NA	0.8	0.4	1.3	0.6	NA	NA	-	-	-	-	-	-	-	-	-	-	-	S	-	-	V	E	-	-	I	-	-	-	-	-	-	-	-	-	-	-	-	-	-	-
68338	21755	C	PhenoSense	1155	Clinical	IN81071334		0.8	NA	1.6	0.1	1.6	1.5	NA	NA	-	-	-	-	-	-	-	-	-	-	-	S	-	R	V	-	-	-	T	-	-	-	-	-	-	-	-	-	-	-	-	-	-	-
68339	21756	C	PhenoSense	1155	Clinical	IN81071407		0.2	NA	0.5	0.5	0.4	0.7	NA	NA	-	-	-	-	-	-	-	-	-	-	-	PS	-	R	V	-	-	-	I	-	-	-	-	-	-	-	-	-	-	-	-	-	-	-
68340	21757	C	PhenoSense	1155	Clinical	IN0012		1.2	NA	1.1	0.9	1.8	1.4	NA	NA	-	-	-	-	-	-	-	-	-	-	-	S	-	R	V	-	-	-	I	-	-	-	-	-	-	-	-	-	-	-	-	-	-	-
68341	21758	C	PhenoSense	1155	Clinical	IN0014		0.5	NA	0.8	0.4	0.9	0.4	NA	NA	-	-	-	-	-	-	-	-	-	-	-	S	-	R	-	-	-	-	I	-	-	-	-	-	-	-	-	-	-	-	-	-	-	-
68342	21759	C	PhenoSense	1155	Clinical	IN81071353		0.2	NA	0.4	0.3	0.4	0.6	NA	NA	-	-	-	-	-	-	-	-	-	-	-	S	-	-	V	-	-	-	I	-	-	-	-	-	-	-	-	-	-	-	-	-	-	-
68343	21760	C	PhenoSense	1155	Clinical	IN0015		0.8	NA	1.4	0.9	1.5	1.0	NA	NA	-	-	-	-	-	-	-	-	-	-	-	S	-	R	V	-	-	-	I	-	-	-	-	-	-	-	-	-	-	-	-	-	-	-
68344	21761	C	PhenoSense	1155	Clinical	IN0106		0.7	NA	0.8	0.7	1.3	1.0	NA	NA	-	-	-	-	-	-	-	-	-	-	-	S	-	-	V	-	-	-	I	-	-	-	-	-	-	-	-	-	-	-	-	-	-	-
68345	21762	C	PhenoSense	1155	Clinical	IN0132		0.2	NA	0.2	0.3	0.3	0.4	NA	NA	-	-	-	-	-	-	-	-	-	-	-	S	-	R	V	-	-	-	I	-	-	-	-	-	-	-	-	-	-	-	-	-	-	-
68346	21763	C	PhenoSense	1155	Clinical	IN0125		0.4	NA	0.6	0.5	0.5	0.6	NA	NA	-	-	-	-	-	-	-	-	-	-	-	S	-	R	V	-	-	-	I	-	-	-	-	-	-	-	-	-	-	-	-	-	-	-
68347	21764	C	PhenoSense	1155	Clinical	IN81071458		0.4	NA	0.6	0.5	0.8	0.6	NA	NA	-	-	-	-	-	-	-	-	-	-	-	S	-	KR	V	GE	-	-	I	-	-	-	-	-	-	-	-	-	-	-	-	-	-	-
68348	21765	C	PhenoSense	1155	Clinical	IN0081		0.6	NA	0.9	1.2	0.8	0.7	NA	NA	-	-	-	-	-	-	-	-	-	-	-	S	-	KR	V	-	-	-	I	-	-	-	-	-	-	-	-	-	-	-	-	-	-	-
68349	21766	C	PhenoSense	1155	Clinical	IN0090		0.4	NA	0.6	0.5	0.6	0.6	NA	NA	-	-	-	-	-	-	-	-	-	-	-	S	-	R	V	-	-	-	I	-	-	-	-	-	-	-	-	-	-	-	-	-	-	-
68350	21767	C	PhenoSense	1155	Clinical	IN0075		0.5	NA	0.7	0.6	0.8	0.6	NA	NA	-	-	-	-	-	-	-	-	-	-	-	S	-	R	V	-	-	-	T	-	-	-	-	-	-	-	-	-	-	-	-	-	-	-
68351	21768	C	PhenoSense	1155	Clinical	IN0076		0.6	NA	1.0	1.1	0.9	0.8	NA	NA	-	-	-	-	-	-	-	-	-	-	-	PS	-	KR	IV	-	-	-	I	-	-	-	-	-	-	-	-	-	-	-	-	-	-	-
68352	21769	C	PhenoSense	1155	Clinical	IN0077		0.4	NA	0.6	0.6	0.4	0.4	NA	NA	-	-	-	-	-	-	-	-	-	-	-	S	-	R	V	-	-	-	I	-	-	-	-	-	-	-	-	-	-	-	-	-	-	-
68353	21770	C	PhenoSense	1155	Clinical	IN0086		0.5	NA	0.9	0.7	0.7	0.7	NA	NA	-	-	-	-	-	-	-	-	-	-	-	S	-	-	V	-	-	-	I	-	-	-	-	-	-	-	-	-	-	-	-	-	-	-
3883	1269	B	Antivirogram	1167	Clinical	CA3047		NA	NA	0.3	NA	1.0	1.0	NA	NA	-	-	-	-	-	-	-	-	-	I	-	-	V	-	-	-	-	-	I	-	-	-	-	-	-	-	-	-	-	-	-	-	-	-
5444	1455	B	PhenoSense	1167	Clinical	CA7737		2.7	21.0	24.0	6.1	42.0	132.0	NA	NA	-	-	-	-	-	-	-	-	-	I	-	-	-	-	V	-	-	-	P	I	-	-	-	-	-	-	-	-	-	-	-	-	-	-
10380	5140	B	PhenoSense	1167	Clinical	CA12718		0.9	2.4	2.4	1.4	12.0	2.1	NA	NA	-	-	-	-	-	-	-	-	-	-	-	-	-	-	-	-	-	-	-	I	-	-	-	-	-	-	-	-	-	-	-	-	-	-
15742	628	B	PhenoSense	1167	Clinical	CA17003		6.5	9.2	2.1	5.3	5.0	13.0	NA	NA	-	-	-	-	-	-	-	-	-	I	-	-	-	-	-	-	-	-	-	-	-	-	I	-	-	-	-	-	-	-	-	-	-	-
26857	4782	B	PhenoSense	1167	Clinical	CA20568		2.8	3.1	7.4	13.0	8.7	2.1	NA	NA	-	-	-	-	-	-	-	-	-	I	-	-	-	-	-	-	-	-	LI	-	-	-	-	-	-	-	-	-	-	-	-	-	-	-
26865	8050	B	PhenoSense	1167	Clinical	CA20576		1.1	2.3	5.0	1.6	13.0	1.7	NA	NA	-	-	-	-	-	-	-	-	-	-	-	-	-	-	-	-	-	-	-	I	-	-	-	-	-	-	-	-	-	-	-	-	-	-
27835	8358	B	PhenoSense	1167	Clinical	CA21286		0.9	1.1	1.1	1.0	1.4	1.1	NA	NA	.	.	.	.	.	.	.	.	.	.	.	.	.	-	-	-	-	E	-	-	-	-	-	-	-	-	-	-	-	-	-	-	-	-
27966	6832	B	PhenoSense	1167	Clinical	CA21417		11.0	5.9	2.0	2.9	52.0	20.0	NA	NA	-	-	-	-	-	-	-	-	-	F	-	-	IV	-	-	-	-	-	-	-	-	-	-	-	-	-	-	-	-	N	-	-	F	-
40767	4164	B	PhenoSense	1167	Clinical	CA24045		0.8	3.1	2.6	1.2	14.0	2.0	NA	NA	-	-	-	-	-	-	-	-	-	-	-	-	-	-	V	-	-	-	-	-	-	-	-	-	-	-	-	-	-	DN	-	-	-	-
41678	7978	B	PhenoSense	1167	Clinical	CA24574		13.0	14.0	16.0	11.0	12.0	10.0	NA	NA	-	-	-	-	-	-	-	-	-	I	-	-	-	-	-	-	-	-	-	-	-	-	-	-	-	-	-	-	-	-	-	-	-	-
50648	4078	B	PhenoSense	1167	Clinical	CA33285		9.5	1.0	46.0	112.0	16.0	0.9	NA	NA	-	-	-	-	-	-	-	-	-	I	-	-	-	-	-	-	-	-	-	R	-	-	-	-	-	-	-	-	-	-	-	-	-	-
51079	4828	B	PhenoSense	1167	Clinical	CA33716		2.7	7.3	8.1	8.4	21.0	11.0	NA	NA	-	-	-	-	-	-	-	-	-	F	-	-	-	-	-	-	-	-	-	KM	-	-	-	-	-	-	-	-	-	-	-	-	-	-
55847	1410	B	PhenoSense	1167	Clinical	CA37773		1.7	1.8	3.3	1.1	5.2	3.8	NA	NA	-	-	-	-	-	-	-	-	-	I	-	-	-	-	-	-	-	-	-	-	-	-	-	-	-	-	-	-	-	-	-	-	-	-
56096	634	B	PhenoSense	1167	Clinical	CA38022		58.0	90.0	186.0	500.0	95.0	1000.0	NA	NA	-	-	-	-	-	-	-	-	-	I	-	-	-	-	-	-	-	-	-	R	-	-	-	-	-	-	-	-	-	-	-	-	F	T
56204	6501	B	PhenoSense	1167	Clinical	CA38130		4.6	4.8	3.5	2.6	98.0	16.0	NA	NA	-	-	-	-	-	-	-	-	-	-	-	-	V	-	V	-	-	I	I	-	-	-	-	-	-	-	-	-	-	N	-	-	F	-
57000	16384	B	PhenoSense	1167	Clinical	CA38926		0.4	0.9	1.0	0.7	1.4	0.7	NA	NA	-	-	-	-	-	-	-	-	-	-	-	-	-	-	-	-	-	-	-	-	-	-	-	-	-	-	-	-	-	-	-	-	-	-
59344	1147	B	PhenoSense	1167	Clinical	CA41272		14.0	9.5	41.0	40.0	43.0	2.2	NA	NA	-	-	-	-	-	-	-	-	-	I	-	-	-	-	-	-	-	-	I	-	-	-	-	-	-	-	-	-	-	-	-	-	-	-
60755	634	B	PhenoSense	1167	Clinical	CA42683		82.0	75.0	400.0	400.0	91.0	800.0	NA	NA	-	-	-	-	-	-	-	-	-	I	-	-	-	-	-	-	-	-	-	R	-	-	-	-	-	-	-	-	-	-	-	-	F	T
60857	17599	B	PhenoSense	1167	Clinical	CA42785		1.8	1.3	1.6	1.1	1.5	1.2	NA	NA	-	-	-	-	-	-	-	-	-	I	-	-	-	-	V	-	-	-	-	-	-	-	-	-	-	-	-	-	-	-	-	-	-	-
66150	1130	B	PhenoSense	1167	Clinical	CA48079		24.0	22.0	4.6	8.0	12.0	64.0	NA	NA	-	-	-	-	-	-	-	-	-	I	-	S	V	-	-	-	-	-	-	-	-	-	-	-	-	-	-	-	-	-	-	-	F	-
66242	1144	B	PhenoSense	1167	Clinical	CA48171		9.5	165.0	184.0	104.0	115.0	800.0	NA	NA	-	-	-	-	-	-	-	-	-	V	-	TK	-	-	-	-	-	X	I	-	-	-	-	-	-	-	-	-	-	-	-	-	-	-
66266	1289	B	PhenoSense	1167	Clinical	CA48195		11.0	37.0	20.0	15.0	51.0	340.0	NA	NA	-	-	-	-	-	-	-	-	-	I	I	-	-	-	V	-	-	-	P	I	-	-	-	-	-	-	-	-	-	-	-	-	-	-
90034	1556	B	PhenoSense	1167	Clinical	CA71564		108.0	172.0	27.0	62.0	83.0	41.0	9.8	134.0	-	-	-	-	-	-	-	-	-	F	I	P	V	-	V	-	-	-	P	T	-	-	-	-	-	-	-	-	-	-	-	I	F	-
74014	24202	U	PhenoSense	1202	Clinical	EC_pt1		0.3	56.0	13.0	4.3	68.0	4.2	NA	NA	-	-	-	-	-	-	-	-	-	-	-	-	-	-	-	-	-	-	-	T	-	-	-	-	-	-	-	-	-	-	-	-	-	-
75074	24325	B	PhenoSense	1210	Clinical	9095_d1		0.8	NA	2.1	7.4	4.5	0.7	NA	NA	-	-	-	-	-	-	-	-	-	I	-	P	-	R	-	E	-	-	-	KT	-	-	-	LI	-	-	-	-	-	-	-	-	-	-
75076	24325	B	PhenoSense	1210	Clinical	9095_d337		0.7	NA	2.1	6.5	3.4	0.6	NA	NA	-	-	-	-	-	-	-	-	-	I	-	P	-	R	-	E	-	-	-	T	-	-	-	-	-	-	-	-	-	-	-	-	-	-
75066	24326	B	PhenoSense	1210	Clinical	9079_d344		0.7	NA	0.8	1.0	1.3	0.6	NA	NA	-	-	-	-	-	-	-	-	-	-	-	S	-	-	-	-	-	-	-	-	-	-	-	-	-	-	-	-	-	-	-	-	-	-
75108	24327	B	PhenoSense	1210	Clinical	9189_d1		3.3	NA	34.0	46.0	59.0	13.0	NA	NA	-	-	-	-	-	-	-	-	-	F	-	-	-	-	-	-	-	-	-	KR	-	-	-	-	-	-	-	-	-	-	-	-	-	-
75110	24327	B	PhenoSense	1210	Clinical	9189_d175		2.2	NA	14.0	27.0	27.0	6.9	NA	NA	-	-	-	-	-	-	-	-	-	F	-	-	-	-	-	-	-	-	-	R	-	-	-	-	-	-	-	-	-	-	-	-	-	-
75046	24328	B	PhenoSense	1210	Clinical	9004_d337		0.7	NA	0.4	0.5	0.5	0.5	NA	NA	-	-	-	-	-	-	-	-	-	-	-	-	-	-	-	-	-	-	-	-	-	-	-	-	-	-	-	-	-	-	-	-	-	-
75112	24329	B	PhenoSense	1210	Clinical	9200_d340		0.6	NA	0.6	0.6	0.5	0.7	NA	NA	-	-	-	-	-	-	-	-	-	-	-	-	-	-	-	-	-	-	-	-	-	-	-	-	-	-	-	-	-	-	-	-	-	-
75078	24330	B	PhenoSense	1210	Clinical	9113_d1		1.6	NA	11.0	13.0	15.0	3.0	0.8	0.4	-	-	-	-	-	-	-	-	-	LI	-	-	-	-	-	-	-	-	-	-	-	-	-	I	-	-	-	-	-	-	-	-	-	-
75080	24330	B	PhenoSense	1210	Clinical	9113_d339		2.4	NA	13.0	26.0	24.0	3.9	0.9	1.0	-	-	-	-	-	-	-	-	-	FVI	-	-	-	-	-	-	-	-	-	-	-	-	-	I	-	-	-	-	-	-	-	-	-	-
75040	24331	B	PhenoSense	1210	Clinical	8985_d1		5.5	NA	12.0	6.2	35.0	26.0	NA	NA	-	-	-	-	-	-	-	-	-	IV	-	-	-	-	-	-	-	-	-	-	-	-	-	-	-	-	-	-	-	-	-	-	-	-
75042	24331	B	PhenoSense	1210	Clinical	8985_d330		6.3	NA	44.0	30.0	73.0	164.0	NA	NA	-	-	-	-	-	-	-	-	-	I	-	-	-	-	-	-	-	-	-	KR	-	-	-	-	-	-	-	-	-	-	-	-	-	-
75114	24332	B	PhenoSense	1210	Clinical	9208_d362		0.4	NA	0.3	0.3	0.4	0.6	NA	NA	-	-	-	-	-	-	-	-	-	-	-	-	-	-	-	-	-	-	-	-	-	-	-	-	-	-	-	-	-	-	-	-	-	-
75118	24333	B	PhenoSense	1210	Clinical	9226_d167		0.9	NA	0.8	0.8	1.2	0.6	NA	NA	-	-	-	-	-	-	-	-	-	I	-	-	V	-	-	-	-	-	-	-	-	-	-	-	-	-	-	-	-	-	-	-	-	-
75092	24334	B	PhenoSense	1210	Clinical	9154_d1		1.3	NA	2.1	1.6	1.7	0.4	NA	NA	-	-	-	-	-	-	-	-	-	-	-	-	-	-	V	-	-	-	-	-	-	-	-	-	-	-	-	-	-	-	-	VI	-	-
75094	24334	B	PhenoSense	1210	Clinical	9154_d168		1.4	NA	3.4	5.6	2.7	0.7	NA	NA	-	-	-	-	-	-	-	-	-	-	-	-	-	-	V	-	-	-	-	-	-	-	-	-	-	-	-	-	-	-	-	-	-	-
75058	24335	B	PhenoSense	1210	Clinical	9049_d221		0.4	NA	0.9	0.6	1.1	1.0	NA	NA	-	-	-	-	-	-	-	-	-	-	-	-	-	-	-	-	-	-	-	-	-	-	-	-	-	-	-	-	-	-	-	-	-	-
75100	24336	B	PhenoSense	1210	Clinical	9172_d1		3.2	NA	13.0	3.3	42.0	4.2	NA	NA	-	-	-	-	-	-	-	-	-	V	-	-	V	-	V	A	-	-	-	T	-	-	-	-	-	-	-	-	-	-	-	-	-	-
75102	24336	B	PhenoSense	1210	Clinical	9172_d330		1.4	NA	6.0	1.6	15.0	2.7	NA	NA	-	-	-	-	-	-	-	-	-	LV	-	-	V	-	V	A	-	-	-	T	-	-	-	-	-	-	-	-	-	-	-	-	-	-
75032	24337	B	PhenoSense	1210	Clinical	8265_d1		0.7	NA	0.7	0.7	0.7	0.6	NA	NA	-	-	-	-	-	-	-	-	-	-	-	-	-	-	V	-	-	-	-	-	-	-	-	-	-	-	-	-	-	-	-	-	-	-
75036	24337	B	PhenoSense	1210	Clinical	8265_d1104		0.5	NA	0.5	0.6	0.5	0.5	NA	NA	-	-	-	-	-	-	-	-	-	-	-	-	-	-	V	-	-	-	-	KR	-	-	-	-	-	-	-	-	-	-	-	-	-	-
75034	24337	B	PhenoSense	1210	Clinical	8265_d776		0.6	NA	0.6	0.5	0.6	0.5	NA	NA	-	-	-	-	-	-	-	-	-	-	-	-	-	-	V	-	-	-	-	KR	-	-	-	-	-	-	-	-	-	-	-	-	-	-
75126	24338	B	PhenoSense	1210	Clinical	9246_d344		0.4	NA	0.5	0.4	0.5	0.4	NA	NA	-	-	-	-	-	-	-	-	-	-	-	-	V	R	-	-	-	-	-	-	-	-	-	-	-	-	-	-	-	-	-	-	-	-
75068	24339	B	PhenoSense	1210	Clinical	9085_d1		1.5	NA	7.3	5.6	4.1	1.8	NA	NA	-	-	-	-	-	-	-	-	-	-	-	-	-	-	-	-	-	-	-	-	-	-	-	-	-	-	-	-	-	-	-	-	-	-
75070	24339	B	PhenoSense	1210	Clinical	9085_d316		1.5	NA	4.8	5.8	1.1	1.2	NA	NA	-	-	-	-	-	-	-	-	-	LI	-	-	-	-	-	-	-	-	-	-	-	-	-	-	-	-	-	-	-	-	-	-	-	-
75072	24340	B	PhenoSense	1210	Clinical	9086_d356		0.5	NA	0.8	0.5	1.0	0.7	NA	NA	-	-	-	-	-	-	-	-	-	-	-	-	-	-	-	-	-	-	-	-	-	-	-	-	-	-	-	-	-	-	-	-	-	-
75132	24341	B	PhenoSense	1210	Clinical	9287_d1		2.8	NA	9.9	22.0	20.0	3.3	NA	NA	-	-	-	-	-	-	-	-	-	I	-	-	-	-	V	-	-	-	-	-	-	-	-	-	-	-	-	-	-	-	-	-	-	-
75134	24341	B	PhenoSense	1210	Clinical	9287_d337		1.9	NA	7.7	12.0	9.4	2.3	NA	NA	-	-	-	-	-	-	-	-	-	I	-	-	-	-	V	-	-	-	-	-	-	-	-	-	-	-	-	-	-	-	-	-	-	-
75048	24343	B	PhenoSense	1210	Clinical	9014_d1		1.5	NA	14.0	9.8	17.0	2.4	NA	NA	-	-	-	-	-	-	-	-	-	I	-	-	V	-	-	-	-	-	MT	R	-	-	-	-	-	-	-	-	-	-	-	-	-	-
75050	24343	B	PhenoSense	1210	Clinical	9014_d315		2.0	NA	17.0	17.0	23.0	2.6	NA	NA	-	-	-	-	-	-	-	-	-	I	-	-	V	-	-	-	-	-	MT	R	-	-	LI	-	-	-	-	-	-	-	-	-	-	-
75082	24344	B	PhenoSense	1210	Clinical	9124_d1		6.1	NA	164.0	87.0	228.0	376.0	1.5	1.4	-	-	-	-	-	-	-	-	-	I	-	-	-	-	-	-	-	-	-	-	-	-	-	-	-	-	-	-	-	-	-	-	-	Q
75088	24344	B	PhenoSense	1210	Clinical	9124_d339		15.0	NA	137.0	218.0	97.0	461.5	0.4	5.8	-	-	-	-	-	-	-	-	-	I	-	-	-	-	-	-	-	-	-	-	-	-	-	-	-	-	-	-	-	-	-	-	LF	Q
75054	24345	B	PhenoSense	1210	Clinical	9019_d349		0.5	NA	0.4	0.3	0.4	0.5	NA	NA	-	-	-	-	-	-	-	-	-	LI	-	-	-	-	-	-	-	-	-	-	-	-	-	-	-	-	-	-	-	-	-	-	-	-
75056	24346	B	PhenoSense	1210	Clinical	9035_d334		13.0	NA	43.0	108.0	17.0	2.5	NA	NA	-	-	-	-	-	-	-	-	-	-	-	I	V	-	-	-	-	-	-	KR	-	-	-	-	-	-	-	-	-	-	-	-	F	-
75120	24347	B	PhenoSense	1210	Clinical	9231_d1		2.7	NA	8.1	13.0	12.0	2.0	NA	NA	-	-	-	-	-	-	-	-	-	LI	-	-	-	-	-	-	-	-	I	R	-	-	-	-	-	-	-	-	-	-	-	-	-	-
75122	24347	B	PhenoSense	1210	Clinical	9231_d268		4.2	NA	12.0	27.0	14.0	1.4	NA	NA	-	-	-	-	-	-	-	-	-	I	-	-	-	-	-	-	-	-	I	R	-	-	-	-	-	-	-	-	-	-	-	-	-	-
75090	24348	B	PhenoSense	1210	Clinical	9126_d299		0.4	NA	0.4	0.4	0.5	0.4	NA	NA	-	-	-	-	-	-	-	-	-	-	-	-	-	-	-	-	-	-	-	-	-	-	-	-	-	-	-	-	-	-	-	-	-	-
75060	24349	B	PhenoSense	1210	Clinical	9053_d1		0.8	NA	2.7	6.3	4.1	0.5	NA	NA	-	-	-	-	-	-	-	-	-	-	-	-	-	-	-	-	-	-	-	-	-	-	-	-	-	-	-	-	-	-	-	-	-	-
75062	24349	B	PhenoSense	1210	Clinical	9053_d233		0.9	NA	2.8	4.9	2.5	0.4	NA	NA	-	-	-	-	-	-	-	-	-	-	-	-	-	-	-	-	-	-	LF	-	-	-	-	-	-	-	-	-	-	-	-	-	-	-
75096	24350	B	PhenoSense	1210	Clinical	9163_d1		2.1	NA	3.3	2.7	2.1	0.2	0.4	0.5	-	-	-	-	-	-	-	-	-	-	-	-	-	-	-	-	-	-	-	-	-	-	-	-	-	-	-	-	-	-	-	I	-	-
75098	24350	B	PhenoSense	1210	Clinical	9163_d358		14.0	NA	7.0	37.0	5.8	0.3	1.0	5.1	-	-	-	-	-	-	-	-	-	F	-	-	-	-	-	-	-	-	-	-	-	-	-	-	-	-	-	-	-	-	-	I	F	-
75020	24351	B	PhenoSense	1210	Clinical	8256_d1		0.8	NA	0.8	0.7	1.0	0.6	NA	NA	-	-	-	-	-	-	-	-	-	-	-	-	IV	-	-	-	-	-	-	-	-	-	-	-	-	-	-	-	-	-	-	-	-	-
75030	24351	B	PhenoSense	1210	Clinical	8256_d1097		1.2	NA	1.0	1.1	1.2	0.7	NA	NA	-	-	-	-	-	-	-	-	-	-	-	-	-	-	-	-	-	-	-	-	-	-	-	-	-	-	-	-	-	-	-	-	-	-
75024	24351	B	Antivirogram	1210	Clinical	8256_d510		0.7	NA	0.6	0.4	0.6	1.4	NA	NA	-	-	-	-	-	-	-	-	-	-	-	-	-	-	-	-	-	-	-	-	-	-	-	-	-	-	-	-	-	-	-	-	-	-
75026	24351	B	Antivirogram	1210	Clinical	8256_d678		1.8	NA	1.0	0.6	0.9	0.8	NA	NA	-	-	-	-	-	-	-	-	-	-	-	-	-	-	-	-	-	-	-	-	-	-	-	-	-	-	-	-	-	-	-	-	-	-
75028	24351	B	PhenoSense	1210	Clinical	8256_d841		0.8	NA	0.7	0.9	0.7	0.5	NA	NA	-	-	-	-	-	-	-	-	-	-	-	-	-	-	-	-	-	-	-	-	-	-	-	-	-	-	-	-	-	-	-	-	-	-
75128	24353	B	PhenoSense	1210	Clinical	9255_d1		0.4	NA	0.4	0.4	0.5	0.6	NA	NA	-	-	-	-	-	-	-	-	-	-	-	N	-	-	-	-	-	-	LI	-	-	-	-	-	-	-	-	-	-	-	-	-	-	-
75130	24353	B	PhenoSense	1210	Clinical	9255_d279		0.3	NA	0.3	0.3	0.4	0.2	NA	NA	-	-	-	-	-	-	-	-	-	-	-	N	-	-	-	-	-	-	-	-	-	-	-	-	-	-	-	-	-	-	-	-	-	-
75104	24354	B	PhenoSense	1210	Clinical	9182_d1		5.9	NA	80.0	43.0	110.0	23.0	3.2	2.0	-	-	-	-	-	-	-	-	-	I	-	TK	-	-	-	-	-	-	-	-	-	-	-	-	-	-	-	-	-	-	-	-	-	-
75106	24354	B	PhenoSense	1210	Clinical	9182_d359		24.0	NA	89.0	211.0	268.0	63.0	15.0	20.0	-	-	-	-	-	-	-	-	-	I	-	K	V	-	-	-	-	-	-	KR	-	-	-	-	-	-	-	-	-	-	-	-	F	-
74946	9150	B	PhenoSense	1210	Clinical	6376_d427		17.0	NA	79.0	66.0	74.0	5.7	NA	NA	-	-	-	-	-	-	-	-	-	I	-	-	-	-	-	-	-	-	-	-	-	-	-	-	-	-	-	-	-	-	-	-	-	-
74948	9150	B	PhenoSense	1210	Clinical	6376_d508		24.0	NA	104.0	85.0	143.0	7.4	NA	NA	-	-	-	-	-	-	-	-	-	I	-	-	-	-	-	-	-	-	-	-	-	-	-	-	-	-	-	-	-	-	-	-	-	-
74894	9153	B	PhenoSense	1210	Clinical	6335_d629		0.6	NA	0.6	0.6	0.8	0.6	NA	NA	-	-	-	-	-	-	-	-	-	-	-	-	-	-	V	-	-	-	-	-	-	-	-	-	-	-	-	-	-	-	-	-	-	-
75010	9154	B	Antivirogram	1210	Clinical	8418_d195		NA	NA	1.4	1.0	1.0	1.0	NA	NA	-	-	-	-	-	-	-	-	-	-	-	-	V	-	-	-	-	-	-	-	-	-	-	-	-	-	-	-	-	-	-	-	-	-
75012	9154	B	Antivirogram	1210	Clinical	8418_d272		0.7	NA	0.4	0.9	1.4	0.5	NA	NA	-	-	-	-	-	-	-	-	-	-	-	-	V	-	-	-	-	-	-	-	-	-	-	-	-	-	-	-	-	-	-	-	-	-
74936	9161	B	PhenoSense	1210	Clinical	6372_d83		5.9	NA	39.0	60.0	70.0	59.0	NA	NA	-	-	-	-	-	-	-	-	-	I	-	-	-	-	-	-	-	-	-	R	-	-	-	-	-	-	-	-	-	-	-	-	-	-
74960	9162	B	Antivirogram	1210	Clinical	8313_d750		0.3	NA	0.2	1.4	0.5	0.8	NA	NA	-	-	-	-	-	-	-	-	-	-	-	-	-	-	-	-	-	-	-	-	-	-	-	-	-	-	-	-	-	-	-	-	-	-
74962	9162	B	PhenoSense	1210	Clinical	8313_d848		0.4	NA	0.3	0.3	0.5	0.4	NA	NA	-	-	-	-	-	-	-	-	-	-	-	-	-	-	-	-	-	-	-	-	-	-	-	-	-	-	-	-	-	-	-	-	-	-
74884	9170	B	PhenoSense	1210	Clinical	6325_d342		0.3	NA	0.5	0.5	0.7	0.6	NA	NA	-	-	-	-	-	-	-	-	-	-	-	-	-	-	-	-	-	-	-	-	-	-	-	-	-	-	-	-	-	-	-	-	-	-
74886	9170	B	PhenoSense	1210	Clinical	6325_d430		0.5	NA	0.7	0.5	0.7	0.7	NA	NA	-	-	-	-	-	-	-	-	-	-	-	-	-	-	-	-	-	-	-	-	-	-	-	-	-	-	-	-	-	-	-	-	-	-
75000	9177	B	Antivirogram	1210	Clinical	8362_d168		NA	NA	22.3	23.6	3.4	0.5	NA	NA	-	-	-	-	-	-	-	-	-	I	-	-	V	-	-	-	-	H	-	-	-	-	-	-	-	-	-	-	-	-	-	-	F	-
75002	9177	B	Antivirogram	1210	Clinical	8362_d337		2.8	NA	8.7	46.3	1.5	0.5	NA	NA	-	-	-	-	-	-	-	-	-	I	-	-	V	-	-	GA	-	H	-	-	-	-	-	-	-	-	-	-	-	-	-	-	F	-
75004	9177	B	Antivirogram	1210	Clinical	8362_d501		16.2	NA	10.7	90.6	17.5	0.6	NA	NA	-	-	-	-	-	-	-	-	-	I	-	-	V	-	-	A	-	H	-	-	-	-	-	-	-	-	-	-	-	-	-	-	F	-
74998	9177	B	Antivirogram	1210	Clinical	8362_d84		NA	NA	31.9	6.4	36.5	2.7	NA	NA	-	-	-	-	-	-	-	-	-	I	-	-	V	-	-	-	-	H	-	-	-	-	-	-	-	-	-	-	-	-	-	-	-	-
74958	9188	B	Antivirogram	1210	Clinical	8266_d145		NA	NA	0.4	0.6	0.2	0.2	NA	NA	-	-	-	-	-	-	-	-	-	-	-	-	-	-	-	-	-	-	-	-	-	-	-	-	-	-	-	-	-	-	-	-	-	-
74896	9190	B	PhenoSense	1210	Clinical	6338_d113		2.1	NA	24.0	21.0	23.0	143.0	NA	NA	-	-	-	-	-	-	-	-	-	I	-	-	-	-	-	-	-	-	-	-	-	-	-	-	-	-	-	-	-	-	-	-	-	-
74898	9190	B	PhenoSense	1210	Clinical	6338_d225		1.4	NA	19.0	16.0	27.0	92.0	NA	NA	-	-	-	-	-	-	-	-	-	I	-	-	-	-	-	-	-	-	-	-	-	-	-	-	-	-	-	-	-	-	-	-	-	-
74900	9190	B	PhenoSense	1210	Clinical	6338_d336		2.4	NA	62.0	43.0	68.0	200.0	NA	NA	-	-	-	-	-	-	-	-	-	I	-	-	-	-	-	-	-	-	-	-	-	-	-	-	-	-	-	-	-	-	-	-	-	-
74910	9192	B	PhenoSense	1210	Clinical	6357_d140		1.8	NA	11.0	8.1	12.0	4.5	NA	NA	-	-	-	-	-	-	-	-	-	FI	-	-	-	-	-	-	-	-	R	KM	-	-	-	-	-	-	-	-	-	-	-	-	-	-
74912	9192	B	PhenoSense	1210	Clinical	6357_d276		2.2	NA	14.0	23.0	19.0	4.1	NA	NA	-	-	-	-	-	-	-	-	-	F	-	-	-	-	-	-	-	-	R	M	-	-	-	-	-	-	-	-	-	-	-	-	-	EK
74914	9192	B	PhenoSense	1210	Clinical	6357_d422		2.8	NA	16.0	53.0	20.0	9.4	NA	NA	-	-	-	-	-	-	-	-	-	F	-	-	-	-	-	-	-	-	R	M	-	-	-	-	-	-	-	-	-	-	-	-	-	K
74916	9192	B	PhenoSense	1210	Clinical	6357_d506		3.0	NA	33.0	51.0	68.0	9.0	NA	NA	-	-	-	-	-	-	-	-	-	F	-	-	-	-	-	-	-	-	R	IMV	-	-	-	-	-	-	-	-	-	-	-	-	-	K
75006	9195	B	Antivirogram	1210	Clinical	8371_d105		NA	NA	0.7	0.6	1.2	0.4	NA	NA	-	-	-	-	-	-	-	-	-	-	-	-	V	-	V	-	-	-	-	-	-	-	-	-	-	-	-	-	-	-	-	-	-	-
75008	9195	B	Antivirogram	1210	Clinical	8371_d286		0.3	NA	0.5	0.6	1.2	1.2	NA	NA	-	-	-	-	-	-	-	-	-	-	-	-	V	-	V	-	-	-	-	-	-	-	-	-	-	-	-	-	-	-	-	-	-	-
74890	9196	B	PhenoSense	1210	Clinical	6333_d114		8.5	NA	29.0	51.0	40.0	7.4	NA	NA	-	-	-	-	-	-	-	-	-	F	-	-	-	-	-	-	-	-	-	-	-	-	-	-	-	-	-	-	-	-	-	-	-	-
74892	9196	B	PhenoSense	1210	Clinical	6333_d283		2.4	NA	9.0	22.0	18.0	2.7	NA	NA	-	-	-	-	-	-	-	-	-	F	-	-	-	-	-	-	-	-	-	-	-	-	-	-	-	-	-	-	-	-	-	-	-	-
74994	9197	B	Antivirogram	1210	Clinical	8361_d176		NA	NA	0.4	0.6	0.6	0.4	NA	NA	-	-	-	-	-	-	-	-	-	-	-	-	-	-	-	-	-	-	-	-	-	-	-	-	-	-	-	-	-	-	-	-	-	-
74996	9197	B	PhenoSense	1210	Clinical	8361_d259		2.1	NA	0.7	0.8	1.3	0.5	NA	NA	-	-	-	-	-	-	-	-	-	-	-	-	-	-	-	-	-	-	-	-	-	-	-	-	-	-	-	-	-	-	-	-	-	-
74992	9197	B	Antivirogram	1210	Clinical	8361_d84		NA	NA	0.8	0.8	0.9	0.3	NA	NA	-	-	-	-	-	-	-	-	-	-	-	-	-	-	-	-	-	-	-	-	-	-	-	X	-	-	-	-	-	-	-	-	-	-
74902	9199	B	PhenoSense	1210	Clinical	6351_d140		1.3	NA	5.0	8.8	14.0	1.1	NA	NA	-	-	-	-	-	-	-	-	-	I	-	-	-	R	-	-	-	-	-	-	-	-	-	I	-	-	-	-	-	-	-	-	-	-
74904	9199	B	PhenoSense	1210	Clinical	6351_d287		1.3	NA	8.0	15.0	10.0	1.8	NA	NA	-	-	-	-	-	-	-	-	-	I	-	-	-	R	-	-	-	-	-	-	-	-	-	I	-	-	-	-	-	-	-	-	-	-
74906	9199	B	PhenoSense	1210	Clinical	6351_d434		3.0	NA	18.0	30.0	18.0	2.2	NA	NA	-	-	-	-	-	-	-	-	-	I	-	-	-	KR	-	-	-	-	-	-	-	-	-	I	-	-	-	-	-	-	-	-	LF	-
74908	9199	B	PhenoSense	1210	Clinical	6351_d679		2.8	NA	16.0	34.0	21.0	1.4	NA	NA	-	-	-	-	-	-	-	-	-	I	-	-	-	KR	-	-	-	-	-	-	-	-	-	I	-	-	-	-	-	-	-	-	F	-
74888	9202	B	PhenoSense	1210	Clinical	6329_d153		3.1	NA	18.0	108.0	78.0	153.0	NA	NA	-	-	-	-	-	-	-	-	-	I	-	-	-	-	-	-	-	-	-	R	-	-	-	I	-	-	-	-	-	-	-	-	I	-
74980	9206	B	PhenoSense	1210	Clinical	8347_d1170		21.0	NA	18.0	46.0	40.0	36.0	6.2	16.0	-	-	-	-	-	-	-	-	-	I	-	-	-	-	-	-	-	-	-	-	-	-	-	-	-	-	-	-	-	-	-	-	F	-
74972	9206	B	Antivirogram	1210	Clinical	8347_d253		5.4	NA	8.2	3.6	20.4	16.3	NA	NA	-	-	-	-	-	-	-	-	-	F	-	-	-	-	-	-	-	-	-	-	-	-	-	-	-	-	-	-	-	-	-	-	-	-
74974	9206	B	Antivirogram	1210	Clinical	8347_d341		5.4	NA	10.6	9.3	30.1	29.7	NA	NA	-	-	-	TA	-	-	-	-	-	F	-	-	-	-	-	-	-	-	-	-	-	-	-	-	-	-	-	-	-	-	-	-	-	-
74976	9206	B	PhenoSense	1210	Clinical	8347_d763		11.0	NA	20.0	37.0	91.0	81.0	NA	NA	-	-	-	-	-	-	-	-	-	FI	-	-	-	-	-	-	-	-	-	-	-	-	-	-	-	-	-	-	-	-	-	-	LF	-
74978	9206	B	PhenoSense	1210	Clinical	8347_d922		41.0	NA	29.0	67.0	101.0	96.0	NA	NA	-	-	-	-	-	-	-	-	-	F	-	-	-	-	-	-	-	-	-	-	-	-	-	-	-	-	-	-	-	-	-	-	F	-
74968	9215	B	PhenoSense	1210	Clinical	8315_d867		4.2	NA	24.0	59.0	36.0	6.7	NA	NA	-	-	-	-	-	-	-	-	-	F	-	-	-	-	-	-	-	-	-	-	-	-	-	I	-	-	-	-	-	-	-	-	-	-
74970	9215	B	PhenoSense	1210	Clinical	8315_d985		5.4	NA	18.0	51.0	48.0	6.5	NA	NA	-	-	-	-	-	-	-	-	-	F	-	-	-	-	-	-	-	-	-	-	-	-	-	I	-	-	-	-	-	-	-	-	-	-
74956	9221	B	Antivirogram	1210	Clinical	8252_d140		2.5	NA	9.2	33.5	27.3	2.4	NA	NA	-	-	-	-	-	-	-	-	-	F	-	-	-	-	-	-	-	-	-	-	-	-	-	I	-	-	-	-	-	-	-	-	-	-
74954	9221	B	Antivirogram	1210	Clinical	8252_d84		4.5	NA	15.5	20.3	17.8	1.9	NA	NA	-	-	-	-	-	-	-	-	-	X	-	-	-	-	-	-	-	-	-	-	-	-	-	I	-	-	-	-	-	-	-	-	-	-
74986	9225	B	PhenoSense	1210	Clinical	8356_d1017		0.4	NA	1.0	0.8	2.8	1.2	NA	NA	-	-	-	-	-	-	-	-	-	LI	-	-	-	KR	-	-	-	-	-	-	-	-	-	-	-	-	-	-	-	-	-	-	-	-
74982	9225	B	PhenoSense	1210	Clinical	8356_d846		0.4	NA	1.0	0.7	2.3	0.9	NA	NA	-	-	-	-	-	-	-	-	-	I	-	-	IV	-	-	-	-	-	-	-	-	-	-	-	-	-	-	-	-	-	-	-	-	-
74984	9225	B	PhenoSense	1210	Clinical	8356_d925		0.5	NA	2.0	1.1	4.8	2.0	NA	NA	-	-	-	-	-	-	-	-	-	I	-	-	IV	-	-	-	-	-	-	-	-	-	-	-	-	-	-	-	-	-	-	-	-	-
74920	9226	B	PhenoSense	1210	Clinical	6360_d142		3.2	NA	20.0	43.0	23.0	8.5	NA	NA	-	-	-	-	-	-	-	-	-	I	-	D	-	R	V	-	-	-	-	R	-	-	-	I	-	-	-	-	-	-	-	-	-	-
74922	9226	B	PhenoSense	1210	Clinical	6360_d248		2.9	NA	13.0	43.0	13.0	5.8	NA	NA	-	-	-	-	-	-	-	-	-	I	-	D	-	R	V	-	-	-	-	R	-	-	-	I	-	-	-	-	-	-	-	-	-	-
74950	9234	B	PhenoSense	1210	Clinical	8242_d660		2.3	NA	11.0	24.0	13.0	2.0	NA	NA	-	-	-	-	-	-	-	-	-	IV	-	-	-	-	-	-	-	-	-	KT	-	-	-	-	-	-	-	-	-	-	-	-	-	-
74938	9235	B	PhenoSense	1210	Clinical	6373_d111		22.0	NA	55.0	121.0	186.0	226.0	NA	NA	-	-	-	-	-	-	-	-	-	I	-	-	V	R	-	-	-	-	-	R	-	-	-	-	-	-	-	-	-	-	-	-	F	-
74940	9235	B	PhenoSense	1210	Clinical	6373_d223		20.0	NA	59.0	144.0	153.0	208.0	NA	NA	-	-	-	-	-	-	-	-	-	I	-	-	V	R	-	-	-	-	-	R	-	-	-	-	-	-	-	-	-	-	-	-	F	-
74942	9235	B	PhenoSense	1210	Clinical	6373_d421		29.0	NA	53.0	185.0	106.0	165.0	NA	NA	-	-	-	TP	-	-	-	-	-	IV	-	-	V	R	-	-	-	-	-	R	-	-	-	-	-	-	-	-	-	-	-	-	F	EV
74944	9235	B	PhenoSense	1210	Clinical	6373_d493		27.0	NA	36.0	177.0	141.0	177.0	NA	NA	-	-	-	TP	-	-	-	-	-	IV	-	-	V	R	-	-	-	-	-	R	-	-	-	-	-	-	-	-	-	-	-	-	F	EV
74918	9246	B	PhenoSense	1210	Clinical	6359_d93		8.7	NA	187.5	66.0	139.0	473.0	NA	NA	-	-	-	-	-	-	-	-	-	I	-	-	-	-	-	-	-	-	-	-	-	-	-	-	-	-	-	-	-	-	-	-	-	-
74964	9247	B	Antivirogram	1210	Clinical	8314_d168		NA	NA	0.7	0.6	12.8	1.3	NA	NA	-	-	-	-	-	-	-	-	-	I	-	-	-	-	-	-	-	-	-	-	-	-	-	-	-	-	-	-	-	N	-	-	-	-
74990	9249	B	PhenoSense	1210	Clinical	8359_d1091		29.0	NA	35.0	209.0	54.0	0.7	1.7	9.3	-	-	-	-	-	-	-	-	-	I	-	-	-	-	-	-	-	-	-	-	-	-	-	-	-	-	-	-	-	-	-	I	-	-
74924	9255	B	PhenoSense	1210	Clinical	6367_d112		8.5	NA	156.0	99.0	205.0	52.0	NA	NA	-	-	-	-	-	-	-	-	-	LI	-	-	-	-	V	E	-	-	-	R	-	-	-	-	-	-	-	-	-	-	-	-	-	-
74926	9255	B	PhenoSense	1210	Clinical	6367_d140		8.0	NA	139.0	108.0	136.0	66.0	NA	NA	-	-	-	-	-	-	-	-	-	I	-	-	-	-	V	E	-	-	-	R	-	-	-	-	-	-	-	-	-	-	-	-	-	-
74928	9255	B	PhenoSense	1210	Clinical	6367_d168		9.3	NA	143.0	97.0	129.0	62.0	NA	NA	-	-	-	-	-	-	-	-	-	I	-	-	-	-	V	E	-	-	-	R	-	-	-	-	-	-	-	-	-	-	-	-	-	-
74930	9255	B	PhenoSense	1210	Clinical	6367_d224		12.0	NA	45.0	136.0	54.0	22.0	NA	NA	-	-	-	-	-	-	-	-	-	LI	-	-	-	-	V	E	-	-	-	R	-	-	-	-	-	-	-	-	-	-	-	VI	-	-
74932	9255	B	PhenoSense	1210	Clinical	6367_d280		19.0	NA	18.0	149.0	39.0	12.0	NA	NA	-	-	-	-	-	-	-	-	-	LI	-	-	-	-	V	E	-	-	-	R	-	-	-	-	-	-	-	-	-	-	-	VI	-	-
74934	9255	B	PhenoSense	1210	Clinical	6367_d427		37.0	NA	20.0	252.0	35.0	25.0	1.2	15.0	-	-	-	-	-	-	-	-	-	V	-	-	-	-	V	E	-	-	-	R	-	-	-	-	-	-	-	-	-	-	-	-	-	-
74952	9234	B	Antivirogram	1210	Clinical	8242_d660V		1.0	NA	6.8	24.5	17.2	1.9	NA	NA	-	-	-	-	-	-	-	-	-	-	-	TI	V	-	V	-	-	-	T	R	-	-	-	-	-	-	-	-	-	-	-	-	-	-
80670	27089	G	Antivirogram	1251	Clinical	02.KP122		1.4	0.7	0.7	1.2	2.3	1.2	NA	NA	-	-	-	-	-	-	-	-	-	I	-	-	V	R	-	-	-	-	-	I	-	-	-	-	-	-	-	-	-	-	-	-	-	-
80684	27096	CRF18_cpx	Antivirogram	1251	Clinical	02.KS018		0.6	1.1	0.2	0.9	0.9	2.1	NA	NA	-	-	-	-	-	-	-	-	-	-	-	-	V	-	-	-	-	-	-	I	-	-	-	-	-	-	-	-	-	-	-	-	-	-
80716	27112	CRF02_AG	Antivirogram	1251	Clinical	02.KTB002		1.6	0.5	1.0	1.1	1.4	1.2	NA	NA	-	-	-	-	-	-	-	-	-	I	I	-	V	R	-	-	-	-	P	I	-	-	-	-	-	-	-	-	-	-	-	-	-	-
80754	27131	CRF13_cpx	Antivirogram	1251	Clinical	02.LBR060		0.4	0.5	0.2	0.9	0.6	0.4	NA	NA	-	-	-	-	-	-	-	-	-	-	-	-	V	R	-	-	E	-	-	L	-	-	-	-	-	-	-	-	-	-	-	-	-	K
80984	27247	G	PhenoSense	1253	Clinical	01-100083		0.9	NA	1.3	NA	2.4	1.1	NA	NA	-	-	-	-	-	-	-	-	-	-	-	-	V	R	-	-	-	-	-	I	-	-	-	-	-	-	-	-	-	-	-	-	-	-
80986	27248	G	PhenoSense	1253	Clinical	01-100084		0.8	NA	1.1	NA	1.8	1.0	NA	NA	-	-	-	-	-	-	-	-	-	-	-	-	V	R	-	-	-	-	-	I	-	-	-	-	-	-	-	-	-	-	-	-	-	-
80988	27249	CRF02_AG	PhenoSense	1253	Clinical	01-100085		0.4	NA	0.5	NA	0.4	0.5	NA	NA	-	-	-	-	LF	-	-	-	-	-	-	-	V	-	-	-	-	-	P	I	-	-	-	-	-	-	-	-	-	-	-	-	-	-
80990	27250	G	PhenoSense	1253	Clinical	01-100086		0.6	NA	0.9	NA	1.4	0.9	NA	NA	-	-	-	-	-	-	-	-	-	-	-	-	V	KR	-	-	-	-	-	I	-	-	-	-	-	-	-	-	-	-	-	-	-	-
80992	27251	CRF02_AG	PhenoSense	1253	Clinical	01-100087		0.6	NA	0.6	NA	0.8	0.5	NA	NA	-	-	-	-	-	-	-	-	-	-	-	-	V	-	-	-	-	-	-	I	-	-	-	-	-	-	-	-	-	-	-	-	-	-
80994	27252	G	PhenoSense	1253	Clinical	01-100088		0.4	NA	0.6	NA	1.1	0.5	NA	NA	-	-	-	-	-	-	-	-	-	-	-	-	V	R	-	-	-	-	LV	I	-	-	-	-	-	-	-	-	-	-	-	-	-	-
80996	27253	G	PhenoSense	1253	Clinical	01-100089		0.4	NA	0.5	NA	0.8	0.6	NA	NA	-	-	-	-	-	-	-	-	-	-	-	-	V	R	-	-	-	-	-	I	-	-	-	-	-	-	-	-	-	-	-	-	-	-
80998	27254	G	PhenoSense	1253	Clinical	01-100090		0.6	NA	0.9	NA	1.3	0.8	NA	NA	-	-	-	-	-	-	-	-	-	-	-	TK	V	KR	-	-	-	-	LV	I	-	-	-	-	-	-	-	-	-	-	-	-	-	-
81000	27255	G	PhenoSense	1253	Clinical	01-100091		0.5	NA	0.7	NA	0.8	0.7	NA	NA	-	-	-	-	-	-	-	-	-	-	-	K	V	KR	V	-	-	-	I	I	-	-	-	-	-	-	-	-	-	-	-	-	-	-
81002	27256	CRF02_AG	PhenoSense	1253	Clinical	3-018899		0.2	NA	0.4	NA	0.4	0.2	NA	NA	-	-	-	-	-	-	-	-	-	-	-	-	V	-	L	-	-	-	LI	I	-	-	-	-	-	-	-	-	-	-	-	-	-	-
81004	27257	CRF02_AG	PhenoSense	1253	Clinical	3-018910		0.3	NA	0.4	NA	0.5	0.6	NA	NA	-	-	-	-	-	-	-	-	-	-	-	A	V	R	-	E	-	-	-	I	-	-	-	-	-	-	-	-	-	-	-	-	-	-
81006	27258	G	PhenoSense	1253	Clinical	3-022877		0.4	NA	0.4	NA	0.6	0.6	NA	NA	-	-	-	-	-	-	-	-	-	-	-	-	V	R	-	-	-	-	-	I	-	-	-	-	-	-	-	-	-	-	-	-	-	-
81008	27259	G	PhenoSense	1253	Clinical	3-022878		0.7	NA	0.4	NA	1.0	0.4	NA	NA	-	-	-	-	-	-	-	-	-	-	-	-	V	R	-	-	-	-	-	I	-	-	-	-	-	-	-	-	-	-	-	-	-	-
81010	27260	G	PhenoSense	1253	Clinical	3-022879		0.5	NA	0.4	NA	0.7	0.6	NA	NA	-	-	-	-	-	-	-	-	-	-	-	-	V	-	-	-	-	-	-	I	-	-	-	-	-	-	-	-	-	-	-	-	-	-
81012	27261	G	PhenoSense	1253	Clinical	3-022880		0.5	NA	0.3	NA	0.7	0.7	NA	NA	-	-	-	-	-	-	-	-	-	-	-	-	V	-	-	-	-	-	-	I	-	-	-	-	-	-	-	-	-	-	-	-	-	-
81014	27262	G	PhenoSense	1253	Clinical	3-022881		2.0	NA	1.3	NA	3.8	1.3	NA	NA	-	-	-	-	-	-	-	-	-	I	-	-	V	R	IV	-	-	-	-	I	-	-	-	-	-	-	-	-	-	-	-	-	-	-
81016	27263	CRF02_AG	PhenoSense	1253	Clinical	3-022882		0.7	NA	0.5	NA	0.9	0.6	NA	NA	-	-	-	-	-	-	-	-	-	-	-	-	V	R	IV	-	-	-	-	I	-	-	-	-	-	-	-	-	-	-	-	-	-	-
81018	27264	G	PhenoSense	1253	Clinical	3-022883		0.4	NA	0.4	NA	0.7	0.7	NA	NA	-	-	-	-	-	-	-	-	-	-	-	-	V	-	-	-	-	-	-	I	-	-	-	-	-	-	-	-	-	-	-	-	-	-
81758	11630	B	Cell line	1263	Lab	WT		1.0	1.0	1.0	1.0	1.0	1.0	1.0	NA	-	-	-	-	-	-	-	-	-	-	-	-	-	-	-	-	-	-	-	-	-	-	-	-	-	-	-	-	-	-	-	-	-	-
81759	11630	B	Cell line	1263	Lab	TPV.33		5.0	2.0	6.0	4.0	1.0	3.0	2.0	NA	-	-	-	-	-	-	-	-	-	-	-	-	-	-	-	-	-	-	-	-	-	-	-	-	-	-	-	-	-	-	-	-	F	-
81760	11630	B	Cell line	1263	Lab	TPV.49		79.0	37.0	28.0	24.0	5.0	0.6	16.0	NA	-	-	-	-	-	-	-	-	-	-	-	-	V	-	-	-	-	-	-	-	-	-	-	-	-	-	-	-	-	-	-	I	F	-
81761	11630	B	Cell line	1263	Lab	TPV.73		29.0	134.0	90.0	59.0	22.0	3.0	69.0	NA	-	-	-	-	-	-	-	-	-	F	-	-	V	-	-	-	-	-	-	-	-	-	-	-	-	-	-	-	-	-	-	I	F	-
81762	11630	B	Cell line	1263	Lab	TPV.16		NA	NA	NA	NA	NA	NA	1.7	NA	-	-	-	-	-	-	-	-	-	-	-	-	-	-	-	-	-	-	-	-	-	-	-	-	-	-	-	-	-	-	-	-	F	-
81763	11630	B	Cell line	1263	Lab	TPV.39		NA	NA	NA	NA	NA	NA	7.0	NA	-	-	-	-	-	-	-	-	-	-	-	-	V	-	-	-	-	-	-	-	-	-	-	-	-	-	-	-	-	-	-	I	F	-
81764	11630	B	Cell line	1263	Lab	TPV.68		NA	NA	NA	NA	NA	NA	28.0	NA	-	-	-	-	-	-	-	-	-	-	-	-	V	-	-	-	-	-	-	-	-	-	-	-	-	-	-	-	-	-	-	I	F	-
81781	27684	B	PhenoSense	1266	Clinical	1035d1_03		0.5	NA	0.5	0.5	0.6	0.4	NA	NA	-	-	-	-	-	-	-	-	-	-	-	S	-	-	-	-	-	-	-	-	-	-	-	-	-	-	-	-	-	-	-	-	-	-
81782	27684	B	PhenoSense	1266	Clinical	1035m6_05		2.2	NA	2.3	4.5	7.4	0.2	NA	NA	-	-	-	-	-	-	-	-	-	-	-	S	-	-	-	-	-	-	-	-	-	-	-	-	-	-	-	-	-	-	-	-	-	-
81783	27684	B	PhenoSense	1266	Clinical	1035m12_10		1.7	NA	NA	5.8	19.2	0.1	NA	NA	-	-	-	-	-	-	-	-	-	-	-	S	-	-	-	-	-	-	-	-	-	-	-	-	-	-	-	-	-	-	-	-	-	-
81784	27685	B	PhenoSense	1266	Clinical	1118d1_15		1.0	NA	1.4	0.9	1.9	0.9	NA	NA	-	-	-	-	-	-	-	-	-	-	-	-	-	-	-	-	-	-	-	-	-	-	-	-	-	-	-	-	-	-	-	-	-	-
81785	27685	B	PhenoSense	1266	Clinical	1118m5_01		NA	NA	2.3	3.3	2.3	0.6	NA	NA	-	-	-	-	-	-	-	-	-	-	-	-	-	-	-	-	-	-	-	-	-	-	-	-	-	-	-	-	-	-	-	-	-	-
81786	27685	B	PhenoSense	1266	Clinical	1118m12_06		1.6	NA	4.1	2.9	9.0	1.8	NA	NA	-	-	-	-	-	-	-	-	-	-	-	-	-	-	-	-	-	-	-	-	-	-	-	-	-	-	-	-	-	-	-	-	F	Q
81787	27686	B	PhenoSense	1266	Clinical	1137d1_12		1.1	NA	1.1	1.0	1.6	1.0	NA	NA	-	-	-	-	-	-	-	-	-	-	-	-	-	-	-	-	-	-	-	-	-	-	-	-	-	-	-	-	-	-	-	-	-	-
81788	27686	B	PhenoSense	1266	Clinical	1137m4_09		0.3	NA	0.6	1.2	0.5	0.4	NA	NA	-	-	-	-	-	-	-	-	-	-	-	-	-	-	-	-	-	-	-	-	-	-	-	-	-	-	-	-	-	-	-	-	-	-
81789	27686	B	PhenoSense	1266	Clinical	1137m4_13		1.1	NA	1.6	1.7	1.8	0.7	NA	NA	-	-	-	-	-	-	-	-	-	-	-	-	-	-	-	-	-	-	-	-	-	-	-	-	-	-	-	-	-	-	-	-	-	-
81790	27686	B	PhenoSense	1266	Clinical	1137m12_06		1.6	NA	6.9	13.6	6.7	1.3	NA	NA	-	-	-	-	-	-	-	-	-	-	-	-	-	-	-	-	-	-	-	-	-	-	-	I	-	-	-	-	-	-	-	-	-	-
51386	1429	B	PhenoSense	1267	Clinical	CA34023		0.8	NA	0.8	0.7	1.0	0.8	NA	NA	-	-	-	-	-	-	-	-	-	-	-	S	-	KR	-	-	-	-	I	-	-	-	-	-	-	-	-	-	-	-	-	-	-	-
55752	1819	B	PhenoSense	1267	Clinical	CA37678		46.0	78.0	46.0	97.0	59.0	500.0	NA	NA	-	-	-	-	-	-	-	-	-	I	I	-	-	-	V	-	-	-	-	-	-	V	-	I	-	-	-	-	-	-	-	-	-	D
55938	1549	B	PhenoSense	1267	Clinical	CA37864		15.0	38.0	25.0	85.0	50.0	9.4	NA	NA	-	-	-	-	-	-	-	-	-	I	-	P	V	-	-	-	-	-	-	R	-	-	-	I	-	-	-	-	-	-	-	-	F	-
56170	1497	B	PhenoSense	1267	Clinical	CA38096		6.2	NA	40.0	29.0	83.0	290.0	NA	NA	-	-	-	-	-	-	-	-	-	I	-	-	V	-	-	-	-	-	LQ	I	-	-	-	-	-	-	-	-	-	-	-	-	-	-
59374	4374	B	PhenoSense	1267	Clinical	CA41302		27.0	29.0	26.0	87.0	21.0	3.7	NA	NA	-	-	-	-	-	-	-	-	-	I	-	-	V	-	-	GA	-	-	-	-	-	-	-	-	-	-	-	-	-	-	-	I	F	EQ
59406	4463	B	PhenoSense	1267	Clinical	CA41334		21.0	68.0	500.0	500.0	57.0	500.0	NA	NA	-	-	-	-	-	-	-	-	-	I	-	-	-	-	-	-	-	-	-	R	-	-	-	-	-	-	-	-	-	-	-	-	-	-
60683	4518	B	PhenoSense	1267	Clinical	CA42611		17.0	29.0	24.0	15.0	24.0	31.0	NA	NA	-	-	-	-	-	-	-	-	-	Y	I	-	-	-	V	-	-	-	IT	I	ED	-	-	-	-	-	-	-	-	-	-	I	-	-
60697	8070	B	PhenoSense	1267	Clinical	CA42625		0.8	0.9	1.5	0.7	3.4	1.3	NA	NA	-	-	-	-	-	-	-	-	-	-	-	-	-	-	-	-	-	-	-	-	-	-	-	-	-	-	-	-	-	-	-	-	-	-
60805	14192	B	PhenoSense	1267	Clinical	CA42733		5.4	4.7	9.4	7.4	9.9	33.0	NA	NA	-	-	-	-	-	-	-	-	-	I	I	-	-	R	-	-	-	-	-	V	-	-	-	-	-	-	-	-	-	-	-	-	-	-
66238	1535	B	PhenoSense	1267	Clinical	CA48167		0.8	1.2	1.1	0.7	1.6	0.9	NA	NA	-	-	-	-	-	-	-	-	-	-	-	-	V	-	V	-	-	-	-	-	-	-	-	-	-	-	-	-	-	-	-	-	-	-
84908	29087	B	Antivirogram	1278	Clinical	00FR-1473		0.5	0.6	0.9	0.9	0.6	1.0	NA	NA	-	-	-	-	-	-	-	-	-	-	-	E	-	-	V	-	-	-	-	-	-	-	-	-	-	-	-	-	-	-	-	-	-	-
84910	29088	A	Antivirogram	1278	Clinical	00FR-1516		0.5	0.7	0.5	0.8	0.4	0.8	NA	NA	-	-	-	-	-	-	-	-	-	-	-	-	-	-	-	-	-	-	-	-	-	-	-	-	-	-	-	-	-	-	-	-	-	-
84912	29089	CRF02_AG	Antivirogram	1278	Clinical	00GB-03_09		0.4	0.7	0.5	0.9	0.5	0.5	NA	NA	-	-	-	-	-	-	-	-	-	-	-	-	V	R	-	E	-	-	-	I	-	-	-	-	-	-	-	-	-	-	-	-	-	-
84914	29090	CRF13_cpx	Antivirogram	1278	Clinical	01CM-104		0.8	0.7	0.6	1.0	0.6	1.2	NA	NA	-	-	-	-	-	-	-	-	-	-	-	-	V	R	-	-	E	-	-	I	-	-	-	-	-	-	-	-	-	-	-	-	-	K
84916	29091	CRF02_AG	Antivirogram	1278	Clinical	01CM-89		0.7	0.7	0.8	1.0	0.8	0.9	NA	NA	-	-	-	-	-	-	-	-	-	-	-	-	V	R	-	E	-	-	-	I	-	-	-	-	-	-	-	-	-	-	-	-	-	-
84918	29092	A	Antivirogram	1278	Clinical	01CM-NW3		0.6	0.6	0.2	0.7	0.9	0.7	NA	NA	-	-	-	-	-	-	-	-	-	-	-	-	-	-	-	-	-	-	-	-	-	-	-	-	-	-	-	-	-	-	-	-	-	-
84920	29093	F	Antivirogram	1278	Clinical	01CM-OU_52		0.4	1.3	0.8	1.2	0.9	0.9	NA	NA	-	-	-	-	-	-	-	-	-	V	-	N	-	-	V	-	-	-	-	R	-	-	-	-	-	-	-	-	-	-	-	-	-	-
84922	29094	D	Antivirogram	1278	Clinical	02CM-18		0.8	1.6	1.1	1.1	1.8	1.2	NA	NA	-	-	-	-	-	-	-	-	-	V	-	-	-	-	-	-	-	-	-	-	-	-	-	-	-	-	-	-	-	-	-	-	-	-
84924	29095	D	Antivirogram	1278	Clinical	02CM-2		0.2	0.9	0.5	0.8	1.4	1.1	NA	NA	-	-	-	-	-	-	-	-	-	-	-	-	-	-	-	-	-	-	-	-	-	-	-	-	-	-	-	-	-	-	-	-	-	-
84926	29096	CRF09_cpx	Antivirogram	1278	Clinical	02CM-42		0.4	0.3	0.3	0.6	0.5	0.3	NA	NA	-	-	-	-	-	-	-	-	-	I	-	-	V	-	-	-	-	-	-	M	-	-	-	-	-	-	-	-	-	-	-	-	-	-
84928	29097	G	Antivirogram	1278	Clinical	02FR-1599		0.6	0.8	0.3	0.7	0.9	0.4	NA	NA	-	-	-	-	-	-	-	-	-	-	-	-	V	-	-	-	-	-	-	I	-	-	-	-	-	-	-	-	-	-	-	-	-	-
84930	29098	CRF02_AG	Antivirogram	1278	Clinical	03BF-186		0.5	0.6	0.5	1.1	1.2	1.0	NA	NA	-	-	-	-	-	-	-	-	-	-	-	-	V	-	-	-	GE	-	P	I	-	-	-	-	-	-	-	-	-	-	-	-	-	-
84932	29099	CRF02_AG	Antivirogram	1278	Clinical	03BF-206		0.6	0.6	0.4	1.0	1.3	1.4	NA	NA	-	-	-	-	-	-	-	-	-	-	-	-	V	KR	-	-	-	-	-	I	-	-	-	-	-	-	-	-	-	-	-	-	-	-
84934	29100	G	Antivirogram	1278	Clinical	03BF-225		0.9	0.6	0.8	0.7	0.4	0.5	NA	NA	-	-	-	-	-	-	-	-	-	-	-	-	V	R	-	-	-	-	-	I	-	-	-	-	-	-	-	-	-	-	-	-	-	-
84936	29101	CRF02_AG	Antivirogram	1278	Clinical	03BF-231		0.4	0.4	0.4	0.8	0.9	1.5	NA	NA	-	-	-	-	-	-	-	-	-	LV	-	-	V	-	-	-	-	-	P	I	-	-	-	-	-	-	-	-	-	-	-	-	-	-
84938	29102	G	Antivirogram	1278	Clinical	03BF-276		0.6	0.6	0.7	0.9	1.6	0.9	NA	NA	-	-	-	-	-	-	-	-	-	-	-	-	V	R	-	GE	-	-	-	I	-	-	-	-	-	-	-	-	-	-	-	-	-	-
84940	29103	CRF02_AG	Antivirogram	1278	Clinical	03BF-287		1.7	0.8	0.6	1.1	1.3	1.0	NA	NA	-	-	-	-	-	-	-	-	-	-	-	A	V	R	-	-	-	-	Q	I	-	-	-	-	-	-	-	-	-	-	-	-	-	-
84942	29104	CRF02_AG	Antivirogram	1278	Clinical	03BF-288		0.4	0.2	0.2	0.9	0.5	0.5	NA	NA	-	-	-	-	-	-	-	-	-	LV	-	A	V	-	IV	E	-	-	-	I	-	-	-	-	-	-	-	-	-	-	-	-	-	-
84944	29105	G	Antivirogram	1278	Clinical	03BF-296		0.4	0.7	0.4	0.9	0.7	0.9	NA	NA	-	-	-	-	-	-	-	-	-	-	-	-	V	R	-	-	-	-	-	I	-	-	-	-	-	-	-	-	-	-	-	-	-	-
10560	4011	B	PhenoSense	1285	Clinical	CA12899		NA	NA	1.4	1.2	2.6	1.2	NA	NA	-	-	-	-	-	-	-	-	-	-	-	-	-	-	V	-	-	-	-	-	-	-	-	-	-	-	-	-	-	-	-	-	-	-
14891	5305	B	PhenoSense	1285	Clinical	CA16154		1.0	1.5	1.4	1.0	2.9	1.5	NA	NA	-	-	-	-	-	-	-	-	-	-	-	-	-	-	-	-	-	-	I	-	-	-	-	-	-	-	-	-	-	-	-	-	-	-
26600	7877	B	PhenoSense	1285	Clinical	CA20311		5.6	3.8	32.0	25.0	34.0	3.0	NA	NA	-	-	-	-	-	-	-	-	-	I	-	-	-	-	V	-	-	-	I	-	-	-	-	-	-	-	-	-	-	-	-	-	-	-
26868	8053	B	PhenoSense	1285	Clinical	CA20579		0.3	0.8	0.6	0.4	0.9	0.7	NA	NA	-	-	-	-	-	-	-	-	-	-	-	-	-	-	-	-	-	-	-	-	-	-	-	-	-	-	-	-	-	-	-	-	-	-
26926	8092	B	PhenoSense	1285	Clinical	CA20637		0.7	0.6	0.6	0.6	0.7	0.5	NA	NA	-	-	-	-	-	-	-	-	-	-	-	-	-	-	V	-	-	-	T	-	-	-	-	-	-	-	-	-	-	-	-	-	-	-
27084	8190	B	PhenoSense	1285	Clinical	SRW1-20799		12.0	NA	12.0	NA	102.0	186.0	NA	NA	-	-	-	-	-	-	-	-	-	I	-	-	-	-	-	-	-	-	-	R	-	-	-	-	-	-	-	-	-	-	-	-	-	-
27863	8369	B	PhenoSense	1285	Clinical	CA21314		1.7	5.5	9.0	2.6	6.4	1.7	NA	NA	-	-	-	-	-	-	-	-	-	I	-	P	-	-	-	-	-	-	V	-	-	-	-	-	-	-	-	-	-	-	-	-	-	-
27880	8384	B	PhenoSense	1285	Clinical	CA21331		0.7	67.0	17.0	4.4	97.0	34.0	NA	NA	-	-	-	-	-	-	-	-	-	I	-	-	-	-	V	-	-	-	-	T	-	-	-	-	-	-	-	-	-	-	-	-	-	-
27940	8422	B	PhenoSense	1285	Clinical	CA21391		7.9	NA	58.0	NA	95.0	134.0	NA	NA	-	-	-	-	-	-	-	-	-	I	-	D	-	-	-	-	-	QH	I	I	-	-	-	-	-	-	-	-	-	-	-	-	-	-
28209	8606	B	PhenoSense	1285	Clinical	RDL-1		1.7	NA	0.5	0.7	1.8	0.7	NA	NA	-	-	-	-	-	-	-	-	-	-	-	S	-	R	-	-	-	-	V	-	-	-	-	-	-	-	-	-	-	-	-	-	-	-
28212	8607	B	PhenoSense	1285	Clinical	RDL-2		8.2	NA	20.0	57.0	56.0	11.0	NA	NA	-	-	-	-	-	-	-	-	-	I	-	-	IV	-	-	-	-	-	-	R	-	-	-	-	-	-	-	-	-	-	-	-	F	-
28218	8609	B	PhenoSense	1285	Clinical	RDL-4		3.6	NA	15.0	4.3	45.0	2.6	NA	NA	-	-	-	-	-	-	-	-	-	I	-	-	-	-	-	-	-	-	-	I	-	-	-	-	-	-	-	-	-	-	-	-	-	-
28231	8610	B	PhenoSense	1285	Clinical	RDL-5		64.0	NA	14.0	NA	29.0	13.0	NA	NA	-	-	-	-	-	-	-	-	-	IV	-	-	V	-	-	-	-	-	-	-	-	-	-	-	-	-	-	-	-	-	-	I	F	-
28222	8616	B	PhenoSense	1285	Clinical	RDL-11		0.8	NA	1.3	1.0	54.0	1.6	NA	NA	-	-	-	-	-	-	-	-	-	-	-	-	IV	-	-	-	-	-	-	-	-	-	-	-	-	-	-	-	-	N	-	-	-	-
28221	8617	B	PhenoSense	1285	Clinical	RDL-12		2.1	NA	1.5	3.1	2.2	1.1	NA	NA	-	-	-	-	-	-	-	-	-	I	-	-	V	-	-	-	-	-	-	-	-	-	-	-	-	-	-	-	-	-	-	-	-	-
28215	8618	B	PhenoSense	1285	Clinical	RDL-13		1.1	NA	1.0	NA	1.1	1.0	NA	NA	-	-	-	-	-	-	-	-	-	-	-	-	-	-	-	-	-	-	-	-	-	-	-	-	-	-	-	-	-	-	-	-	-	-
28230	8619	B	PhenoSense	1285	Clinical	RDL-14		0.6	NA	1.0	NA	1.1	0.9	NA	NA	-	-	-	-	-	-	-	-	-	-	-	-	-	-	V	-	-	-	-	-	-	-	-	-	-	-	-	-	-	-	-	-	-	-
28229	8621	B	PhenoSense	1285	Clinical	RDL-16		0.5	NA	0.7	NA	0.7	0.7	NA	NA	-	-	-	-	-	-	-	-	-	-	-	-	-	-	-	-	-	-	-	-	-	-	-	-	-	-	-	-	-	-	-	-	-	-
28217	8622	B	PhenoSense	1285	Clinical	RDL-17		0.7	NA	0.9	0.9	1.2	0.8	NA	NA	-	-	-	-	-	-	-	-	-	-	-	-	-	-	-	-	-	-	-	-	-	-	-	-	-	-	-	-	-	-	-	-	-	-
28224	8623	B	PhenoSense	1285	Clinical	RDL-18		1.0	NA	1.0	0.8	1.2	1.0	NA	NA	-	-	-	-	-	-	-	-	-	I	-	-	-	-	-	-	-	-	-	-	-	-	-	-	-	-	-	-	-	-	-	-	-	-
28228	8624	B	PhenoSense	1285	Clinical	RDL-19		0.8	NA	1.0	NA	2.4	0.9	NA	NA	-	-	-	-	-	-	-	-	-	-	-	-	-	-	-	-	-	-	-	-	-	-	-	-	-	-	-	-	-	-	-	-	-	-
28216	8625	B	PhenoSense	1285	Clinical	RDL-20		0.6	NA	0.7	NA	0.8	0.6	NA	NA	-	-	-	-	-	-	-	-	-	-	-	-	V	-	-	-	-	-	-	-	-	-	-	-	-	-	-	-	-	-	-	-	-	-
28226	8626	B	PhenoSense	1285	Clinical	RDL-21		0.3	NA	0.4	0.4	0.4	0.7	NA	NA	-	-	-	-	-	-	-	-	-	-	-	-	-	-	-	-	-	-	-	-	-	-	-	-	-	-	-	-	-	-	-	-	-	-
40242	9690	B	PhenoSense	1285	Clinical	CA23719		4.7	5.5	4.5	4.5	6.0	1.3	NA	NA	-	-	-	-	-	-	-	-	-	I	-	-	V	-	-	-	-	-	-	R	-	-	-	-	-	-	-	-	-	-	-	-	LI	-
40526	9738	B	PhenoSense	1285	Clinical	CA23889		4.0	16.0	30.0	37.0	43.0	37.0	NA	NA	-	-	-	-	-	-	-	-	-	I	-	-	-	-	-	-	-	-	I	R	-	-	-	-	-	-	-	-	-	-	-	-	-	-
41597	9927	B	PhenoSense	1285	Clinical	CA24532		0.4	1.3	1.0	0.5	18.0	1.1	NA	NA	-	-	-	-	-	-	-	-	-	-	-	-	-	-	-	-	-	-	-	-	-	-	-	-	-	-	-	-	-	N	-	-	-	-
50513	14145	B	PhenoSense	1285	Clinical	SHNY-2-PR		1.6	NA	5.2	2.8	5.8	1.6	NA	NA	-	-	-	-	-	-	-	-	-	LI	-	-	-	-	-	-	-	-	-	-	-	-	-	-	-	-	-	-	-	-	-	-	-	-
50656	14184	B	PhenoSense	1285	Clinical	CA33293		14.0	8.8	6.8	17.0	15.0	4.1	NA	NA	-	-	-	-	-	-	-	-	-	I	-	-	-	-	-	-	-	-	-	-	-	-	-	-	-	-	-	-	-	-	-	-	F	-
50868	14314	B	PhenoSense	1285	Clinical	CA33505		1.2	1.4	1.8	1.0	3.4	3.7	NA	NA	-	-	-	-	-	-	-	-	-	I	-	-	V	R	-	-	-	-	-	-	-	-	-	-	-	-	-	-	-	-	-	-	-	-
52915	14959	B	PhenoSense	1285	Clinical	CA35554		6.3	NA	7.5	6.3	17.6	47.7	NA	NA	-	-	-	-	-	-	-	-	-	-	-	-	-	-	-	-	-	-	-	-	-	-	-	-	-	-	-	-	-	-	-	-	-	Q
55837	4900	B	PhenoSense	1285	Clinical	CA37763		25.0	4.2	5.0	11.0	7.7	1.9	NA	NA	-	-	-	-	-	-	-	-	-	F	-	-	-	-	-	-	-	-	-	-	-	-	-	-	-	-	-	-	-	-	-	-	V	-
56378	16092	B	PhenoSense	1285	Clinical	CA38304		0.8	NA	1.0	0.7	1.6	0.9	NA	NA	-	-	-	-	-	-	-	-	-	-	-	-	-	-	-	-	-	-	-	-	-	-	-	-	-	-	-	-	-	-	-	-	-	-
57267	16503	B	PhenoSense	1285	Clinical	CA39193		7.8	43.0	41.0	45.0	67.0	22.0	NA	NA	-	-	-	-	-	-	-	-	-	-	-	-	-	-	-	-	-	-	-	I	-	-	-	I	-	-	-	-	-	-	-	-	I	-
58812	17334	B	PhenoSense	1285	Clinical	SHNY-14		0.8	8.4	2.2	1.8	88.0	40.0	NA	NA	-	-	-	-	-	-	-	-	-	-	-	-	V	-	-	-	-	-	-	R	-	-	-	-	-	-	-	-	-	N	-	-	-	-
59254	17581	B	PhenoSense	1285	Clinical	WAEN_A		2.8	NA	33.0	21.0	27.0	54.0	NA	NA	-	-	-	-	-	-	-	-	-	I	-	-	-	-	-	-	-	-	-	R	-	-	-	-	-	-	-	-	-	-	-	-	-	-
59258	17583	B	PhenoSense	1285	Clinical	WAEN_C		3.1	11.0	10.0	6.2	13.0	165.0	NA	NA	-	-	-	-	-	-	-	-	-	I	-	-	-	-	V	-	-	-	-	-	-	-	-	-	-	-	-	-	-	-	-	-	-	-
59260	17584	B	PhenoSense	1285	Clinical	WAEN_D		27.0	0.6	21.0	54.0	6.5	0.5	NA	NA	-	-	-	-	-	-	-	-	-	I	-	-	V	-	-	-	-	-	-	-	-	-	-	-	-	-	-	-	-	-	-	-	-	-
60090	18015	B	PhenoSense	1285	Clinical	KSC-3		58.0	NA	13.0	17.0	24.0	15.0	NA	NA	-	-	-	-	-	-	-	-	-	V	-	-	-	-	-	-	-	-	-	-	-	-	-	-	-	-	-	-	-	-	-	-	F	-
60092	27737	B	PhenoSense	1285	Clinical	KSC-4		3.0	26.0	28.0	26.0	36.0	25.0	NA	NA	-	-	-	-	-	-	-	-	-	I	-	-	-	-	-	-	-	-	-	-	-	-	-	-	-	-	-	-	-	-	-	-	-	-
60098	18019	B	PhenoSense	1285	Clinical	KSC-7		9.9	NA	178.0	400.0	175.0	84.0	NA	NA	-	-	-	-	-	-	-	-	-	F	-	-	-	-	-	-	-	-	I	-	Q	-	-	-	-	-	-	-	-	-	-	-	F	-
60102	18021	B	PhenoSense	1285	Clinical	KSC-9		30.0	NA	102.0	122.0	113.0	1000.0	NA	NA	-	-	-	-	-	-	-	-	-	I	-	-	-	R	-	-	-	-	-	-	-	-	-	-	-	-	-	-	-	-	-	-	F	-
60110	18025	B	PhenoSense	1285	Clinical	KSC-13		7.8	NA	9.7	10.0	16.0	10.0	NA	NA	-	-	-	-	-	-	-	-	-	LI	-	-	-	-	-	-	-	-	-	-	-	-	-	-	-	-	-	-	-	-	-	-	-	-
60116	18028	B	PhenoSense	1285	Clinical	KSC-16		88.0	NA	10.0	28.0	59.0	100.0	NA	NA	-	-	-	-	-	-	-	-	-	I	-	-	IV	-	-	-	-	-	-	-	-	-	-	-	-	-	-	-	-	-	-	-	F	-
60639	18314	B	PhenoSense	1285	Clinical	SHNY-21		0.3	NA	0.4	0.3	0.4	0.3	NA	NA	-	-	-	-	-	-	-	-	-	-	-	N	-	-	-	-	-	-	-	-	-	-	-	-	-	-	-	-	-	-	-	-	-	-
60641	18315	B	PhenoSense	1285	Clinical	SHNY-22		0.6	NA	1.0	1.0	1.1	1.1	NA	NA	-	-	-	-	-	-	-	-	-	-	-	-	-	-	-	-	-	-	-	-	-	-	-	-	-	-	-	-	-	-	-	-	-	-
60643	18316	B	PhenoSense	1285	Clinical	GA-1		1.0	0.7	1.2	0.7	0.9	0.9	NA	NA	-	-	-	-	-	-	-	-	-	I	-	-	-	-	-	-	-	-	-	-	-	-	-	-	-	-	-	-	-	-	-	-	-	-
60645	18317	B	PhenoSense	1285	Clinical	GA-2		4.9	45.0	74.0	30.0	92.0	1000.0	NA	NA	-	-	-	-	-	-	-	-	-	I	-	-	-	-	-	-	-	-	-	-	-	-	-	-	-	-	-	-	-	-	-	-	-	-
60647	18318	B	PhenoSense	1285	Clinical	WCS_1		1.4	1.3	5.8	13.0	4.7	0.9	NA	NA	-	-	-	-	-	-	-	-	-	I	-	-	V	-	-	-	-	-	-	R	-	-	-	-	-	-	-	-	-	-	-	-	F	-
60651	18320	B	PhenoSense	1285	Clinical	WCS_1426_1		0.7	0.8	0.8	0.7	0.6	1.0	NA	NA	-	-	-	-	-	-	-	-	-	-	-	TS	IV	R	V	-	-	-	-	-	-	-	-	-	-	-	-	-	-	-	-	-	-	-
60957	18369	B	PhenoSense	1285	Clinical	CA42885		19.0	17.0	37.0	17.0	47.0	67.0	NA	NA	-	-	-	-	-	-	-	-	-	FI	-	-	-	-	-	-	-	-	-	-	-	-	-	-	-	-	-	-	-	-	-	-	-	-
61045	18413	B	PhenoSense	1285	Clinical	CA42973		0.7	1.3	1.0	0.8	0.9	0.9	NA	NA	-	-	-	-	-	-	-	-	-	-	-	-	-	-	V	-	-	-	-	-	-	-	-	-	-	-	-	-	-	-	-	-	-	-
61091	18436	B	PhenoSense	1285	Clinical	SR175406		0.7	NA	0.7	0.6	0.7	0.6	NA	NA	-	-	-	-	-	-	-	-	-	-	-	-	-	-	-	-	-	-	-	-	-	-	-	-	-	-	-	-	-	-	-	-	-	-
61093	18437	B	PhenoSense	1285	Clinical	SR188922		0.6	NA	0.7	0.7	0.8	0.6	NA	NA	-	-	-	-	-	-	-	-	-	-	-	-	-	-	-	-	-	-	-	-	-	-	-	-	-	-	-	-	-	-	-	-	-	-
61095	18438	B	PhenoSense	1285	Clinical	SR218761		0.7	0.7	0.7	0.6	0.8	0.7	NA	NA	-	-	-	-	-	-	-	-	-	-	-	-	-	-	-	-	-	-	-	-	-	-	-	-	-	-	-	-	-	-	-	-	-	-
61097	18439	B	PhenoSense	1285	Clinical	SR192444		0.9	NA	0.9	0.7	1.0	0.8	NA	NA	-	-	-	-	-	-	-	-	-	-	-	-	-	-	-	-	-	-	-	-	-	-	-	-	-	-	-	-	-	-	-	-	-	-
61099	18440	B	PhenoSense	1285	Clinical	SR207311		1.5	1.5	1.2	1.3	1.9	1.0	NA	NA	-	-	-	-	-	-	-	-	-	-	-	-	-	-	-	-	-	-	-	-	-	-	-	-	-	-	-	-	-	-	-	-	-	-
61103	18442	B	PhenoSense	1285	Clinical	SR204571		1.1	1.1	1.0	1.1	1.1	1.0	NA	NA	-	-	-	-	-	-	-	-	-	-	-	-	-	-	V	-	-	-	-	-	-	-	-	-	-	-	-	-	-	-	-	-	-	-
61105	18443	B	PhenoSense	1285	Clinical	SR219005		1.2	1.1	0.8	1.1	1.1	0.8	NA	NA	-	-	-	-	-	-	-	-	-	-	-	E	-	-	-	-	-	-	-	-	-	-	-	-	-	-	-	-	-	-	-	-	-	-
61107	18444	B	PhenoSense	1285	Clinical	SR204572		0.8	0.9	0.8	0.8	0.9	0.9	NA	NA	-	-	-	-	-	-	-	-	-	-	-	-	-	-	V	-	-	-	-	-	-	-	-	-	-	-	-	-	-	-	-	-	-	-
61109	18445	B	PhenoSense	1285	Clinical	SR217136		1.1	0.9	0.9	0.7	1.5	0.7	NA	NA	-	Q*	-	-	-	-	-	-	-	I	-	-	-	-	-	-	-	-	-	-	-	-	-	-	-	-	-	-	-	-	-	-	-	-
61111	18446	B	PhenoSense	1285	Clinical	SR200432		0.3	0.5	0.4	0.3	0.4	0.6	NA	NA	-	-	-	-	-	-	-	-	-	-	-	-	-	-	-	-	-	-	T	-	-	-	-	-	-	-	-	-	-	-	-	-	-	-
61113	18447	B	PhenoSense	1285	Clinical	SR167484		1.5	NA	1.5	1.5	1.8	1.0	NA	NA	-	-	-	-	-	-	-	-	-	-	-	-	-	-	V	-	-	-	-	-	-	-	-	-	-	-	-	-	-	-	-	-	-	-
61115	18448	B	PhenoSense	1285	Clinical	SR201325		66.0	700.0	400.0	199.0	600.0	1000.0	NA	NA	-	-	-	-	-	-	-	-	-	I	I	-	V	-	-	-	-	-	T	R	-	V	-	-	-	-	-	-	-	-	-	-	I	-
61119	18450	B	PhenoSense	1285	Clinical	SR148161		0.7	NA	0.7	0.7	0.8	0.6	NA	NA	-	-	-	-	-	-	-	-	-	-	-	-	IV	-	-	-	-	-	-	-	-	-	-	-	-	-	-	-	-	-	-	-	-	-
61121	18451	B	PhenoSense	1285	Clinical	SR208661		1.2	1.6	1.9	1.0	4.4	1.8	NA	NA	-	-	-	-	-	-	-	-	-	-	-	-	-	-	-	-	-	-	-	-	-	-	-	-	-	-	-	-	-	-	-	-	-	-
61123	18452	B	PhenoSense	1285	Clinical	SR196827		1.2	NA	1.6	1.1	3.0	1.1	NA	NA	-	-	-	-	-	-	-	-	-	-	-	-	-	-	-	-	-	-	-	-	-	-	-	-	-	-	-	-	-	-	-	-	-	-
61125	18453	B	PhenoSense	1285	Clinical	SR218754		0.6	0.8	0.8	0.8	0.7	0.9	NA	NA	-	-	-	-	-	-	-	-	-	-	-	-	-	-	-	-	-	-	-	-	-	-	-	-	-	-	-	-	-	-	-	-	-	-
61127	18454	B	PhenoSense	1285	Clinical	SR189596		0.6	NA	0.8	0.6	1.5	0.7	NA	NA	-	-	-	-	-	-	-	-	-	-	-	-	-	-	-	-	-	-	-	-	-	-	-	-	-	-	-	-	-	-	-	-	-	-
61129	18455	B	PhenoSense	1285	Clinical	SR191111		132.0	NA	25.0	213.0	43.0	9.3	NA	NA	-	-	-	-	-	-	-	-	-	V	I	-	V	-	-	-	-	-	LP	-	-	-	-	-	-	-	-	-	-	-	-	I	F	Q
61131	18456	B	PhenoSense	1285	Clinical	SR219018		16.0	9.8	5.7	41.0	8.0	6.5	NA	NA	-	-	-	-	-	-	-	-	-	I	I	-	V	-	-	-	-	-	-	-	-	-	-	-	-	-	-	-	-	-	-	-	F	-
61133	18457	B	PhenoSense	1285	Clinical	SR143535		0.7	NA	0.7	0.7	1.0	0.6	NA	NA	-	-	-	-	-	-	-	-	-	-	-	-	-	-	-	-	-	-	-	-	-	-	-	-	-	-	-	-	-	-	-	-	-	-
61135	18458	B	PhenoSense	1285	Clinical	SR191114		6.0	NA	11.0	48.0	29.0	10.0	NA	NA	-	-	-	-	-	-	-	-	-	I	-	-	V	-	-	-	-	-	-	R	-	-	-	-	-	-	-	-	-	-	-	-	F	-
61137	18459	B	PhenoSense	1285	Clinical	SR193581		3.7	NA	16.0	48.0	54.0	10.0	NA	NA	-	-	-	-	-	-	-	-	-	I	-	-	V	-	-	-	-	-	-	R	-	-	-	I	-	-	-	-	-	-	-	-	I	-
61139	18460	B	PhenoSense	1285	Clinical	SR196077		25.0	NA	45.0	97.0	84.0	157.0	NA	NA	-	-	-	P	-	-	-	-	-	F	I	-	V	-	-	-	-	-	-	I	-	AV	-	-	-	-	-	-	-	-	-	-	-	-
61141	18461	B	PhenoSense	1285	Clinical	SR191116		0.9	NA	1.2	0.7	1.9	0.8	NA	NA	-	-	-	-	-	-	-	-	-	-	-	S	-	-	-	-	-	-	I	-	-	-	-	-	-	-	-	-	-	-	-	-	-	-
61143	18462	B	PhenoSense	1285	Clinical	SR191117		9.2	NA	18.0	71.0	31.0	6.5	NA	NA	-	-	-	-	-	-	-	-	-	I	-	-	-	-	-	A	-	-	-	-	-	-	-	-	-	-	-	-	-	-	-	-	F	-
61145	18463	B	PhenoSense	1285	Clinical	SR205851		1.5	6.7	3.3	2.3	118.0	6.3	NA	NA	-	-	-	-	-	-	-	-	-	F	-	-	V	R	V	-	-	-	-	I	-	-	-	-	-	-	-	-	-	N	-	-	-	-
61147	18464	B	PhenoSense	1285	Clinical	SR193585		0.4	NA	0.7	0.5	1.0	0.5	NA	NA	-	-	-	-	-	-	-	-	-	-	-	A	-	-	-	-	-	-	-	-	-	-	-	-	-	-	-	-	-	-	-	-	-	-
61151	18466	B	PhenoSense	1285	Clinical	SR193588		0.6	NA	0.6	0.5	0.8	0.6	NA	NA	-	-	-	-	-	-	-	-	-	-	-	-	-	-	-	-	-	-	-	-	-	-	-	-	-	-	-	-	-	-	-	-	-	-
61155	18468	B	PhenoSense	1285	Clinical	SR193589		0.7	NA	0.8	0.6	1.1	0.5	NA	NA	-	-	-	-	-	-	-	-	-	-	-	P	-	-	-	-	-	-	I	-	-	-	-	-	-	-	-	-	-	-	-	-	-	-
61157	18469	B	PhenoSense	1285	Clinical	SR140797		0.6	NA	0.6	0.7	0.8	0.5	NA	NA	-	-	-	-	-	-	-	-	-	-	-	-	V	-	-	-	-	-	-	-	-	-	-	-	-	-	-	-	-	-	-	-	-	-
61159	18470	B	PhenoSense	1285	Clinical	SR140798		0.9	NA	1.1	0.9	1.9	0.7	NA	NA	-	-	-	-	-	-	-	-	-	-	-	S	-	-	-	-	-	-	I	-	-	-	-	-	-	-	-	-	-	-	-	-	-	-
61161	18471	B	PhenoSense	1285	Clinical	SR178744		1.5	NA	1.7	1.5	2.9	1.7	NA	NA	-	-	-	-	-	-	-	-	-	-	-	-	-	-	-	-	-	-	I	-	-	-	-	-	-	-	-	-	-	-	-	-	-	-
68133	21659	B	PhenoSense	1285	Clinical	WCS_pat9		0.5	NA	1.1	0.4	23.0	1.1	NA	NA	-	-	-	-	-	-	-	-	-	LF	-	-	-	-	-	-	-	-	Q	-	-	-	-	-	-	-	-	-	-	N	-	-	-	-
68143	21664	B	PhenoSense	1285	Clinical	WCS_pt1565		3.8	25.0	29.0	8.0	89.0	55.0	NA	NA	-	-	-	-	-	-	-	-	-	VI	-	-	-	KR	-	-	-	-	-	I	-	-	-	-	-	-	-	-	-	-	-	-	-	-
68978	4303	B	PhenoSense	1285	Clinical	CA50892		15.0	1.7	35.0	120.0	11.0	2.0	NA	NA	-	-	-	-	-	-	-	-	-	I	-	-	-	-	V	A	-	-	-	R	-	-	-	-	-	-	-	-	-	-	-	-	-	-
68992	8331	B	PhenoSense	1285	Clinical	CA50906		2.6	10.0	17.0	17.0	12.0	15.0	NA	NA	-	-	-	-	-	-	-	-	-	I	-	-	-	R	V	-	-	-	-	I	-	-	-	-	-	-	-	-	-	-	-	-	-	-
69028	14258	B	PhenoSense	1285	Clinical	CA50942		1.0	2.6	2.1	1.0	53.0	2.6	NA	NA	-	-	-	-	-	-	-	-	-	-	-	-	V	-	-	-	-	-	-	-	-	-	-	-	-	-	-	-	-	N	-	-	-	-
73177	5426	B	PhenoSense	1285	Clinical	CA55091		0.7	1.2	1.2	0.7	1.5	0.8	NA	NA	-	-	-	-	-	-	-	-	-	-	-	-	V	-	-	-	-	-	-	-	-	-	-	-	-	-	-	-	-	-	-	-	-	-
73199	790	B	PhenoSense	1285	Clinical	CA55113		33.0	38.0	19.0	90.0	9.3	74.0	NA	NA	-	-	-	-	-	-	-	-	-	F	-	-	V	-	-	A	-	-	LI	-	-	-	-	I	-	-	-	-	-	-	-	-	F	-
73473	23880	B	PhenoSense	1285	Clinical	CA55387		0.2	0.6	0.5	0.5	0.6	0.5	NA	NA	-	-	-	-	-	-	-	-	-	-	-	-	-	-	V	-	-	-	-	-	-	-	-	-	-	-	-	-	-	-	-	-	-	-
73534	23910	B	PhenoSense	1285	Clinical	VS_1		1.1	1.0	1.0	0.9	1.0	0.8	NA	NA	-	-	-	-	-	-	-	-	-	-	-	-	-	-	-	-	-	-	-	-	-	-	-	-	-	-	-	-	-	-	-	-	-	-
73536	23911	B	PhenoSense	1285	Clinical	VS_2		0.9	NA	0.7	0.7	1.0	0.7	NA	NA	-	-	-	-	-	-	-	-	-	-	-	-	V	-	-	-	-	-	-	-	-	-	-	-	-	-	-	-	-	-	-	-	-	-
73538	23912	B	PhenoSense	1285	Clinical	VS_3		0.9	0.9	0.7	0.8	0.9	0.9	NA	NA	-	-	-	-	-	-	-	-	-	-	-	A	IV	-	-	-	-	-	-	-	-	-	-	-	-	-	-	-	-	-	-	-	-	-
73546	23914	B	PhenoSense	1285	Clinical	VS_5b		0.6	NA	0.9	0.6	1.4	0.7	NA	NA	-	-	-	-	-	-	-	-	-	I	-	-	-	-	-	-	-	-	-	-	-	-	-	-	-	-	-	-	-	-	-	-	-	-
73548	23915	B	PhenoSense	1285	Clinical	VS_6a		6.9	16.0	14.0	47.0	40.0	24.0	NA	NA	-	-	-	-	-	-	-	-	-	VF	-	-	-	-	V	-	-	-	-	I	-	-	-	-	-	-	-	-	-	-	-	-	F	-
73552	23916	B	PhenoSense	1285	Clinical	VS_7a		44.0	187.0	400.0	139.0	114.0	59.0	NA	NA	-	-	-	-	-	-	-	-	-	I	-	-	-	-	-	-	-	-	-	R	-	-	-	-	-	-	-	-	-	-	-	I	-	-
73554	23916	B	PhenoSense	1285	Clinical	VS_7b		146.0	53.0	26.0	198.0	32.0	11.0	NA	NA	-	-	-	-	-	-	-	-	-	V	-	-	-	-	-	-	-	-	-	R	-	-	-	-	-	-	-	-	-	-	-	I	F	-
73556	23917	B	PhenoSense	1285	Clinical	VS_1		37.0	NA	18.0	100.0	19.0	18.0	NA	NA	-	-	-	-	-	-	-	-	-	F	-	-	-	-	V	-	-	-	-	V	-	-	I	-	-	-	-	-	-	-	-	-	-	-
73558	23918	B	PhenoSense	1285	Clinical	VS_9		1.2	3.1	2.8	1.2	5.5	3.2	NA	NA	-	-	-	-	-	-	-	-	-	-	-	-	-	-	-	-	-	-	-	-	-	-	-	-	-	-	-	-	-	-	-	-	-	-
73560	23919	B	PhenoSense	1285	Clinical	VS_10		3.5	28.0	30.0	52.0	44.0	98.0	NA	NA	-	-	-	-	-	-	-	-	-	I	-	-	-	-	V	E	-	-	I	L	-	-	-	-	-	-	-	-	-	-	-	-	-	-
73562	23920	B	PhenoSense	1285	Clinical	VS_11		0.8	0.7	0.9	0.4	1.5	1.1	NA	NA	-	-	-	-	-	-	-	-	-	I	-	-	-	R	-	-	-	-	-	-	-	-	-	-	-	-	-	-	-	-	-	-	-	-
73568	23923	B	PhenoSense	1285	Clinical	VS_14		187.0	70.0	31.0	306.0	51.0	11.0	NA	NA	-	-	-	-	-	-	-	-	-	I	L	-	V	-	V	-	-	-	-	R	-	-	-	-	-	-	-	-	-	-	-	I	F	-
73570	23924	B	PhenoSense	1285	Clinical	VS_15a		43.0	NA	19.0	67.0	32.0	15.0	NA	NA	-	-	-	-	-	-	-	-	-	F	-	S	V	-	-	-	-	-	-	T	-	-	-	-	-	-	-	-	-	-	-	I	-	-
75718	5695	B	PhenoSense	1285	Clinical	CA57631		1.4	1.2	1.5	1.1	1.5	0.7	NA	NA	-	-	-	-	-	-	-	-	-	I	-	-	-	-	IV	-	-	-	-	-	-	-	-	-	-	-	-	-	-	-	-	-	-	-
75738	1169	B	PhenoSense	1285	Clinical	CA57651		9.6	37.0	18.0	37.0	14.0	34.0	NA	NA	-	-	-	-	-	-	-	-	-	IV	-	-	-	-	-	-	-	-	-	R	-	-	-	-	-	-	-	-	-	-	-	-	-	-
76230	25049	B	PhenoSense	1285	Clinical	CA58143		0.2	0.5	0.4	0.4	0.6	0.6	NA	NA	-	-	-	-	-	-	-	-	-	-	-	-	-	-	-	-	-	-	-	-	-	-	-	-	-	-	-	-	-	-	-	-	-	-
77417	18404	B	PhenoSense	1285	Clinical	CA59332		0.7	0.6	0.7	0.7	0.9	0.8	0.9	NA	-	-	-	-	-	-	-	-	-	-	-	-	V	R	-	-	-	-	-	-	-	-	-	-	-	-	-	-	-	-	-	-	-	-
78856	5630	B	PhenoSense	1285	Clinical	CA60773		1.0	0.9	0.9	0.7	1.3	1.0	1.3	NA	-	-	-	-	-	-	-	-	-	-	-	-	V	-	-	-	-	-	-	-	-	-	-	-	-	-	-	-	-	-	-	-	-	-
79040	26252	B	PhenoSense	1285	Clinical	CA60957		0.7	0.9	1.2	0.7	1.7	0.9	0.9	NA	-	-	-	-	-	-	-	-	-	-	-	-	-	-	-	-	-	-	-	-	-	-	-	-	-	-	-	-	-	-	-	-	-	-
79458	6361	B	PhenoSense	1285	Clinical	CA59608		NA	2.6	49.0	36.0	55.0	92.0	2.8	NA	-	-	-	-	-	-	-	-	-	I	I	-	-	-	V	-	-	H	I	I	-	-	-	-	-	-	-	-	-	-	-	-	-	-
81793	27688	B	PhenoSense	1285	Clinical	NY052		1.1	3.3	4.0	1.8	8.5	3.2	1.9	NA	-	-	-	-	-	-	-	-	-	-	-	-	-	-	-	-	-	-	-	-	-	V	-	-	-	-	-	-	-	-	-	-	-	-
81795	27689	B	PhenoSense	1285	Clinical	NY053		1.2	2.6	3.5	1.9	3.5	0.5	2.4	NA	-	-	-	-	-	-	-	-	-	-	-	-	V	-	-	-	-	-	-	-	-	-	-	-	-	-	-	-	-	-	-	-	-	-
81797	27690	B	PhenoSense	1285	Clinical	NY054		0.9	1.3	1.2	0.8	1.7	0.9	1.6	NA	-	-	V	-	-	-	-	-	-	-	-	I	-	-	-	-	-	-	-	-	-	-	-	-	-	-	-	-	-	-	-	-	V	-
81799	27691	B	PhenoSense	1285	Clinical	NY055		6.6	23.0	11.0	5.3	56.0	12.0	4.8	NA	-	-	-	-	-	-	-	-	-	-	-	-	V	-	-	-	-	-	-	T	-	-	-	-	-	-	-	-	-	-	-	-	-	-
81801	27692	B	PhenoSense	1285	Clinical	CA060001		0.7	1.1	1.2	1.6	1.6	0.4	0.3	NA	-	-	-	-	-	-	-	-	-	-	-	-	-	-	-	-	-	-	-	R	-	-	-	-	-	-	-	-	-	-	-	-	-	-
81803	27693	B	PhenoSense	1285	Clinical	CA060002		14.0	120.0	140.0	99.0	110.0	500.0	NA	NA	-	-	-	-	-	-	-	-	-	I	-	-	V	-	-	-	-	-	-	R	-	-	-	-	-	-	-	-	-	-	-	-	F	N
81805	27694	B	PhenoSense	1285	Clinical	CA060003		300.0	500.0	62.0	120.0	160.0	500.0	NA	NA	-	-	-	-	-	-	-	-	-	I	I	-	V	-	V	-	-	-	-	R	-	-	-	-	-	-	-	-	-	-	-	I	F	-
81807	27692	B	PhenoSense	1285	Clinical	CA060004		0.8	2.1	1.6	2.2	1.6	0.6	NA	NA	-	-	-	-	-	-	-	-	-	-	-	-	-	-	V	-	-	-	-	R	-	-	-	-	-	-	-	-	-	-	-	-	-	-
81809	27696	B	PhenoSense	1285	Clinical	CA060005		19.0	53.0	15.0	130.0	28.0	87.0	NA	NA	-	-	-	-	-	-	-	-	-	I	-	-	V	-	-	-	-	-	I	-	-	-	-	I	-	-	-	-	-	-	-	-	F	Q
81811	27692	B	PhenoSense	1285	Clinical	CA060006		0.7	1.9	1.8	2.2	1.6	0.8	0.7	NA	-	-	-	-	-	-	-	-	-	-	-	-	-	-	V	-	-	-	-	R	-	-	-	-	-	-	-	-	-	-	-	-	-	-
81813	27698	B	PhenoSense	1285	Clinical	CA060007		400.0	400.0	33.0	400.0	91.0	400.0	200.0	NA	-	-	-	-	-	-	-	-	-	I	L	-	V	-	V	A	-	-	-	-	-	-	-	-	-	-	-	-	-	-	-	I	F	Q
81815	27699	B	PhenoSense	1285	Clinical	CA060008		25.0	32.0	24.0	47.0	41.0	200.0	35.0	NA	-	-	-	-	-	-	-	-	-	I	-	-	-	-	-	A	-	-	-	-	-	-	-	-	-	-	-	-	-	-	-	-	F	-
81817	27700	B	PhenoSense	1285	Clinical	CA060009		34.0	112.0	23.0	72.0	128.0	400.0	93.0	NA	-	-	-	-	-	-	-	-	-	V	-	-	-	-	-	-	-	-	-	R	-	-	-	-	-	-	-	-	-	-	-	I	F	-
81819	27701	B	PhenoSense	1285	Clinical	CA060010		40.0	58.0	9.4	116.0	67.0	400.0	29.0	NA	-	-	-	-	-	-	-	-	-	V	-	-	V	-	V	-	-	-	I	-	-	-	-	-	-	-	-	-	-	-	-	-	F	T
81821	27702	B	PhenoSense	1285	Clinical	CA060011		3.9	3.2	6.5	4.3	17.0	23.0	35.0	NA	-	-	-	-	-	-	-	-	-	I	-	-	-	-	-	-	-	-	-	-	-	-	-	-	-	-	-	-	-	-	-	-	-	-
81823	27703	B	PhenoSense	1285	Clinical	CA060012		3.8	6.8	9.2	4.1	21.0	18.0	17.0	NA	-	-	-	-	-	-	-	-	-	I	-	-	-	-	L	-	-	-	I	-	-	-	-	-	-	-	-	-	-	-	-	-	-	-
81831	27707	B	PhenoSense	1285	Clinical	NY0513		5.0	7.3	9.9	4.9	11.0	1.3	NA	NA	-	-	-	-	-	-	-	-	-	-	-	-	-	-	-	-	-	-	-	-	-	-	-	-	-	-	-	-	-	-	-	I	-	-
81835	27709	B	PhenoSense	1285	Clinical	NY0515		0.4	4.1	0.4	0.3	0.6	0.5	NA	NA	-	-	-	-	-	-	-	-	-	-	-	S	-	R	-	-	-	-	-	-	-	-	-	-	-	-	-	-	-	-	-	-	-	-
81837	27710	B	PhenoSense	1285	Clinical	NY0516		21.0	60.0	31.0	110.0	81.0	77.0	NA	NA	-	-	-	-	-	-	-	-	-	V	-	-	V	-	V	-	-	-	-	R	-	-	-	F	-	-	-	-	-	-	-	-	F	-
81839	27711	B	PhenoSense	1285	Clinical	NY0518		0.3	0.6	0.4	0.4	0.7	0.6	NA	NA	-	-	-	-	-	-	-	-	-	-	-	-	-	-	-	-	-	-	-	-	-	-	-	-	-	-	-	-	-	-	-	-	-	-
81841	27712	B	PhenoSense	1285	Clinical	NY0519		0.9	1.0	0.8	0.9	1.1	0.8	0.8	NA	-	-	-	-	-	-	-	-	-	-	-	-	-	-	-	-	-	-	-	-	-	-	-	-	-	-	-	-	-	-	-	-	-	-
81843	27713	B	PhenoSense	1285	Clinical	NY0520		5.3	32.0	24.0	8.5	91.0	300.0	NA	NA	-	-	-	-	-	-	-	-	-	Y	-	-	-	-	-	-	-	-	-	I	-	-	-	-	-	-	-	-	-	-	-	-	-	-
81847	27717	B	PhenoSense	1285	Clinical	NY0522		7.8	63.0	21.0	35.0	54.0	64.0	NA	NA	-	-	-	-	-	-	-	-	-	F	-	-	-	-	V	-	-	-	-	R	-	-	-	I	-	-	-	-	-	-	-	-	-	-
81849	27718	B	PhenoSense	1285	Clinical	NY0523		2.5	10.0	9.6	6.8	15.0	2.9	NA	NA	-	-	-	-	-	-	-	-	-	I	-	-	-	-	-	-	-	-	-	-	-	-	-	-	-	-	-	-	-	-	-	-	-	-
81851	27719	B	PhenoSense	1285	Clinical	NY0524		0.6	0.5	0.6	0.3	0.7	0.3	NA	NA	-	-	-	-	-	-	-	-	-	-	-	P	-	R	-	E	-	-	-	-	-	-	-	-	-	-	-	-	-	-	-	-	I	-
81853	27720	B	PhenoSense	1285	Clinical	NY0525		1.7	1.3	1.4	1.0	1.1	0.8	NA	NA	-	-	-	-	-	-	-	-	-	-	-	-	-	-	-	-	-	-	-	-	-	-	-	-	-	-	-	-	-	-	-	-	V	-
81855	27721	B	PhenoSense	1285	Clinical	NY0526		0.2	0.3	0.3	0.2	0.3	0.3	NA	NA	-	-	-	-	-	-	-	-	-	-	-	-	-	-	-	-	-	-	-	-	-	-	-	-	-	-	-	-	-	-	-	-	-	-
81857	27722	B	PhenoSense	1285	Clinical	NY0527		0.8	0.6	0.7	0.8	1.4	0.5	NA	NA	-	-	-	-	-	-	-	-	-	V	-	-	-	-	-	-	-	-	-	-	-	-	-	-	-	-	-	-	-	-	-	-	-	-
81859	27723	B	PhenoSense	1285	Clinical	NY0528		0.4	0.4	0.5	0.5	0.5	0.6	NA	NA	-	-	-	-	-	-	-	-	-	-	-	-	-	-	-	-	-	-	-	-	-	-	-	-	-	-	-	-	-	-	-	-	-	-
81861	27724	B	PhenoSense	1285	Clinical	NY0529		0.9	0.9	0.9	0.6	0.7	0.6	NA	NA	-	-	-	-	-	-	-	-	-	-	-	-	-	-	-	-	-	-	-	-	-	-	-	-	-	-	-	-	-	-	-	-	I	-
81863	27725	B	PhenoSense	1285	Clinical	NY0530		0.5	1.2	1.0	1.0	1.4	0.8	NA	NA	-	-	-	-	-	-	-	-	-	-	-	-	-	-	-	-	-	-	-	-	-	-	-	-	-	-	-	-	-	-	-	-	-	-
81865	27726	B	PhenoSense	1285	Clinical	NY056		0.7	0.7	0.6	0.7	0.7	0.7	0.8	NA	-	-	-	-	-	-	-	-	-	-	-	-	-	-	-	-	-	-	-	-	-	-	-	-	-	-	-	-	-	-	-	-	-	-
81867	27727	B	PhenoSense	1285	Clinical	NY057		14.0	13.0	42.0	67.0	58.0	18.0	NA	NA	-	-	-	-	-	-	-	-	-	F	-	-	-	-	-	-	-	-	-	-	-	-	-	-	-	-	-	-	-	-	-	-	-	-
81869	27728	B	PhenoSense	1285	Clinical	NY058		1.3	3.1	4.6	2.9	3.7	0.9	0.4	NA	-	-	-	-	-	-	-	-	-	I	-	-	-	-	-	-	-	-	-	-	-	-	-	I	-	-	-	-	-	-	-	-	-	-
81871	27729	B	PhenoSense	1285	Clinical	NY059		4.6	208.0	6.7	7.5	6.6	0.9	0.6	NA	-	-	-	-	-	-	-	-	-	I	-	-	-	-	-	-	-	-	-	-	-	-	-	I	-	-	-	-	-	-	-	-	F	-
81873	9985	B	PhenoSense	1285	Clinical	CA63791		0.8	1.1	1.1	1.1	1.5	1.6	NA	NA	-	-	-	-	-	-	-	-	-	-	-	-	V	-	-	-	-	-	-	-	-	-	-	-	-	-	-	-	-	-	-	-	-	-
81877	4323	B	PhenoSense	1285	Clinical	CA63795		300.0	260.0	18.0	51.0	67.0	25.0	5.5	NA	-	-	-	-	-	-	-	-	-	F	I	-	V	-	IV	-	-	-	-	T	-	-	-	-	-	-	-	-	-	-	-	I	F	-
81879	25578	B	PhenoSense	1285	Clinical	CA63797		0.6	0.8	1.0	0.6	1.4	0.9	0.9	NA	-	-	-	-	-	-	-	-	-	-	-	-	-	R	-	-	-	-	-	-	-	-	-	-	-	-	-	-	-	-	-	-	-	-
81881	6799	B	PhenoSense	1285	Clinical	CA63799		5.5	2.7	6.3	4.7	9.1	2.5	NA	NA	-	-	-	-	-	-	-	-	-	LI	-	-	-	-	-	-	-	-	-	-	-	-	-	-	-	-	-	-	-	-	-	-	-	-
81883	25003	B	PhenoSense	1285	Clinical	CA63801		0.7	0.9	0.7	1.0	1.0	0.6	NA	NA	-	-	-	-	-	-	E	-	-	-	-	-	-	-	-	-	-	-	-	-	-	-	-	-	-	-	-	-	-	-	-	-	-	-
81885	23784	B	PhenoSense	1285	Clinical	CA63803		0.6	0.6	0.8	0.6	1.4	0.7	0.9	NA	-	-	-	-	-	-	-	-	-	-	-	-	V	-	-	-	-	-	-	KM	-	-	-	-	-	-	-	-	-	-	-	-	-	-
81887	8042	B	PhenoSense	1285	Clinical	CA63805		6.0	10.0	7.9	11.0	13.0	3.9	0.7	NA	-	-	-	-	-	-	-	-	-	I	-	-	-	-	-	-	-	-	-	-	-	-	-	-	-	-	-	-	-	-	-	-	F	-
81889	17605	B	PhenoSense	1285	Clinical	CA63807		1.0	1.2	1.5	0.8	1.6	0.8	0.8	NA	-	-	-	-	-	-	-	-	-	-	-	-	-	-	-	-	-	-	-	-	-	-	-	-	-	-	-	-	-	-	-	-	-	-
81893	1834	B	PhenoSense	1285	Clinical	CA63811		58.0	5.6	42.0	500.0	23.0	6.4	2.1	NA	-	-	-	-	-	-	-	-	-	F	-	-	V	-	-	-	-	-	-	-	-	-	I	-	-	-	-	-	-	-	-	-	F	-
81895	1850	B	PhenoSense	1285	Clinical	CA63813		57.0	69.0	21.0	33.0	47.0	3.5	4.4	NA	-	-	-	-	-	-	-	-	-	I	-	-	-	-	-	-	-	-	-	-	-	-	-	-	-	-	-	-	-	-	-	I	F	-
81897	17654	B	PhenoSense	1285	Clinical	CA63815		3.8	61.0	33.0	44.0	62.0	39.0	3.4	NA	-	-	-	-	-	-	-	-	-	I	I	-	-	R	V	-	-	-	LP	I	-	-	-	-	-	-	-	-	-	-	-	-	-	-
81899	14395	B	PhenoSense	1285	Clinical	CA63817		5.6	65.0	150.0	75.0	89.0	59.0	NA	NA	-	-	-	-	-	-	-	-	-	I	-	-	V	-	-	-	-	-	LV	I	-	-	-	-	-	-	-	-	-	-	-	-	I	-
81901	23793	B	PhenoSense	1285	Clinical	CA63819		5.2	110.0	9.8	13.0	6.4	2.6	0.9	NA	-	-	-	-	-	-	-	-	-	I	-	K	-	-	-	-	-	-	-	-	-	-	-	-	-	-	-	-	-	-	-	-	F	-
81905	9961	B	PhenoSense	1285	Clinical	CA63823		1.5	1.0	1.2	0.8	1.7	0.9	1.1	NA	-	-	-	-	-	-	-	-	-	I	-	-	V	-	-	-	-	-	LIV	-	-	-	-	-	-	-	-	-	-	-	-	-	-	-
81907	22194	B	PhenoSense	1285	Clinical	CA63825		0.8	0.6	1.2	1.3	1.6	1.5	1.6	NA	-	-	-	-	-	-	-	-	-	I	-	A	-	-	-	-	-	-	-	-	-	-	-	-	-	-	-	-	-	-	-	-	-	-
81909	4518	B	PhenoSense	1285	Clinical	CA63827		17.0	26.0	21.0	14.0	26.0	13.0	0.4	NA	-	-	-	-	-	-	-	-	-	-	-	-	-	-	-	-	-	-	-	I	-	-	-	-	-	-	-	-	-	-	-	I	-	-
81911	5617	B	PhenoSense	1285	Clinical	CA63829		24.0	2.2	500.0	240.0	56.0	2.0	0.8	NA	-	-	-	-	-	-	-	-	-	I	-	TP	V	-	IV	-	-	-	Q	I	-	-	-	-	-	-	-	-	-	-	-	-	-	-
81915	16219	B	PhenoSense	1285	Clinical	CA63833		0.5	0.9	0.9	0.7	0.5	0.8	NA	NA	-	-	-	-	-	-	-	-	-	-	-	-	-	-	V	-	-	-	-	-	-	-	-	-	-	-	-	-	-	-	-	-	-	-
81917	5481	B	PhenoSense	1285	Clinical	CA63835		9.0	170.0	500.0	72.0	130.0	500.0	NA	NA	-	-	-	-	-	-	-	-	-	I	-	-	-	-	-	-	-	-	-	-	-	-	-	-	-	-	-	-	-	-	-	-	-	-
81919	6569	B	PhenoSense	1285	Clinical	CA63837		0.6	0.7	0.8	0.9	1.0	1.0	NA	NA	-	-	-	-	-	-	-	-	-	-	-	-	-	-	-	-	-	-	-	-	-	-	-	-	-	-	-	-	-	-	-	-	-	-
81921	4303	B	PhenoSense	1285	Clinical	CA63839		0.8	0.8	0.6	0.7	0.4	0.9	1.2	NA	-	-	-	-	-	-	-	-	-	-	-	AP	-	KR	IV	E	-	-	-	-	-	-	-	-	-	-	-	-	-	-	-	-	-	-
81923	14394	B	PhenoSense	1285	Clinical	CA63841		0.8	1.1	1.0	1.0	2.0	0.8	NA	NA	-	-	-	-	-	-	-	-	-	-	-	-	-	-	-	-	-	-	-	-	-	-	-	-	-	-	-	-	-	-	-	-	-	-
81925	1468	B	PhenoSense	1285	Clinical	CA63843		61.0	90.0	39.0	500.0	51.0	184.0	NA	NA	-	-	-	-	-	-	-	-	-	F	-	-	V	-	-	A	-	-	IV	-	-	-	-	-	-	-	-	-	-	-	-	-	F	Q
81931	27730	B	PhenoSense	1285	Clinical	CA63849		33.0	29.0	20.0	38.0	48.0	93.0	NA	NA	-	-	-	-	-	-	-	-	-	I	I	-	A	KIM	-	-	-	-	LP	V	-	AV	-	-	-	-	-	-	-	-	-	-	-	-
81937	27734	B	PhenoSense	1285	Clinical	CA63855		4.6	8.1	7.9	8.3	14.0	22.0	NA	NA	-	-	-	-	-	-	-	-	-	I	-	-	-	-	V	-	-	-	-	-	-	-	-	-	-	-	-	-	-	-	-	-	F	-
81939	27735	B	PhenoSense	1285	Clinical	CA63857		9.6	30.0	42.0	14.0	48.0	66.0	NA	NA	-	-	-	-	-	-	-	-	-	I	-	-	-	-	-	-	-	-	-	-	-	-	-	-	-	-	-	-	-	-	-	-	-	-
81941	27736	B	PhenoSense	1285	Clinical	CA63859		22.0	38.0	15.0	34.0	30.0	66.0	NA	NA	-	-	-	-	-	-	-	-	-	F	-	-	-	-	V	-	-	-	-	R	-	-	-	-	-	-	-	-	-	-	-	-	-	-
81943	27737	B	PhenoSense	1285	Clinical	CA63861		15.0	0.8	37.0	210.0	9.4	1.4	NA	NA	-	-	-	-	-	-	-	-	-	F	-	-	-	-	-	-	-	-	-	-	-	-	-	-	-	-	-	-	-	-	-	-	-	-
81945	27737	B	PhenoSense	1285	Clinical	CA63863		2.6	76.0	4.2	3.6	8.3	1.6	NA	NA	-	-	-	-	-	-	-	-	-	F	-	-	-	-	-	-	-	-	-	-	-	-	-	-	-	-	-	-	-	-	-	-	-	-
81947	21663	B	PhenoSense	1285	Clinical	WCS_patX		2.2	10.0	21.0	25.0	13.0	5.0	NA	NA	-	-	-	-	-	-	-	-	-	I	-	S	V	-	-	-	-	-	-	M	-	-	-	I	-	-	-	-	-	-	-	-	-	-
91553	32414	B	Antivirogram	1485	Clinical	4070-30226		61.9	2.0	12.5	105.0	3.9	1.5	0.4	NA	.	.	.	-	-	-	-	-	-	FI	-	-	V	-	-	-	-	-	-	T	-	-	-	LI	-	-	-	-	-	-	-	-	-	K
91559	32417	B	Antivirogram	1485	Clinical	4009-30129		6.5	NA	89.1	104.8	49.7	51.0	2.0	NA	.	.	.	-	-	-	-	-	-	I	-	-	-	-	V	E	-	-	P	I	-	-	-	I	-	-	-	-	-	-	-	-	-	-
91563	32419	B	Antivirogram	1485	Clinical	2412-30812		29.1	110.0	87.2	104.4	60.0	52.9	3.8	NA	.	.	.	-	-	-	-	-	-	I	-	-	-	-	V	-	-	-	-	R	-	-	-	-	-	-	-	-	-	-	-	I	-	-
91565	32419	B	Antivirogram	1485	Clinical	2412-31119		26.4	108.9	69.1	96.2	50.2	51.7	12.0	NA	-	-	-	-	-	-	-	-	-	I	-	-	-	-	V	-	-	-	-	R	-	-	-	-	-	-	-	-	-	-	-	I	-	-
91569	32421	B	Antivirogram	1485	Clinical	1001-30227		12.2	124.5	28.9	85.9	39.9	64.8	1.4	NA	.	.	.	-	-	-	-	-	-	I	L	-	-	-	-	A	-	-	V	R	-	-	-	-	-	-	-	-	-	-	-	-	F	Q
91621	32445	B	Antivirogram	1485	Clinical	1741-30515		46.7	59.1	17.8	82.9	24.7	37.7	8.4	NA	.	.	.	-	-	-	-	-	-	F	-	-	V	-	V	-	-	-	-	T	-	-	-	-	-	-	-	-	-	-	-	-	L#	-
91635	32452	B	Antivirogram	1485	Clinical	2177-30627		21.1	14.3	23.4	13.5	12.2	15.1	0.5	NA	.	.	.	-	-	-	-	-	-	FI	-	-	-	-	IV	-	-	-	-	-	-	-	-	-	-	-	-	-	-	-	-	-	-	-
91645	32457	B	Antivirogram	1485	Clinical	1281-30424		36.6	124.5	73.9	118.2	54.8	64.8	1.3	NA	.	.	.	-	-	-	-	-	-	I	-	-	-	-	-	-	-	-	-	V	-	-	-	LM	N	-	-	-	-	-	-	-	-	-
91647	32458	B	Antivirogram	1485	Clinical	2168-30804		0.5	2.2	0.8	0.8	26.6	1.0	0.3	NA	.	.	.	-	-	-	-	-	-	-	-	-	-	-	-	-	-	-	-	-	-	-	-	-	-	-	-	-	-	N	-	-	-	-
91671	32470	B	Antivirogram	1485	Clinical	2005-30630		19.7	99.9	53.9	82.9	37.8	37.7	5.3	NA	.	.	.	-	-	-	-	-	-	F	I	-	-	R	V	-	-	-	-	I	-	-	-	M	-	-	-	-	-	-	-	-	-	-
91673	32471	B	Antivirogram	1485	Clinical	2137-30723		54.6	21.0	4.7	55.3	16.0	1.0	2.8	NA	.	.	.	-	-	-	-	-	-	I	-	-	V	-	-	-	-	-	-	-	-	-	-	-	-	-	-	-	-	-	-	I	F	-
91675	32471	B	Antivirogram	1485	Clinical	2137-31022		56.5	9.8	40.7	65.6	13.9	2.3	0.8	NA	-	-	-	-	-	-	-	-	-	I	-	-	V	-	-	-	-	-	-	-	-	-	-	-	-	-	-	-	-	-	-	I	F	-
91677	32471	B	Antivirogram	1485	Clinical	2137-40728		66.1	69.1	20.9	56.2	33.9	0.8	7.1	NA	-	-	-	-	-	-	-	-	-	I	-	-	V	-	-	-	-	-	-	-	-	-	-	-	-	-	-	-	-	-	-	IL	F	-
91689	32477	B	Antivirogram	1485	Clinical	2251-30730		0.5	2.4	0.4	0.8	1.1	0.7	5.8	NA	.	.	.	-	-	-	-	-	-	LF	-	-	V	-	V	-	-	-	-	-	-	-	-	-	-	-	-	-	-	-	-	-	-	-
91693	32479	B	Antivirogram	1485	Clinical	1915-30714		14.3	50.6	5.9	77.8	30.2	34.4	0.4	NA	.	.	.	-	-	-	-	-	-	F	-	E	-	-	-	-	-	-	-	-	-	-	I	-	-	-	-	-	-	-	-	-	F	-
91705	32485	B	Antivirogram	1485	Clinical	1428-30313		10.9	3.7	2.5	12.9	40.4	15.1	1.4	NA	.	.	.	-	-	-	-	-	-	I	-	-	V	-	-	-	-	-	-	I	-	-	-	-	-	-	-	-	-	-	-	-	-	-
91719	32492	B	Antivirogram	1485	Clinical	1127-30310		1.4	3.8	2.0	1.6	7.0	1.6	0.8	NA	.	.	.	-	-	-	-	-	-	I	-	-	-	-	-	-	-	-	-	-	-	-	-	-	-	-	-	-	-	-	-	-	-	-
91729	32497	B	Antivirogram	1485	Clinical	2275-30725		2.2	98.7	9.1	12.6	19.4	8.6	NA	NA	.	.	.	-	-	-	-	-	-	F	-	-	V	-	-	-	-	-	V	T	-	-	-	-	-	-	-	-	-	-	-	-	F	-
91761	32511	B	Antivirogram	1485	Clinical	2436-30822		59.2	124.5	71.9	106.8	54.8	64.8	4.9	NA	.	.	.	-	-	-	-	-	-	F	-	-	V	R	-	-	-	-	-	R	-	-	-	-	-	-	-	-	-	-	-	-	-	-
91763	32511	B	Antivirogram	1485	Clinical	2436-31120		12.8	108.9	83.1	95.0	50.2	51.7	9.1	NA	-	-	-	-	-	-	-	-	-	F	-	-	V	R	-	-	-	-	-	R	-	-	-	-	-	-	-	-	-	-	-	-	-	-
91765	32511	B	Antivirogram	1485	Clinical	2436-40706		6.4	93.9	40.2	53.6	50.2	51.7	10.4	NA	-	-	-	-	-	-	-	-	-	-	-	-	V	R	-	-	-	-	-	R	-	-	-	-	-	-	-	-	-	-	-	L	-	-
91771	32514	B	Antivirogram	1485	Clinical	1488-30320		21.0	8.2	59.1	101.1	54.4	60.0	6.5	NA	.	.	.	-	-	-	-	-	-	F	VI	-	V	-	-	-	-	-	Q	I	-	-	-	-	-	-	-	-	-	-	-	-	-	-
91775	32516	B	Antivirogram	1485	Clinical	1764-30424		5.2	159.2	61.1	87.6	47.6	NA	1.0	NA	.	.	.	-	-	-	-	-	-	I	-	-	-	-	V	-	-	-	-	R	-	-	-	I	-	-	-	-	-	-	-	-	-	-
91777	32516	B	Antivirogram	1485	Clinical	1764-31113		7.8	6.5	27.8	67.0	50.2	51.3	8.8	NA	-	-	-	-	-	-	-	-	-	I	-	-	-	-	V	-	-	-	-	R	-	-	-	M	-	-	-	-	-	-	-	-	-	-
91779	32516	B	Antivirogram	1485	Clinical	1764-40624		6.1	44.9	30.9	37.6	29.1	21.2	26.1	NA	-	-	-	-	-	-	-	-	-	I	-	-	-	-	V	-	-	-	-	R	-	-	-	M	-	-	-	-	-	-	-	-	-	-
91783	32518	B	Antivirogram	1485	Clinical	2236-30725		34.4	10.2	53.9	66.3	37.8	37.7	7.3	NA	.	.	.	-	-	-	-	-	-	I	-	-	V	-	-	-	-	-	-	V	-	-	-	-	-	-	-	-	-	-	-	-	-	-
91785	32519	B	Antivirogram	1485	Clinical	2299-30818		11.6	138.7	8.9	13.1	45.4	35.6	1.1	NA	.	.	.	-	-	-	-	-	-	F	I	S	V	-	-	-	-	-	I	-	-	-	-	-	-	-	-	-	-	-	-	I	F	V
91787	32520	B	Antivirogram	1485	Clinical	1945-30521		3.7	13.0	4.6	31.4	16.0	1.5	1.8	NA	.	.	.	-	-	-	-	-	-	I	-	-	-	-	-	-	-	-	-	-	-	-	-	I	-	-	-	-	-	-	-	-	-	-
91797	32525	B	Antivirogram	1485	Clinical	1159-30501		7.5	138.7	79.1	49.8	36.4	45.0	0.9	NA	.	.	.	-	-	-	-	-	-	I	-	I	-	-	-	-	-	-	V	-	-	-	-	-	-	-	-	-	-	-	-	-	-	-
91799	32525	B	Antivirogram	1485	Clinical	1159-31223		7.8	108.9	83.1	62.5	31.8	51.7	NA	NA	-	-	-	-	-	-	-	-	-	I	-	I	-	-	-	-	-	-	V	-	-	-	-	-	-	-	-	-	-	-	-	-	LF	-
91809	32530	B	Antivirogram	1485	Clinical	1176-30519		73.2	81.4	20.4	123.8	39.2	64.8	3.1	NA	.	.	.	-	-	-	-	-	-	F	I	-	V	-	-	-	-	-	-	I	-	-	-	-	-	-	-	-	-	-	-	-	-	Q
91833	32542	B	Antivirogram	1485	Clinical	1570-30313		16.9	110.0	69.6	69.2	45.7	44.1	1.7	NA	.	.	.	-	-	-	-	-	-	I	I	-	-	-	V	-	-	-	P	I	-	-	-	-	-	-	-	-	-	-	-	-	-	-
91839	32545	B	Antivirogram	1485	Clinical	1243-30312		39.5	16.5	73.0	103.6	42.3	4.8	2.3	NA	.	.	.	-	-	-	-	-	-	I	I	IV	-	-	V	E	-	-	P	I	-	-	-	-	-	-	-	-	-	-	-	-	-	-
91855	32553	B	Antivirogram	1485	Clinical	1816-30513		33.0	109.1	43.2	82.9	36.9	18.0	75.3	NA	.	.	.	-	-	-	-	-	-	V	-	-	-	R	V	-	-	-	-	R	-	-	-	-	-	-	-	-	-	-	-	-	-	-
91881	32565	B	Antivirogram	1485	Clinical	3059-30414		1.9	18.3	25.3	10.5	26.1	1.3	2.2	NA	.	.	.	-	-	-	-	-	-	I	-	-	-	-	-	-	-	-	-	R	-	-	-	-	-	-	-	-	-	-	-	I	-	-
91887	32568	B	Antivirogram	1485	Clinical	3003-30219		7.3	110.0	93.2	73.1	42.9	31.1	3.0	NA	.	.	.	-	-	-	-	-	-	I	I	-	-	-	V	E	-	-	Q	I	-	-	-	-	-	-	-	-	-	-	-	-	-	-
91897	32573	B	Antivirogram	1485	Clinical	3127-30514		1.5	32.7	24.7	3.2	40.4	7.9	0.5	NA	.	.	.	-	-	-	-	-	-	I	-	-	-	-	-	-	-	-	-	I	-	-	-	-	-	-	-	-	-	-	-	-	-	-
91899	32574	B	Antivirogram	1485	Clinical	3073-30814		40.9	102.9	80.8	95.3	36.7	1.2	115.4	NA	.	.	.	-	-	-	-	-	-	F	-	-	-	-	-	-	-	-	-	KT	-	-	-	-	-	-	-	-	-	-	-	I	LF	-
91909	32578	B	Antivirogram	1485	Clinical	3064-30327		26.1	22.6	39.8	87.4	34.7	16.1	1.8	NA	.	.	.	-	-	-	-	-	-	I	-	-	-	-	-	E	-	-	LI	KR	-	-	-	-	-	-	-	-	-	-	-	I	-	-
91937	32591	B	Antivirogram	1485	Clinical	4071-30227		39.5	106.4	89.1	104.8	49.7	51.0	25.8	NA	.	.	.	-	-	-	-	-	-	H	-	-	V	-	IV	-	-	-	-	I	-	-	-	-	-	-	-	-	-	-	-	-	-	-
91947	32596	B	Antivirogram	1485	Clinical	4076-30311		1.3	8.5	4.6	16.1	8.5	0.8	NA	NA	.	.	.	-	-	-	-	-	-	V	-	-	-	-	-	-	-	-	I	-	-	-	-	I	-	-	-	-	-	-	-	-	-	EQ
91955	32600	B	Antivirogram	1485	Clinical	4093-30424		33.9	126.7	103.2	63.6	47.6	42.2	12.6	NA	.	.	.	-	-	-	-	-	-	F	I	-	V	-	-	-	-	-	-	-	-	-	-	-	-	-	-	-	-	-	-	-	M	-
91957	32601	B	Antivirogram	1485	Clinical	4094-30505		61.9	119.6	66.4	105.0	41.5	17.3	8.2	NA	.	.	.	-	-	-	-	-	-	I	-	-	-	-	V	-	-	-	-	KR	-	-	-	-	-	-	-	-	-	-	-	I	-	-
91963	32604	B	Antivirogram	1485	Clinical	4039-30516		61.9	119.6	66.4	94.9	41.5	43.3	1.8	NA	.	.	.	-	-	-	-	-	-	F	-	-	V	-	-	-	-	-	-	M	-	-	-	-	-	-	-	-	-	-	-	-	-	-
91965	32605	B	Antivirogram	1485	Clinical	4022-30527		1.9	119.6	66.4	105.0	41.5	43.3	0.5	NA	.	.	.	-	-	-	-	-	-	I	-	P	-	R	V	-	-	-	-	M	-	-	-	I	-	-	-	-	-	-	-	-	-	-
91979	32612	B	Antivirogram	1485	Clinical	4031-30219		5.7	119.6	66.4	105.0	41.5	43.3	1.8	NA	.	.	.	-	-	-	-	-	-	I	-	-	-	-	IV	-	-	-	T	R	-	-	-	-	-	-	-	-	-	-	-	-	-	-
92001	32622	B	Antivirogram	1485	Clinical	4049-30724		4.6	119.6	66.4	105.0	41.5	43.3	4.1	NA	.	.	.	-	-	-	-	-	-	I	-	-	-	R	-	-	-	-	-	-	-	-	-	I	-	-	-	-	-	-	-	-	-	-
92003	32623	B	Antivirogram	1485	Clinical	4050-30820		16.2	159.2	91.2	105.7	41.2	56.1	1.9	NA	.	.	.	-	-	-	-	-	-	F	-	-	-	-	V	-	-	-	P	V	-	-	-	F	-	-	-	-	-	-	-	-	-	Q
92011	32627	B	Antivirogram	1485	Clinical	4003-30128		3.3	128.0	64.7	93.0	49.7	4.3	1.0	NA	.	.	.	-	-	-	-	-	-	I	-	-	-	-	-	-	-	-	-	-	-	-	-	I	-	-	-	-	-	-	-	-	F	-
92013	32628	B	Antivirogram	1485	Clinical	4004-30128		10.1	1.2	28.6	105.0	18.7	5.1	0.6	NA	.	.	.	-	-	-	-	-	-	I	-	-	-	-	-	-	-	-	-	-	-	-	I	-	-	-	-	-	-	-	-	-	-	-
92027	32635	B	Antivirogram	1485	Clinical	4012-30130		8.4	128.0	3.3	91.2	37.8	51.0	1.1	NA	.	.	.	-	-	-	-	-	-	I	-	-	V	-	-	-	-	-	-	T	-	-	-	-	-	-	-	-	-	-	-	-	-	-
92029	32636	B	Antivirogram	1485	Clinical	4013-30203		31.6	96.5	89.1	104.8	49.7	51.0	1.4	NA	.	.	.	-	-	-	-	-	-	V	-	-	V	-	-	-	-	QH	-	R	-	-	-	-	-	-	-	-	-	-	-	-	F	-
92033	32637	B	Antivirogram	1485	Clinical	4055-30218		36.9	119.6	133.0	79.7	54.4	60.0	0.2	NA	.	.	.	-	-	-	-	-	-	F	-	-	-	-	-	-	-	-	-	-	-	-	-	M	-	-	-	-	-	-	-	-	-	-
92053	32646	B	Antivirogram	1485	Clinical	4085-30305		72.0	8.7	19.8	114.3	6.4	3.2	10.1	NA	.	.	.	-	-	-	-	-	-	I	-	P	-	-	-	-	-	-	-	-	-	-	-	-	-	-	-	-	-	-	-	-	-	-
92055	32646	B	Antivirogram	1485	Clinical	4085-40420		8.8	15.0	11.2	49.1	23.8	26.6	12.4	NA	-	-	-	-	-	-	-	-	-	I	-	P	-	-	-	-	-	-	-	-	-	-	-	-	-	-	-	-	-	-	-	-	-	-
92059	32648	B	Antivirogram	1485	Clinical	4090-30513		57.6	110.7	52.2	114.3	47.4	47.0	27.9	NA	.	.	.	-	-	-	-	-	-	I	I	P	-	R	V	-	-	-	-	I	-	-	-	-	-	-	-	-	-	-	-	-	-	-
92061	32648	B	Antivirogram	1485	Clinical	4090-30930		NA	101.0	74.5	96.2	50.2	51.7	4.3	NA	-	-	-	-	-	-	-	-	-	I	I	P	-	R	V	-	-	-	-	I	-	-	-	-	-	-	-	-	-	-	-	-	-	-
92063	32648	B	Antivirogram	1485	Clinical	4090-40706		16.9	108.9	83.1	96.2	50.2	51.7	17.3	NA	-	-	-	-	-	-	-	-	-	IV	I	P	-	R	V	-	-	-	-	IT	-	-	-	-	-	-	-	-	-	-	-	-	-	-
92079	32656	B	Antivirogram	1485	Clinical	1479-30731		29.2	99.4	93.2	104.1	42.9	38.3	2.8	NA	.	.	.	-	-	-	-	-	-	F	L	K	-	-	V	-	-	H	I	V	ED	-	-	-	-	-	-	-	-	-	-	-	-	-
92081	32657	B	Antivirogram	1485	Clinical	1478-30731		49.4	3.0	5.9	104.1	2.4	0.9	1.9	NA	.	.	.	-	-	-	-	-	-	I	-	-	V	-	V	E	-	H	-	T	-	-	-	-	-	-	-	-	-	-	-	-	-	-
92099	32666	B	Antivirogram	1485	Clinical	1647-30421		55.4	124.5	81.1	123.8	54.8	64.8	81.5	NA	.	.	.	-	-	-	-	-	-	I	I	-	V	-	-	A	-	-	P	V	-	V	-	-	-	-	-	-	-	-	-	I	I	-
92109	32671	B	Antivirogram	1485	Clinical	1774-30708		26.2	119.9	53.9	82.9	37.8	37.7	4.6	NA	.	.	.	-	-	-	-	-	-	I	I	P	V	-	-	-	-	-	-	I	-	-	-	I	-	-	-	-	-	-	-	-	-	-
92117	32675	B	Antivirogram	1485	Clinical	1302-30711		5.4	102.9	27.1	58.2	36.7	40.5	2.0	NA	.	.	.	-	-	-	-	-	-	F	-	-	V	-	-	-	-	-	-	T	-	-	-	-	-	-	-	-	-	-	-	-	V	-
92121	32677	B	Antivirogram	1485	Clinical	1305-30717		13.5	1.8	14.6	80.7	7.1	0.4	0.6	NA	.	.	.	-	-	-	-	-	-	I	-	-	-	R	-	-	-	-	-	KT	-	-	-	-	-	-	-	-	-	-	-	I	LF	-
92127	32680	B	Antivirogram	1485	Clinical	2170-30813		0.8	0.7	1.2	1.0	1.1	0.8	0.7	NA	.	.	.	-	-	-	-	-	-	-	-	S	-	-	-	-	-	-	-	-	-	-	-	-	-	-	-	-	-	-	-	-	-	-
92137	32685	B	Antivirogram	1485	Clinical	2396-30804		73.2	12.9	39.3	123.8	12.5	64.8	0.2	NA	.	.	.	-	-	-	-	-	-	F	-	-	V	-	V	-	-	-	-	I	-	-	-	-	-	-	-	-	-	-	-	-	L#	-
92145	32689	B	Antivirogram	1485	Clinical	1308-30408		100.8	102.9	133.0	112.9	54.4	60.0	1.1	NA	.	.	.	-	-	-	-	-	-	I	-	-	V	-	-	-	-	-	-	R	-	-	-	LI	-	-	-	-	-	-	-	-	F	-
92153	32693	B	Antivirogram	1485	Clinical	1312-30605		4.9	11.7	8.4	12.3	20.1	5.0	1.5	NA	.	.	.	-	-	-	-	-	-	I	I	S	V	R	-	-	-	-	-	I	-	-	-	-	-	-	-	-	-	-	-	-	-	-
92159	32696	B	Antivirogram	1485	Clinical	1013-30228		62.4	124.5	NA	123.8	54.8	30.7	7.8	NA	.	.	.	-	-	-	-	-	-	F	-	-	V	-	-	A	-	-	-	-	-	-	-	I	-	-	-	-	-	-	-	-	F	-
92163	32697	B	Antivirogram	1485	Clinical	1015-30418		2.3	12.9	5.0	27.8	12.6	3.8	0.6	NA	.	.	.	-	-	-	-	-	-	LF	-	P	IV	R	-	-	-	-	-	-	-	-	-	LI	-	-	-	-	-	-	-	-	LF	-
92165	32697	B	Antivirogram	1485	Clinical	1015-40121		1.4	10.7	6.9	27.2	11.3	1.4	8.2	NA	-	-	-	-	-	-	-	-	-	LF	-	P	IV	R	-	-	-	-	-	KR	-	-	-	LIM	-	-	-	-	-	-	-	-	F	-
92191	32710	B	Antivirogram	1485	Clinical	2083-30609		2.7	124.5	81.1	115.6	54.8	42.5	2.0	NA	.	.	.	-	-	-	-	-	-	I	-	E	V	-	-	-	-	-	-	I	-	-	-	-	-	-	-	-	-	-	-	-	-	-
92219	32724	B	Antivirogram	1485	Clinical	1021-30317		5.3	28.1	9.9	46.0	38.6	4.6	1.6	NA	.	.	.	-	-	-	R	-	-	I	-	-	-	-	-	-	-	-	-	R	-	-	-	I	-	-	-	-	-	-	-	-	-	-
92221	32724	B	Antivirogram	1485	Clinical	1021-30930		2.0	7.4	7.4	26.1	22.6	3.2	1.7	NA	-	-	-	-	-	-	-	-	-	I	-	-	-	-	-	-	-	-	-	R	-	-	-	M	-	-	-	-	-	-	-	-	-	-
92223	32724	B	Antivirogram	1485	Clinical	1021-40701		3.6	76.6	25.5	34.4	36.2	51.7	42.0	NA	-	-	-	-	-	-	-	-	-	I	-	-	-	-	-	-	-	-	-	R	-	-	-	M	-	-	-	-	-	-	-	-	-	-
92231	32728	B	Antivirogram	1485	Clinical	1674-30327		7.6	20.8	73.7	4.9	46.1	34.8	3.9	NA	.	.	.	-	-	-	-	-	-	I	-	-	-	-	-	-	-	-	-	I	-	-	-	-	-	-	-	-	-	-	-	-	-	-
92233	32729	B	Antivirogram	1485	Clinical	1672-30327		1.6	124.5	38.7	68.2	35.1	35.5	0.5	NA	.	.	.	-	-	-	-	-	-	I	-	-	-	-	-	-	-	-	-	-	-	-	-	-	-	-	-	-	-	-	-	-	-	-
92247	32736	B	Antivirogram	1485	Clinical	1728-30409		54.6	113.8	20.2	82.9	37.8	37.7	17.9	NA	.	.	.	-	-	-	-	-	-	I	VI	-	A	KE	-	-	-	-	V	R	-	V	-	-	-	-	-	-	-	-	-	-	-	EQ
92255	32739	B	Antivirogram	1485	Clinical	1898-30512		8.2	93.8	22.8	69.7	17.2	37.7	2.4	NA	.	.	.	-	-	-	-	-	-	I	-	-	V	-	V	-	-	-	-	M	-	-	-	-	-	-	-	-	-	-	-	-	-	-
92263	32743	B	Antivirogram	1485	Clinical	1902-30609		0.2	1.0	1.4	2.6	1.3	0.4	0.7	NA	.	.	.	-	-	-	-	-	-	I	-	K	-	-	V	-	-	-	I	-	-	-	-	-	-	-	-	-	-	-	-	-	-	-
92295	32759	B	Antivirogram	1485	Clinical	1806-30624		5.3	72.3	51.6	52.5	36.7	14.8	8.1	NA	.	.	.	-	-	-	-	-	-	V	-	-	-	-	V	-	-	-	-	R	-	-	-	-	-	-	-	-	-	-	-	-	-	-
92303	32763	B	Antivirogram	1485	Clinical	1032-30313		5.3	71.3	38.9	41.4	34.7	47.3	1.0	NA	.	.	.	-	-	-	-	-	-	I	-	-	-	-	-	-	-	-	-	-	-	-	-	-	-	-	-	-	-	-	-	-	-	-
92317	32770	B	Antivirogram	1485	Clinical	1050-30305		14.4	124.5	81.1	123.8	54.8	64.8	5.1	NA	.	.	.	-	-	C	E	-	-	F	-	-	V	-	-	-	-	H	-	I	-	-	-	-	-	-	-	-	-	-	-	-	-	-
92373	32798	B	Antivirogram	1485	Clinical	2280-30819		3.3	110.4	39.7	50.3	34.3	37.7	3.5	NA	.	.	.	-	-	-	-	-	-	I	-	-	-	-	V	-	-	-	-	-	-	-	-	I	-	-	-	-	-	-	-	-	-	-
92393	32808	B	Antivirogram	1485	Clinical	2373-30804		32.6	7.0	4.6	95.3	22.7	0.6	2.4	NA	.	.	.	-	-	-	-	-	-	F	-	-	V	-	-	-	-	-	-	R	-	-	-	-	-	-	-	-	-	-	-	I	F	-
92399	32811	B	Antivirogram	1485	Clinical	2376-30821		8.0	102.9	5.5	95.3	23.2	3.6	6.1	NA	.	.	.	-	-	-	-	-	-	I	L	-	V	-	-	A	-	-	-	R	-	-	-	-	-	-	-	-	-	-	-	-	F	-
92403	32813	B	Antivirogram	1485	Clinical	2163-30717		34.3	46.6	30.0	77.8	32.2	3.3	0.6	NA	.	.	.	-	-	-	-	-	-	F	VI	-	IV	-	V	-	-	H	LI	-	-	-	-	I	-	-	-	-	-	-	-	-	F	-
92405	32814	B	Antivirogram	1485	Clinical	2164-30724		40.9	1.1	9.1	95.3	4.5	1.1	0.2	NA	.	.	.	-	-	-	-	-	-	F	-	N	-	-	-	-	-	-	-	-	-	-	-	-	-	-	-	-	-	-	-	I	F	-
92413	32818	B	Antivirogram	1485	Clinical	2033-30618		13.2	102.9	80.8	95.3	36.7	40.5	3.6	NA	.	.	.	-	-	-	-	-	-	F	-	-	M	-	V	-	-	-	-	V	-	-	-	-	-	-	-	-	-	-	-	-	-	-
92417	32820	B	Antivirogram	1485	Clinical	2035-30625		13.4	57.3	68.9	85.3	36.7	40.5	0.6	NA	.	.	.	TS	-	-	-	-	-	F	-	-	-	-	-	-	-	-	-	I	-	-	-	-	-	-	-	-	-	-	-	-	-	-
92419	32821	B	Antivirogram	1485	Clinical	2037-30702		7.9	76.7	58.2	87.4	34.7	35.5	0.3	NA	.	.	.	-	-	-	-	-	-	IV	-	-	-	-	V	-	-	-	I	R	-	-	-	-	-	-	-	-	-	-	-	I	-	-
92427	32825	B	Antivirogram	1485	Clinical	2266-30812		0.7	0.4	0.8	1.5	1.5	1.0	0.6	NA	.	.	.	-	-	-	-	-	-	I	-	-	IV	-	-	-	-	-	-	KR	-	-	-	LI	-	-	-	-	-	-	-	-	LF	-
92441	32832	B	Antivirogram	1485	Clinical	1060-30429		35.7	110.0	20.0	43.0	42.9	27.2	11.2	NA	.	.	.	-	-	-	-	-	-	-	-	-	V	-	V	-	-	-	-	T	-	-	-	-	-	-	-	-	-	-	-	-	F	-
92443	32832	B	Antivirogram	1485	Clinical	1060-40114		25.8	108.9	11.9	11.8	50.2	3.9	3.0	NA	-	-	-	-	-	-	-	-	-	-	-	-	V	-	V	-	-	-	-	T	-	-	-	-	-	-	-	-	-	-	-	-	F	-
92467	32844	B	Antivirogram	1485	Clinical	1658-30527		15.2	97.4	93.2	85.9	42.9	38.3	4.1	NA	.	.	.	-	-	-	-	-	-	F	-	-	V	-	-	-	-	-	Q	I	-	-	-	-	-	-	-	-	-	-	-	-	-	-
92469	32845	B	Antivirogram	1485	Clinical	1656-30527		36.6	110.0	71.1	104.1	42.9	38.3	2.5	NA	.	.	.	-	-	-	-	-	-	F	-	-	-	-	-	-	-	-	-	R	-	-	-	-	-	-	-	-	-	-	-	-	-	-
92471	32845	B	Antivirogram	1485	Clinical	1656-40525		50.2	108.9	83.1	96.2	50.2	39.8	41.4	NA	-	-	-	-	-	-	-	-	-	-	-	-	-	-	-	-	-	-	-	R	-	-	-	-	-	-	-	-	-	-	-	-	-	-
92477	32848	B	Antivirogram	1485	Clinical	1827-30528		11.7	81.9	19.5	95.3	36.7	12.9	1.9	NA	.	.	.	-	-	-	-	-	-	I	-	-	-	-	-	-	-	-	I	R	-	-	-	-	-	-	-	-	-	-	-	-	F	-
92507	32863	B	Antivirogram	1485	Clinical	1077-30404		29.1	126.6	175.4	54.0	46.1	40.1	5.9	NA	.	.	.	-	-	-	-	-	-	I	-	-	-	-	-	-	-	-	-	-	-	-	-	I	-	-	-	-	-	-	-	-	-	-
92527	32873	B	Antivirogram	1485	Clinical	2089-30630		3.3	97.4	4.1	8.8	37.8	NA	5.7	NA	.	.	.	-	-	-	-	-	-	I	-	-	-	-	-	-	-	-	-	R	-	-	-	-	-	-	-	-	-	-	-	-	-	-
92547	32883	B	Antivirogram	1485	Clinical	1080-30414		11.9	3.8	13.8	85.3	5.6	0.2	0.7	NA	.	.	.	-	-	-	-	-	-	R	VI	P	V	-	-	-	-	-	M	I	-	-	-	-	-	-	-	-	-	-	-	-	-	EQ
92557	32888	B	Antivirogram	1485	Clinical	1930-30507		3.3	87.0	53.9	59.9	37.8	11.2	1.7	NA	.	.	.	-	-	-	-	-	-	I	-	P	IV	R	-	-	-	-	-	R	-	-	-	I	-	-	-	-	-	-	-	-	LF	-
92559	32889	B	Antivirogram	1485	Clinical	1931-30508		10.2	99.9	44.9	82.9	37.8	33.7	3.2	NA	.	.	.	-	-	-	-	-	-	V	-	-	-	-	V	-	-	-	-	R	-	-	-	I	-	-	-	-	-	-	-	-	-	-
92571	32895	B	Antivirogram	1485	Clinical	2104-30619		1.4	108.9	53.9	13.9	25.7	37.7	3.7	NA	.	.	.	-	-	-	-	-	-	I	-	-	V	-	-	-	-	-	-	-	-	-	-	-	-	-	-	-	-	-	-	-	F	-
92573	32896	B	Antivirogram	1485	Clinical	2105-30624		4.5	9.1	11.6	3.6	39.6	6.2	1.9	NA	.	.	.	-	-	-	-	-	-	I	-	-	V	R	V	-	-	-	I	-	-	-	-	-	-	-	-	-	-	-	-	-	-	-
92589	32904	B	Antivirogram	1485	Clinical	1224-30514		1.5	NA	4.1	29.2	3.9	1.6	2.4	NA	.	.	.	-	-	-	-	-	-	F	-	-	-	-	-	-	-	-	I	-	-	-	-	-	-	-	-	-	-	-	-	-	-	-
92625	32922	B	Antivirogram	1485	Clinical	2217-30730		28.7	36.9	102.6	82.9	37.8	37.7	6.3	NA	.	.	.	-	-	-	-	-	-	F	-	-	-	-	V	-	-	-	-	R	-	-	I	-	-	-	-	-	-	-	-	-	-	-
92639	32929	B	Antivirogram	1485	Clinical	1346-30502		8.7	124.5	81.1	123.8	54.8	8.5	1.7	NA	.	.	.	-	-	-	-	-	-	I	-	-	-	-	-	-	-	-	-	-	-	-	-	I	-	-	-	-	-	-	-	-	LF	-
92641	32929	B	Antivirogram	1485	Clinical	1346-40426		10.8	27.7	66.4	96.2	50.2	15.7	0.5	NA	-	-	-	-	-	-	-	-	-	I	-	-	-	-	-	-	-	-	-	-	-	-	-	I	-	-	-	-	-	-	-	-	F	-
92659	32938	B	Antivirogram	1485	Clinical	2182-30627		NA	48.5	56.1	96.7	40.3	11.6	4.4	NA	.	.	.	-	-	-	-	-	-	I	I	-	-	-	V	-	-	H	-	I	-	-	-	-	-	-	-	-	-	-	-	-	-	-
92661	32938	B	Antivirogram	1485	Clinical	2182-31016		17.8	42.5	79.9	96.2	50.2	51.7	1.9	NA	-	-	-	-	-	-	-	-	-	I	I	-	-	-	V	-	-	H	-	I	-	-	-	-	-	-	-	-	-	-	-	-	-	-
92685	32949	B	Antivirogram	1485	Clinical	2167-30702		0.4	102.9	0.3	0.7	33.5	0.5	0.2	NA	.	.	.	-	-	-	-	-	-	LF	VI	-	V	-	-	-	-	-	-	-	-	-	-	-	-	-	-	-	-	N	-	-	I	-
92689	32951	B	Antivirogram	1485	Clinical	1351-30516		40.2	72.3	6.0	105.3	54.8	8.1	0.7	NA	.	.	.	-	-	-	-	-	-	F	-	-	V	R	V	-	-	-	-	R	-	-	-	-	-	-	-	-	-	-	-	I	-	-
92705	32959	B	Antivirogram	1485	Clinical	1356-30530		25.3	6.1	32.0	82.7	32.7	11.2	3.0	NA	.	.	.	-	-	-	-	-	-	F	-	-	V	-	-	-	-	-	I	T	-	-	-	I	-	-	-	-	-	-	-	-	F	-
92729	32971	B	Antivirogram	1485	Clinical	1369-30717		17.0	7.9	8.8	19.4	15.2	5.3	4.9	NA	.	.	.	-	-	-	-	-	-	I	-	S	V	-	IV	-	-	H	-	T	-	-	-	-	-	-	-	-	-	-	-	-	-	-
92733	32973	B	Antivirogram	1485	Clinical	1094-30224		7.9	3.4	70.9	44.6	46.1	17.8	1.1	NA	.	.	.	-	-	-	-	-	-	F	-	-	-	-	-	-	-	-	-	-	-	-	-	-	-	-	-	-	-	-	-	-	-	-
92735	32973	B	Antivirogram	1485	Clinical	1094-30519		3.8	16.0	83.1	38.7	50.2	7.8	2.6	NA	-	-	-	-	-	-	-	-	-	F	-	-	-	-	-	-	-	-	-	-	-	-	-	-	-	-	-	-	-	-	-	-	-	-
92737	32973	B	Antivirogram	1485	Clinical	1094-40614		3.4	108.9	83.1	53.3	50.2	47.5	68.8	NA	-	-	-	-	-	-	-	-	-	S	-	-	V	-	-	-	-	-	-	-	-	-	-	-	-	-	-	-	-	-	-	-	F	-
92739	32974	B	Antivirogram	1485	Clinical	1096-30224		3.5	61.8	32.0	14.1	54.8	64.8	5.0	NA	.	.	.	-	-	-	-	-	-	I	-	-	-	-	-	-	-	-	-	R	-	-	-	-	-	-	-	-	-	-	-	-	-	-
92743	32976	B	Antivirogram	1485	Clinical	1100-30305		52.3	124.5	81.1	123.8	49.3	64.8	1.8	NA	.	.	.	-	-	-	-	-	-	I	-	-	V	-	-	-	-	-	-	-	-	-	-	-	-	-	-	-	-	-	-	-	F	-
92759	32984	B	Antivirogram	1485	Clinical	1630-30417		8.1	9.7	81.1	123.8	54.8	64.8	0.6	NA	.	.	.	-	-	-	-	-	-	F	-	-	-	-	V	A	-	-	P	M	-	-	-	-	-	-	-	-	-	-	-	-	-	-
92761	32985	B	Antivirogram	1485	Clinical	1629-30416		73.2	124.5	81.1	123.8	51.2	16.5	8.0	NA	.	.	.	-	-	C	K	-	-	I	-	-	-	-	-	-	-	-	-	-	-	-	-	-	-	-	-	-	-	-	-	I	F	EV
92771	32990	B	Antivirogram	1485	Clinical	1695-30429		54.6	119.9	53.9	82.9	37.8	37.7	7.9	NA	.	.	.	-	-	-	-	-	-	F	-	-	-	-	-	GA	-	-	-	I	-	-	-	-	-	-	-	-	-	-	-	I	-	-
92789	32999	B	Antivirogram	1485	Clinical	1878-30604		18.9	99.9	53.9	82.9	37.8	37.7	16.0	NA	.	.	.	-	-	-	-	-	-	I	-	-	-	-	IV	-	-	-	-	-	-	-	-	-	-	-	-	-	-	-	-	I	-	X
92807	33008	B	Antivirogram	1485	Clinical	2140-30818		3.9	9.1	14.2	15.7	13.1	2.1	16.9	NA	.	.	.	-	-	-	-	-	-	I	-	-	V	R	-	-	-	-	-	-	-	-	-	-	-	-	-	-	-	-	-	-	-	-
92811	33010	B	Antivirogram	1485	Clinical	1373-30617		0.6	4.1	0.6	1.3	51.1	2.0	0.2	NA	.	.	.	-	-	-	-	-	-	-	-	-	-	-	-	-	-	-	-	R	-	-	-	-	-	-	-	-	-	N	-	-	-	-
92831	33020	B	Antivirogram	1485	Clinical	1104-30610		73.2	124.5	81.1	123.8	54.8	64.8	7.5	NA	.	.	.	-	-	-	-	-	-	I	-	K	-	-	V	-	-	-	P	I	-	-	-	-	-	-	-	-	-	-	-	-	-	Q
92835	33022	B	Antivirogram	1485	Clinical	1108-30624		12.6	124.5	81.1	123.8	54.8	64.8	0.6	NA	.	.	.	-	-	-	-	-	-	I	-	-	-	-	-	-	-	-	-	-	-	-	-	I	-	-	-	-	-	-	-	-	-	-
92843	33026	B	Antivirogram	1485	Clinical	1386-30512		1.3	2.5	2.8	11.5	5.2	1.3	0.4	NA	.	.	.	-	-	-	-	-	-	I	-	-	-	-	-	-	-	-	-	-	-	-	-	-	-	-	-	-	-	DN	-	-	-	-
92845	33027	B	Antivirogram	1485	Clinical	1385-30512		12.4	16.8	6.5	17.8	27.5	12.9	1.4	NA	.	.	.	-	-	-	-	-	-	I	-	P	-	-	-	-	-	M	-	-	-	-	-	I	-	-	-	-	-	-	-	-	-	-
92855	33032	B	Antivirogram	1485	Clinical	2048-30819		8.8	6.4	5.2	4.1	23.5	8.4	4.6	NA	.	.	.	-	-	-	-	-	-	LI	-	N	-	-	-	-	-	-	LI	-	-	-	-	-	-	-	-	-	-	-	-	-	-	-
92873	33041	B	Antivirogram	1485	Clinical	1891-30619		3.3	115.6	53.9	78.0	37.8	37.7	11.1	NA	.	.	.	-	-	-	-	-	-	I	-	-	-	-	V	-	-	-	-	M	-	-	-	-	-	-	-	-	-	-	-	-	-	-
92877	33043	B	Antivirogram	1485	Clinical	2272-30804		54.6	99.1	25.4	50.9	28.9	3.2	18.1	NA	.	.	.	-	-	-	-	-	-	F	VL	-	-	KR	V	-	-	-	I	V	-	-	-	-	-	-	-	-	-	-	-	I	F	-
92883	33046	B	Antivirogram	1485	Clinical	1418-30820		19.0	124.5	81.1	123.8	54.8	64.8	28.3	NA	.	.	.	-	-	-	-	-	-	V	I	-	V	T	-	-	-	-	T	T	-	-	-	-	-	-	-	-	-	-	-	I	I	-
92885	33047	B	Antivirogram	1485	Clinical	2081-30617		65.8	2.5	79.1	95.9	6.4	0.6	1.0	NA	.	.	.	-	-	E	-	-	-	I	-	-	-	-	-	-	-	-	-	-	-	-	-	-	-	-	-	-	-	-	-	-	-	-
92891	33050	B	Antivirogram	1485	Clinical	1835-30710		2.4	2.9	3.6	2.6	21.8	2.3	1.9	NA	.	.	.	-	-	-	-	-	-	I	-	-	-	-	-	-	E	-	-	X	-	-	-	-	-	-	-	-	-	-	-	-	-	-
92893	33051	B	Antivirogram	1485	Clinical	1837-30715		26.6	98.7	11.2	52.6	37.8	37.7	0.8	NA	.	.	.	-	-	-	-	-	-	F	-	N	-	-	-	-	-	-	I	R	-	-	-	-	-	-	-	-	-	-	-	-	-	-
92925	33067	B	Antivirogram	1485	Clinical	2103-30708		31.8	102.9	27.8	95.3	34.5	40.5	1.2	NA	.	.	.	-	-	-	-	-	-	F	-	-	-	-	-	-	-	-	-	-	-	-	-	I	-	-	-	-	-	-	-	-	-	-
92929	33069	B	Antivirogram	1485	Clinical	2232-30715		6.1	32.9	97.2	54.0	50.6	22.6	4.2	NA	.	.	.	-	-	-	-	-	-	I	-	-	V	KR	V	-	-	K	-	I	-	-	-	-	-	-	-	-	-	-	-	-	-	-
92933	33071	B	Antivirogram	1485	Clinical	2391-30813		73.2	124.5	7.6	17.0	33.1	27.2	3.4	NA	.	.	.	-	-	-	-	-	-	-	-	-	-	-	IV	E	-	-	-	R	-	-	-	-	-	-	-	-	-	-	-	I	-	-
92957	33083	B	Antivirogram	1485	Clinical	2234-30722		1.9	92.8	53.9	29.4	37.8	35.5	6.0	NA	.	.	.	-	-	-	-	-	-	FI	-	-	-	-	V	-	-	-	-	R	-	-	-	-	-	-	-	-	-	-	-	-	-	-
92959	33083	B	Antivirogram	1485	Clinical	2234-31205		1.0	34.4	25.6	63.8	50.2	51.7	3.0	NA	-	-	-	-	-	-	-	-	-	I	-	-	-	-	V	-	-	-	-	R	-	-	-	-	-	-	-	-	-	-	-	-	-	-
92975	33091	B	Antivirogram	1485	Clinical	2181-30722		2.3	12.6	0.8	2.4	2.0	37.7	2.1	NA	.	.	.	-	-	-	-	-	-	I	-	-	-	-	-	-	-	-	-	-	-	-	-	-	-	-	-	-	-	-	-	-	-	-
92987	33097	B	Antivirogram	1485	Clinical	2108-30619		66.6	2.0	102.6	96.2	33.4	6.3	14.9	NA	.	.	.	-	-	-	-	-	-	I	-	-	-	-	V	-	-	-	-	R	-	-	-	-	-	-	-	-	-	-	-	-	-	-
92993	33100	B	Antivirogram	1485	Clinical	2113-30819		47.3	99.9	58.2	87.4	34.7	47.3	7.7	NA	.	.	.	-	-	-	-	-	-	I	-	P	V	-	V	-	-	-	-	I	-	-	-	-	-	-	-	-	-	-	I	-	-	-
92997	33102	B	Antivirogram	1485	Clinical	2497-30822		1.0	0.8	0.4	1.3	1.8	1.6	0.3	NA	.	.	.	-	-	-	-	-	-	-	-	-	-	-	-	-	-	-	-	-	-	-	-	-	-	-	-	-	-	-	-	-	-	-
93003	33105	B	Antivirogram	1485	Clinical	1636-30319		1.1	2.3	2.8	1.0	7.4	4.1	1.9	NA	.	.	.	-	-	-	-	-	-	-	-	-	IV	-	-	-	-	-	-	-	-	-	-	-	-	-	-	-	-	-	-	-	-	-
93013	33110	B	Antivirogram	1485	Clinical	2416-30819		3.0	110.0	73.0	103.6	45.7	44.1	0.6	NA	.	.	.	-	-	-	-	-	-	LV	-	-	IM	-	V	-	-	-	-	-	-	-	-	-	-	-	-	-	-	-	-	-	-	-
93023	33115	B	Antivirogram	1485	Clinical	2207-30715		4.7	23.1	13.8	73.1	37.8	37.7	2.6	NA	.	.	.	-	H	-	-	-	-	I	-	D	-	-	V	-	-	-	-	R	-	-	-	-	-	-	-	-	-	-	-	-	-	-
93035	33121	B	Antivirogram	1485	Clinical	1233-30409		17.5	43.9	5.8	44.6	41.0	41.1	8.2	NA	.	.	.	-	-	-	-	-	-	I	-	P	IV	-	V	-	-	-	-	T	-	-	-	-	-	-	-	-	-	-	-	-	-	-
93037	33122	B	Antivirogram	1485	Clinical	2069-30701		63.2	159.2	79.5	105.7	41.2	56.1	2.4	NA	.	.	.	-	-	-	-	-	-	I	-	-	-	-	-	-	-	-	-	-	-	-	-	I	-	-	-	-	-	-	-	-	LF	-
93043	33125	B	Antivirogram	1485	Clinical	2464-30819		10.8	110.0	73.0	62.6	45.7	44.1	5.7	NA	.	.	.	-	-	-	-	-	-	F	-	-	V	-	V	-	-	-	-	I	-	-	-	-	-	-	-	-	-	-	-	-	-	-
93061	33134	B	Antivirogram	1485	Clinical	2175-30730		1.3	4.6	NA	5.1	11.8	2.5	1.4	NA	.	.	.	-	-	-	-	-	-	I	-	-	-	-	-	-	-	-	-	X	-	-	-	-	-	-	-	-	-	-	-	-	-	-
93067	33137	B	Antivirogram	1485	Clinical	1998-30701		4.8	92.6	53.9	82.9	37.8	37.7	1.1	NA	.	.	.	-	-	-	-	-	-	I	-	-	-	-	-	-	-	-	-	-	-	-	-	-	DH	-	-	-	-	-	-	-	-	-
93069	33137	B	Antivirogram	1485	Clinical	1998-40316		2.6	5.7	60.5	48.2	38.2	2.3	0.9	NA	-	-	-	-	-	-	-	-	-	I	-	-	-	-	-	-	-	-	-	-	-	-	-	-	-	-	-	-	-	-	-	-	F	-
93079	33142	B	Antivirogram	1485	Clinical	2150-30818		18.3	5.2	102.6	82.9	14.2	0.5	7.9	NA	.	.	.	-	-	-	-	-	-	I	-	-	V	-	-	E	-	-	-	-	-	-	-	-	-	-	-	-	-	-	-	-	F	-
93117	33161	D	Antivirogram	1485	Clinical	2258-30721		4.0	11.7	67.4	95.3	36.7	4.1	1.3	NA	.	.	.	-	-	-	-	-	-	F	-	-	V	-	-	E	-	-	-	I	-	-	-	-	-	-	-	-	-	-	-	-	-	-
93139	33172	B	Antivirogram	1485	Clinical	2063-30625		7.6	119.9	53.9	74.9	37.8	37.7	3.2	NA	.	.	.	-	-	-	-	-	-	IV	-	-	IV	-	-	-	-	-	T	R	-	-	-	-	-	-	-	-	-	-	-	-	F	-
93151	33178	B	Antivirogram	1485	Clinical	2193-30821		15.3	26.3	41.2	82.9	37.8	37.7	0.2	NA	.	.	.	-	-	-	-	-	-	I	-	-	-	-	-	A	-	-	-	-	-	-	-	-	-	-	-	-	-	-	-	-	-	-
93165	33185	B	Antivirogram	1485	Clinical	3119-30417		3.4	110.0	70.9	104.1	42.9	38.3	2.7	NA	.	.	.	-	-	-	-	-	-	I	-	-	M	-	V	-	-	-	-	IM	-	-	-	-	-	-	-	-	-	-	-	-	-	-
93167	33185	B	Antivirogram	1485	Clinical	3119-30710		10.6	98.6	83.1	70.1	50.2	39.3	4.5	NA	-	-	-	-	-	-	-	-	-	I	-	-	-	-	V	-	-	-	LV	IM	-	-	-	-	-	-	-	-	-	-	-	-	I	-
93169	33185	B	Antivirogram	1485	Clinical	3119-40623		0.8	108.9	83.1	34.6	50.2	51.7	54.7	NA	-	-	-	-	-	-	-	-	-	-	I	-	-	-	V	-	-	-	-	V	-	-	-	-	-	-	-	-	-	-	-	-	I	-
93175	33188	B	Antivirogram	1485	Clinical	3203-30808		15.2	16.8	1.6	63.7	32.3	2.3	2.3	NA	.	.	.	-	-	-	-	-	-	I	-	-	-	-	-	-	-	-	-	KR	-	-	-	-	-	-	-	-	-	-	-	VI	-	-
93193	33195	B	Antivirogram	1485	Clinical	2131-30813		8.5	1.0	6.5	7.9	2.9	1.1	0.2	NA	.	.	.	-	-	-	-	-	-	-	-	-	-	-	-	-	-	-	-	-	-	-	-	-	-	-	-	-	-	-	-	-	-	-
93211	33204	B	Antivirogram	1485	Clinical	2425-30820		9.5	36.2	41.5	69.9	50.6	52.7	3.1	NA	.	.	.	-	-	-	-	-	-	I	-	-	-	-	-	-	-	-	-	-	-	-	-	I	-	-	-	-	-	-	-	-	-	-
93241	33219	B	Antivirogram	1485	Clinical	1398-30623		12.5	102.9	6.4	95.3	32.2	40.4	7.7	NA	.	.	.	-	-	-	-	-	-	I	-	-	-	-	-	-	-	-	I	-	-	-	-	-	-	-	-	-	-	-	-	-	F	T
93243	33219	B	Antivirogram	1485	Clinical	1398-31001		27.2	108.9	16.3	96.2	50.2	51.7	6.2	NA	-	-	-	-	-	-	-	-	-	IV	-	-	-	-	-	-	-	-	I	-	-	-	-	-	-	-	-	-	-	-	-	-	F	T
93245	33219	B	Antivirogram	1485	Clinical	1398-40712		70.9	81.2	52.1	96.2	50.2	33.7	29.7	NA	-	-	-	-	-	-	-	-	-	V	-	-	V	-	V	-	-	-	I	-	-	-	-	-	-	-	-	-	-	-	-	-	F	T
93247	33220	B	Antivirogram	1485	Clinical	1399-30625		30.5	24.1	40.0	104.1	42.9	38.3	0.9	NA	.	.	.	-	-	-	-	-	-	I	-	P	V	-	-	-	-	-	-	R	-	-	-	-	-	-	-	-	-	-	-	-	I	-
93265	33229	B	Antivirogram	1485	Clinical	1125-30328		26.7	4.5	8.6	58.1	34.6	15.1	0.3	NA	.	.	.	-	-	-	-	-	-	I	-	-	-	-	-	-	-	-	-	R	-	-	-	-	-	-	-	-	-	-	-	-	-	-
93271	33231	B	Antivirogram	1485	Clinical	1775-30509		27.7	2.2	5.8	82.9	1.4	1.1	5.0	NA	.	.	.	-	-	-	-	-	-	I	-	-	-	-	V	-	-	-	-	R	-	-	-	-	-	-	-	-	-	-	-	-	-	-
93275	33233	B	Antivirogram	1485	Clinical	1777-30602		11.2	109.5	17.4	45.8	37.8	24.2	5.1	NA	.	.	.	-	-	-	-	-	-	I	-	-	-	-	V	-	-	-	-	R	-	-	-	-	-	-	-	-	-	-	-	I	-	-
93293	33241	B	Antivirogram	1485	Clinical	1405-30501		15.5	124.5	16.8	40.3	35.1	35.5	9.3	NA	.	.	.	-	-	-	-	-	-	F	-	-	-	-	-	-	-	-	I	R	-	-	-	-	-	-	-	-	-	-	-	-	-	-
93299	33244	B	Antivirogram	1485	Clinical	1889-30515		16.5	27.0	20.8	57.4	20.1	1.2	5.8	NA	.	.	.	-	-	-	-	-	-	-	-	-	-	-	-	-	-	-	-	R	-	-	-	-	-	-	-	-	-	-	-	I	-	-
93301	33245	B	Antivirogram	1485	Clinical	1890-30603		12.2	0.4	6.7	30.6	1.4	0.4	1.0	NA	.	.	.	-	-	-	-	-	-	I	-	-	-	-	-	-	-	-	-	-	-	-	-	-	-	-	-	-	-	-	-	-	-	-
93303	33246	B	Antivirogram	1485	Clinical	1886-30716		30.8	47.1	48.1	82.9	37.8	4.7	1.7	NA	.	.	.	-	-	-	-	-	-	F	-	-	V	-	-	-	-	-	-	IV	-	-	-	-	-	-	-	-	-	-	-	I	-	-
93305	33247	B	Antivirogram	1485	Clinical	1410-30821		23.8	108.2	3.1	30.3	12.1	6.9	2.2	NA	.	.	.	-	-	-	-	-	-	F	-	-	-	-	-	-	-	-	-	R	-	-	-	-	-	-	-	-	-	-	-	I	LF	-
93313	33251	B	Antivirogram	1485	Clinical	1415-30512		22.0	124.5	52.2	13.2	54.8	64.8	2.1	NA	.	.	.	-	-	-	-	-	-	F	-	-	V	-	-	-	-	-	-	-	-	-	-	-	-	-	-	-	-	N	-	-	LI	D
93319	33254	B	Antivirogram	1485	Clinical	1430-30317		8.8	55.3	69.1	52.2	41.0	45.0	3.4	NA	.	.	.	-	-	-	-	-	-	I	-	-	V	-	-	-	-	H	-	I	-	-	-	-	-	-	-	-	-	-	-	-	-	-
93323	33256	B	Antivirogram	1485	Clinical	1432-30318		12.4	1.6	3.3	72.5	10.0	2.2	0.5	NA	.	.	.	-	-	-	-	-	-	F	-	-	-	-	-	-	-	-	-	-	-	-	-	-	-	-	-	-	-	-	-	-	F	-
93335	33262	B	Antivirogram	1485	Clinical	1710-30403		3.1	10.5	4.7	82.9	26.1	5.0	0.6	NA	.	.	.	-	-	-	-	-	-	F	-	-	-	-	-	-	-	-	-	-	-	-	-	I	-	-	-	-	-	-	-	-	F	-
93343	33266	B	Antivirogram	1485	Clinical	1880-30512		42.5	25.6	35.2	118.1	21.8	3.1	2.7	NA	.	.	.	-	-	-	-	-	-	I	-	-	-	-	-	-	-	-	-	-	-	-	-	-	-	-	-	-	-	-	-	I	F	Q
93347	33267	B	Antivirogram	1485	Clinical	1881-30520		22.9	15.0	15.4	32.2	8.8	3.4	2.5	NA	.	.	.	-	-	-	-	-	-	I	-	P	-	R	-	-	-	-	-	KT	-	-	-	I	-	-	-	-	-	-	-	-	F	-
93351	33269	B	Antivirogram	1485	Clinical	1884-30604		4.8	8.7	22.3	8.9	54.4	10.7	0.7	NA	.	.	.	-	-	-	-	-	-	I	-	-	V	-	-	-	-	-	-	I	-	-	-	-	-	-	-	-	-	-	-	-	-	-
93365	33276	B	Antivirogram	1485	Clinical	2080-30616		4.1	10.7	4.9	11.4	3.0	3.3	5.3	NA	.	.	.	-	-	-	-	-	-	V	-	-	-	-	-	-	-	-	-	R	-	-	-	-	-	-	-	-	-	-	-	-	-	-
93381	33284	B	Antivirogram	1485	Clinical	1137-30528		24.5	4.4	1.9	89.1	3.2	0.1	2.7	NA	.	.	.	-	-	-	-	-	-	-	-	-	V	-	-	-	-	-	-	-	-	-	-	-	-	-	-	-	-	-	-	I	-	-
93423	33305	B	Antivirogram	1485	Clinical	1149-30407		21.1	97.2	53.6	95.9	45.4	45.0	1.6	NA	.	.	.	-	-	-	-	-	-	I	-	-	-	-	-	-	-	-	-	KR	-	-	-	I	-	-	-	-	-	-	-	-	F	-
93433	33310	B	Antivirogram	1485	Clinical	1791-30528		12.1	3.9	31.1	57.6	4.7	9.1	0.5	NA	.	.	.	-	-	-	-	-	-	F	-	-	-	-	-	-	-	-	-	-	-	-	-	-	-	-	-	-	-	-	-	-	-	-
93439	33313	B	Antivirogram	1485	Clinical	1794-30714		6.0	138.7	79.1	95.9	45.4	45.0	6.3	NA	.	.	.	-	-	-	-	-	-	F	-	-	M	-	-	-	-	-	I	R	-	-	-	-	-	-	-	-	-	-	-	-	-	-
93445	33316	B	Antivirogram	1485	Clinical	1466-30606		54.3	110.0	73.0	103.6	45.7	44.1	1.0	NA	.	.	.	-	-	-	-	-	-	IV	-	-	-	-	-	-	-	-	-	-	-	-	-	-	-	-	-	-	-	-	-	-	-	Q
93447	33316	B	Antivirogram	1485	Clinical	1466-31229		11.0	69.9	83.1	89.1	50.2	4.0	7.3	NA	-	-	-	-	-	-	-	-	-	I	-	-	-	-	-	-	-	-	-	-	-	-	-	-	-	-	-	-	-	-	-	-	-	Q
93463	33324	B	Antivirogram	1485	Clinical	1758-30710		24.1	4.1	26.7	87.4	10.8	6.8	20.0	NA	.	.	.	-	-	-	-	-	-	IV	-	-	-	-	IV	-	-	-	I	R	-	-	-	-	-	-	-	-	-	-	-	-	-	-
93465	33325	B	Antivirogram	1485	Clinical	1759-30716		2.2	4.6	3.3	3.3	8.0	10.9	2.4	NA	.	.	.	-	-	-	-	-	-	LI	-	-	-	-	-	-	-	-	-	-	-	-	-	-	-	-	-	-	-	-	-	-	-	-
93487	33336	B	Antivirogram	1485	Clinical	1490-30327		36.8	124.5	175.4	90.0	46.1	40.1	1.8	NA	.	.	.	-	-	-	-	-	-	I	VI	-	IV	KR	V	-	-	-	-	I	-	-	-	-	-	-	-	-	-	-	-	-	-	-
93495	33340	B	Antivirogram	1485	Clinical	1847-30429		1.8	2.0	1.4	2.3	4.5	2.2	2.3	NA	.	.	.	-	-	-	-	-	-	LI	-	-	-	-	-	-	-	-	-	-	-	-	-	-	-	-	-	-	-	-	-	-	-	-
93513	33349	B	Antivirogram	1485	Clinical	1499-30506		26.9	47.5	79.1	58.0	45.4	45.0	4.6	NA	.	.	.	-	-	-	-	-	-	I	-	-	-	-	-	-	-	-	I	-	-	-	-	-	-	-	-	-	-	-	-	-	-	-
93535	33360	B	Antivirogram	1485	Clinical	1917-30519		18.2	119.9	93.2	82.9	37.8	11.9	2.4	NA	.	.	.	-	-	-	-	-	-	I	-	-	-	-	-	-	-	-	-	R	-	-	-	I	-	-	-	-	-	-	-	-	F	-
93551	33368	B	Antivirogram	1485	Clinical	2040-30603		30.2	99.9	53.9	72.9	37.8	37.7	5.7	NA	.	.	.	-	-	-	-	-	-	F	VI	-	V	KR	-	-	-	H	-	I	-	-	-	-	-	-	-	-	-	-	-	-	LI	-
93569	33377	B	Antivirogram	1485	Clinical	2178-30709		1.9	10.8	16.3	34.1	31.7	37.7	0.5	NA	.	.	.	-	-	-	-	-	-	V	-	-	-	-	V	-	-	-	-	MR	-	-	-	-	-	-	-	-	-	-	-	-	-	-
93577	33381	B	Antivirogram	1485	Clinical	1161-30529		36.2	124.5	25.5	101.3	54.8	23.9	9.2	NA	.	.	.	-	-	-	-	-	-	V	-	-	-	-	-	-	-	-	-	R	-	-	LI	-	-	-	-	-	-	-	-	I	-	-
93583	33384	B	Antivirogram	1485	Clinical	1163-30306		63.1	7.0	7.9	33.7	5.5	10.4	1.2	NA	.	.	.	-	-	-	-	-	-	I	-	P	V	R	-	E	-	-	-	R	-	-	-	-	-	-	-	-	-	-	-	-	-	-
93603	33394	B	Antivirogram	1485	Clinical	1170-30305		1.6	138.7	39.9	95.9	45.4	45.0	1.7	NA	.	.	.	-	-	-	-	-	-	I	-	-	-	-	-	-	-	-	-	R	-	-	I	-	-	-	-	-	-	-	-	-	-	-
93615	33400	B	Antivirogram	1485	Clinical	1180-30611		2.6	8.9	1.5	2.4	3.1	0.6	0.5	NA	.	.	.	-	-	-	-	-	-	V	-	-	-	-	V	-	-	-	-	R	-	-	-	-	-	-	-	-	-	-	-	I	-	-
93629	33407	B	Antivirogram	1485	Clinical	1197-30303		4.8	18.8	NA	51.3	35.1	10.5	1.2	NA	.	.	.	-	-	-	-	-	-	F	-	-	-	-	-	-	-	-	I	R	-	-	-	-	-	-	-	-	-	-	-	-	I	-
93631	33408	B	Antivirogram	1485	Clinical	1195-30303		NA	124.5	4.2	51.6	22.5	10.3	1.1	NA	.	.	.	-	-	-	-	-	-	Y	-	-	-	-	-	-	-	-	-	-	-	-	-	-	-	-	-	-	-	-	-	I	F	-
93643	33414	B	Antivirogram	1485	Clinical	1196-30306		73.2	93.8	81.1	123.8	54.8	64.8	1.1	NA	.	.	.	-	-	-	-	-	-	F	I	-	V	-	-	-	-	H	-	I	-	-	-	-	-	-	-	-	-	-	-	-	-	-
93645	33414	B	Antivirogram	1485	Clinical	1196-30912		30.2	108.9	83.1	80.3	50.2	51.7	24.7	NA	-	-	-	-	-	-	-	-	-	I	I	-	V	-	-	-	-	H	-	I	-	-	-	-	-	-	-	-	-	-	-	-	V	-
93653	33418	CRF05_DF	Antivirogram	1485	Clinical	1638-30311		1.4	1.7	2.1	1.2	1.8	0.4	1.8	NA	.	.	.	-	-	-	-	-	-	I	-	-	-	-	-	-	-	-	-	-	-	-	-	LI	-	-	-	-	-	-	-	VI	LF	-
93655	33419	B	Antivirogram	1485	Clinical	1633-30313		6.7	124.5	76.3	94.6	55.1	45.9	8.6	NA	.	.	.	-	-	-	-	-	-	I	-	-	-	-	-	-	-	-	-	-	-	-	-	-	-	-	-	-	-	-	-	-	LF	-
93665	33424	B	Antivirogram	1485	Clinical	1687-30415		6.4	36.6	17.2	35.1	41.3	28.4	1.3	NA	.	.	.	-	-	-	-	-	-	I	-	-	-	-	-	-	-	-	-	-	-	-	-	-	-	-	-	-	-	-	-	-	-	-
93669	33426	B	Antivirogram	1485	Clinical	1188-30421		3.0	1.7	9.3	41.9	22.3	0.2	0.9	NA	.	.	.	-	-	-	-	-	-	I	-	-	V	-	V	-	-	-	-	-	-	-	-	-	-	-	-	-	-	-	-	-	-	-
93673	33428	B	Antivirogram	1485	Clinical	1690-30501		49.3	38.3	16.7	82.9	16.9	4.3	1.9	NA	.	.	.	-	-	-	-	-	-	F	-	-	V	-	-	-	-	-	-	-	-	-	-	-	-	-	-	-	-	-	-	I	F	Q
[truncated: 2,505 more rows]
[truncated: 66 more columns]

## Sheet: PI-Test-set-only
SeqID	PtID	Subtype	Method	RefID	Type	IsolateName	SeqType	FPV	ATV	IDV	LPV	NFV	SQV	TPV	DRV	P1	P2	P3	P4	P5	P6	P7	P8	P9	P10	P11	P12	P13	P14	P15	P16	P17	P18	P19	P20	P21	P22	P23	P24	P25	P26	P27	P28	P29	P30	P31	P32	P33	P34
614452	297595	B	PhenoSense	3033	Clinical	1_-60		81.0	158.0	89.0	158.0	55.0	94.0	5.5	15.0	-	-	-	-	-	-	-	-	-	F	I	-	V	-	V	A	-	-	-	I	-	-	-	-	-	-	-	-	-	-	-	-	-	-
614456	297596	B	PhenoSense	3033	Clinical	2_-43		0.7	1.5	1.1	1.0	3.7	1.4	1.7	0.8	-	-	-	-	-	-	-	-	-	-	-	-	IV	-	-	-	-	-	-	-	-	-	-	-	-	-	-	-	-	DN	-	-	-	-
614454	297596	B	PhenoSense	3033	Clinical	2_433		1.1	2.6	1.9	1.6	10.0	2.9	1.8	1.0	-	-	-	-	-	-	-	-	-	-	-	-	IV	-	-	-	-	-	-	-	-	-	-	-	-	-	-	-	-	DN	-	-	-	-
614458	297597	B	PhenoSense	3033	Clinical	3_-77		3.5	9.8	13.0	32.0	10.0	3.1	2.1	1.6	-	-	-	-	-	-	-	-	-	I	-	-	IV	-	-	-	-	-	-	-	-	-	-	-	-	-	-	-	-	-	-	-	F	Q
614462	297598	B	PhenoSense	3033	Clinical	4_-44		0.8	1.4	1.0	1.0	1.5	0.8	1.5	0.7	-	-	-	-	-	-	-	-	-	-	-	-	-	-	-	-	-	-	-	-	-	-	-	-	-	-	-	-	-	-	-	-	-	-
614460	297598	B	PhenoSense	3033	Clinical	4_679		0.7	1.1	0.9	1.0	1.0	0.9	0.9	0.7	-	-	-	-	-	-	-	-	-	-	-	-	-	-	-	-	-	-	-	-	-	-	-	-	-	-	-	-	-	-	-	-	-	-
614464	297599	B	PhenoSense	3033	Clinical	5_-83		21.0	119.0	47.0	33.0	82.0	59.0	2.2	9.6	-	-	-	-	-	-	-	-	-	I	-	-	-	-	IV	-	-	-	-	R	-	-	-	-	-	-	-	-	-	-	-	I	I	-
614470	297600	B	PhenoSense	3033	Clinical	6_-49		0.9	1.1	1.4	0.7	1.1	1.1	0.8	0.8	-	-	-	-	-	-	-	-	-	-	-	-	-	-	-	-	-	-	-	-	-	-	-	-	-	-	-	-	-	-	-	-	-	-
614466	297600	B	PhenoSense	3033	Clinical	6_112		1.4	1.3	1.2	1.2	1.4	1.2	1.3	1.2	-	-	-	-	-	-	-	-	-	-	-	-	-	-	-	-	-	-	-	-	-	-	-	-	-	-	-	-	-	-	-	-	-	-
614468	297600	B	PhenoSense	3033	Clinical	6_147		1.1	1.1	0.9	0.7	1.6	1.0	0.8	0.9	-	-	-	-	-	-	-	-	-	-	-	-	-	-	-	-	-	-	-	-	-	-	-	-	-	-	-	-	-	-	-	-	-	-
614472	297601	B	PhenoSense	3033	Clinical	7_-50		4.8	21.0	16.0	41.0	33.0	30.0	1.8	1.5	-	-	-	-	-	-	-	-	-	I	-	-	V	-	-	E	-	-	-	R	-	-	-	-	-	-	-	-	-	-	-	-	-	-
614474	297602	B	PhenoSense	3033	Clinical	8_-40		1.1	1.0	1.1	1.2	1.6	1.2	1.0	1.1	-	-	-	-	-	-	-	-	-	-	-	I	-	-	-	-	-	-	-	-	-	-	-	-	-	-	-	-	-	-	-	-	-	-
614478	297603	B	PhenoSense	3033	Clinical	9_-71		158.5	74.0	37.0	180.5	41.0	12.0	2.6	603.7	-	-	-	-	-	-	-	-	-	I	I	-	V	-	-	-	-	H	-	-	-	-	-	-	-	-	-	-	-	-	-	I	F	-
614476	297603	B	PhenoSense	3033	Clinical	9_350		36.0	86.0	68.0	61.0	25.0	80.2	9.1	11.0	-	-	-	-	-	-	-	-	-	I	I	-	V	-	-	-	-	H	-	-	-	-	-	-	-	-	-	-	-	-	-	-	F	-
614480	297604	B	PhenoSense	3033	Clinical	10_-85		25.0	22.0	9.4	28.0	19.0	81.4	1.3	12.0	-	-	-	-	-	-	-	-	-	I	L	-	V	KR	-	E	-	-	-	V	-	-	-	-	-	-	-	-	-	-	-	-	-	-
614484	297605	B	PhenoSense	3033	Clinical	11_-81		157.4	2.6	5.7	112.0	2.1	3.4	5.7	252.0	-	-	-	-	-	-	-	-	-	I	-	-	V	R	V	-	-	-	-	-	-	-	-	-	-	-	-	-	-	-	-	-	F	X
614482	297605	B	PhenoSense	3033	Clinical	11_84		200.8	3.3	10.0	129.4	3.2	4.4	19.0	315.4	-	-	-	-	-	-	-	-	-	I	-	-	V	R	V	-	-	-	-	-	-	-	-	-	-	-	-	-	-	-	-	-	F	T
614488	297606	B	PhenoSense	3033	Clinical	12_-77		27.0	20.0	3.8	14.0	7.0	106.9	0.7	9.0	-	-	-	-	-	-	-	-	-	I	-	-	-	-	-	-	-	-	-	-	-	-	-	-	-	-	-	-	-	-	-	-	F	-
614486	297606	B	PhenoSense	3033	Clinical	12_742		7.1	7.6	4.2	11.0	7.1	13.0	1.3	2.8	-	-	-	-	-	-	-	-	-	I	-	-	-	-	-	-	-	-	-	-	-	-	-	-	-	-	-	-	-	-	-	-	LF	-
614490	297607	B	PhenoSense	3033	Clinical	13_-57		0.8	1.8	1.5	1.7	1.7	1.4	2.0	1.1	-	-	-	-	-	-	-	-	-	-	-	-	-	-	V	-	-	-	-	-	-	-	-	-	-	-	-	-	-	-	-	-	-	-
614494	297608	B	PhenoSense	3033	Clinical	14_-58		5.2	2.2	4.7	3.2	5.4	5.2	2.6	2.0	-	-	-	-	-	-	-	-	-	I	-	-	V	-	-	-	-	-	-	-	-	-	-	-	-	-	-	-	-	-	-	-	F	-
614492	297608	B	PhenoSense	3033	Clinical	14_97		3.2	2.0	4.5	2.6	6.3	5.0	2.1	1.6	-	-	-	-	-	-	-	-	-	I	-	-	V	-	-	-	-	-	-	-	-	-	-	-	-	-	-	-	-	-	-	-	F	-
614498	297609	B	PhenoSense	3033	Clinical	15_-89		89.0	4.5	7.8	56.0	3.6	8.7	1.9	113.0	-	-	-	-	-	-	-	-	-	F	VI	-	V	-	V	-	-	-	-	R	-	-	-	-	-	-	-	-	-	-	-	-	F	Q
614496	297609	B	PhenoSense	3033	Clinical	15_106		123.0	5.9	16.0	153.0	8.0	14.0	3.5	143.0	-	-	-	-	-	-	-	-	-	F	VI	-	V	-	V	-	-	-	-	R	-	-	-	-	-	-	-	-	-	-	-	-	F	Q
614500	297610	B	PhenoSense	3033	Clinical	16_-84		147.8	92.0	14.0	166.9	12.0	25.0	7.6	497.6	-	-	-	-	-	-	-	-	-	I	I	-	V	-	-	-	-	-	-	-	-	-	-	-	-	-	-	-	-	-	-	I	F	-
614502	297611	B	PhenoSense	3033	Clinical	17_-50		1.7	7.7	5.8	2.6	9.3	5.3	0.9	0.9	-	-	-	-	-	-	-	-	-	-	-	-	-	-	V	-	-	-	I	T	-	-	-	-	-	-	-	-	-	-	-	-	-	-
614504	297612	B	PhenoSense	3033	Clinical	18_-69		1.7	1.1	1.8	1.3	4.0	1.1	1.2	0.8	-	-	-	-	-	-	-	-	-	-	-	-	-	-	-	-	-	-	-	-	-	-	-	-	-	-	-	-	-	-	-	-	-	-
614508	297613	B	PhenoSense	3033	Clinical	19_-49		0.8	0.9	0.6	0.6	1.1	1.0	0.7	0.6	-	-	-	-	-	-	-	-	-	-	-	-	V	-	-	-	-	-	-	-	-	-	-	-	-	-	-	-	-	-	-	-	-	-
614506	297613	B	PhenoSense	3033	Clinical	19_684		0.9	1.1	1.1	1.3	1.4	1.1	1.0	1.0	-	-	-	-	-	-	-	-	-	-	-	-	V	-	-	-	-	-	-	-	-	-	-	-	-	-	-	-	-	-	-	-	-	-
614510	297614	B	PhenoSense	3033	Clinical	20_-68		0.7	1.3	1.1	0.9	2.0	1.2	1.1	0.8	-	-	-	-	-	-	-	-	-	-	-	-	-	-	-	GE	-	-	-	-	-	-	-	-	-	-	-	-	-	-	-	-	-	-
614512	297615	B	PhenoSense	3033	Clinical	21_-56		14.0	129.0	184.0	40.0	44.0	101.2	7.1	5.3	-	-	-	-	-	-	-	-	-	I	I	-	V	-	-	-	-	H	LI	-	-	V	-	-	-	-	-	-	-	-	-	-	I	-
614516	297616	B	PhenoSense	3033	Clinical	22_-69		3.8	9.2	8.5	4.8	19.0	7.2	3.2	2.0	-	-	-	-	-	-	-	-	-	I	-	-	V	KE	-	-	-	-	-	T	-	-	-	-	-	-	-	-	-	-	-	-	LI	-
614514	297616	B	PhenoSense	3033	Clinical	22_197		4.1	10.0	8.1	3.0	31.0	6.6	3.1	1.4	-	-	-	-	-	-	-	-	-	I	-	-	V	-	-	-	-	-	-	T	-	-	-	-	-	-	-	-	-	-	-	-	LI	-
614520	297617	B	PhenoSense	3033	Clinical	23_-68		1.6	1.2	1.0	1.3	2.0	1.0	1.5	1.0	-	-	-	-	-	-	-	-	-	-	-	-	-	-	-	-	-	-	I	-	-	-	-	-	-	-	-	-	-	-	-	-	-	-
614518	297617	B	PhenoSense	3033	Clinical	23_57		1.7	1.4	1.1	0.9	1.6	1.0	1.3	0.9	-	-	-	-	-	-	-	-	-	-	-	-	-	-	-	-	-	-	I	-	-	-	-	-	-	-	-	-	-	-	-	-	-	-
614524	297618	B	PhenoSense	3033	Clinical	24_-63		0.8	0.8	0.8	0.8	0.9	0.9	1.2	0.8	-	-	-	-	-	-	-	-	-	-	-	-	V	-	-	-	-	-	-	KR	-	-	-	-	-	-	-	-	-	-	-	-	-	-
614522	297618	B	PhenoSense	3033	Clinical	24_99		1.2	1.0	1.1	1.3	1.3	1.2	1.3	1.0	-	-	-	-	-	-	-	-	-	-	-	-	IV	-	-	-	-	-	-	KR	-	-	-	-	-	-	-	-	-	-	-	-	-	-
614526	297619	B	PhenoSense	3033	Clinical	25_-30		17.0	1.8	2.6	9.7	1.6	0.7	1.6	9.6	-	-	-	-	-	-	-	-	-	LF	-	S	-	-	-	-	-	-	Q	-	-	-	-	-	-	-	-	-	-	-	-	I	F	-
614528	297620	B	PhenoSense	3033	Clinical	26_-63		2.5	10.0	11.0	36.0	15.0	7.2	1.0	1.0	-	-	-	TA	-	-	-	-	-	F	-	-	M	-	-	-	-	-	-	-	-	-	-	-	-	-	-	-	-	-	-	-	-	-
614532	297621	B	PhenoSense	3033	Clinical	27_-69		152.2	224.0	18.0	117.0	74.0	16.0	15.0	495.6	-	-	-	-	-	-	-	-	-	I	I	-	-	-	-	A	-	-	-	KR	-	-	-	-	-	-	-	-	-	-	-	I	F	Q
614530	297621	B	PhenoSense	3033	Clinical	27_84		120.0	117.0	13.0	71.0	24.0	17.0	12.0	336.0	-	-	-	-	-	-	-	-	-	I	I	-	-	-	-	A	-	-	LP	KR	-	-	-	-	-	-	-	-	-	-	-	I	F	Q
614534	297622	B	PhenoSense	3033	Clinical	28_-57		1.2	1.4	1.1	0.9	1.3	1.0	1.1	0.7	-	-	-	-	-	-	-	-	-	-	-	-	-	-	-	-	-	-	-	-	-	-	-	-	-	-	-	-	-	-	-	-	-	-
614536	297623	B	PhenoSense	3033	Clinical	29_-63		0.7	1.0	0.8	0.8	1.2	0.8	1.9	0.8	-	-	-	-	-	-	-	-	-	V	-	-	V	-	-	-	-	-	IMV	-	-	-	-	-	-	-	-	-	-	-	-	-	V	-
614538	297624	B	PhenoSense	3033	Clinical	30_-84		12.0	24.0	18.0	21.0	8.1	3.8	5.0	5.4	-	-	-	-	-	-	-	-	-	V	-	-	IMV	-	-	-	-	-	-	-	-	-	-	-	-	-	-	-	-	-	-	I	-	Q
614540	297625	B	PhenoSense	3033	Clinical	31_-54		8.3	52.0	10.0	7.8	35.0	28.0	1.3	1.8	-	-	-	-	-	-	-	-	-	-	-	-	-	-	V	-	-	-	-	T	-	-	LI	LF	-	-	-	-	-	-	-	-	LF	-
614542	297626	B	PhenoSense	3033	Clinical	32_-83		11.0	31.0	25.0	63.0	30.0	36.0	2.7	2.5	-	-	-	-	-	-	-	-	-	I	-	-	-	-	-	-	-	-	I	-	-	-	-	-	-	-	-	-	-	-	-	-	F	-
614546	297627	B	PhenoSense	3033	Clinical	33_-75		0.5	0.9	1.0	0.7	0.9	0.7	1.1	0.8	-	-	-	-	-	-	-	-	-	-	-	-	-	-	-	-	-	-	IT	-	-	-	-	-	-	-	-	-	-	-	-	-	-	-
614544	297627	B	PhenoSense	3033	Clinical	33_393		0.8	0.9	0.9	0.8	1.4	0.8	0.9	0.7	-	-	-	-	-	-	-	-	-	-	-	-	-	-	-	-	-	-	I	-	-	-	-	-	-	-	-	-	-	-	-	-	-	-
614548	297628	B	PhenoSense	3033	Clinical	34_-105		3.5	49.0	4.8	2.1	6.0	2.5	1.0	0.8	-	-	-	-	-	-	-	-	-	I	I	-	IV	-	-	-	-	-	-	I	-	-	-	-	-	-	-	-	-	-	-	-	V	-
614550	297629	B	PhenoSense	3033	Clinical	35_-63		1.0	1.3	1.6	1.1	1.9	1.0	0.9	0.9	-	-	-	-	-	-	-	-	-	-	-	-	-	-	-	-	-	-	-	-	-	-	-	-	-	-	-	-	-	-	-	-	-	-
614552	297630	B	PhenoSense	3033	Clinical	36_-51		7.1	29.0	20.0	144.0	54.0	27.0	5.2	2.4	-	-	-	-	-	-	-	-	-	I	-	-	-	-	V	-	-	-	-	I	-	-	-	-	-	-	-	-	-	-	-	-	-	-
614554	297631	B	PhenoSense	3033	Clinical	37_-54		25.0	89.0	64.0	59.0	84.9	82.3	26.5	11.0	-	-	-	-	-	-	-	-	-	-	VI	-	V	-	-	-	-	-	LV	IV	-	-	-	-	-	-	-	-	-	-	-	-	-	-
614558	297632	B	PhenoSense	3033	Clinical	38_434		11.0	9.6	12.0	19.0	9.2	2.9	18.0	2.7	-	-	IV	-	-	-	-	-	-	V	-	-	IV	-	-	-	-	-	-	-	-	-	LI	-	-	-	-	-	-	-	-	-	F	ED
614556	297632	B	PhenoSense	3033	Clinical	38_681		0.9	1.2	1.3	1.0	1.5	1.3	1.0	1.0	-	-	-	-	-	-	-	-	-	-	-	-	-	-	-	-	-	-	-	-	-	-	-	-	-	-	-	-	-	-	-	-	-	-
614560	297633	B	PhenoSense	3033	Clinical	39_-77		5.3	43.0	31.0	16.0	28.0	91.5	3.6	2.1	-	-	-	-	-	-	-	-	-	F	-	-	V	-	-	-	-	-	-	-	-	-	-	-	-	-	-	-	-	-	-	-	I	-
614562	297634	B	PhenoSense	3033	Clinical	40_-61		164.9	39.0	21.0	146.0	27.0	21.0	2.8	82.0	-	-	-	-	-	-	-	-	-	I	L	S	V	KR	-	-	-	QH	-	-	-	-	-	-	-	-	-	-	-	-	-	I	F	Q
614564	297635	B	PhenoSense	3033	Clinical	41_-49		0.4	0.4	0.4	0.4	0.6	0.7	0.5	0.4	-	-	-	-	-	-	-	-	-	-	-	N	-	-	-	-	-	-	LI	-	-	-	-	-	-	-	-	-	-	-	-	-	-	-
614566	297636	B	PhenoSense	3033	Clinical	42_-75		2.8	3.5	11.0	13.0	14.0	3.9	1.8	1.3	-	-	-	-	-	-	-	-	-	I	-	-	-	-	-	-	-	-	LI	M	-	-	-	-	-	-	-	-	-	-	-	-	-	-
614568	297637	B	PhenoSense	3033	Clinical	43_-60		133.0	31.0	66.0	147.8	26.0	3.7	11.0	43.0	-	-	-	-	-	-	-	-	-	LV	-	-	V	-	-	-	-	-	-	-	-	-	-	-	-	-	-	-	-	-	-	I	F	EQ
614570	297638	B	PhenoSense	3033	Clinical	44_-43		0.6	1.8	2.1	1.1	21.0	1.8	0.6	0.5	-	-	-	-	-	-	-	-	-	-	-	-	-	-	V	-	-	-	-	KM	-	-	-	-	-	-	-	-	-	N	-	-	-	-
614572	297639	B	PhenoSense	3033	Clinical	45_-84		6.8	249.3	3.9	6.6	8.9	1.6	15.0	1.8	-	-	-	-	-	-	-	-	-	I	-	-	V	-	-	-	-	-	-	-	-	V	-	-	-	-	-	-	-	-	-	I	I	-
614574	297640	B	PhenoSense	3033	Clinical	46_-78		186.1	52.0	14.0	63.0	33.0	36.0	14.0	135.0	-	-	-	-	-	-	-	-	-	V	I	TP	V	T	V	-	-	-	Q	V	-	-	-	-	-	-	-	-	-	-	-	I	F	-
614576	297641	B	PhenoSense	3033	Clinical	47_-62		44.0	7.3	20.0	134.1	8.2	5.9	6.6	12.0	-	-	-	-	-	-	-	-	-	F	-	-	-	-	-	A	-	-	T	-	-	-	-	-	-	-	-	-	-	-	-	-	F	Q
614580	297642	B	PhenoSense	3033	Clinical	48_-58		195.3	8.8	15.0	173.2	14.0	11.0	0.8	310.2	-	-	-	-	-	-	-	-	-	F	-	-	V	-	-	A	-	-	-	-	-	-	-	-	-	-	-	-	-	-	-	I	F	-
614578	297642	B	PhenoSense	3033	Clinical	48_216		145.3	11.0	25.0	198.2	14.0	13.0	0.8	681.0	-	-	-	-	-	-	-	-	-	F	-	-	V	-	-	A	-	-	-	-	-	-	-	-	-	-	-	-	-	-	-	I	F	-
614582	297643	B	PhenoSense	3033	Clinical	49_-61		39.0	83.0	44.0	144.0	134.5	93.1	17.0	21.0	-	-	-	-	-	-	-	-	-	FI	L	P	V	-	V	-	-	-	S	R	-	-	-	-	-	-	-	-	-	-	-	-	F	-
614584	297644	B	PhenoSense	3033	Clinical	50_-54		40.0	82.0	14.0	43.0	141.5	105.5	3.6	8.4	-	-	-	-	-	-	QR	-	-	I	L	TAS	V	KR	V	-	-	-	-	T	-	-	-	-	-	-	-	-	-	N	-	-	F	-
614588	297645	B	PhenoSense	3033	Clinical	51_-67		0.9	1.2	0.8	1.1	1.2	0.8	0.7	0.7	-	-	-	-	-	-	-	-	-	-	-	-	-	KR	IV	-	-	-	-	-	-	-	-	-	-	-	-	-	-	-	-	-	-	-
614586	297645	B	PhenoSense	3033	Clinical	51_113		0.4	0.6	0.8	0.6	0.9	0.5	0.8	0.6	-	-	-	-	-	-	-	-	-	-	-	-	-	R	IV	-	-	-	-	-	-	-	-	-	-	-	-	-	-	-	-	-	-	-
614590	297646	B	PhenoSense	3033	Clinical	52_-56		17.0	59.0	182.0	32.0	55.0	102.8	1.1	11.0	-	-	-	-	-	-	-	-	-	F	-	-	-	-	-	-	-	-	-	I	-	-	-	F	-	-	-	-	-	-	-	-	-	-
614594	297647	B	PhenoSense	3033	Clinical	53_-63		2.4	96.0	72.0	49.0	52.0	66.0	21.0	1.1	-	-	-	-	-	-	-	-	-	-	-	-	-	-	-	-	-	-	-	R	-	-	-	-	-	-	-	-	-	-	-	-	I	-
614592	297647	B	PhenoSense	3033	Clinical	53_367		0.7	0.7	1.4	1.2	1.9	0.6	0.4	0.3	-	-	-	-	-	-	-	-	-	LF	-	-	-	-	IV	-	-	-	-	KR	-	-	-	-	-	-	-	-	-	-	-	-	-	-
614596	297648	B	PhenoSense	3033	Clinical	54_-76		0.2	16.0	4.0	2.6	9.4	1.0	0.9	0.3	-	-	-	-	-	-	-	-	-	IV	-	-	-	-	-	-	-	-	-	-	-	-	-	-	-	-	-	-	-	-	-	-	-	-
614600	297649	B	PhenoSense	3033	Clinical	55_-40		0.7	0.9	0.8	0.6	1.0	0.9	1.0	0.8	-	-	-	-	-	-	-	-	-	-	-	-	-	-	-	-	-	-	T	-	-	-	-	-	-	-	-	-	-	-	-	-	-	-
614598	297649	B	PhenoSense	3033	Clinical	55_104		0.8	0.8	0.7	0.9	1.0	1.3	1.0	1.1	-	-	-	-	-	-	-	-	-	-	-	-	-	-	-	-	-	-	T	-	-	-	-	-	-	-	-	-	-	-	-	-	-	-
614602	297650	B	PhenoSense	3033	Clinical	56_-56		0.5	0.6	0.5	0.5	0.7	0.6	0.4	0.3	-	-	-	-	-	-	-	-	-	-	-	A	-	-	-	-	-	-	-	-	-	-	-	-	-	-	-	-	-	-	-	-	-	-
614606	297651	B	PhenoSense	3033	Clinical	57_-57		16.0	68.0	32.0	71.0	55.0	74.0	15.0	3.3	-	-	-	-	-	-	-	-	-	I	-	-	V	-	-	A	-	-	-	R	-	-	I	-	-	-	-	-	-	-	-	-	I	-
614604	297651	B	PhenoSense	3033	Clinical	57_83		11.0	52.0	20.0	71.0	57.0	68.0	17.0	2.5	-	-	-	-	-	-	-	-	-	I	-	-	V	-	-	A	-	-	-	R	-	-	I	-	-	-	-	-	-	-	-	-	I	-
614608	297652	B	PhenoSense	3033	Clinical	58_-63		97.0	10.0	15.0	69.0	19.0	16.0	0.9	26.0	-	-	-	-	-	-	-	-	-	R	-	-	M	-	V	-	-	-	Q	V	-	-	I	-	-	-	-	-	-	-	-	-	-	-
614610	297653	B	PhenoSense	3033	Clinical	59_288		1.3	1.0	1.0	1.1	1.3	1.6	1.6	1.2	-	-	-	-	-	-	-	-	-	-	-	-	-	KR	-	-	-	-	T	KM	-	-	-	-	-	-	-	-	-	-	-	-	-	-
614612	297654	B	PhenoSense	3033	Clinical	60_-39		0.9	1.8	1.3	1.1	2.1	1.1	1.8	1.1	-	-	-	-	-	-	-	-	-	-	-	-	IV	-	IV	-	-	-	-	-	-	-	-	-	-	-	-	-	-	-	-	-	-	-
614614	297655	B	PhenoSense	3033	Clinical	61_-51		0.6	0.8	0.7	0.7	1.2	0.7	0.7	0.5	-	-	-	-	-	-	-	-	-	-	-	-	-	-	V	-	-	-	-	-	-	-	-	-	-	-	-	-	-	-	-	-	-	-
614616	297656	B	PhenoSense	3033	Clinical	62_-63		14.0	59.0	25.0	33.0	27.0	113.0	5.5	5.4	-	-	-	-	-	-	-	-	-	F	-	-	-	-	-	-	D	-	I	R	-	-	-	-	-	-	-	-	-	-	-	-	LI	-
614620	297657	B	PhenoSense	3033	Clinical	63_-76		1.4	5.5	3.8	3.1	8.2	6.4	0.8	0.7	-	-	-	-	-	-	-	-	-	I	-	-	-	-	-	-	-	-	-	R	-	-	-	-	-	-	-	-	-	-	-	-	-	-
614618	297657	B	PhenoSense	3033	Clinical	63_-47		1.5	5.2	4.4	3.0	5.5	7.0	0.9	1.0	-	-	-	-	-	-	-	-	-	I	-	-	-	-	-	-	-	-	-	R	-	-	-	-	-	-	-	-	-	-	-	-	-	-
614624	297658	CRF02_AG	PhenoSense	3033	Clinical	64_-57		1.0	1.1	0.9	1.7	1.1	1.2	1.4	1.6	-	-	-	-	-	-	-	-	-	V	-	K	V	-	-	N	-	-	-	T	-	-	-	-	-	-	-	-	-	-	-	-	-	-
614622	297658	CRF02_AG	PhenoSense	3033	Clinical	64_218		1.0	0.6	0.6	1.2	0.8	0.8	1.0	0.8	-	-	-	-	-	-	-	-	-	V	-	K	V	-	-	DN	-	-	-	IT	-	-	-	-	-	-	-	-	-	-	-	-	-	-
614626	297659	B	PhenoSense	3033	Clinical	65_-59		0.6	0.9	0.7	0.7	0.8	0.9	0.8	0.6	-	-	-	-	-	-	-	-	-	LV	-	-	-	-	-	-	-	-	-	-	-	-	-	-	-	-	-	-	-	-	-	-	-	-
614628	297660	B	PhenoSense	3033	Clinical	66_-77		30.0	27.0	45.0	130.9	17.0	14.0	1.5	6.8	-	-	-	-	-	-	-	-	-	F	I	-	V	-	-	-	-	-	-	-	-	-	-	-	-	-	-	-	-	-	-	-	F	-
614630	297661	B	PhenoSense	3033	Clinical	67_-40		3.7	14.0	35.0	19.0	13.0	7.4	0.6	0.6	-	-	-	-	-	-	-	-	-	I	-	-	-	-	-	-	-	-	-	-	-	-	-	I	-	-	-	-	-	-	-	-	-	-
614632	297662	B	PhenoSense	3033	Clinical	68_-84		169.4	6.5	9.7	174.8	3.0	11.0	11.0	264.0	-	-	-	-	-	-	-	-	-	V	-	K	V	-	-	-	-	-	-	T	-	-	-	-	-	-	-	-	-	-	-	I	F	A
614634	297663	B	PhenoSense	3033	Clinical	69_-84		1.1	1.0	1.0	0.9	1.6	0.9	0.7	0.7	-	-	-	-	-	-	-	-	-	-	-	-	-	-	-	-	-	-	-	-	-	-	-	-	-	-	-	-	-	-	-	-	-	-
614636	297664	B	PhenoSense	3033	Clinical	70_-83		7.0	13.0	32.0	62.0	34.0	16.0	14.0	5.1	-	-	-	-	-	-	-	-	-	V	-	-	V	-	-	-	-	-	-	R	-	-	-	-	-	-	-	-	-	-	-	I	-	-
614638	297665	B	PhenoSense	3033	Clinical	71_-68		45.0	46.0	35.0	171.7	39.0	87.0	9.8	55.0	-	-	-	-	-	-	-	-	-	F	-	-	V	-	-	A	-	-	-	-	-	-	-	I	-	-	-	-	-	-	-	-	F	-
614640	297666	B	PhenoSense	3033	Clinical	72_-50		1.9	4.2	9.2	20.0	8.1	2.2	2.3	1.4	-	-	-	-	-	-	-	-	-	I	-	-	-	-	-	-	-	-	-	R	-	-	-	-	-	-	-	-	-	-	-	-	-	-
614642	297667	B	PhenoSense	3033	Clinical	73_-70		8.5	110.0	79.0	35.0	146.0	73.0	31.1	2.8	-	-	-	-	-	-	-	-	-	-	-	-	V	N	-	-	-	-	LI	-	-	-	-	-	-	-	-	-	-	N	-	-	I	-
614644	297668	B	PhenoSense	3033	Clinical	74_-66		2.8	31.0	26.0	20.0	29.0	25.0	1.8	1.2	-	-	-	-	-	-	-	-	-	I	-	-	-	-	-	-	-	-	LI	-	-	-	-	-	-	-	-	-	-	-	-	-	-	-
614646	297669	B	PhenoSense	3033	Clinical	75_-86		0.4	0.8	0.8	0.9	1.0	1.0	1.2	0.6	-	-	-	-	-	-	-	-	-	-	-	-	-	-	-	-	-	-	-	R	-	-	-	-	-	-	-	-	-	-	-	-	-	-
614650	297670	B	PhenoSense	3033	Clinical	76_-33		1.0	1.0	1.1	1.0	1.1	1.0	1.3	0.8	-	-	-	S	-	-	-	-	-	-	-	N	-	-	IV	-	-	-	I	-	-	-	-	-	-	-	-	-	-	-	-	-	-	-
614648	297670	B	PhenoSense	3033	Clinical	76_124		0.7	0.9	0.8	0.7	1.0	0.8	0.9	0.7	-	-	-	S	-	-	-	-	-	-	-	NS	-	-	IV	-	-	-	I	-	-	-	-	-	-	-	-	-	-	-	-	-	-	-
614652	297671	B	PhenoSense	3033	Clinical	77_-57		14.0	109.0	104.0	143.0	109.8	94.7	1.7	1.6	-	-	-	-	-	-	-	-	-	F	-	K	V	-	-	-	-	-	Q	R	-	-	-	-	-	-	-	-	-	N	-	-	LI	-
614656	297672	B	PhenoSense	3033	Clinical	78_-77		0.7	1.1	1.0	0.8	1.2	0.9	1.2	1.2	-	-	-	-	-	-	-	-	-	-	-	-	-	-	-	-	-	-	-	-	-	-	-	-	-	-	-	-	-	-	-	-	-	-
614654	297672	B	PhenoSense	3033	Clinical	78_132		0.4	0.7	0.8	0.6	0.9	0.8	1.1	0.6	-	-	-	-	-	-	-	-	-	-	-	-	-	-	-	-	-	-	-	-	-	-	-	-	-	-	-	-	-	-	-	-	-	-
614658	297673	B	PhenoSense	3033	Clinical	79_-95		15.0	56.0	21.0	24.0	28.0	11.0	1.5	6.6	-	-	-	-	-	-	-	-	-	I	-	-	V	-	-	-	-	-	LI	R	-	-	-	-	-	-	-	-	-	-	-	-	F	-
614660	297674	B	PhenoSense	3033	Clinical	80_-54		0.9	1.1	1.2	1.5	1.7	0.7	1.0	0.7	-	-	-	-	-	-	-	-	-	-	-	-	-	-	-	-	-	-	I	-	-	-	-	-	-	-	-	-	-	-	-	-	-	-
614662	297675	B	PhenoSense	3033	Clinical	81_-73		1.2	1.0	1.0	1.1	0.9	1.0	1.3	1.2	-	-	-	-	-	-	-	-	-	I	-	-	V	-	-	E	-	-	-	R	-	-	-	-	-	-	-	-	-	-	-	-	-	-
614666	297676	B	PhenoSense	3033	Clinical	82_-64		178.4	127.0	155.0	191.1	100.0	16.0	32.0	430.0	-	-	-	-	-	-	-	-	-	I	VI	-	A	KR	-	-	-	H	-	V	-	-	-	-	-	-	-	-	-	-	-	I	-	-
614664	297676	B	PhenoSense	3033	Clinical	82_176		165.7	62.0	95.0	158.2	36.0	8.3	14.0	415.0	-	-	-	-	-	-	-	-	-	I	I	-	A	R	-	-	-	H	-	V	-	-	-	-	-	-	-	-	-	-	-	I	-	-
614668	297677	B	PhenoSense	3033	Clinical	83_-50		1.9	1.2	2.2	1.2	3.0	1.7	1.6	1.1	-	-	IV	-	-	-	-	-	-	I	-	-	-	-	-	-	-	-	-	-	-	-	-	-	-	-	-	-	-	-	-	-	-	-
614670	297678	B	PhenoSense	3033	Clinical	84_-90		31.0	2.2	5.6	101.0	6.0	4.3	0.3	24.0	-	-	-	-	-	-	-	-	-	F	-	-	-	-	-	-	-	-	-	-	-	-	-	LI	-	-	-	-	-	-	-	-	F	-
614674	297679	B	PhenoSense	3033	Clinical	85_-47		0.6	0.9	0.7	0.5	1.5	0.7	0.7	0.5	-	-	-	-	-	-	-	-	-	LI	-	-	IV	-	-	-	-	-	-	-	-	-	-	-	-	-	-	-	-	-	-	-	-	-
614672	297679	B	PhenoSense	3033	Clinical	85_680		0.8	0.8	1.0	0.7	1.6	0.6	0.8	0.5	-	-	-	-	-	-	-	-	-	LI	-	-	IV	-	-	-	-	-	-	-	-	-	-	-	-	-	-	-	-	-	-	-	-	-
614676	297680	B	PhenoSense	3033	Clinical	86_-21		1.6	12.0	11.0	34.0	11.0	3.4	0.8	0.7	-	-	-	-	-	-	-	-	-	I	-	-	-	-	-	-	-	-	-	R	-	-	-	I	-	-	-	-	-	-	-	-	-	-
614678	297681	B	PhenoSense	3033	Clinical	87_-58		121.8	288.2	37.0	145.6	136.0	79.0	8.7	256.0	-	-	-	-	-	-	-	-	-	I	L	K	V	-	IV	Q	-	-	LP	MT	-	-	-	-	-	-	-	-	-	-	-	-	F	-
614682	297682	B	PhenoSense	3033	Clinical	88_-43		0.4	1.6	1.4	0.7	2.2	1.1	0.6	0.4	-	-	-	-	-	-	-	-	-	LIV	-	-	IV	-	-	-	-	QH	I	-	-	-	-	-	-	-	-	-	-	-	-	-	-	-
614680	297682	B	PhenoSense	3033	Clinical	88_353		0.2	1.5	1.1	0.6	1.8	0.8	0.5	0.4	-	-	-	-	-	-	-	-	-	IV	-	-	IV	-	-	-	-	-	I	-	-	-	-	-	-	-	-	-	-	-	-	-	-	-
614684	297683	B	PhenoSense	3033	Clinical	89_-58		3.4	0.7	9.0	32.0	2.6	0.8	0.6	1.1	-	-	-	-	-	-	-	-	-	I	-	-	-	-	V	-	-	-	-	-	-	-	-	-	-	-	-	-	-	-	-	-	-	-
614686	297684	B	PhenoSense	3033	Clinical	90_-39		1.1	1.1	1.0	0.9	1.1	1.0	1.1	1.1	-	-	-	-	-	-	-	-	-	-	-	-	-	-	V	-	-	-	-	-	-	-	-	-	-	-	-	-	-	-	-	-	-	-
614688	297685	B	PhenoSense	3033	Clinical	91_-46		76.0	4.8	1.7	70.0	4.7	1.6	0.3	120.0	-	-	-	-	-	-	-	-	-	F	-	-	-	-	-	-	-	-	-	-	-	-	-	-	-	-	-	-	-	-	-	I	F	-
614692	297686	B	PhenoSense	3033	Clinical	92_-67		2.2	12.0	11.0	14.0	11.0	4.9	1.8	0.9	-	-	-	-	-	-	-	-	-	V	-	-	-	-	-	-	-	-	-	R	-	-	-	LI	-	-	-	-	-	-	-	-	-	-
614690	297686	B	PhenoSense	3033	Clinical	92_675		0.7	0.7	0.6	0.6	0.6	0.7	0.6	0.5	-	-	-	-	-	-	-	-	-	-	-	-	-	-	-	-	-	-	-	-	-	-	-	-	-	-	-	-	-	-	-	-	-	-
614694	297687	B	PhenoSense	3033	Clinical	93_-49		122.0	82.0	41.0	85.0	33.0	81.7	13.0	30.0	-	-	-	-	-	-	-	-	-	IV	-	-	-	-	-	-	-	-	-	R	-	-	-	-	-	-	-	-	-	-	-	-	F	-
614696	297688	B	PhenoSense	3033	Clinical	94_-49		0.5	0.6	0.8	0.3	1.1	0.3	0.3	0.3	-	-	-	-	-	-	-	-	-	I	-	-	-	-	-	-	-	-	-	-	-	-	-	-	-	-	-	-	-	-	-	-	-	-
614698	297689	B	PhenoSense	3033	Clinical	95_-64		24.0	23.0	232.2	174.8	106.2	13.0	4.4	5.3	-	-	-	-	-	-	-	-	-	I	I	-	V	-	-	-	-	-	-	I	-	-	-	-	-	-	-	-	-	-	-	-	-	-
614700	297690	B	PhenoSense	3033	Clinical	96_-61		6.9	3.1	5.4	4.0	7.2	3.8	2.1	2.6	-	-	-	-	-	-	-	-	-	LF	-	-	IV	-	-	-	-	-	-	-	-	-	-	-	-	-	-	-	-	-	-	-	LF	-
614702	297691	B	PhenoSense	3033	Clinical	97_-75		8.4	45.0	27.0	9.6	35.0	21.0	2.1	4.2	-	-	-	-	-	-	-	-	-	F	-	-	-	-	V	-	E	-	-	T	-	-	-	-	-	-	-	-	-	-	-	-	-	-
614706	297692	B	PhenoSense	3033	Clinical	98_-73		30.0	11.0	3.4	23.0	12.0	2.8	8.4	31.0	-	-	-	-	-	-	-	-	-	-	-	-	V	-	V	-	-	-	-	V	-	-	-	-	-	-	-	-	-	-	-	I	F	-
614704	297692	B	PhenoSense	3033	Clinical	98_158		52.0	23.0	7.8	39.0	15.0	1.9	13.0	40.0	-	-	-	-	-	-	-	-	-	-	-	-	V	-	V	-	-	-	-	V	-	-	-	-	-	-	-	-	-	-	-	I	F	-
614710	297693	B	PhenoSense	3033	Clinical	99_-61		2.3	2.3	3.1	4.6	1.9	1.1	1.4	2.1	-	-	-	-	-	-	-	-	-	LF	-	-	IV	-	-	-	-	-	-	KR	-	AV	-	-	-	-	-	-	-	-	-	-	LI	EQ
614708	297693	B	PhenoSense	3033	Clinical	99_60		3.1	2.9	8.1	19.0	3.2	2.4	2.2	1.6	-	-	-	-	-	-	-	-	-	LF	-	-	IV	-	-	-	-	-	-	KR	-	AV	-	-	-	-	-	-	-	-	-	-	LI	EQ
614712	297694	B	PhenoSense	3033	Clinical	100_-66		43.0	30.0	37.0	145.0	71.0	13.0	11.0	6.7	-	-	-	-	-	-	-	-	-	F	-	-	V	-	V	-	-	-	-	T	-	-	-	-	-	-	-	-	-	-	-	-	F	-
614714	297695	B	PhenoSense	3033	Clinical	101_-86		95.0	343.1	32.0	86.0	145.9	12.0	26.1	53.0	-	-	-	-	-	-	-	-	-	LF	-	P	IV	R	V	GR	-	-	-	T	-	-	-	-	-	-	-	-	-	N	-	I	LF	-
614716	297696	B	PhenoSense	3033	Clinical	102_-54		6.4	17.0	4.3	2.6	7.9	2.5	0.2	2.9	-	-	-	-	-	-	-	-	-	Y	-	-	-	-	V	-	-	-	-	T	-	-	-	-	-	-	-	-	-	-	-	I	-	-
614720	297697	B	PhenoSense	3033	Clinical	103_-53		2.5	3.2	2.7	1.8	2.7	2.8	2.2	1.0	-	-	-	-	-	-	-	-	-	-	-	-	-	-	-	-	-	-	E	T	-	-	-	-	-	-	-	-	-	-	-	-	-	-
614718	297697	B	PhenoSense	3033	Clinical	103_185		2.3	3.0	3.5	3.2	3.3	3.5	2.6	1.3	-	-	-	-	-	-	-	-	-	-	-	-	-	-	-	-	-	-	E	T	-	-	-	-	-	-	-	-	-	-	-	-	-	-
614724	297698	B	PhenoSense	3033	Clinical	104_-49		0.6	1.0	1.1	0.6	1.3	0.8	1.0	0.6	-	-	-	-	-	-	-	-	-	-	-	-	-	-	IV	E	-	-	-	-	-	-	-	-	-	-	-	-	-	-	-	-	-	-
614722	297698	B	PhenoSense	3033	Clinical	104_135		0.6	1.0	0.7	0.7	0.8	0.8	1.0	0.6	-	-	-	-	-	-	-	-	-	-	-	-	-	-	IV	E	-	-	-	-	-	-	-	-	-	-	-	-	-	-	-	-	-	-
614726	297699	B	PhenoSense	3033	Clinical	105_-50		3.2	50.0	22.0	98.0	26.0	19.0	0.9	1.2	-	-	-	P	-	-	-	-	-	V	VI	-	V	-	-	-	-	-	LQ	I	-	-	-	-	-	-	-	-	-	-	-	-	-	-
614728	297700	B	PhenoSense	3033	Clinical	106_-57		46.0	5.4	7.9	17.0	26.0	30.0	0.2	14.0	-	-	-	-	-	-	-	-	-	F	-	-	-	-	-	-	-	-	-	I	-	-	-	-	-	-	-	-	-	-	-	-	-	-
614730	297701	B	PhenoSense	3033	Clinical	107_-57		27.0	2.5	56.0	94.0	9.9	1.3	0.8	9.1	-	-	-	-	-	-	-	-	-	V	-	P	-	R	V	-	-	I	-	T	-	-	-	I	-	-	-	-	-	-	-	-	-	-
614734	297702	B	PhenoSense	3033	Clinical	108_-82		0.8	0.9	0.9	0.9	1.8	1.1	1.0	0.8	-	-	-	-	-	-	-	-	-	-	-	-	-	-	-	-	-	-	-	-	-	-	-	-	-	-	-	-	-	-	-	-	-	-
614732	297702	B	PhenoSense	3033	Clinical	108_351		0.6	1.1	1.0	0.7	1.5	1.1	1.2	1.0	-	-	-	-	-	-	-	-	-	-	-	-	-	-	-	-	-	-	-	-	-	-	-	-	-	-	-	-	-	-	-	-	-	-
614738	297703	B	PhenoSense	3033	Clinical	109_-60		1.9	11.0	15.0	45.0	16.0	9.8	1.8	1.1	-	-	-	TS	-	-	-	-	-	LIV	VI	-	IV	KR	IV	GA	-	-	X	I	-	-	-	LF	-	-	-	-	-	-	-	-	-	EQ
614736	297703	B	PhenoSense	3033	Clinical	109_280		0.8	1.1	1.0	0.8	1.0	1.0	1.1	1.1	-	-	-	-	-	-	-	-	-	-	-	-	-	-	V	GE	-	-	-	-	-	-	-	-	-	-	-	-	-	-	-	-	-	-
614740	297704	B	PhenoSense	3033	Clinical	110_-67		37.0	75.0	18.0	39.0	57.0	115.5	3.4	27.0	-	-	-	-	-	-	-	-	-	F	-	-	-	-	-	-	-	-	I	R	-	-	I	-	-	-	-	-	-	-	-	-	F	-
614742	297705	B	PhenoSense	3033	Clinical	111_-65		35.0	79.0	41.0	66.0	37.0	93.4	2.4	15.0	-	-	-	-	-	-	-	-	-	F	VI	-	-	-	V	A	-	QH	-	I	-	-	-	-	-	-	-	-	-	-	-	-	-	-
614746	297706	B	PhenoSense	3033	Clinical	112_-71		0.3	0.7	0.9	0.4	1.1	0.5	0.5	0.3	-	-	-	-	-	-	-	-	-	LI	-	-	-	-	-	-	-	-	-	-	-	-	-	-	-	-	-	-	-	-	-	-	-	-
614744	297706	B	PhenoSense	3033	Clinical	112_105		0.7	0.8	1.5	0.8	2.1	0.7	0.8	0.6	-	-	-	-	-	-	-	-	-	LI	-	-	-	-	-	-	-	-	-	-	-	-	-	-	-	-	-	-	-	-	-	-	-	-
614750	297707	B	PhenoSense	3033	Clinical	113_-86		2.0	3.1	5.2	5.4	6.5	0.4	0.7	0.7	-	-	-	-	-	-	-	-	-	-	-	-	-	-	-	-	-	-	-	-	-	-	-	-	-	-	-	-	-	-	-	-	-	-
614748	297707	B	PhenoSense	3033	Clinical	113_371		1.7	2.4	4.8	4.6	6.0	0.5	1.0	0.8	-	-	-	-	-	-	-	-	-	-	-	-	-	-	-	-	-	-	-	-	-	-	-	-	-	-	-	-	-	-	-	-	-	-
614754	297708	B	PhenoSense	3033	Clinical	114_-63		0.9	1.1	1.1	0.8	1.4	1.0	1.0	0.6	-	-	-	-	-	-	-	-	-	-	-	-	-	-	-	-	-	-	-	-	-	-	-	-	-	-	-	-	-	-	-	-	-	-
614752	297708	B	PhenoSense	3033	Clinical	114_530		0.7	0.9	1.0	0.7	1.4	0.6	0.7	0.5	-	-	-	-	-	-	-	-	-	-	-	-	-	-	-	-	-	-	-	-	-	-	-	-	-	-	-	-	-	-	-	-	-	-
614756	297709	B	PhenoSense	3033	Clinical	115_-56		13.0	38.0	38.0	34.0	26.0	77.8	5.1	2.9	-	-	-	-	-	-	-	-	-	I	-	-	IV	-	IV	GA	-	QH	-	-	-	-	-	I	-	-	-	-	-	-	-	-	I	-
614760	297710	B	PhenoSense	3033	Clinical	116_-59		2.0	2.1	3.2	1.6	6.9	2.7	3.0	1.3	-	-	-	-	-	-	-	-	-	V	-	-	-	-	IV	-	-	-	-	-	-	-	-	-	-	-	-	-	-	-	-	-	-	-
614758	297710	B	PhenoSense	3033	Clinical	116_448		1.1	1.5	1.3	1.6	1.9	1.1	1.0	0.9	-	-	-	-	-	-	-	-	-	-	-	-	-	-	-	-	-	-	-	-	-	-	-	-	-	-	-	-	-	-	-	-	-	-
614762	297711	B	PhenoSense	3033	Clinical	117_-63		38.0	1.4	29.0	186.3	7.0	1.3	0.6	7.6	-	-	-	-	-	-	-	-	-	F	-	-	V	-	-	GA	-	-	-	-	-	-	-	I	-	-	-	-	-	-	-	-	F	-
614764	297712	B	PhenoSense	3033	Clinical	118_-86		2.1	38.0	24.0	35.0	31.0	19.0	27.9	1.1	-	-	-	-	-	-	-	-	-	LI	-	-	V	-	V	-	-	-	-	-	-	-	-	-	-	-	-	-	-	-	-	-	F	Q
614766	297713	B	PhenoSense	3033	Clinical	119_-70		1.1	1.1	0.9	0.9	1.1	0.9	1.0	0.8	-	-	-	-	-	-	-	-	-	-	-	-	-	-	-	-	-	-	-	-	-	-	-	-	-	-	-	-	-	-	-	-	-	-
614768	297714	B	PhenoSense	3033	Clinical	120_-69		13.0	49.0	41.0	73.0	86.0	17.0	6.8	3.5	-	-	-	-	-	-	-	-	-	V	-	-	-	-	-	-	-	-	-	R	-	-	-	-	-	-	-	-	-	-	-	-	LF	-
614770	297715	B	PhenoSense	3033	Clinical	121_-46		44.0	226.1	49.0	65.0	25.0	78.0	1.3	46.0	-	-	-	-	-	-	-	-	-	F	-	-	-	-	-	-	-	-	I	-	-	-	-	-	-	-	-	-	-	-	-	I	M	-
614774	297716	B	PhenoSense	3033	Clinical	122_-49		1.0	1.2	0.8	1.1	1.4	1.0	1.1	0.6	-	-	-	-	-	-	-	-	-	V	-	-	-	R	V	-	-	-	-	-	-	-	-	-	-	-	-	-	-	-	-	-	-	-
614772	297716	B	PhenoSense	3033	Clinical	122_336		1.1	1.0	1.0	1.0	1.4	1.4	1.5	1.2	-	-	-	-	-	-	-	-	-	V	-	-	-	R	V	-	-	-	-	-	-	-	-	-	-	-	-	-	-	-	-	-	-	-
614778	297717	B	PhenoSense	3033	Clinical	123_-73		4.1	9.6	5.7	2.1	8.4	4.2	0.6	2.6	-	-	-	-	-	-	-	-	-	I	-	-	-	-	-	GE	-	-	I	-	-	-	LI	-	-	-	-	-	-	-	-	VI	-	-
614776	297717	B	PhenoSense	3033	Clinical	123_98		1.3	2.8	2.2	0.7	2.9	2.2	0.9	0.5	-	-	-	-	-	-	-	-	-	LI	-	-	-	-	-	GE	-	-	LI	-	-	-	LI	-	-	-	-	-	-	-	-	VI	LV	-
614780	297718	B	PhenoSense	3033	Clinical	124_-62		27.0	42.0	29.0	98.0	121.3	40.0	2.3	4.5	-	-	-	-	-	-	-	-	-	F	-	-	-	-	-	-	-	-	-	R	-	-	-	-	-	-	-	-	-	N	-	-	F	-
614782	297719	B	PhenoSense	3033	Clinical	125_437		2.4	1.8	5.2	2.1	11.0	2.1	1.3	1.5	-	-	-	-	-	-	-	-	-	-	-	-	IV	-	-	-	-	-	-	-	-	-	-	-	-	-	-	-	-	-	-	-	-	-
614784	297720	B	PhenoSense	3033	Clinical	126_-54		34.0	115.0	82.0	157.0	85.0	73.0	2.7	7.5	-	-	-	-	-	-	-	-	-	F	I	-	-	-	V	-	-	-	LP	I	-	-	-	-	-	-	-	-	-	-	-	-	-	-
614786	297721	B	PhenoSense	3033	Clinical	127_-82		1.2	237.0	7.5	12.0	12.0	87.8	0.4	1.9	-	-	-	-	-	-	-	-	-	I	-	-	-	-	-	-	-	-	T	I	-	-	-	-	-	-	-	-	-	-	-	I	-	K
614788	297722	B	PhenoSense	3033	Clinical	128_-57		0.8	1.0	1.2	1.0	2.0	1.0	0.9	1.0	-	-	-	-	-	-	-	-	-	-	-	-	-	-	-	-	-	-	-	-	-	-	-	-	-	-	-	-	-	-	-	-	-	-
614790	297723	B	PhenoSense	3033	Clinical	129_-69		1.9	15.0	7.5	2.2	8.9	17.0	0.5	0.9	-	-	-	-	-	-	-	-	-	I	-	-	-	-	-	-	-	-	-	-	-	-	LI	-	-	-	-	-	-	-	-	-	-	-
614792	297724	B	PhenoSense	3033	Clinical	130_-60		39.0	7.8	5.2	9.6	11.0	3.2	1.3	8.1	-	-	-	-	-	-	-	-	-	FI	VI	-	V	-	-	-	-	-	LI	-	-	-	-	-	-	-	-	-	-	-	-	-	F	-
614794	297725	B	PhenoSense	3033	Clinical	131_-70		0.9	1.1	1.0	1.2	1.1	1.0	1.0	0.9	-	-	-	-	-	-	-	-	-	-	-	-	-	-	-	E	-	-	-	-	-	-	-	-	-	-	-	-	-	-	-	-	-	-
614796	297726	B	PhenoSense	3033	Clinical	132_-69		11.0	120.0	189.7	148.0	119.8	92.1	1.1	2.8	-	-	-	-	-	-	-	-	-	V	-	-	-	-	V	-	-	-	-	R	-	-	-	-	-	-	-	-	-	-	-	-	-	-
614798	297727	B	PhenoSense	3033	Clinical	133_-85		1.1	1.0	1.1	1.0	1.3	0.9	1.1	0.9	-	-	-	-	-	-	-	-	-	LI	-	-	V	-	-	-	-	-	-	-	-	-	-	-	-	-	-	-	-	-	-	-	-	-
614800	297728	B	PhenoSense	3033	Clinical	134_-57		1.7	10.0	12.0	14.0	15.0	63.0	0.4	0.5	-	-	-	-	-	-	-	-	-	IV	-	-	IV	KR	-	-	-	-	-	-	-	-	-	-	-	-	-	-	-	-	-	-	-	-
614802	297729	B	PhenoSense	3033	Clinical	135_-56		181.1	2.6	12.0	83.0	7.1	0.6	2.3	258.0	-	-	-	-	-	-	-	-	-	I	-	TK	IV	R	-	-	-	-	-	-	-	-	-	-	-	-	-	-	-	-	-	I	F	D
614804	297730	B	PhenoSense	3033	Clinical	136_-39		64.0	94.0	55.0	196.3	147.4	96.1	2.1	63.0	-	-	-	-	-	-	-	-	-	F	-	-	V	-	-	-	-	-	LI	R	-	-	-	-	-	-	-	-	-	N	-	-	I	-
614806	297731	B	PhenoSense	3033	Clinical	137_-70		4.8	4.7	8.3	7.0	12.0	13.0	1.0	1.5	-	-	-	-	-	-	-	-	-	I	-	-	-	-	-	-	-	-	-	-	-	-	-	-	-	-	-	-	-	-	-	-	-	-
614808	297732	B	PhenoSense	3033	Clinical	138_-77		52.0	37.0	22.0	118.0	45.0	17.0	6.1	9.9	-	-	-	-	-	-	-	-	-	F	-	-	V	-	-	-	-	-	-	-	-	-	-	-	-	-	-	-	-	-	-	-	F	EQ
614810	297733	A	PhenoSense	3033	Clinical	139_-49		1.2	2.0	1.4	1.3	2.8	1.6	2.6	1.9	-	-	-	-	-	-	-	-	-	-	-	-	V	-	-	E	-	-	-	I	-	-	-	-	-	-	-	-	-	-	-	-	-	-
614814	297734	B	PhenoSense	3033	Clinical	140_-58		0.9	1.0	0.9	0.9	1.2	0.9	1.0	0.6	-	-	-	-	-	-	-	-	-	LF	VF	-	-	-	-	E	-	-	-	-	-	-	-	-	-	-	-	-	-	-	-	-	-	-
614812	297734	B	PhenoSense	3033	Clinical	140_307		0.7	0.9	0.8	0.7	1.3	0.7	0.8	0.7	-	-	-	-	-	-	-	-	-	-	-	-	-	-	-	E	-	-	-	-	-	-	-	-	-	-	-	-	-	-	-	-	-	-
614818	297735	A	PhenoSense	3033	Clinical	141_-86		4.1	2.0	8.0	44.0	7.4	1.4	0.6	1.1	-	-	-	-	-	-	-	-	-	-	-	-	V	-	-	A	-	-	-	KR	-	-	-	-	-	-	-	-	-	-	-	-	-	-
614816	297735	B	PhenoSense	3033	Clinical	141_96		7.6	3.2	10.0	46.0	14.0	3.1	0.8	1.2	-	-	-	-	-	-	-	-	-	F	-	-	V	-	-	-	-	-	-	-	-	-	-	I	-	-	-	-	-	-	-	-	F	-
614820	297736	B	PhenoSense	3033	Clinical	142_-78		0.7	2.4	1.6	0.9	1.3	0.4	1.1	0.6	-	-	-	-	-	-	-	-	-	-	-	-	-	-	-	-	GE	-	-	-	-	-	-	-	-	-	-	-	-	-	-	-	LF	-
614822	297737	B	PhenoSense	3033	Clinical	143_-55		117.0	72.0	38.0	58.0	20.0	4.5	6.3	44.0	-	-	-	-	-	-	-	-	-	I	-	-	IV	-	-	-	-	-	-	R	-	-	-	I	-	-	-	-	-	-	-	-	F	-
614824	297738	B	PhenoSense	3033	Clinical	144_-57		0.3	0.4	0.4	0.4	0.4	0.4	0.3	0.3	-	-	-	-	-	-	-	-	-	-	-	-	-	R	V	-	-	-	S	-	-	-	-	-	-	-	-	-	-	-	-	-	-	-
614828	297739	B	PhenoSense	3033	Clinical	145_-63		1.6	23.0	7.6	15.0	117.6	37.0	5.3	1.3	-	-	-	-	-	-	-	Q	-	F	-	-	V	-	-	-	-	-	-	-	-	-	-	-	-	-	-	-	-	N	-	-	I	-
614826	297739	B	PhenoSense	3033	Clinical	145_532		1.1	1.1	1.1	1.1	1.0	1.0	1.0	0.9	-	-	-	-	-	-	-	-	-	-	-	-	-	-	-	-	-	-	-	-	-	-	-	-	-	-	-	-	-	-	-	-	-	-
614830	297740	B	PhenoSense	3033	Clinical	146_-71		116.0	73.0	47.0	114.0	53.0	7.2	5.8	27.0	-	-	-	-	-	-	-	-	-	V	-	P	V	-	-	E	-	-	-	T	-	-	-	I	-	-	-	-	-	-	-	-	F	-
614834	297741	B	PhenoSense	3033	Clinical	147_-64		0.5	0.5	0.7	0.4	0.6	0.6	0.5	0.4	-	-	-	-	-	-	-	-	-	-	-	-	-	-	-	-	-	-	I	-	-	-	-	-	-	-	-	-	-	-	-	-	-	-
614832	297741	B	PhenoSense	3033	Clinical	147_82		0.3	0.7	0.7	0.6	0.6	0.6	0.6	0.4	-	-	-	-	-	-	-	-	-	-	-	-	-	-	-	-	-	-	I	-	-	-	-	-	-	-	-	-	-	-	-	-	-	-
614838	297742	B	PhenoSense	3033	Clinical	148_-78		86.0	5.7	7.6	105.0	6.3	1.2	6.5	33.0	-	-	-	-	-	-	-	-	-	I	-	-	-	-	-	E	-	-	-	-	-	-	-	-	-	-	-	-	-	-	-	I	F	-
614836	297742	B	PhenoSense	3033	Clinical	148_196		81.0	3.7	6.7	66.0	7.1	1.2	3.4	25.0	-	-	-	-	-	-	-	-	-	I	-	-	-	-	-	E	-	-	-	-	-	-	-	-	-	-	-	-	-	-	-	I	F	-
614842	297743	B	PhenoSense	3033	Clinical	149_-71		0.7	1.2	1.0	0.7	1.5	0.7	1.1	0.9	-	-	-	-	-	-	-	-	-	-	-	-	-	-	-	-	-	-	-	-	-	-	-	-	-	-	-	-	-	-	-	-	V	-
614840	297743	B	PhenoSense	3033	Clinical	149_272		0.8	0.9	0.9	0.7	1.4	1.0	1.3	1.0	-	-	-	-	-	-	-	-	-	-	-	-	-	-	-	-	-	-	-	-	-	-	-	-	-	-	-	-	-	-	-	-	V	-
614844	297744	B	PhenoSense	3033	Clinical	150_-46		1.0	1.7	1.0	1.2	1.8	0.9	1.1	0.8	-	-	-	-	-	-	-	-	-	-	-	-	-	-	-	-	-	-	-	-	-	-	-	-	-	-	-	-	-	-	-	-	-	-
614846	297745	B	PhenoSense	3033	Clinical	151_-48		0.4	0.6	0.4	0.4	0.6	0.5	0.8	0.7	-	-	-	-	-	-	-	-	-	-	-	-	-	-	-	-	-	-	-	-	-	-	-	-	-	-	-	-	-	-	-	-	V	-
614848	297746	B	PhenoSense	3033	Clinical	152_-76		31.0	56.0	16.0	100.0	10.0	80.0	2.2	9.4	-	-	-	-	-	-	-	-	-	F	-	-	V	-	-	-	-	-	-	T	-	-	-	-	-	-	-	-	-	-	-	-	F	T
614850	297747	B	PhenoSense	3033	Clinical	153_-98		1.6	1.8	3.6	1.7	7.9	2.1	1.0	0.7	-	-	-	-	-	-	-	-	-	V	-	K	-	-	-	-	-	-	I	I	-	-	-	-	-	-	-	-	-	-	-	-	-	-
614852	297748	B	PhenoSense	3033	Clinical	154_-71		24.0	17.0	3.3	12.0	13.0	17.0	2.1	6.1	-	-	-	-	-	-	-	-	-	I	-	V	AV	-	-	-	-	QH	-	MV	-	AV	-	-	-	-	-	-	-	-	-	-	LF	-
614856	297749	B	PhenoSense	3033	Clinical	155_-69		1.2	1.1	1.1	0.7	1.5	0.8	1.0	0.7	-	-	-	-	-	-	-	-	-	-	-	-	-	-	-	-	-	-	-	-	-	-	-	-	-	-	-	-	-	-	-	-	LV	-
614854	297749	B	PhenoSense	3033	Clinical	155_265		1.3	1.1	1.0	0.9	1.2	0.7	0.9	0.4	-	-	-	-	-	-	-	-	-	-	-	-	-	-	-	-	-	-	-	-	-	-	-	-	-	-	-	-	-	-	-	-	LV	-
614860	297750	B	PhenoSense	3033	Clinical	156_-57		0.9	0.8	0.6	0.7	0.9	0.8	0.8	0.6	-	-	-	-	-	-	-	-	-	-	-	Q	-	-	-	-	-	-	-	-	-	-	-	-	-	-	-	-	-	-	-	-	-	-
614858	297750	B	PhenoSense	3033	Clinical	156_496		1.0	0.8	0.9	0.9	1.2	0.7	0.8	0.7	-	-	-	-	-	-	-	-	-	-	-	Q	-	-	-	-	-	-	-	-	-	-	-	-	-	-	-	-	-	-	-	-	-	-
614862	297751	B	PhenoSense	3033	Clinical	157_-64		1.4	1.4	1.1	0.8	2.8	1.3	0.8	1.1	-	-	-	-	-	-	-	-	-	-	-	-	-	-	-	-	-	-	-	-	-	-	-	-	-	-	-	-	-	-	-	-	-	-
614864	297752	B	PhenoSense	3033	Clinical	158_-50		43.0	5.1	13.0	112.0	5.3	2.0	1.4	6.8	-	-	-	-	-	-	-	-	-	I	-	-	-	-	-	-	-	-	-	R	-	-	-	-	-	-	-	-	-	-	-	I	-	-
614866	297753	B	PhenoSense	3033	Clinical	159_-80		51.0	37.0	31.0	125.0	24.0	9.1	29.9	49.0	-	-	-	-	-	-	-	-	-	IST	-	-	V	-	-	-	-	-	-	-	-	-	-	-	-	-	-	-	-	-	-	I	F	-
614870	297754	B	PhenoSense	3033	Clinical	160_-43		0.3	0.4	0.3	0.4	0.8	0.5	0.5	0.4	-	-	-	-	-	-	-	-	-	-	-	-	-	-	-	-	-	-	-	-	-	-	-	-	-	-	-	-	-	-	-	-	-	-
614868	297754	B	PhenoSense	3033	Clinical	160_290		0.5	0.6	0.5	0.6	0.7	0.5	0.5	0.5	-	-	-	-	-	-	-	-	-	-	-	-	-	-	-	-	-	-	-	-	-	-	-	-	-	-	-	-	-	-	-	-	-	-
614874	297755	B	PhenoSense	3033	Clinical	161_-67		1.1	1.3	1.2	0.7	1.2	0.9	1.4	0.8	-	-	-	-	-	-	-	-	-	-	-	-	-	-	-	-	-	-	-	-	-	-	-	-	-	-	-	-	-	-	-	-	V	-
614872	297755	B	PhenoSense	3033	Clinical	161_646		0.8	0.8	0.9	0.5	1.1	0.8	1.0	0.7	-	-	-	-	-	-	-	-	-	-	-	-	-	-	-	-	-	-	-	-	-	-	-	-	-	-	-	-	-	-	-	-	V	-
614876	297756	B	PhenoSense	3033	Clinical	162_-51		16.0	101.0	84.0	23.0	64.0	13.0	3.9	5.5	-	-	-	-	-	-	-	-	-	-	-	-	-	-	-	-	-	-	-	I	-	-	-	-	-	-	-	-	-	-	-	I	-	-
614878	297757	B	PhenoSense	3033	Clinical	163_-64		23.0	6.3	28.0	122.0	5.1	2.4	0.8	7.9	-	-	-	-	-	-	-	-	-	I	-	-	V	-	-	-	-	-	-	-	-	-	-	-	-	-	-	-	-	-	-	-	F	Q
614880	297758	B	PhenoSense	3033	Clinical	164_-57		47.0	13.0	5.9	41.0	5.8	5.2	1.0	28.0	-	-	-	-	-	-	-	-	-	F	-	-	-	-	-	-	-	-	-	-	-	-	-	-	-	-	-	-	-	-	-	I	-	-
614882	297759	B	PhenoSense	3033	Clinical	165_-44		6.2	61.0	136.0	81.0	49.0	26.0	3.6	1.9	-	-	-	-	-	-	-	-	-	V	-	-	IM	-	-	-	-	-	I	R	-	-	-	I	-	-	-	-	-	-	-	-	-	-
614884	297760	B	PhenoSense	3033	Clinical	166_-68		12.0	63.0	196.9	218.6	200.4	38.0	1.3	1.8	-	-	-	-	-	-	-	-	-	I	-	P	V	-	-	-	-	-	-	I	-	-	-	I	-	-	-	-	-	-	-	-	-	-
614888	297761	B	PhenoSense	3033	Clinical	167_-63		0.7	0.8	0.8	0.7	1.0	0.8	0.9	0.6	-	-	-	-	-	-	-	-	-	-	-	-	-	-	-	-	-	-	LV	-	-	-	-	-	-	-	-	-	-	-	-	-	-	-
614886	297761	B	PhenoSense	3033	Clinical	167_105		0.2	0.6	0.5	0.5	0.6	0.6	0.8	0.6	-	-	-	-	-	-	-	-	-	-	-	-	-	-	-	-	-	-	LV	-	-	-	-	-	-	-	-	-	-	-	-	-	-	-
614890	297762	B	PhenoSense	3033	Clinical	168_-55		162.5	168.3	213.7	182.7	95.1	91.4	30.2	515.3	-	-	-	-	-	-	-	-	-	I	I	-	V	-	-	-	-	-	-	R	-	-	-	-	-	-	-	-	-	-	-	I	I	-
614892	297763	B	PhenoSense	3033	Clinical	169_-83		0.2	0.4	0.5	0.4	0.6	0.5	0.6	0.6	-	-	-	-	-	-	-	-	-	-	-	-	-	-	-	-	-	-	-	-	-	-	-	-	-	-	-	-	-	-	-	-	-	-
614894	297764	B	PhenoSense	3033	Clinical	170_-58		199.3	24.0	25.0	181.0	13.0	8.1	8.8	522.3	-	-	-	-	-	-	-	-	-	I	-	-	V	-	V	-	-	-	I	R	-	-	-	LF	-	-	-	-	-	-	-	I	F	Q
614896	297765	B	PhenoSense	3033	Clinical	171_551		0.6	1.2	0.8	1.2	1.1	1.0	1.1	0.8	-	-	-	-	-	-	-	-	-	-	-	-	-	-	-	-	-	-	-	-	-	-	-	-	-	-	-	-	-	-	-	-	-	-
614898	297766	B	PhenoSense	3033	Clinical	172_-36		1.1	1.2	0.8	0.9	2.3	1.0	0.8	0.6	-	-	-	-	-	-	-	-	-	-	-	-	IV	-	-	-	-	-	Q	-	-	-	-	-	-	-	-	-	-	DN	-	-	-	-
614900	297767	B	PhenoSense	3033	Clinical	173_-42		179.9	91.0	44.0	119.0	70.0	13.0	19.0	90.0	-	-	-	TA	-	-	-	-	-	R	-	-	IV	-	-	-	-	-	-	R	-	-	-	LIM	-	-	-	-	-	-	-	I	F	-
614902	297768	B	PhenoSense	3033	Clinical	174_-52		24.0	1.5	16.0	21.0	3.2	1.7	0.9	5.9	-	-	-	-	-	-	-	-	-	I	-	-	V	-	-	-	-	-	-	-	-	-	-	-	-	-	-	-	-	-	-	-	I	-
614904	297769	B	PhenoSense	3033	Clinical	175_-55		78.0	92.0	49.0	158.1	67.0	73.0	3.3	18.0	-	-	-	-	-	-	-	-	-	F	VI	-	IV	-	-	A	-	-	-	-	-	-	-	I	-	-	-	-	-	-	-	-	F	-
614906	297770	B	PhenoSense	3033	Clinical	176_-62		31.0	101.0	23.0	166.0	27.0	16.0	3.6	38.0	-	-	-	-	-	-	-	-	-	F	-	-	V	-	-	-	-	QH	V	IV	D	-	-	I	-	-	-	-	-	-	-	VI	-	-
614908	297771	B	PhenoSense	3033	Clinical	177_-44		184.3	16.0	80.0	184.8	36.0	4.9	1.4	456.0	-	-	-	-	-	-	-	-	-	F	I	-	V	N	IV	-	-	-	Q	M	-	-	-	-	-	-	-	-	-	-	-	I	V	-
614912	297772	B	PhenoSense	3033	Clinical	178_-55		1.3	1.5	2.0	1.7	4.0	1.8	1.8	1.0	-	-	-	-	-	-	-	-	-	-	-	-	-	-	-	-	-	-	-	-	-	-	-	-	-	-	-	-	-	-	-	-	-	-
614910	297772	B	PhenoSense	3033	Clinical	178_167		1.1	1.2	1.3	0.8	2.4	1.2	1.4	0.8	-	-	-	-	-	-	-	-	-	-	-	-	-	-	-	-	-	-	-	-	-	-	-	-	-	-	-	-	-	-	-	-	-	-
614914	297773	C	PhenoSense	3033	Clinical	179_-55		4.9	1.7	2.6	35.0	2.8	2.0	0.5	2.0	-	-	-	-	-	-	-	-	-	-	-	-	-	-	-	-	-	-	-	KR	-	-	LI	-	-	-	-	-	-	-	-	-	-	EQ
614918	297774	C	PhenoSense	3033	Clinical	180_-77		0.7	1.4	0.9	1.0	1.3	1.1	1.1	0.7	-	-	-	-	-	-	-	-	-	-	-	S	-	-	IV	-	-	-	T	-	-	-	-	-	-	-	-	-	-	-	-	-	-	-
614916	297774	C	PhenoSense	3033	Clinical	180_206		1.0	1.5	1.3	0.9	1.2	1.4	1.4	1.2	-	-	-	-	-	-	-	-	-	-	-	S	-	-	V	-	-	-	T	-	-	AV	-	-	-	-	-	-	-	-	-	-	-	-
614920	297775	B	PhenoSense	3033	Clinical	181_-28		3.7	12.0	2.6	1.9	3.4	1.7	1.3	2.7	-	-	-	-	-	-	-	-	-	LF	-	-	IV	-	-	-	GE	-	LV	-	-	-	-	-	-	-	-	-	-	-	-	I	F	-
614924	297776	B	PhenoSense	3033	Clinical	182_-70		1.9	78.0	4.3	1.0	8.9	2.6	0.5	0.6	-	-	-	-	-	-	-	-	-	-	-	V	-	-	-	-	-	-	-	I	-	-	-	-	-	-	-	-	-	-	-	-	-	Q
614926	297777	B	PhenoSense	3033	Clinical	183_-64		1.8	44.0	59.0	38.0	17.0	108.2	1.0	0.8	-	-	-	-	-	-	-	-	-	IV	-	-	-	-	-	-	-	-	LI	KR	-	-	-	-	-	-	-	-	-	-	-	-	-	-
614928	297778	B	PhenoSense	3033	Clinical	184_-57		0.6	1.0	0.7	0.8	1.1	0.6	0.8	0.7	-	-	-	-	-	-	-	-	-	-	-	-	-	-	-	-	-	-	-	-	-	-	-	-	-	-	-	-	-	-	-	-	-	-
614932	297779	B	PhenoSense	3033	Clinical	185_-46		1.0	0.9	1.1	1.2	1.1	1.1	1.2	1.2	-	-	-	-	-	-	-	-	-	-	-	-	-	-	-	-	-	-	V	-	-	-	-	-	-	-	-	-	-	-	-	-	-	-
614930	297779	B	PhenoSense	3033	Clinical	185_194		0.8	1.1	1.0	0.8	1.0	0.9	1.2	0.9	-	-	-	-	-	-	-	-	-	-	-	-	-	-	-	-	-	-	V	-	-	-	-	-	-	-	-	-	-	-	-	-	-	-
614934	297780	B	PhenoSense	3033	Clinical	186_-64		1.0	0.9	0.9	0.8	0.8	0.9	0.8	0.8	-	-	-	-	-	-	-	-	-	V	-	-	-	-	-	-	-	-	-	-	-	-	-	-	-	-	-	-	-	-	-	-	-	-
614938	297781	B	PhenoSense	3033	Clinical	187_-63		0.5	0.7	0.7	0.5	0.8	0.4	0.6	0.4	-	-	-	-	-	-	-	-	PL	-	-	-	-	-	V	-	-	-	I	-	-	-	-	-	-	-	-	-	-	-	-	-	-	-
614936	297781	B	PhenoSense	3033	Clinical	187_378		0.9	1.1	1.2	1.2	1.6	1.0	1.0	1.0	-	-	-	-	-	-	-	-	-	-	-	-	-	-	V	-	-	-	I	-	-	-	-	-	-	-	-	-	-	-	-	-	-	-
614940	297782	B	PhenoSense	3033	Clinical	188_-64		1.4	5.9	8.7	2.3	17.0	5.7	0.7	0.7	-	-	-	-	-	-	-	-	-	-	-	-	-	-	-	-	-	-	-	I	-	-	-	-	-	-	-	-	-	-	-	-	-	-
614944	297783	B	PhenoSense	3033	Clinical	189_-71		1.2	1.0	1.6	1.1	2.6	0.8	0.5	0.6	-	-	-	-	-	-	-	-	-	V	-	-	-	-	-	-	-	-	-	-	-	-	-	-	-	-	-	-	-	-	-	-	-	-
614942	297783	B	PhenoSense	3033	Clinical	189_490		1.0	1.0	2.1	0.9	3.5	1.2	0.7	0.6	-	-	-	-	-	-	-	-	-	V	-	-	-	-	-	-	-	-	-	-	-	-	-	-	-	-	-	-	-	-	-	-	-	-
614948	297784	B	PhenoSense	3033	Clinical	190_-76		0.8	0.7	1.0	1.0	1.5	0.6	0.7	0.5	-	-	-	-	-	-	-	-	-	-	-	-	-	-	-	-	-	-	-	-	-	-	-	-	-	-	-	-	-	-	-	-	-	-
614946	297784	B	PhenoSense	3033	Clinical	190_525		0.8	0.7	0.8	0.9	1.0	0.6	0.5	0.5	-	-	-	-	-	-	-	-	-	-	-	-	-	-	-	-	-	-	-	-	-	-	-	-	-	-	-	-	-	-	-	-	-	-
614952	297785	B	PhenoSense	3033	Clinical	191_-60		0.5	0.6	0.6	0.7	0.6	0.4	0.5	0.4	-	-	-	-	-	-	-	-	-	-	-	-	-	-	-	-	-	-	-	-	-	-	-	-	-	-	-	-	-	-	-	-	-	-
614950	297785	B	PhenoSense	3033	Clinical	191_136		0.9	0.9	0.7	0.9	1.6	0.6	0.6	0.5	-	-	-	-	-	-	-	-	-	-	-	-	-	-	-	-	-	-	-	-	-	-	-	-	-	-	-	-	-	-	-	-	-	-
614954	297786	B	PhenoSense	3033	Clinical	192_-64		47.0	118.0	28.0	62.0	46.0	10.0	0.9	8.2	-	-	-	-	-	-	-	-	-	I	-	-	-	-	-	-	-	-	-	T	-	-	-	I	-	-	-	-	-	-	-	-	F	Q
614958	297787	B	PhenoSense	3033	Clinical	193_-38		0.7	0.7	0.6	0.7	0.7	0.7	0.8	0.8	-	-	-	-	-	-	-	-	-	-	-	S	-	-	V	-	-	-	I	-	-	-	-	-	-	-	-	-	-	-	-	-	-	-
614956	297787	B	PhenoSense	3033	Clinical	193_66		0.8	0.8	0.6	0.6	0.8	0.6	0.7	0.7	-	-	-	-	-	-	-	-	-	-	-	S	-	-	V	-	-	-	I	-	-	-	-	-	-	-	-	-	-	-	-	-	-	-
614960	297788	C	PhenoSense	3033	Clinical	194_-51		142.7	16.0	19.0	160.0	13.0	3.6	3.7	149.0	-	-	-	-	-	-	-	-	-	F	-	-	IV	-	IV	GA	-	-	I	-	-	-	-	-	-	-	-	-	-	-	-	I	F	-
614964	297789	B	PhenoSense	3033	Clinical	195_-61		30.0	28.0	11.0	51.0	86.0	5.9	1.0	5.9	-	-	-	-	-	-	-	-	-	V	-	-	V	-	-	-	-	-	-	KE	-	-	-	-	-	-	-	-	-	N	-	-	F	EQ
614962	297789	B	PhenoSense	3033	Clinical	195_120		33.0	14.0	5.4	26.0	56.0	4.6	0.7	5.8	-	-	-	-	-	-	-	-	-	V	-	-	V	-	-	-	-	-	-	-	-	-	-	-	-	-	-	-	-	N	-	-	F	EQ
614966	297790	B	PhenoSense	3033	Clinical	196_-50		0.6	3.2	2.3	1.3	15.0	2.1	1.2	0.7	-	-	-	-	-	-	-	-	-	-	-	-	-	-	V	-	-	-	-	KI	-	-	-	-	-	-	-	-	-	DN	-	-	LF	-
614968	297791	B	PhenoSense	3033	Clinical	197_-80		2.0	4.9	8.8	17.0	9.9	6.5	1.9	0.8	-	-	-	-	-	-	-	-	-	I	-	-	-	-	-	GE	-	-	-	-	-	-	-	-	-	-	-	-	-	-	-	-	-	-
614970	297792	B	PhenoSense	3033	Clinical	198_-57		20.0	348.4	194.5	76.0	193.8	90.0	7.9	11.0	-	-	-	TP	-	-	-	-	-	F	-	-	-	-	V	-	-	-	-	-	-	V	-	-	-	-	-	-	-	-	-	-	-	-
614976	297793	B	PhenoSense	3033	Clinical	199_-46		11.0	4.4	4.5	6.6	4.1	1.0	2.4	3.6	-	-	-	-	-	-	-	-	-	V	-	-	-	R	-	-	-	-	-	-	-	-	-	-	-	-	-	-	-	-	-	I	F	-
614972	297793	B	PhenoSense	3033	Clinical	199_175		12.0	2.7	3.3	9.8	4.5	1.0	2.2	4.9	-	-	-	-	-	-	-	-	-	V	-	-	-	R	-	-	-	-	-	-	-	-	-	-	-	-	-	-	-	-	-	I	F	-
614974	297793	B	PhenoSense	3033	Clinical	199_187		12.0	2.6	3.6	8.7	4.3	1.0	2.0	3.5	-	-	-	-	-	-	-	-	-	V	-	-	-	R	-	-	-	-	-	-	-	-	-	-	-	-	-	-	-	-	-	I	F	-
614978	297794	B	PhenoSense	3033	Clinical	200_-86		150.1	167.0	130.0	171.0	79.0	12.0	28.9	524.6	-	-	-	-	-	-	-	-	-	V	-	-	V	-	-	A	-	-	-	-	-	-	-	-	-	-	-	-	-	-	-	I	F	H
614980	297795	CRF02_AG	PhenoSense	3033	Clinical	201_-66		8.0	28.0	1.4	1.9	0.9	0.3	3.5	1.0	-	-	-	-	-	-	-	-	-	-	-	-	V	-	-	E	-	-	-	I	-	-	-	-	-	-	-	-	-	-	-	-	LF	-
614984	297796	B	PhenoSense	3033	Clinical	202_-84		0.3	1.1	0.6	0.4	0.9	0.9	0.8	0.6	-	-	-	-	-	-	-	-	-	-	-	-	-	-	-	-	-	-	-	R	-	-	-	-	-	-	-	-	-	-	-	-	-	-
614982	297796	B	PhenoSense	3033	Clinical	202_124		0.3	0.7	0.6	0.5	0.7	0.6	0.8	0.6	-	-	-	-	-	-	-	-	-	-	-	-	-	-	-	-	-	-	-	R	-	-	-	-	-	-	-	-	-	-	-	-	-	-
614986	297797	B	PhenoSense	3033	Clinical	203_112		1.1	1.3	1.5	1.3	1.9	1.0	1.0	1.1	-	-	-	-	-	-	-	-	-	-	-	-	-	-	-	-	-	-	-	-	-	-	-	-	-	-	-	-	-	-	-	-	-	-
614988	297798	B	PhenoSense	3033	Clinical	204_185		0.8	0.8	0.6	0.7	0.9	0.5	0.6	0.7	-	-	-	-	-	-	-	-	-	-	-	-	-	-	-	-	-	-	-	-	-	-	-	-	-	-	-	-	-	-	-	-	-	-
614990	297799	B	PhenoSense	3033	Clinical	205_-62		67.0	189.0	28.0	181.0	41.0	91.0	13.0	42.0	-	-	-	-	-	-	-	-	-	F	-	-	-	-	-	A	-	-	-	-	-	-	-	-	-	-	-	-	-	-	-	-	F	-
614992	297800	B	PhenoSense	3033	Clinical	206_-47		24.0	250.3	130.0	70.0	76.0	109.9	6.1	12.0	-	-	-	-	-	-	-	-	-	I	-	-	-	-	V	-	-	-	LI	R	-	-	-	I	-	-	-	-	-	-	-	-	-	-
614994	297801	B	PhenoSense	3033	Clinical	207_-61		1.0	2.6	1.0	0.8	0.8	5.3	0.4	0.4	-	-	-	-	-	-	-	-	-	-	-	K	V	-	-	-	-	R	-	E	-	-	-	-	-	-	-	-	-	-	-	-	F	-
614996	297802	B	PhenoSense	3033	Clinical	208_-50		86.0	5.5	9.9	132.3	13.0	7.7	1.6	34.0	-	-	-	-	-	-	-	-	-	IV	-	-	V	-	-	-	-	-	LI	R	-	-	-	-	-	-	-	-	-	-	-	-	F	-
614998	297803	B	PhenoSense	3033	Clinical	209_-73		63.0	9.3	6.8	9.3	10.0	11.0	9.3	13.0	-	-	-	-	-	-	-	-	-	I	VI	-	IV	KN	-	-	-	-	-	-	-	-	-	-	-	-	-	-	-	-	-	-	F	-
615000	297804	B	PhenoSense	3033	Clinical	210_-49		21.0	99.0	148.0	75.0	77.0	81.7	5.4	14.0	-	-	-	-	-	-	-	-	-	F	I	P	V	-	V	-	-	-	P	I	-	-	-	-	-	-	-	-	-	-	-	-	-	-
615002	297805	B	PhenoSense	3033	Clinical	211_-56		1.6	7.1	9.3	18.0	15.0	28.0	0.4	0.5	-	-	-	-	-	-	-	-	-	-	-	-	-	-	-	-	-	-	-	-	-	-	-	-	-	-	-	-	-	-	-	-	-	-
615004	297806	B	PhenoSense	3033	Clinical	212_-69		14.0	9.0	40.0	62.0	21.0	5.9	2.0	2.5	-	-	-	-	-	-	-	-	-	F	-	-	V	KR	-	-	-	-	-	-	-	-	-	-	-	-	-	-	-	-	-	-	F	-
615006	297807	B	PhenoSense	3033	Clinical	213_-54		129.9	62.0	63.0	95.0	18.0	10.0	22.0	110.0	-	-	-	-	-	-	-	-	-	R	-	-	V	-	-	-	-	-	-	-	-	-	-	-	-	-	-	-	-	-	-	I	F	Q
615008	297808	B	PhenoSense	3033	Clinical	214_-87		12.0	19.0	7.8	10.0	9.2	12.0	2.2	2.6	-	-	-	-	-	-	-	-	-	I	-	-	-	-	-	-	-	-	-	KT	-	-	-	-	-	-	-	-	-	-	-	-	F	-
615010	297809	B	PhenoSense	3033	Clinical	215_-37		0.6	0.9	0.8	0.7	0.9	0.6	0.6	0.7	-	-	-	-	-	-	-	-	-	-	-	-	-	-	-	-	-	-	-	-	-	-	-	-	-	-	-	-	-	-	-	-	-	-
615014	297810	B	PhenoSense	3033	Clinical	216_-56		48.0	7.0	33.0	88.0	37.0	17.0	5.6	6.2	-	-	-	-	-	-	-	-	-	F	VI	-	IV	-	-	-	-	-	-	R	-	-	-	-	-	-	-	-	-	-	-	-	F	-
615012	297810	B	PhenoSense	3033	Clinical	216_146		42.0	7.9	26.0	83.0	24.0	11.0	4.2	4.5	-	-	-	-	-	-	-	-	-	F	VI	-	IV	-	-	-	-	-	-	R	-	-	-	-	-	-	-	-	-	-	-	-	F	-
615016	297811	B	PhenoSense	3033	Clinical	217_-70		0.8	1.6	1.0	1.2	1.5	1.4	1.9	0.8	-	-	-	-	-	-	-	-	-	-	-	-	-	-	V	E	-	-	-	-	-	-	-	-	-	-	-	-	-	-	-	-	-	-
615018	297812	B	PhenoSense	3033	Clinical	218_-57		93.0	72.0	19.0	178.4	55.0	79.2	1.0	50.0	-	-	-	-	-	-	-	-	-	FI	-	TR	GV	-	V	-	-	-	I	I	ED	-	-	-	-	-	-	-	-	-	-	-	-	-
615020	297813	B	PhenoSense	3033	Clinical	219_-69		4.5	16.0	19.0	11.0	13.0	2.6	1.7	1.9	-	-	-	-	-	-	-	-	-	-	-	-	V	-	-	-	-	-	-	-	-	-	-	-	-	-	-	-	-	-	-	I	-	-
615022	297814	B	PhenoSense	3033	Clinical	220_-41		0.6	0.8	0.8	0.8	1.1	0.7	1.0	0.9	-	-	-	-	-	-	-	-	-	-	-	-	-	-	IV	-	-	-	-	-	-	-	-	-	-	-	-	-	-	-	-	-	-	-
615024	297815	B	PhenoSense	3033	Clinical	221_-65		50.0	3.2	41.0	100.0	13.0	2.9	0.8	12.0	-	-	-	-	-	-	-	-	-	I	-	P	V	-	-	-	-	-	-	T	-	-	-	I	-	-	-	-	-	-	-	-	F	-
615026	297816	B	PhenoSense	3033	Clinical	222_-59		1.0	1.4	1.2	0.8	1.5	1.4	1.2	0.9	-	-	-	-	-	-	-	-	-	-	-	-	IV	-	-	-	-	-	-	-	-	-	-	-	-	-	-	-	-	-	-	-	-	-
615030	297817	B	PhenoSense	3033	Clinical	223_-60		0.6	0.8	0.6	0.6	1.1	0.9	0.9	0.6	-	-	-	-	-	-	-	-	-	-	-	-	-	-	V	-	-	-	-	-	-	-	-	-	-	-	-	-	-	-	-	-	-	-
615028	297817	B	PhenoSense	3033	Clinical	223_502		0.9	0.8	0.8	0.9	0.8	0.7	0.7	0.9	-	-	-	-	-	-	-	-	-	-	-	-	-	-	V	-	-	-	-	-	-	-	-	-	-	-	-	-	-	-	-	-	-	-
615032	297818	B	PhenoSense	3033	Clinical	224_-77		199.1	247.2	38.0	136.0	58.0	60.0	2.6	529.0	-	-	-	-	-	-	-	-	-	F	VI	-	V	-	IV	-	-	-	-	-	-	-	-	-	-	-	-	-	-	-	-	I	F	-
615034	297819	B	PhenoSense	3033	Clinical	225_-57		14.0	17.0	20.0	22.0	28.0	23.0	2.1	4.4	-	-	-	-	-	-	-	-	-	I	-	-	-	-	-	-	-	-	-	R	-	-	-	-	-	-	-	-	-	-	-	I	-	-
615036	297820	B	PhenoSense	3033	Clinical	226_-79		14.0	19.0	7.9	20.0	11.0	6.2	1.1	1.7	-	-	-	-	-	-	-	-	-	V	-	-	V	-	-	-	-	-	-	-	-	-	-	LF	-	-	-	-	-	-	-	-	F	-
615040	297821	B	PhenoSense	3033	Clinical	227_-66		0.7	0.8	0.8	0.7	0.8	1.2	0.9	0.9	-	-	-	-	-	-	-	-	-	-	-	-	-	-	-	-	-	-	V	-	-	-	-	-	-	-	-	-	-	-	-	-	-	-
615038	297821	B	PhenoSense	3033	Clinical	227_557		1.1	1.2	1.2	1.3	1.1	1.3	1.1	1.2	-	-	-	-	-	-	-	-	-	-	-	-	-	-	-	-	-	-	V	-	-	-	-	-	-	-	-	-	-	-	-	-	-	-
615042	297822	B	PhenoSense	3033	Clinical	228_-68		26.0	3.5	1.3	9.1	2.1	1.1	6.5	12.0	-	-	-	-	-	-	-	-	-	-	-	-	-	-	-	E	-	-	-	-	-	-	-	-	-	-	-	-	-	-	-	I	F	D
615044	297823	B	PhenoSense	3033	Clinical	229_-62		24.0	52.0	9.9	14.0	9.3	3.5	2.7	22.0	-	-	-	-	-	-	-	-	-	F	-	-	-	-	-	A	-	QR	-	KR	-	-	-	-	-	-	-	-	-	-	-	I	-	-
615046	297824	B	PhenoSense	3033	Clinical	230_-98		60.0	29.0	33.0	100.0	18.0	3.9	33.2	33.0	-	-	-	-	-	-	-	-	-	CF	-	-	-	-	V	-	-	-	-	-	-	-	-	-	-	-	-	-	-	-	-	I	F	-
615048	297825	B	PhenoSense	3033	Clinical	231_-78		0.3	0.6	0.3	0.3	0.7	0.6	0.6	0.4	-	-	-	-	-	-	-	-	-	-	-	-	-	R	V	-	E	-	-	-	-	-	-	-	-	-	-	-	-	-	-	-	-	-
615050	297826	B	PhenoSense	3033	Clinical	232_-69		13.0	24.0	12.0	11.0	24.0	15.0	1.5	2.7	-	-	-	-	-	-	-	-	-	F	-	-	V	-	-	-	-	-	-	I	-	-	-	-	-	-	-	-	-	-	-	-	-	D
615052	297827	B	PhenoSense	3033	Clinical	233_-59		138.0	48.0	5.8	232.0	9.3	5.1	1.8	103.0	-	-	-	-	-	-	-	-	-	F	-	Q	-	-	-	GE	-	-	I	-	-	-	-	-	-	-	-	-	-	-	-	I	F	-
615054	297828	B	PhenoSense	3033	Clinical	234_-39		4.9	0.4	26.0	54.0	3.2	1.0	0.5	1.4	-	-	-	-	-	-	-	-	-	FI	-	-	V	-	-	-	-	H	I	M	-	-	-	-	-	-	-	-	-	-	-	-	-	Q
615056	297829	B	PhenoSense	3033	Clinical	235_-42		154.8	169.5	42.0	167.6	37.0	38.0	23.0	612.4	-	-	-	-	-	-	-	-	-	I	-	-	-	-	V	-	-	-	-	R	-	-	-	-	-	-	-	-	-	-	-	I	F	LV
615058	297830	B	PhenoSense	3033	Clinical	236_272		1.0	1.1	1.3	1.0	1.9	1.2	1.4	1.1	-	-	-	-	-	-	-	-	-	-	-	-	-	-	-	-	-	-	LIM	-	-	-	-	-	-	-	-	-	-	-	-	-	-	-
615060	297831	B	PhenoSense	3033	Clinical	237_-84		40.0	295.0	84.0	87.0	117.0	109.4	4.4	13.0	-	-	-	-	-	-	-	-	-	F	VI	I	-	-	V	-	-	-	-	R	-	-	-	-	-	-	-	-	-	-	-	-	-	-
615062	297832	B	PhenoSense	3033	Clinical	238_-85		14.0	142.0	89.0	84.0	75.0	98.8	8.7	5.6	-	-	-	P	-	-	-	-	-	F	-	-	-	-	V	-	-	I	-	T	-	-	-	-	-	-	-	-	-	-	-	-	-	Q
615066	297833	B	PhenoSense	3033	Clinical	239_-64		2.4	3.6	1.3	1.4	4.5	3.8	0.6	1.0	-	-	-	-	-	-	-	-	-	-	-	-	-	-	V	E	-	-	V	MT	-	-	-	-	-	-	-	-	-	-	-	-	-	-
615064	297833	B	PhenoSense	3033	Clinical	239_149		4.3	4.5	2.6	2.4	6.9	6.6	0.9	1.6	-	-	-	-	-	-	-	-	-	-	-	-	-	-	V	E	-	-	V	M	-	-	-	-	-	-	-	-	-	-	-	-	-	-
615068	297834	B	PhenoSense	3033	Clinical	240_-69		0.9	0.8	0.5	0.7	1.4	0.9	0.8	1.1	-	-	-	-	-	-	-	-	-	-	-	-	-	-	V	-	-	-	-	-	-	-	-	-	-	-	-	-	-	-	-	-	-	-
615070	297835	B	PhenoSense	3033	Clinical	241_-56		21.0	157.0	131.0	69.0	98.3	99.2	33.1	13.0	-	-	-	-	-	-	-	-	-	I	I	P	-	-	V	-	-	-	T	T	-	-	-	-	-	-	-	-	-	-	-	-	-	-
615072	297836	B	PhenoSense	3033	Clinical	242_-54		95.0	17.0	14.0	55.0	27.0	14.0	3.6	20.0	-	-	-	-	-	-	-	-	-	F	L	-	V	-	-	-	-	-	-	-	-	-	-	-	-	-	-	-	-	-	-	-	F	-
615074	297837	B	PhenoSense	3033	Clinical	243_-42		1.0	22.0	1.0	0.8	1.5	1.0	1.2	0.9	-	-	-	-	-	-	-	-	-	-	-	-	-	-	-	-	-	-	-	-	-	-	-	-	-	-	-	-	-	-	-	-	-	EK
615080	297838	B	PhenoSense	3033	Clinical	244_-125		0.9	1.3	1.4	1.4	1.3	0.9	1.1	0.7	-	-	-	-	-	-	-	-	-	-	-	-	-	-	IV	-	-	-	-	KR	-	-	-	-	-	-	-	-	-	-	-	-	-	-
615076	297838	B	PhenoSense	3033	Clinical	244_-74		0.8	1.1	1.2	1.4	1.4	1.3	1.3	0.8	-	-	-	-	-	-	-	-	-	-	-	-	-	-	IV	-	-	-	-	KR	-	-	-	-	-	-	-	-	-	-	-	-	LV	-
615078	297838	B	PhenoSense	3033	Clinical	244_171		1.2	1.0	1.2	0.9	1.6	1.0	1.1	1.0	-	-	-	-	-	-	-	-	-	-	-	-	-	-	IV	-	-	-	-	KR	-	-	-	-	-	-	-	-	-	-	-	-	-	-
615082	297839	B	PhenoSense	3033	Clinical	245_-96		64.0	11.0	5.2	15.0	14.0	27.0	2.9	23.0	-	-	-	-	-	-	-	-	-	I	-	-	IV	-	-	-	-	-	-	-	-	-	-	-	-	-	-	-	-	-	-	-	LF	-
615084	297840	B	PhenoSense	3033	Clinical	246_-49		0.7	0.7	0.8	0.4	0.9	0.6	0.7	0.5	-	-	-	-	-	-	-	-	-	-	-	TA	-	-	-	-	-	-	-	-	-	-	-	-	-	-	-	-	-	-	-	-	-	-
615086	297841	B	PhenoSense	3033	Clinical	247_-59		45.0	41.0	3.4	14.0	57.0	50.0	0.8	9.7	-	-	-	-	-	-	-	-	-	F	I	-	V	-	-	-	-	-	-	R	-	-	-	-	-	-	-	-	-	N	-	-	F	-
615088	297842	B	PhenoSense	3033	Clinical	248_-46		1.9	16.0	21.0	25.0	32.0	14.0	1.2	1.2	-	-	-	-	-	-	-	-	-	I	-	-	V	-	-	-	-	-	IT	I	-	-	-	-	-	-	-	-	-	-	-	-	-	-
615092	297843	B	PhenoSense	3033	Clinical	249_-71		1.0	1.1	1.1	0.8	1.4	0.9	1.0	0.9	-	-	-	-	-	-	-	-	-	-	-	-	-	-	-	-	-	-	-	-	-	-	-	-	-	-	-	-	-	-	-	-	-	-
615090	297843	B	PhenoSense	3033	Clinical	249_90		1.8	1.8	1.7	1.1	2.2	1.7	1.5	1.6	-	-	-	-	-	-	-	-	-	-	-	-	-	-	-	-	-	-	-	-	-	-	-	-	-	-	-	-	-	-	-	-	-	-
615094	297844	B	PhenoSense	3033	Clinical	250_-57		14.0	24.0	12.0	45.0	36.0	82.8	39.0	2.8	-	-	-	-	-	-	-	-	-	V	-	-	V	-	-	A	-	-	-	R	-	-	-	-	-	-	-	-	-	-	-	-	F	-
615096	297845	B	PhenoSense	3033	Clinical	251_-62		6.5	13.0	12.0	60.0	21.0	7.1	1.5	2.3	-	-	-	-	-	-	-	-	-	I	-	-	IV	-	-	-	-	-	-	KQ	-	-	-	-	-	-	-	-	-	-	-	-	F	-
615100	297846	B	PhenoSense	3033	Clinical	252_-59		183.2	55.0	28.0	173.0	32.0	3.7	5.5	508.0	-	-	-	-	-	-	-	-	-	I	VI	-	IV	-	-	A	-	-	-	-	-	-	-	-	-	-	-	-	-	-	-	I	F	-
615098	297846	B	PhenoSense	3033	Clinical	252_131		121.0	59.0	23.0	118.0	19.0	3.3	21.0	128.0	-	-	-	-	-	-	-	-	-	IT	VI	-	IV	-	-	A	-	-	-	-	-	-	-	-	-	-	-	-	-	-	-	I	F	-
615102	297847	B	PhenoSense	3033	Clinical	253_-82		112.0	184.2	29.0	64.0	35.0	53.0	2.9	46.0	-	-	-	-	-	-	-	-	-	I	-	-	V	-	IV	-	-	-	-	R	-	-	-	I	-	-	-	-	-	-	-	I	F	-
615106	297848	B	PhenoSense	3033	Clinical	254_-68		0.5	0.7	0.7	0.6	1.2	0.7	0.8	0.6	-	-	-	-	-	-	-	-	-	-	-	-	-	-	-	-	-	-	-	-	-	-	-	-	-	-	-	-	-	-	-	-	-	-
615104	297848	B	PhenoSense	3033	Clinical	254_150		0.4	0.7	0.6	0.5	0.9	0.7	0.9	0.6	-	-	-	-	-	-	-	-	-	-	-	-	-	-	-	-	-	-	-	-	-	-	-	-	-	-	-	-	-	-	-	-	-	-
615110	297849	B	PhenoSense	3033	Clinical	255_-70		0.5	15.0	15.0	5.8	27.0	2.4	1.6	0.8	-	-	-	-	-	-	-	-	-	I	-	Q	V	-	-	-	-	-	IV	T	-	-	-	-	-	-	-	-	-	-	-	-	-	-
615108	297849	B	PhenoSense	3033	Clinical	255_422		2.1	1.7	1.5	1.7	1.9	1.1	1.8	1.2	-	-	-	-	-	-	-	-	-	-	-	Q	-	-	-	-	-	-	I	-	-	-	-	-	-	-	-	-	-	-	-	-	-	-
615114	297850	B	PhenoSense	3033	Clinical	256_-56		1.1	1.4	1.4	1.3	2.4	1.0	1.2	0.7	-	-	-	-	-	-	-	-	-	-	-	-	-	-	-	-	-	-	-	-	-	-	-	-	-	-	-	-	-	-	-	-	-	-
615112	297850	B	PhenoSense	3033	Clinical	256_138		0.7	1.2	1.2	1.0	1.3	0.9	1.0	0.6	-	-	-	-	-	-	-	-	-	-	-	-	-	-	-	-	-	-	-	-	-	-	-	-	-	-	-	-	-	-	-	-	-	-
615120	297851	B	PhenoSense	3033	Clinical	257_-58		0.5	0.7	0.4	0.6	0.5	0.6	0.8	0.6	-	-	-	-	-	-	-	-	-	-	-	-	-	-	V	-	-	-	V	-	-	-	-	-	-	-	-	-	-	-	-	-	-	-
615116	297851	B	PhenoSense	3033	Clinical	257_-30		0.6	0.9	0.6	0.9	0.6	1.0	0.8	1.0	-	-	-	-	-	-	-	-	-	-	-	-	-	-	V	-	-	-	V	-	-	-	-	-	-	-	-	-	-	-	-	-	-	-
615118	297851	B	PhenoSense	3033	Clinical	257_468		0.6	0.8	0.6	0.7	0.7	0.8	0.9	1.1	-	-	-	-	-	-	-	-	-	-	-	-	-	-	V	-	-	-	V	-	-	-	-	-	-	-	-	-	-	-	-	-	-	-
615122	297852	B	PhenoSense	3033	Clinical	258_-49		52.0	50.0	8.4	14.0	72.0	20.0	28.7	22.0	-	-	-	-	-	-	-	-	-	-	-	TK	V	-	-	-	-	-	-	T	-	-	-	-	-	-	-	-	-	-	-	M	-	Q
615124	297853	B	PhenoSense	3033	Clinical	259_-64		0.6	0.8	1.1	0.7	1.3	0.8	0.8	0.8	-	-	-	-	-	-	-	-	-	-	-	-	-	R	-	-	-	-	-	-	-	-	-	-	-	-	-	-	-	-	-	-	-	-
615130	297854	B	PhenoSense	3033	Clinical	260_-49		0.4	0.6	0.4	0.4	0.8	0.6	0.7	0.4	-	-	-	-	-	-	-	-	-	-	-	-	-	KR	-	-	-	-	V	-	-	-	-	-	-	-	-	-	-	-	-	-	-	-
615126	297854	B	PhenoSense	3033	Clinical	260_126		0.6	0.9	0.7	0.6	1.1	0.6	0.5	0.4	-	-	-	-	-	-	-	-	-	-	-	TP	-	KR	-	-	-	-	V	-	-	-	-	-	-	-	-	-	-	-	-	-	-	-
615128	297854	B	PhenoSense	3033	Clinical	260_162		0.6	0.8	0.8	0.7	0.9	0.9	1.4	0.7	-	-	-	-	-	-	-	-	-	-	-	TP	-	KR	-	-	-	-	V	-	-	-	-	-	-	-	-	-	-	-	-	-	-	-
615132	297855	B	PhenoSense	3033	Clinical	261_-62		32.0	297.0	202.0	161.2	78.0	96.9	19.0	15.0	-	-	-	A	-	-	-	-	-	I	I	K	-	-	V	A	-	-	P	I	D	-	-	-	-	-	-	-	-	-	-	-	-	-
615134	297856	B	PhenoSense	3033	Clinical	262_-62		42.0	83.0	164.0	174.0	76.0	88.3	8.7	15.0	-	-	-	-	-	-	-	-	-	I	-	PS	V	-	V	-	-	-	-	I	-	-	-	-	-	-	-	-	-	-	-	-	-	-
615136	297857	B	PhenoSense	3033	Clinical	263_-64		163.2	262.5	22.0	58.0	40.0	82.0	6.3	355.0	-	-	-	-	-	-	-	-	-	I	I	P	IV	-	IV	-	-	-	-	-	-	-	-	-	-	-	-	-	-	-	-	I	F	-
615138	297858	B	PhenoSense	3033	Clinical	264_-51		36.0	28.0	122.0	184.7	42.0	96.5	0.1	16.0	-	-	-	-	-	-	-	-	-	I	-	-	M	-	V	-	-	H	-	I	-	-	-	-	-	-	-	-	-	-	-	-	-	Q
615142	297859	B	PhenoSense	3033	Clinical	265_-54		1.8	1.2	1.2	1.5	1.7	1.6	1.1	1.1	-	-	-	-	-	-	-	-	-	LI	-	-	-	-	-	-	-	-	-	-	-	-	-	-	-	-	-	-	-	-	-	-	-	-
615140	297859	B	PhenoSense	3033	Clinical	265_203		2.3	1.5	2.7	2.6	1.8	1.7	1.2	1.2	-	-	-	-	-	-	-	-	-	LI	-	-	-	-	-	-	-	QR	-	-	-	-	-	-	-	-	-	-	-	-	-	-	-	-
615146	297860	B	PhenoSense	3033	Clinical	266_-61		0.9	0.9	1.0	1.0	1.5	1.7	1.1	0.6	-	-	-	-	-	-	-	-	-	-	-	-	-	-	-	-	-	-	I	-	-	-	-	-	-	-	-	-	-	-	-	-	-	-
615144	297860	B	PhenoSense	3033	Clinical	266_149		0.7	0.9	0.7	0.8	1.0	0.7	0.8	0.7	-	-	-	-	-	-	-	-	-	-	-	-	-	-	-	-	-	-	I	-	-	-	-	-	-	-	-	-	-	-	-	-	-	-
615148	297861	B	PhenoSense	3033	Clinical	267_-71		50.0	41.0	19.0	137.0	11.0	1.1	2.6	111.0	-	-	-	-	-	-	-	-	-	I	I	-	-	-	IV	A	-	-	-	-	-	-	-	-	-	-	-	-	-	-	-	I	F	-
615150	297862	B	PhenoSense	3033	Clinical	268_-80		23.0	250.0	72.0	113.0	60.0	95.3	4.9	14.0	-	-	-	-	-	-	-	-	-	F	I	-	-	-	V	-	-	-	-	V	-	-	-	M	-	-	-	-	-	-	-	-	-	-
615154	297863	B	PhenoSense	3033	Clinical	269_-84		54.0	182.0	22.0	76.0	54.0	33.0	3.0	37.0	-	-	-	-	-	-	-	-	-	I	-	-	V	-	IV	-	-	-	-	R	-	-	-	-	-	-	-	-	-	-	-	I	F	-
615152	297863	B	PhenoSense	3033	Clinical	269_175		47.0	140.0	27.0	56.0	57.0	24.0	2.9	30.0	-	-	-	-	-	-	-	-	-	I	-	-	V	-	V	-	-	-	-	R	-	-	-	-	-	-	-	-	-	-	-	I	F	-
615158	297864	B	PhenoSense	3033	Clinical	270_-66		42.0	18.0	4.0	4.2	27.0	6.8	24.9	23.0	-	-	-	-	-	-	-	-	-	-	-	-	-	-	V	-	-	-	-	-	-	-	-	-	-	-	-	-	-	-	-	M	M	D
615160	297865	B	PhenoSense	3033	Clinical	271_-64		164.9	193.0	86.0	178.4	78.0	79.2	5.7	83.0	-	-	-	A	-	-	-	-	-	F	-	-	M	-	-	GE	-	QH	T	I	-	-	-	-	-	-	-	-	-	-	-	-	-	-
615164	297866	B	PhenoSense	3033	Clinical	272_-70		2.2	1.5	1.7	1.6	2.0	1.4	1.7	0.9	-	-	-	-	-	-	-	-	-	-	-	-	-	-	-	-	-	-	-	-	-	-	-	-	-	-	-	-	-	-	-	-	-	-
615162	297866	B	PhenoSense	3033	Clinical	272_203		1.7	1.9	1.9	1.5	2.8	1.6	1.2	1.3	-	-	-	-	-	-	-	-	-	-	-	-	-	-	-	-	-	-	-	-	-	-	-	-	-	-	-	-	-	-	-	-	-	-
615166	297867	B	PhenoSense	3033	Clinical	273_-84		23.0	75.0	70.0	139.0	38.0	36.0	25.1	22.0	-	-	-	-	-	-	-	-	-	V	-	-	V	-	V	GA	-	-	-	M	-	-	-	-	-	-	-	-	-	-	-	I	F	-
615170	297868	B	PhenoSense	3033	Clinical	274_-51		1.1	1.1	0.9	0.9	1.3	1.1	0.9	0.7	-	-	-	-	-	-	-	-	-	-	-	-	-	-	-	-	-	-	-	-	-	-	-	-	-	-	-	-	-	-	-	-	-	-
615168	297868	B	PhenoSense	3033	Clinical	274_163		0.4	0.6	0.4	0.4	0.6	0.3	0.5	0.3	-	-	-	-	-	-	-	-	-	-	-	-	-	-	-	-	-	-	-	-	-	AV	-	-	-	-	-	-	-	-	-	-	-	-
615172	297869	B	PhenoSense	3033	Clinical	275_-40		13.0	33.0	25.0	20.0	34.0	47.0	0.8	5.4	-	-	-	P	-	-	-	-	-	F	-	-	-	R	-	-	-	-	-	I	-	-	-	-	-	-	-	-	-	-	-	-	-	-
615174	297870	B	PhenoSense	3033	Clinical	276_-63		27.0	58.0	42.0	175.0	55.0	74.0	4.7	14.0	-	-	-	-	-	-	-	-	-	F	-	-	V	-	-	A	-	-	-	-	-	-	-	-	-	-	-	-	-	-	-	-	F	-
615176	297871	B	PhenoSense	3033	Clinical	277_-76		11.0	50.0	52.0	27.0	26.0	86.1	2.2	5.4	-	-	-	-	-	-	-	-	-	FI	-	-	-	-	-	-	-	-	-	-	-	-	-	-	-	-	-	-	-	-	-	-	-	-
615178	297872	B	PhenoSense	3033	Clinical	278_-74		33.0	8.5	16.0	160.0	13.0	16.0	1.1	12.0	-	-	-	-	-	-	-	-	-	I	-	-	-	-	V	-	-	-	-	R	-	-	-	-	-	-	-	-	-	-	-	-	-	-
615180	297873	B	PhenoSense	3033	Clinical	279_-57		177.0	22.0	7.7	176.7	12.0	12.0	29.9	60.0	-	-	-	-	-	-	-	-	-	Y	-	-	V	-	V	E	-	-	-	T	-	-	-	-	-	-	-	-	-	-	-	I	-	-
615182	297874	B	PhenoSense	3033	Clinical	280_-70		49.0	1.6	5.1	83.0	2.6	2.6	0.6	17.0	-	-	-	-	-	-	-	-	-	I	-	P	-	-	-	-	-	-	-	-	-	-	-	-	-	-	-	-	-	-	-	-	-	-
615184	297875	B	PhenoSense	3033	Clinical	281_-82		23.0	0.9	83.0	125.0	6.8	1.3	0.6	4.6	-	-	-	A	-	-	-	-	-	F	-	P	-	-	-	-	-	-	-	R	-	-	-	-	-	-	-	-	-	-	-	-	-	-
615186	297876	B	PhenoSense	3033	Clinical	282_-65		13.0	10.0	23.0	75.0	35.0	5.2	0.8	2.0	-	-	-	-	-	-	-	-	-	F	-	-	V	-	V	-	-	-	-	R	-	-	-	I	-	-	-	-	-	-	-	-	F	-
615188	297877	B	PhenoSense	3033	Clinical	283_-50		12.0	3.7	23.0	76.0	7.4	2.2	2.2	3.8	-	-	-	-	-	-	-	-	-	I	-	TS	V	-	IV	-	-	-	-	R	-	-	-	-	-	-	-	-	-	-	-	-	F	-
615190	297878	B	PhenoSense	3033	Clinical	284_-62		2.4	1.8	4.5	1.4	6.8	2.3	1.1	0.6	-	-	-	-	-	-	-	-	-	-	-	-	V	-	-	-	-	-	-	-	-	-	-	-	-	-	-	-	-	-	-	-	-	-
615192	297879	B	PhenoSense	3033	Clinical	285_-84		1.0	1.3	1.7	1.2	1.8	1.1	1.0	0.8	-	-	-	-	-	-	-	-	-	-	-	-	-	-	-	-	-	-	-	-	-	-	-	-	-	-	-	-	-	-	-	-	-	-
615194	297880	B	PhenoSense	3033	Clinical	286_-58		5.5	19.0	12.0	127.0	20.0	6.4	0.6	2.0	-	-	-	-	-	-	-	-	-	V	-	TI	-	R	-	-	-	-	V	-	-	-	-	I	-	-	-	-	-	-	-	-	F	-
615198	297881	B	PhenoSense	3033	Clinical	287_-67		0.6	0.8	0.8	0.7	1.1	0.8	0.8	0.6	-	-	-	-	-	-	-	-	-	-	-	-	-	-	-	-	-	-	-	-	-	-	-	-	-	-	-	-	-	-	-	-	-	-
615196	297881	B	PhenoSense	3033	Clinical	287_147		0.7	1.2	1.1	1.0	1.5	1.1	1.3	0.9	-	-	-	-	-	-	-	-	-	-	-	-	-	-	-	-	-	-	-	-	-	-	-	-	-	-	-	-	-	-	-	-	-	-
615200	297882	B	PhenoSense	3033	Clinical	288_-48		36.0	11.0	7.7	13.0	6.5	16.0	0.8	6.0	-	-	-	-	-	-	-	-	-	I	-	-	-	-	-	A	-	-	-	-	-	-	-	-	-	-	-	-	-	-	-	-	F	-
615202	297883	B	PhenoSense	3033	Clinical	289_-97		6.0	19.0	39.0	27.0	14.0	5.5	5.6	1.2	-	-	-	A	-	-	-	-	-	F	-	-	-	-	V	-	-	-	-	-	-	-	-	-	-	-	-	-	-	-	-	-	-	-
615204	297884	B	PhenoSense	3033	Clinical	290_-63		28.0	246.5	35.0	53.0	121.3	95.1	13.0	11.0	-	-	-	-	-	-	-	-	-	I	-	-	-	-	V	A	-	-	-	M	-	-	I	-	-	-	-	-	-	-	-	-	-	-
615206	297885	B	PhenoSense	3033	Clinical	291_-63		18.0	76.0	25.0	105.0	24.0	102.9	2.7	5.0	-	-	-	-	-	-	-	-	-	V	-	-	-	-	-	-	-	-	-	-	-	-	-	-	-	-	-	-	-	-	-	-	F	-
615210	297886	B	PhenoSense	3033	Clinical	292_-63		1.2	1.2	1.2	1.3	2.2	1.1	1.3	0.6	-	-	-	-	-	-	-	-	-	-	-	-	-	-	-	-	-	-	-	R	-	-	-	-	-	-	-	-	-	-	-	-	-	-
615208	297886	B	PhenoSense	3033	Clinical	292_112		1.0	1.3	1.3	1.4	1.8	1.3	1.0	0.6	-	-	-	-	-	-	-	-	-	-	-	-	-	-	-	-	-	-	-	R	-	-	-	-	-	-	-	-	-	-	-	-	-	-
615212	297887	B	PhenoSense	3033	Clinical	293_-76		1.4	61.0	15.0	3.4	16.0	15.0	1.0	1.9	-	-	-	-	-	-	-	-	-	I	-	-	-	-	V	-	-	-	-	-	-	V	-	-	-	-	-	-	-	-	-	-	-	-
615216	297888	B	PhenoSense	3033	Clinical	294_-53		4.2	6.6	13.0	20.0	20.0	6.3	5.3	2.6	-	-	-	-	-	-	-	-	-	-	-	-	-	-	V	-	-	-	-	R	-	-	-	-	-	-	-	-	-	-	-	-	-	-
615214	297888	B	PhenoSense	3033	Clinical	294_98		2.6	5.7	11.0	18.0	10.0	3.2	4.4	1.7	-	-	-	-	-	-	-	-	-	-	-	-	-	-	V	-	-	-	-	R	-	-	-	-	-	-	-	-	-	-	-	-	-	-
615218	297889	B	PhenoSense	3033	Clinical	295_-45		33.0	10.0	45.0	58.0	22.0	1.5	0.7	47.0	-	-	-	-	-	-	-	-	-	I	-	-	-	-	V	-	-	-	-	R	-	-	-	-	-	-	-	-	-	-	-	I	-	-
615220	297890	B	PhenoSense	3033	Clinical	296_-76		17.0	189.0	92.0	71.0	95.0	85.3	20.5	5.8	-	-	-	P	-	-	-	-	-	V	I	-	V	-	V	-	-	-	I	R	-	-	-	-	-	-	-	-	-	-	-	-	I	-
615222	297891	B	PhenoSense	3033	Clinical	297_-48		1.0	13.0	0.7	0.5	1.5	0.4	0.5	0.4	-	-	-	-	-	-	-	-	-	I	-	-	-	-	-	-	-	-	-	-	-	-	-	-	-	-	-	-	-	-	-	-	-	R
615226	297892	B	PhenoSense	3033	Clinical	298_-64		25.0	20.0	83.0	130.0	34.0	6.3	0.9	59.0	-	-	-	-	-	-	-	-	-	F	-	-	-	-	V	-	-	-	I	R	-	-	-	-	-	-	-	-	-	-	-	I	-	-
615224	297892	B	PhenoSense	3033	Clinical	298_110		5.9	99.0	90.0	66.0	56.0	60.0	17.0	3.3	-	-	-	-	-	-	-	-	-	FV	-	-	-	-	V	-	-	-	I	KR	-	-	-	-	-	-	-	-	-	-	-	VI	LI	-
615228	297893	B	PhenoSense	3033	Clinical	299_-51		21.0	21.0	2.7	8.4	8.1	13.0	1.3	8.0	-	-	-	-	-	-	-	-	-	I	VL	-	V	-	-	-	-	-	-	X	-	-	-	-	-	-	-	-	-	-	-	-	F	-
615230	297894	B	PhenoSense	3033	Clinical	300_-76		1.2	3.0	3.9	1.3	8.1	3.8	0.7	0.6	-	-	-	-	-	-	-	-	-	V	-	-	-	-	-	-	-	-	I	-	-	-	-	-	-	-	-	-	-	-	-	-	-	-
615234	297895	B	PhenoSense	3033	Clinical	301_-64		129.1	44.0	33.0	151.8	63.0	22.0	11.0	190.0	-	-	-	TS	-	-	-	-	-	F	I	-	V	-	IV	-	-	-	EQ	V	-	-	-	-	-	-	-	-	-	-	-	I	F	-
615232	297895	B	PhenoSense	3033	Clinical	301_584		146.0	92.0	46.0	163.7	38.0	37.0	6.6	174.0	-	-	-	-	-	-	-	-	-	F	I	-	V	-	-	-	-	-	Q	V	-	-	-	-	-	-	-	-	-	-	-	I	F	-
615236	297896	B	PhenoSense	3033	Clinical	302_-49		28.0	26.0	12.0	49.0	20.0	33.0	2.0	7.7	-	-	-	-	-	-	-	-	-	I	I	-	V	-	-	-	-	-	I	M	-	-	-	-	-	-	-	-	-	-	-	-	-	-
615240	297897	B	PhenoSense	3033	Clinical	303_-62		2.8	3.1	9.6	16.0	5.5	2.6	2.7	1.7	-	-	-	-	-	-	-	-	-	I	-	-	-	-	V	-	-	-	-	-	-	-	-	-	-	-	-	-	-	-	-	-	-	-
615238	297897	B	PhenoSense	3033	Clinical	303_150		2.8	3.2	11.0	15.0	4.8	2.2	2.2	1.1	-	-	-	-	-	-	-	-	-	I	-	-	-	-	V	-	-	-	-	-	-	-	-	-	-	-	-	-	-	-	-	-	-	-
615244	297898	B	PhenoSense	3033	Clinical	304_-45		0.9	0.8	0.6	0.9	0.8	0.7	0.8	0.7	-	-	-	-	-	-	-	-	-	-	-	-	-	-	-	-	-	-	-	-	-	-	-	-	-	-	-	-	-	-	-	-	-	-
615242	297898	B	PhenoSense	3033	Clinical	304_75		1.0	1.1	0.9	1.0	1.1	1.1	1.1	0.9	-	-	-	-	-	-	-	-	-	-	-	-	-	-	-	-	-	-	-	-	-	-	-	-	-	-	-	-	-	-	-	-	-	-
615246	297899	B	PhenoSense	3033	Clinical	305_-63		20.0	35.0	40.0	65.0	23.0	101.2	6.3	7.3	-	-	-	-	-	-	-	-	-	F	-	-	V	-	-	-	-	-	-	M	-	-	-	-	-	-	-	-	-	-	-	-	V	-
615248	297900	B	PhenoSense	3033	Clinical	306_-63		1.0	0.7	1.2	0.9	1.9	0.8	0.6	0.5	-	-	-	-	-	-	-	-	-	-	-	-	-	-	IV	-	-	-	-	-	-	-	-	-	-	-	-	-	-	-	-	-	-	-
615250	297901	B	PhenoSense	3033	Clinical	307_-89		9.1	20.0	27.0	29.0	7.8	10.0	25.0	4.5	-	-	-	-	-	-	-	-	-	I	-	X	V	-	-	-	-	-	-	-	-	-	-	M	-	-	-	-	-	-	-	-	F	-
615252	297902	B	PhenoSense	3033	Clinical	308_-19		19.0	78.0	66.0	66.0	38.0	83.0	2.0	5.0	-	-	-	-	-	-	-	-	-	F	-	-	-	-	-	-	-	-	-	-	-	V	-	I	-	-	-	-	-	-	-	-	-	D
615254	297903	B	PhenoSense	3033	Clinical	309_-68		7.6	65.0	84.0	76.0	42.0	78.0	15.0	3.6	-	-	-	-	-	-	-	-	-	F	I	-	V	-	-	-	-	-	-	T	-	-	-	-	-	-	-	-	-	-	-	-	I	-
615258	297904	B	PhenoSense	3033	Clinical	310_-33		1.7	2.0	2.2	1.1	3.3	2.0	0.7	0.7	-	-	-	-	-	-	-	-	-	I	-	-	V	-	-	-	-	-	-	-	-	-	-	-	-	-	-	-	-	-	-	-	-	-
615256	297904	B	PhenoSense	3033	Clinical	310_445		1.8	1.2	2.0	1.1	3.4	1.7	0.6	0.5	-	-	-	-	-	-	-	-	-	I	-	-	V	-	-	-	-	-	-	-	-	-	-	-	-	-	-	-	-	-	-	-	-	-
615260	297905	B	PhenoSense	3033	Clinical	311_337		65.0	125.0	16.0	15.0	54.0	112.0	9.6	36.0	-	-	-	-	-	-	-	-	-	Y	I	-	V	-	-	-	-	-	-	KR	-	-	-	-	-	-	-	-	-	-	-	I	F	-
615262	297906	B	PhenoSense	3033	Clinical	312_-56		3.3	28.0	1.0	4.2	2.1	0.5	1.1	0.8	-	-	-	-	-	-	-	-	-	-	-	-	-	-	-	-	-	-	-	R	-	-	LI	-	-	-	-	-	-	-	-	-	F	-
615264	297907	B	PhenoSense	3033	Clinical	313_-62		25.0	108.0	47.0	106.0	127.0	35.0	4.0	10.0	-	-	-	-	-	-	-	-	-	IV	I	S	M	-	V	-	-	-	LM	V	-	-	-	-	-	-	-	-	-	-	-	-	F	-
615266	297908	B	PhenoSense	3033	Clinical	314_-57		8.9	202.9	247.4	80.0	121.2	98.9	7.6	7.7	-	-	-	-	-	-	-	-	-	F	-	-	-	-	V	GA	-	-	LV	T	-	-	-	F	-	-	-	-	-	-	-	-	-	-
615268	297909	B	PhenoSense	3033	Clinical	315_-87		8.6	8.9	13.0	88.0	11.0	5.7	1.8	2.2	-	-	-	-	-	-	-	-	-	F	-	-	V	-	-	-	-	-	LP	-	-	-	-	-	-	-	-	-	-	-	-	-	F	-
615272	297910	B	PhenoSense	3033	Clinical	316_-51		0.8	0.7	0.8	0.8	1.0	1.1	0.8	0.8	-	-	-	-	-	-	-	-	-	LI	-	-	-	-	-	-	-	-	-	-	-	-	-	-	-	-	-	-	-	-	-	-	-	-
615270	297910	B	PhenoSense	3033	Clinical	316_305		0.7	0.9	0.7	0.9	1.2	1.0	1.1	0.9	-	-	-	-	-	-	-	-	-	-	-	-	-	-	-	-	-	-	-	-	-	-	-	-	-	-	-	-	-	-	-	-	-	-
615274	297911	B	PhenoSense	3033	Clinical	317_-55		135.0	77.0	33.0	69.0	39.0	26.0	1.8	29.0	-	-	-	-	-	-	-	-	-	F	-	-	A	-	-	-	-	-	-	M	-	V	-	I	-	-	-	-	-	-	-	-	-	-
615276	297912	B	PhenoSense	3033	Clinical	318_-83		24.0	12.0	4.8	15.0	10.0	12.0	7.1	7.5	-	-	-	-	-	-	-	-	-	LI	-	-	V	KR	-	-	-	-	-	R	-	-	-	-	-	-	-	-	-	-	-	-	LF	-
615278	297913	B	PhenoSense	3033	Clinical	319_-63		6.8	123.0	3.9	11.0	2.7	0.4	4.3	1.7	-	-	-	-	-	-	-	-	-	I	-	-	-	-	-	-	-	-	-	-	-	-	-	-	-	-	-	-	-	-	-	I	F	-
615280	297914	B	PhenoSense	3033	Clinical	320_-66		7.3	57.0	148.0	20.0	18.0	115.0	23.4	4.2	-	-	-	-	-	-	-	-	-	IV	-	-	V	-	-	-	-	-	-	-	-	-	-	-	-	-	-	-	-	-	-	-	F	D
615282	297915	B	PhenoSense	3033	Clinical	321_-42		23.0	21.0	27.0	79.0	24.0	26.0	5.6	8.1	-	-	-	-	-	-	-	-	-	F	-	-	-	-	-	-	-	-	-	M	-	-	-	I	-	-	-	-	-	-	-	-	F	-
615284	297916	B	PhenoSense	3033	Clinical	322_-76		95.0	215.8	192.9	132.3	43.0	94.0	9.4	170.0	-	-	-	-	-	-	-	-	-	I	-	-	-	-	IV	GA	-	-	-	-	-	-	-	LI	-	-	-	-	-	-	-	I	F	Q
615286	297917	B	PhenoSense	3033	Clinical	323_-84		58.0	19.0	14.0	19.0	22.0	34.0	5.0	28.0	-	-	-	-	-	-	-	-	-	I	L	-	V	-	-	-	-	-	-	-	-	-	-	F	-	-	-	-	-	-	-	-	F	-
615288	297918	B	PhenoSense	3033	Clinical	324_-56		169.8	341.5	107.0	200.4	123.2	100.9	17.0	779.6	-	-	-	-	-	-	-	-	-	F	-	-	V	-	-	-	-	-	-	T	-	-	-	-	-	-	-	-	-	-	-	I	F	Q
615290	297919	B	PhenoSense	3033	Clinical	325_-70		2.2	19.0	11.0	3.3	6.8	100.1	1.6	1.0	-	-	-	-	-	-	-	-	-	I	-	-	-	-	-	-	-	-	-	-	-	-	-	-	-	-	-	-	-	-	-	-	-	-
615292	297920	B	PhenoSense	3033	Clinical	326_-70		17.0	28.0	14.0	63.0	50.0	41.0	17.0	5.4	-	-	-	-	-	-	-	-	-	V	VI	-	V	-	V	-	-	-	-	-	-	-	-	-	-	-	-	-	-	-	-	-	F	-
615294	297921	B	PhenoSense	3033	Clinical	327_-81		4.0	142.0	9.7	9.1	23.0	11.0	1.4	1.4	-	-	-	-	-	-	-	-	-	I	-	-	IV	-	IV	-	-	-	-	R	-	-	-	-	-	-	-	-	-	-	-	-	-	-
615296	297922	B + G	PhenoSense	3033	Clinical	328_-50		2.2	8.4	17.0	60.0	49.0	7.4	0.9	0.7	-	-	-	-	-	-	-	-	-	I	-	-	A	R	-	-	-	-	-	I	-	AV	-	-	-	-	-	-	-	-	-	-	-	-
615298	297923	B	PhenoSense	3033	Clinical	329_-62		119.8	252.5	80.0	180.9	79.0	75.2	6.3	270.0	-	-	-	S	-	-	-	-	-	IV	-	-	V	-	-	-	-	-	V	R	-	-	-	I	-	-	-	-	-	-	-	-	F	N
615302	297924	B	PhenoSense	3033	Clinical	330_-72		0.8	1.3	1.2	0.8	1.9	0.9	0.6	0.8	-	-	-	-	-	-	-	-	-	-	-	-	-	-	-	-	-	H	-	-	-	-	-	-	-	-	-	-	-	-	-	-	-	-
615300	297924	B	PhenoSense	3033	Clinical	330_309		1.0	1.2	1.6	1.4	2.2	0.8	1.1	0.8	-	-	-	-	-	-	-	-	-	-	-	-	-	-	-	-	-	H	-	-	-	-	-	-	-	-	-	-	-	-	-	-	-	-
615304	297925	B	PhenoSense	3033	Clinical	331_-42		36.0	213.0	57.0	71.0	80.0	75.0	7.5	20.0	-	-	-	TA	-	-	-	-	-	F	I	-	-	-	-	-	-	-	I	-	-	-	-	-	-	-	-	-	-	-	-	-	F	Q
615306	297926	B	PhenoSense	3033	Clinical	332_-63		7.4	18.0	27.0	27.0	17.0	14.0	34.2	1.5	-	-	-	-	-	-	-	-	-	I	-	-	V	-	-	-	-	-	-	-	-	-	-	-	-	-	-	-	-	-	-	-	I	ED
615312	297927	B	PhenoSense	3033	Clinical	333_-56		0.6	0.5	0.6	0.6	0.6	0.6	0.6	0.6	-	-	-	-	-	-	-	-	-	-	-	-	-	-	-	-	-	-	-	-	-	-	-	-	-	-	-	-	-	-	-	-	-	-
615308	297927	B	PhenoSense	3033	Clinical	333_28		0.7	0.8	0.7	0.7	0.8	0.6	1.2	0.6	-	-	-	-	-	-	-	-	-	-	-	-	-	-	-	-	-	-	-	-	-	-	-	-	-	-	-	-	-	-	-	-	-	-
615310	297927	B	PhenoSense	3033	Clinical	333_113		0.8	0.8	1.1	1.0	1.0	0.9	0.9	0.8	-	-	-	-	-	-	-	-	-	-	-	-	-	-	-	-	-	-	-	-	-	-	-	-	-	-	-	-	-	-	-	-	-	-
615316	297928	B	PhenoSense	3033	Clinical	334_-46		20.0	27.0	22.0	18.0	13.0	62.0	1.4	6.2	-	-	-	-	-	-	-	-	-	FI	-	-	V	-	IV	-	-	-	-	T	-	-	-	-	-	-	-	-	-	-	-	-	-	EQ
615314	297928	B	PhenoSense	3033	Clinical	334_145		40.0	49.0	35.0	28.0	26.0	33.0	1.1	8.2	-	-	-	-	-	-	-	-	-	F	-	-	V	-	-	-	-	-	-	T	-	-	-	-	-	-	-	-	-	-	-	-	-	Q
615320	297929	B	PhenoSense	3033	Clinical	335_-38		0.5	0.5	0.4	0.4	0.6	0.5	0.4	0.4	-	-	-	-	-	-	-	-	-	-	-	-	IV	-	-	-	-	-	-	-	-	-	-	-	-	-	-	-	-	-	-	-	-	-
615318	297929	B	PhenoSense	3033	Clinical	335_259		0.8	0.8	0.6	0.6	1.1	0.8	0.9	0.9	-	-	-	-	-	-	-	-	-	-	-	-	-	-	-	-	-	-	-	-	-	-	-	-	-	-	-	-	-	-	-	-	-	-
615322	297930	B	PhenoSense	3033	Clinical	336_-84		64.0	90.0	10.0	172.7	17.0	74.0	5.8	123.0	-	-	-	-	-	-	-	-	-	I	-	-	-	KR	-	-	-	-	-	-	-	-	-	-	-	-	-	-	-	-	-	I	F	Q
615324	297931	B	PhenoSense	3033	Clinical	337_-57		6.0	20.0	31.0	28.0	26.0	30.0	2.5	2.3	-	-	-	-	-	-	-	-	-	I	-	-	-	-	-	-	-	-	-	M	-	-	-	-	-	-	-	-	-	-	-	-	-	-
615328	297932	B	PhenoSense	3033	Clinical	338_-60		9.0	2.2	1.3	2.4	2.7	2.0	3.2	3.1	-	-	-	-	-	-	-	-	-	I	VI	-	V	-	-	-	-	-	-	-	-	-	-	-	-	-	GE	-	-	-	-	-	F	-
615326	297932	B	PhenoSense	3033	Clinical	338_252		0.8	1.2	1.3	1.2	1.8	1.1	1.3	1.2	-	-	-	-	-	-	-	-	-	-	-	-	-	-	-	-	-	-	-	-	-	-	-	-	-	-	-	-	-	-	-	-	LF	-
615330	297933	B	PhenoSense	3033	Clinical	339_-54		81.0	145.0	122.0	161.6	65.0	75.2	5.3	37.0	-	-	-	-	-	-	-	-	-	F	-	-	-	-	-	-	-	-	-	-	-	-	-	-	-	-	-	-	-	-	-	-	F	Q
615334	297934	B	PhenoSense	3033	Clinical	340_-104		1.2	1.3	1.6	1.5	2.7	1.4	1.2	1.2	-	-	-	-	-	-	-	-	-	V	-	-	-	-	-	-	-	-	I	-	-	-	-	-	-	-	-	-	-	-	-	-	-	-
615332	297934	B	PhenoSense	3033	Clinical	340_168		1.7	1.9	2.7	2.2	3.1	1.5	1.4	1.4	-	-	-	-	-	-	-	-	-	V	-	-	-	-	-	-	-	-	I	-	-	-	-	-	-	-	-	-	-	-	-	-	-	-
615336	297935	B	PhenoSense	3033	Clinical	341_-89		5.4	22.0	18.0	40.0	18.0	12.0	2.6	1.1	-	-	-	-	-	-	-	-	-	R	-	-	-	-	V	-	-	-	-	R	-	-	-	-	-	-	-	-	-	-	-	-	-	-
615340	297936	B	PhenoSense	3033	Clinical	342_-56		6.0	6.3	3.2	1.6	10.0	2.8	1.9	2.8	-	-	-	-	-	-	-	-	-	I	-	-	V	-	-	-	-	-	-	R	-	-	-	-	-	-	-	-	-	-	-	I	-	-
615338	297936	B	PhenoSense	3033	Clinical	342_115		2.9	4.3	3.0	1.4	7.4	2.6	2.1	2.1	-	-	-	-	-	-	-	-	-	I	-	-	V	-	-	-	-	-	-	R	-	-	-	-	-	-	-	-	-	-	-	I	-	-
615344	297937	B	PhenoSense	3033	Clinical	343_-43		1.0	1.2	0.9	1.1	1.9	1.1	1.5	1.0	-	-	-	-	-	-	-	-	-	LV	-	TK	-	-	-	-	-	-	-	-	-	-	-	-	-	-	-	-	-	-	-	-	-	-
615342	297937	B	PhenoSense	3033	Clinical	343_131		1.3	1.1	1.2	1.4	1.8	1.2	1.2	1.2	-	-	-	-	-	-	-	-	-	V	-	K	-	-	-	GE	-	-	-	-	-	-	-	-	-	-	-	-	-	-	-	-	-	-
615346	297938	B	PhenoSense	3033	Clinical	344_-43		60.0	186.4	38.0	158.1	146.0	85.7	23.2	28.0	-	-	-	-	-	-	-	-	-	V	IT	-	V	-	-	-	-	-	-	R	-	-	-	-	-	-	-	-	-	-	-	-	F	-
615348	297939	B	PhenoSense	3033	Clinical	345_-59		0.9	16.0	2.0	3.5	1.5	1.0	1.4	0.3	-	-	-	-	-	-	-	-	-	LI	-	-	V	-	V	A	-	-	-	T	-	-	I	-	-	-	-	-	-	-	-	-	-	-
615350	297940	B	PhenoSense	3033	Clinical	346_-54		4.8	59.0	50.0	42.0	20.0	85.0	0.7	1.9	-	-	-	TP	-	-	-	-	-	I	-	-	-	-	-	-	-	-	-	-	-	-	-	-	-	-	-	-	-	-	-	-	F	-
615354	297941	B	PhenoSense	3033	Clinical	347_-78		30.0	19.0	11.0	16.0	32.0	63.0	1.8	6.3	-	-	-	-	-	-	-	-	-	LF	I	P	V	-	-	-	-	-	T	I	-	-	-	-	-	-	-	-	-	-	-	-	-	-
615352	297941	B	PhenoSense	3033	Clinical	347_440		28.0	17.0	7.2	14.0	13.0	86.0	1.2	11.0	-	-	-	-	-	-	-	-	-	F	I	P	V	-	-	-	-	-	T	I	-	-	-	-	-	-	-	-	-	-	-	-	-	-
615358	297942	B	PhenoSense	3033	Clinical	348_-53		3.8	51.0	76.0	33.0	58.0	81.9	0.7	0.7	-	-	-	-	-	-	-	-	-	I	-	-	-	-	-	-	-	-	-	R	-	-	-	-	-	-	-	-	-	-	-	-	-	-
615356	297942	B	PhenoSense	3033	Clinical	348_480		0.3	0.7	0.7	0.4	0.9	0.7	0.6	0.5	-	-	-	-	-	-	-	-	-	V	-	-	-	-	-	-	-	-	-	-	-	-	-	-	-	-	-	-	-	-	-	-	-	-
615360	297943	B	PhenoSense	3033	Clinical	349_-62		1.0	16.0	0.9	0.2	1.4	1.7	0.5	0.5	-	-	-	-	-	-	-	-	-	-	-	-	-	-	-	GA	-	-	-	-	-	-	-	-	-	-	-	-	-	-	-	-	V	EQ
615364	297944	B	PhenoSense	3033	Clinical	350_-69		2.0	4.3	2.1	1.3	34.0	2.7	0.8	0.8	-	-	-	-	-	-	-	-	-	F	-	-	V	-	-	-	-	-	I	-	-	-	-	-	-	-	-	-	-	N	-	-	-	-
615362	297944	B	PhenoSense	3033	Clinical	350_106		1.4	1.6	1.2	1.7	4.9	1.9	1.2	1.1	-	-	-	-	-	-	-	-	-	LF	-	-	IV	-	-	-	-	-	I	-	-	-	-	-	-	-	-	-	-	DN	-	-	-	-
615366	297945	B	PhenoSense	3033	Clinical	351_-77		45.0	6.0	22.0	158.8	12.0	6.8	1.9	22.0	-	-	-	-	-	-	-	-	-	F	-	-	V	KR	V	-	-	-	I	T	-	-	-	-	-	-	-	-	-	-	-	-	F	-
615368	297946	B	PhenoSense	3033	Clinical	352_-55		26.0	39.0	32.0	62.0	34.0	49.0	4.2	6.2	-	-	-	-	-	-	-	-	-	F	-	-	V	-	-	-	-	-	-	I	-	-	-	-	-	-	-	-	-	-	-	-	-	-
615370	297947	B	PhenoSense	3033	Clinical	353_-64		44.0	75.0	154.0	135.9	141.7	49.0	3.9	13.0	-	-	-	-	-	-	-	-	-	F	-	P	V	-	-	-	-	-	-	T	-	-	-	-	-	-	-	-	-	-	-	-	-	-
615374	297948	B	PhenoSense	3033	Clinical	354_-60		0.5	0.8	1.0	0.5	1.0	0.8	1.0	0.6	-	-	-	-	-	-	-	-	-	-	-	-	-	-	-	-	-	-	T	-	-	-	-	-	-	-	-	-	-	-	-	-	-	-
615372	297948	B	PhenoSense	3033	Clinical	354_274		0.5	0.9	0.7	0.6	1.1	0.9	1.0	0.7	-	-	-	-	-	-	-	-	-	-	-	-	-	-	-	-	-	-	T	-	-	-	-	-	-	-	-	-	-	-	-	-	-	-
615376	297949	B	PhenoSense	3033	Clinical	355_-70		0.6	0.5	0.5	0.5	0.7	0.4	0.8	0.5	-	-	-	-	-	-	-	-	-	-	-	-	-	-	-	-	-	-	-	-	-	-	-	-	-	-	-	-	-	-	-	-	-	-
615378	297950	B	PhenoSense	3033	Clinical	356_-83		78.0	22.0	19.0	127.5	20.0	1.6	12.0	19.0	-	-	-	-	-	-	-	-	-	V	-	-	-	-	-	-	-	-	-	-	-	-	-	-	-	-	-	-	-	-	-	I	F	-
615380	297951	B	PhenoSense	3033	Clinical	357_-50		81.0	29.0	13.0	177.6	13.0	2.2	21.0	33.0	-	-	-	-	-	-	-	-	-	V	-	E	IV	-	-	-	-	-	I	-	EK	-	LI	LI	-	-	-	-	-	-	-	I	F	-
615386	297952	B	PhenoSense	3033	Clinical	358_-63		4.7	8.3	19.0	23.0	29.0	6.7	2.7	1.5	-	-	-	-	-	-	-	-	-	I	-	-	-	-	-	-	-	-	I	-	-	-	-	-	-	-	-	-	-	-	-	-	-	-
615382	297952	B	PhenoSense	3033	Clinical	358_174		9.2	12.0	20.0	39.0	19.0	16.0	4.5	3.6	-	-	-	-	-	-	-	-	-	I	-	-	-	-	-	-	-	-	I	-	-	-	-	-	-	-	-	-	-	-	-	-	-	-
615384	297952	B	PhenoSense	3033	Clinical	358_200		9.5	15.0	14.0	49.0	18.0	12.0	5.2	2.3	-	-	-	-	-	-	-	-	-	I	-	-	-	-	-	-	-	-	I	-	-	-	-	-	-	-	-	-	-	-	-	-	-	-
615390	297953	B	PhenoSense	3033	Clinical	359_-65		1.4	1.6	1.1	1.2	1.8	1.4	1.6	1.2	-	-	-	-	-	-	-	-	-	I	-	-	-	-	-	-	-	-	-	KR	-	-	-	-	-	-	-	-	-	-	-	-	-	-
615388	297953	B	PhenoSense	3033	Clinical	359_112		0.9	1.4	1.3	1.2	2.0	1.4	1.4	1.1	-	-	-	-	-	-	-	-	-	I	-	-	-	-	-	-	-	-	-	-	-	-	-	-	-	-	-	-	-	-	-	-	-	-
615396	297954	B	PhenoSense	3033	Clinical	360_-147		124.0	148.0	155.0	189.2	56.0	85.7	31.9	273.0	-	-	-	-	-	-	-	-	-	I	IL	-	V	-	-	-	-	-	-	-	-	-	-	-	DV	-	-	-	-	-	-	I	F	-
615392	297954	B	PhenoSense	3033	Clinical	360_-88		171.0	179.1	230.2	179.3	46.0	114.9	20.8	434.0	-	-	-	-	-	-	-	-	-	I	IL	-	V	-	-	-	-	-	-	-	-	-	-	-	-	-	-	-	-	-	-	I	F	-
615394	297954	B	PhenoSense	3033	Clinical	360_115		115.0	83.0	121.0	120.9	27.0	98.3	29.6	172.0	-	-	-	-	-	-	-	-	-	I	IL	-	V	-	-	-	-	-	-	-	-	-	-	-	-	-	-	-	-	-	-	I	F	-
615400	297955	B	PhenoSense	3033	Clinical	361_-73		35.0	127.0	22.0	47.0	27.0	3.3	23.6	35.0	-	-	-	-	-	-	-	-	-	I	-	-	IV	-	-	-	-	-	-	-	-	-	-	-	-	-	-	-	-	-	-	I	F	EQ
615398	297955	B	PhenoSense	3033	Clinical	361_154		6.0	10.0	13.0	23.0	12.0	3.0	5.8	2.3	-	-	-	-	-	-	-	-	-	I	-	-	-	-	-	-	-	-	-	-	-	-	-	-	-	-	-	-	-	-	-	VI	LF	-
615402	297956	B	PhenoSense	3033	Clinical	362_-53		0.3	0.5	0.2	0.3	0.8	0.3	0.4	0.3	-	-	-	-	-	-	-	-	-	-	-	-	V	-	-	-	-	-	-	-	-	-	-	-	-	-	-	-	-	-	-	-	-	-
615406	297957	B	PhenoSense	3033	Clinical	363_-56		64.0	6.6	36.0	60.0	19.0	1.7	0.8	29.0	-	-	-	-	-	-	-	-	-	FV	-	-	-	-	V	-	-	-	-	-	-	-	-	-	-	-	-	-	-	-	-	I	-	-
615404	297957	B	PhenoSense	3033	Clinical	363_133		36.0	7.8	28.0	44.0	13.0	1.7	1.4	53.0	-	-	-	-	-	-	-	-	-	V	-	-	-	-	V	-	-	-	-	-	-	-	-	-	-	-	-	-	-	-	-	I	-	-
615408	297958	B	PhenoSense	3033	Clinical	364_-73		17.0	61.0	51.0	129.0	36.0	27.0	2.8	2.4	-	-	-	-	-	-	-	-	-	I	-	-	IV	-	IV	-	-	-	LI	-	-	-	-	I	-	-	-	-	-	-	-	-	F	-
615410	297959	B	PhenoSense	3033	Clinical	365_-79		0.6	1.1	1.3	0.9	1.4	1.0	0.7	0.3	-	-	-	-	-	-	-	-	-	-	-	-	-	-	V	-	-	-	-	-	-	-	-	-	-	-	-	-	-	-	-	-	-	-
615412	297960	B	PhenoSense	3033	Clinical	366_-52		1.0	0.8	1.1	0.8	1.3	0.7	0.7	0.6	-	-	-	-	-	-	-	-	-	-	-	A	V	-	-	-	-	-	-	-	-	-	-	-	-	-	-	-	-	-	-	-	-	-
615416	297961	B	PhenoSense	3033	Clinical	367_-68		0.9	0.8	0.8	0.6	1.2	1.1	0.8	0.4	-	-	-	-	-	-	-	-	-	-	-	-	V	-	-	-	-	-	-	-	-	-	-	-	-	-	-	-	-	-	-	-	-	-
615414	297961	B	PhenoSense	3033	Clinical	367_672		0.8	1.0	1.0	0.7	1.2	0.8	1.0	0.8	-	-	-	-	-	-	-	-	-	-	-	-	V	-	-	-	-	-	-	-	-	-	-	-	-	-	-	-	-	-	-	-	-	-
615418	297962	B	PhenoSense	3033	Clinical	368_-58		88.0	38.0	11.0	29.0	42.0	85.2	7.6	52.0	-	-	-	-	-	-	-	-	-	I	-	-	V	-	-	-	-	-	IV	R	-	-	-	-	-	-	-	-	-	-	-	-	F	-
615422	297963	B	PhenoSense	3033	Clinical	369_-77		0.6	0.7	0.7	0.5	0.9	0.8	0.9	0.7	-	-	-	-	-	-	-	-	-	-	-	-	V	R	V	-	-	-	-	-	-	-	-	-	-	-	-	-	-	-	-	-	-	-
615420	297963	B	PhenoSense	3033	Clinical	369_501		0.3	0.4	0.6	0.3	0.4	0.4	0.5	0.5	-	-	-	-	-	-	-	-	-	-	-	-	V	R	V	-	-	-	-	-	-	-	-	-	-	-	-	-	-	-	-	-	-	-
615424	297964	B	PhenoSense	3033	Clinical	370_-42		167.9	91.0	14.0	167.0	48.0	28.0	3.1	546.5	-	-	-	-	-	-	-	-	-	FI	-	-	-	-	V	-	-	-	-	T	-	-	-	-	-	-	-	-	-	-	-	I	F	-
615426	297965	B	PhenoSense	3033	Clinical	371_-57		6.4	11.0	8.3	32.0	115.8	16.0	2.9	1.7	-	-	-	-	-	-	-	-	-	F	-	-	V	-	-	-	-	-	-	R	-	-	-	-	-	-	-	-	-	N	-	-	-	-
615430	297966	B	PhenoSense	3033	Clinical	372_-63		51.0	52.0	100.0	117.0	31.0	9.2	5.2	16.0	-	-	-	-	-	-	-	-	-	IV	-	TS	V	KR	-	-	-	-	-	KR	-	-	-	-	-	-	-	-	-	-	-	I	I	-
615428	297966	B	PhenoSense	3033	Clinical	372_686		1.8	1.8	1.9	3.8	2.0	1.0	1.6	1.3	-	-	-	-	-	-	-	-	-	LI	-	-	IV	R	IV	-	-	-	-	KR	-	-	-	-	-	-	-	-	-	-	-	VI	LI	-
615432	297967	B	PhenoSense	3033	Clinical	373_-57		11.0	185.0	38.0	132.0	64.0	67.0	5.4	1.7	-	-	-	-	-	-	-	-	-	I	-	-	V	-	-	-	-	-	-	-	-	-	-	-	-	-	-	-	-	-	-	-	F	-
615436	297968	B	PhenoSense	3033	Clinical	374_-70		53.0	17.0	13.0	26.0	21.0	28.0	1.4	9.8	-	-	-	-	-	-	-	-	-	I	-	-	-	-	-	-	-	-	-	-	-	-	-	I	-	-	-	-	-	-	-	-	F	-
615434	297968	B	PhenoSense	3033	Clinical	374_436		0.5	0.9	0.6	0.5	1.0	0.8	0.5	0.6	-	-	-	-	-	-	-	-	-	I	-	-	-	-	-	-	-	-	-	-	-	-	-	-	-	-	-	-	-	-	-	-	-	-
615440	297969	B	PhenoSense	3033	Clinical	375_-64		0.2	0.5	0.4	0.2	0.4	0.6	0.6	0.4	-	-	-	-	-	-	-	-	-	-	-	-	-	-	-	-	-	-	-	-	-	-	-	-	-	-	-	-	-	-	-	-	-	-
615438	297969	B	PhenoSense	3033	Clinical	375_110		0.2	0.5	0.4	0.2	0.4	0.4	0.4	0.3	-	-	-	-	-	-	-	-	-	-	-	-	-	-	-	-	-	-	-	-	-	-	-	-	-	-	-	-	-	-	-	-	-	-
615442	297970	B	PhenoSense	3033	Clinical	376_-50		2.6	4.7	6.1	2.3	9.4	5.3	1.9	2.0	-	-	-	-	-	-	-	-	-	LI	-	-	-	-	-	-	-	-	-	-	-	-	-	-	-	-	-	-	-	-	-	-	-	-
615444	297971	B	PhenoSense	3033	Clinical	377_-48		101.0	254.0	9.0	169.3	175.4	86.0	3.4	211.0	-	-	-	-	-	-	-	-	-	F	-	-	V	-	V	-	-	-	-	Q	-	-	I	-	-	-	-	-	-	N	-	I	F	-
615446	297972	B	PhenoSense	3033	Clinical	378_-58		39.0	142.0	19.0	37.0	50.0	55.0	21.0	49.0	-	-	-	-	-	-	-	-	-	V	-	S	V	KR	-	-	-	H	-	T	-	-	-	-	-	-	-	-	-	-	-	I	F	-
615450	297973	B	PhenoSense	3033	Clinical	379_-79		0.5	0.6	0.8	0.5	1.0	0.5	0.6	0.7	-	-	-	-	-	-	-	-	-	-	-	-	-	-	-	-	-	-	-	-	-	-	-	-	-	-	-	-	-	-	-	-	-	-
615448	297973	B	PhenoSense	3033	Clinical	379_125		0.7	1.0	0.9	0.6	1.1	0.8	1.4	0.7	-	-	-	-	-	-	-	-	-	-	-	-	-	-	-	-	-	-	-	-	-	-	-	-	-	-	-	-	-	-	-	-	-	-
615454	297974	B	PhenoSense	3033	Clinical	380_-75		15.0	105.0	3.8	8.1	8.7	2.4	3.9	4.3	-	-	-	-	-	-	-	-	-	V	-	-	V	-	V	A	-	-	-	R	-	-	-	-	-	-	-	-	-	-	-	-	F	-
615452	297974	B	PhenoSense	3033	Clinical	380_105		19.0	214.2	6.4	14.0	13.0	4.1	5.8	5.5	-	-	-	-	-	-	-	-	-	V	-	-	V	-	V	A	-	-	-	R	-	-	-	-	-	-	-	-	-	-	-	-	F	-
615456	297975	B	PhenoSense	3033	Clinical	381_-46		4.9	15.0	7.3	3.3	163.9	4.1	0.9	1.1	-	-	-	-	-	-	-	-	-	F	-	-	V	-	-	-	-	-	-	-	-	-	-	-	-	-	-	-	-	N	-	-	LI	D
615458	297976	B	PhenoSense	3033	Clinical	382_-51		39.0	6.7	8.4	8.9	10.0	1.3	33.3	15.0	-	-	-	-	-	-	-	-	-	V	-	-	V	-	V	GE	-	-	I	KT	-	-	-	-	-	-	-	-	-	-	-	-	LI	Q
615460	297977	B	PhenoSense	3033	Clinical	383_-76		120.0	43.0	9.2	46.0	27.0	91.0	3.0	43.0	-	-	-	-	-	-	-	-	-	I	I	-	-	-	-	-	-	-	-	-	-	-	-	-	-	-	-	-	-	-	-	-	F	Q
615462	297978	B	PhenoSense	3033	Clinical	384_-27		2.2	24.0	1.2	2.6	2.2	0.5	3.1	0.7	-	-	-	-	-	-	-	-	-	V	-	I	V	-	-	-	-	-	-	-	-	-	-	-	-	-	-	-	-	-	-	I	-	K
615466	297979	B	PhenoSense	3033	Clinical	385_-66		141.1	5.7	58.0	166.4	20.0	32.0	0.5	188.0	-	-	-	-	-	-	-	-	-	F	I	-	V	-	-	-	-	-	-	I	-	-	-	-	-	-	-	-	-	-	-	-	I	-
615470	297980	B	PhenoSense	3033	Clinical	386_-71		1.4	1.2	0.9	1.2	0.9	0.9	1.4	1.0	-	-	-	-	-	-	-	-	-	-	-	E	-	-	-	-	-	-	I	-	-	-	-	-	-	-	-	-	-	-	-	-	-	-
615468	297980	B	PhenoSense	3033	Clinical	386_110		1.1	1.0	0.8	1.3	1.2	0.9	0.8	0.9	-	-	-	-	-	-	-	-	-	-	-	E	-	-	-	-	-	-	I	-	-	-	-	-	-	-	-	-	-	-	-	-	-	-
615474	297981	B	PhenoSense	3033	Clinical	387_-50		0.4	0.6	0.6	0.4	0.7	0.6	0.6	0.4	-	-	-	-	-	-	-	-	-	-	-	-	-	-	-	-	E	-	-	-	-	-	-	-	-	-	-	-	-	-	-	-	-	-
615472	297981	B	PhenoSense	3033	Clinical	387_249		0.6	0.8	0.7	0.7	1.2	0.7	0.8	0.5	-	-	-	-	-	-	-	-	-	-	-	-	-	-	-	-	DE	-	-	KR	-	-	-	-	-	-	-	-	-	-	-	-	-	-
615476	297982	B	PhenoSense	3033	Clinical	388_-63		7.9	132.0	110.0	61.0	38.0	105.5	27.1	5.1	-	-	-	-	-	-	-	-	-	IV	I	-	-	-	V	-	-	-	V	R	-	-	-	-	-	-	-	-	-	-	-	-	-	D
615478	297983	B	PhenoSense	3033	Clinical	389_-55		83.0	17.0	90.0	134.9	31.0	12.0	2.5	46.0	-	-	-	-	-	-	-	-	-	F	-	-	-	-	V	A	-	-	LV	R	-	-	-	-	-	-	-	-	-	-	-	I	-	-
615480	297984	B	PhenoSense	3033	Clinical	390_-88		25.0	118.0	28.0	48.0	84.9	17.0	26.5	15.0	-	-	-	-	-	-	-	-	-	F	I	-	V	-	-	-	-	-	-	-	-	-	I	-	-	-	-	-	-	-	-	VI	I	-
615482	297985	B	PhenoSense	3033	Clinical	391_-72		34.0	12.0	21.0	27.0	14.0	2.3	1.6	3.4	-	-	-	-	-	-	-	-	-	I	-	-	-	-	-	-	-	-	-	-	-	-	-	I	-	-	-	-	-	-	-	-	F	-
615484	297986	B	PhenoSense	3033	Clinical	392_-64		0.2	11.0	4.1	1.2	14.0	1.8	1.4	0.6	-	-	-	-	-	-	-	-	-	-	-	P	V	-	-	-	-	-	I	R	-	-	-	-	-	-	-	-	-	-	-	-	-	-
615486	297987	B	PhenoSense	3033	Clinical	393_-81		21.0	14.0	3.0	26.0	13.0	20.0	0.5	19.0	-	-	-	-	-	-	-	-	-	F	-	-	-	-	-	-	-	-	I	-	-	-	-	-	-	-	-	-	-	-	-	-	F	Q
615490	297988	B	PhenoSense	3033	Clinical	394_-61		0.7	0.9	0.8	0.6	1.1	0.7	0.7	0.6	-	-	-	-	-	-	-	-	-	-	-	-	-	-	-	-	-	-	-	-	-	-	-	-	-	-	-	-	-	-	-	-	-	-
615488	297988	B	PhenoSense	3033	Clinical	394_57		0.6	0.9	0.8	0.4	1.1	0.7	0.7	0.5	-	-	-	-	-	-	-	-	-	-	-	-	-	-	-	-	-	-	-	-	-	-	-	-	-	-	-	-	-	-	-	-	-	-
615492	297989	B	PhenoSense	3033	Clinical	395_-66		2.3	6.4	14.0	5.1	15.0	5.5	0.9	1.0	-	-	-	-	-	-	-	-	-	-	-	-	-	-	-	-	-	-	-	I	-	-	-	-	-	-	-	-	-	-	-	-	-	-
615496	297990	B	PhenoSense	3033	Clinical	396_-55		1.1	2.1	1.9	1.1	2.9	1.3	1.1	1.1	-	-	-	-	-	-	-	-	-	-	-	-	-	-	-	-	-	-	-	-	-	-	-	-	-	-	-	-	-	-	-	-	-	-
615494	297990	B	PhenoSense	3033	Clinical	396_536		0.6	0.9	1.1	0.5	1.6	0.7	0.5	0.8	-	-	-	-	-	-	-	-	-	LI	-	-	-	-	-	-	-	-	-	-	-	-	-	-	-	-	-	-	-	-	-	-	-	-
615500	297991	B	PhenoSense	3033	Clinical	397_-70		0.8	1.2	0.8	0.6	1.0	0.7	1.3	0.7	-	-	-	-	-	-	-	-	-	-	-	-	-	-	-	-	-	-	-	-	-	-	-	-	-	-	-	-	-	-	-	-	V	-
615498	297991	B	PhenoSense	3033	Clinical	397_140		0.6	0.7	0.5	0.4	0.7	0.5	0.7	0.5	-	-	-	-	-	-	-	-	-	-	-	-	-	-	-	-	-	-	-	-	-	-	-	-	-	-	-	-	-	-	-	-	V	-
615502	297992	B	PhenoSense	3033	Clinical	398_-48		7.8	51.0	123.0	79.0	97.0	13.0	0.6	1.4	-	-	-	-	-	-	-	-	-	I	-	-	-	-	V	-	-	-	LP	I	-	-	-	I	-	-	-	-	-	-	-	-	-	-
615506	297993	B	PhenoSense	3033	Clinical	399_-81		1.0	1.2	1.2	1.2	1.6	1.2	1.2	1.4	-	-	-	-	-	-	-	-	-	-	-	-	V	-	-	E	-	-	-	-	-	-	-	-	-	-	-	-	-	-	-	-	-	-
615504	297993	B	PhenoSense	3033	Clinical	399_445		1.5	1.4	1.7	1.6	1.2	1.5	1.4	1.8	-	-	-	-	-	-	-	-	-	-	-	-	V	-	-	E	-	-	-	-	-	-	-	-	-	-	-	-	-	-	-	-	-	-
615508	297994	B	PhenoSense	3033	Clinical	400_-59		53.0	97.0	61.0	122.0	141.0	90.0	12.0	19.0	-	-	-	-	-	-	-	-	-	F	-	TP	V	-	-	-	-	-	-	M	-	-	-	-	-	-	-	-	-	-	-	-	-	-
615510	297995	B	PhenoSense	3033	Clinical	401_-56		193.1	16.0	11.0	98.0	23.0	8.0	9.4	119.0	-	-	-	-	-	-	-	-	-	FV	-	-	V	-	IV	-	-	-	LI	R	-	-	-	-	-	-	-	-	-	-	-	I	F	-
615514	297996	B	PhenoSense	3033	Clinical	402_-88		1.2	1.4	1.4	0.9	1.8	1.2	1.8	1.2	-	-	-	-	-	-	-	-	-	-	-	-	-	-	-	-	-	-	-	-	-	-	-	-	-	-	-	-	-	-	-	-	V	-
615512	297996	B	PhenoSense	3033	Clinical	402_364		1.4	1.5	1.5	0.9	1.4	0.8	2.1	1.0	-	-	-	-	-	-	-	-	-	-	-	-	-	-	-	-	-	-	-	-	-	-	-	-	-	-	-	-	-	-	-	-	V	-
615516	297997	B	PhenoSense	3033	Clinical	403_-42		184.3	132.0	80.0	184.8	49.0	39.0	21.0	434.0	-	-	-	-	-	-	-	-	-	F	-	-	V	KR	V	-	-	QH	LIM	R	-	-	-	-	-	-	-	-	-	-	-	I	F	-
615518	297998	B	PhenoSense	3033	Clinical	404_-60		8.8	197.4	138.0	86.0	89.9	77.0	6.2	4.4	-	-	-	-	-	-	-	-	-	I	-	-	IV	-	-	-	-	-	-	R	-	-	-	-	-	-	-	-	-	-	-	-	I	-
615520	297999	B	PhenoSense	3033	Clinical	405_-49		3.6	6.0	24.0	39.0	18.0	7.1	2.5	1.7	-	-	-	-	-	-	-	-	-	IV	-	-	-	-	-	-	-	-	-	R	-	-	-	-	-	-	-	-	-	-	-	-	-	-
615522	298000	B	PhenoSense	3033	Clinical	406_-71		20.0	79.0	15.0	22.0	24.0	88.0	3.3	13.0	-	-	-	-	-	-	-	-	-	-	-	-	V	R	V	-	-	-	I	R	-	-	-	-	-	-	-	-	-	-	-	I	F	-
615526	298001	B	PhenoSense	3033	Clinical	407_-57		0.9	1.1	1.1	0.8	2.3	1.4	0.8	0.5	-	-	-	-	-	-	-	-	-	LI	-	-	-	-	-	-	-	-	Q	-	-	-	-	-	-	-	-	-	-	-	-	-	-	-
615524	298001	B	PhenoSense	3033	Clinical	407_119		0.7	1.5	1.2	0.7	2.7	1.4	0.7	0.5	-	-	-	-	-	-	-	-	-	LI	-	-	-	-	-	-	-	-	Q	-	-	-	-	-	-	-	-	-	-	-	-	-	-	-
615530	298002	B	PhenoSense	3033	Clinical	408_-46		0.6	0.9	1.3	0.5	1.3	0.9	1.0	0.6	-	-	-	-	-	-	-	-	-	-	-	-	-	-	-	-	-	-	-	-	-	-	-	-	-	-	-	-	-	-	-	-	I	-
615528	298002	B	PhenoSense	3033	Clinical	408_684		1.0	1.3	1.6	1.0	1.7	1.2	1.6	0.8	-	-	-	-	-	-	-	-	-	-	-	-	-	-	-	-	-	-	-	-	-	-	-	-	-	-	-	-	-	-	-	-	I	-
615534	298003	B	PhenoSense	3033	Clinical	409_-97		108.0	206.3	36.0	175.5	14.0	43.0	23.5	94.0	-	-	-	-	-	-	-	-	-	V	-	-	-	-	-	-	-	-	-	R	-	-	-	-	-	-	-	-	-	-	-	I	F	A
615532	298003	B	PhenoSense	3033	Clinical	409_105		173.6	143.7	68.0	148.7	51.0	100.1	33.0	460.0	-	-	-	-	-	-	-	-	-	V	-	-	-	-	-	-	-	-	-	R	-	-	-	-	-	-	-	-	-	-	-	I	F	A
615536	298004	B	PhenoSense	3033	Clinical	410_-67		13.0	32.0	8.5	16.0	8.7	4.1	10.0	9.0	-	-	-	-	-	-	-	-	-	I	-	-	IV	-	-	GE	-	-	-	-	-	-	-	-	-	-	-	-	-	-	-	I	F	-
615538	298005	B	PhenoSense	3033	Clinical	411_-70		0.7	1.7	1.6	1.8	1.8	1.6	0.6	0.8	-	-	-	-	-	-	-	-	-	LI	-	-	-	KR	V	-	-	-	-	KIM	-	-	-	-	-	-	-	-	-	-	-	-	-	-
615540	298006	B	PhenoSense	3033	Clinical	412_-60		169.8	14.0	14.0	156.3	32.0	40.0	0.6	426.4	-	-	-	-	-	-	-	-	-	F	L	-	V	-	-	-	-	-	-	R	-	-	-	-	-	-	-	-	-	-	-	-	F	-
[truncated: 66 more columns]

## Sheet: PI-Test-set-mutations
SeqID	PtID	Subtype	Method	RefID	Type	IsolateName	SeqType	FPV	ATV	IDV	LPV	NFV	SQV	TPV	DRV	CompMutList
614452	297595	B	PhenoSense	3033	Clinical	1_-60		81.0	158.0	89.0	158.0	55.0	94.0	5.5	15.0	L10F, V11I, I13V, I15V, G16A, K20I, M36I, M46L, I54V, I62IV, L63P, K70R, A71V, I72L, G73S, P79A, N83H, I84V, L89V, L90M
614456	297596	B	PhenoSense	3033	Clinical	2_-43		0.7	1.5	1.1	1.0	3.7	1.4	1.7	0.8	I13IV, D30DN, E35D, M36MI, P39PQ, I62IV, L63P, A71AV, I72IV, L90LM
614454	297596	B	PhenoSense	3033	Clinical	2_433		1.1	2.6	1.9	1.6	10.0	2.9	1.8	1.0	I13IV, D30DN, E35D, M36I, P39PQ, I62V, L63P, H69HN, A71AV, I72IV, N88ND, L90LM
614458	297597	B	PhenoSense	3033	Clinical	3_-77		3.5	9.8	13.0	32.0	10.0	3.1	2.1	1.6	L10I, I13IV, L33F, E34Q, M46MI, I54V, I62V, L63P, I64M, H69Q, A71V, T74P, V77I, V82A, L90M, I93M
614462	297598	B	PhenoSense	3033	Clinical	4_-44		0.8	1.4	1.0	1.0	1.5	0.8	1.5	0.7	E35D, M36I, R41RK, I62IV, L63PS, I72X
614460	297598	B	PhenoSense	3033	Clinical	4_679		0.7	1.1	0.9	1.0	1.0	0.9	0.9	0.7	E35D, N37NS, L63P
614464	297599	B	PhenoSense	3033	Clinical	5_-83		21.0	119.0	47.0	33.0	82.0	59.0	2.2	9.6	L10I, I15IV, K20R, V32I, L33I, E35D, M36I, N37S, R41K, K43T, M46I, F53L, I54L, I62V, L63P, H69Y, A71L, I72T, V82A, L90M, I93L
614470	297600	B	PhenoSense	3033	Clinical	6_-49		0.9	1.1	1.4	0.7	1.1	1.1	0.8	0.8	E35D, N37T, R57RK, D60E, Q61QE, I62IV, L63P
614466	297600	B	PhenoSense	3033	Clinical	6_112		1.4	1.3	1.2	1.2	1.4	1.2	1.3	1.2	E35D, N37T, R57RK, D60E, Q61QE, I62IV, L63P
614468	297600	B	PhenoSense	3033	Clinical	6_147		1.1	1.1	0.9	0.7	1.6	1.0	0.8	0.9	E35D, N37T, R57RK, D60E, Q61QE, I62IV, L63P
614472	297601	B	PhenoSense	3033	Clinical	7_-50		4.8	21.0	16.0	41.0	33.0	30.0	1.8	1.5	L10I, I13V, G16E, K20R, E35D, M36I, K43T, M46I, F53L, I54V, R57K, I62V, L63S, A71I, V82A, L90M, I93L
614474	297602	B	PhenoSense	3033	Clinical	8_-40		1.1	1.0	1.1	1.2	1.6	1.2	1.0	1.1	T12I, R41K, R57K, I62IV, L63P
614478	297603	B	PhenoSense	3033	Clinical	9_-71		158.5	74.0	37.0	180.5	41.0	12.0	2.6	603.7	L10I, V11I, I13V, Q18H, V32I, L33F, E35EK, R41RK, K43T, I54L, I62IV, L63P, C67F, H69Q, A71V, I72L, G73S, L76V, V77I, I84V, L89V, L90M, C95V
614476	297603	B	PhenoSense	3033	Clinical	9_350		36.0	86.0	68.0	61.0	25.0	80.2	9.1	11.0	L10I, V11I, I13V, Q18H, L33F, E35D, I54V, I62V, L63P, C67F, K70E, A71V, I72L, G73T, V77I, I84V, L90M, I93L
614480	297604	B	PhenoSense	3033	Clinical	10_-85		25.0	22.0	9.4	28.0	19.0	81.4	1.3	12.0	L10I, V11L, I13V, K14KR, G16E, K20V, E35D, M36I, N37D, M46L, G48V, I54L, Q58E, L63Q, I64V, V82A, I84V, T91TCS
614484	297605	B	PhenoSense	3033	Clinical	11_-81		157.4	2.6	5.7	112.0	2.1	3.4	5.7	252.0	L10I, I13V, K14R, I15V, L33F, E34X, M36L, N37S, M46I, I50V, K55R, R57K, Q58E, I62V, L63P, C67E, T74P, V82A, I84V, L89F, T91S
614482	297605	B	PhenoSense	3033	Clinical	11_84		200.8	3.3	10.0	129.4	3.2	4.4	19.0	315.4	L10I, I13V, K14R, I15V, L33F, E34T, M36L, N37S, M46I, I50V, K55R, R57K, Q58E, I62V, L63P, C67E, T74P, V82A, I84V, L89F, T91S
614488	297606	B	PhenoSense	3033	Clinical	12_-77		27.0	20.0	3.8	14.0	7.0	106.9	0.7	9.0	L10I, L33F, G48V, I54L, K55R, I62V, L63T, T74S, V82A, I84V, I85IV, T91A
614486	297606	B	PhenoSense	3033	Clinical	12_742		7.1	7.6	4.2	11.0	7.1	13.0	1.3	2.8	L10I, L33LF, G48GV, I54LV, K55R, I62IV, L63T, A71AV, T74TS, V82A, I84IV, I85IV, T91TA
614490	297607	B	PhenoSense	3033	Clinical	13_-57		0.8	1.8	1.5	1.7	1.7	1.4	2.0	1.1	I15V, E35D, M36MI, P39PS, R41RK, R57RK, I62V, L63S, A71V, I72T, T74TA, I93L
614494	297608	B	PhenoSense	3033	Clinical	14_-58		5.2	2.2	4.7	3.2	5.4	5.2	2.6	2.0	L10I, I13V, L33F, I62M, L63P, I64L, I66F, H69Q, A71V, T74TP, I84V, L90LM
614492	297608	B	PhenoSense	3033	Clinical	14_97		3.2	2.0	4.5	2.6	6.3	5.0	2.1	1.6	L10I, I13V, L33F, I62M, L63P, I64L, I66F, H69Q, A71V, I84V, L90M
614498	297609	B	PhenoSense	3033	Clinical	15_-89		89.0	4.5	7.8	56.0	3.6	8.7	1.9	113.0	L10F, V11VI, I13V, I15V, K20R, L33F, E34Q, E35D, M36I, N37DE, M46L, I50V, K55KR, I62V, L63P, I64IM, I66V, A71V, G73A, V82T, L90M, F99Y
614496	297609	B	PhenoSense	3033	Clinical	15_106		123.0	5.9	16.0	153.0	8.0	14.0	3.5	143.0	L10F, V11VI, I13V, I15V, K20R, L33F, E34Q, E35D, M36I, N37DE, M46L, I50V, K55R, I62V, L63P, I64IM, I66V, A71V, G73A, V82T, L90M, F99Y
614500	297610	B	PhenoSense	3033	Clinical	16_-84		147.8	92.0	14.0	166.9	12.0	25.0	7.6	497.6	L10I, V11I, I13V, V32I, L33F, E35X, M46I, I47V, I54L, K55N, I62V, L63P, A71I, G73ST, V77T, V82I, I84V, L90M, I93L, G94GD
614502	297611	B	PhenoSense	3033	Clinical	17_-50		1.7	7.7	5.8	2.6	9.3	5.3	0.9	0.9	I15V, L19I, K20T, M36MI, R41K, M46L, Q58E, I62V, L63P, A71V, G73S, T74P, V77I, L90M, I93L
614504	297612	B	PhenoSense	3033	Clinical	18_-69		1.7	1.1	1.8	1.3	4.0	1.1	1.2	0.8	M36I, M46I, I62V, L63P, I64L, L90M, I93IL
614508	297613	B	PhenoSense	3033	Clinical	19_-49		0.8	0.9	0.6	0.6	1.1	1.0	0.7	0.6	I13V, D60DE, L63HQ, I64V
614506	297613	B	PhenoSense	3033	Clinical	19_684		0.9	1.1	1.1	1.3	1.4	1.1	1.0	1.0	I13V, L63HQ, I64V
614510	297614	B	PhenoSense	3033	Clinical	20_-68		0.7	1.3	1.1	0.9	2.0	1.2	1.1	0.8	G16GE, I62IV, L63A, I64IV, H69Q, V77I, Q92K
614512	297615	B	PhenoSense	3033	Clinical	21_-56		14.0	129.0	184.0	40.0	44.0	101.2	7.1	5.3	L10I, V11I, I13V, Q18H, L19LI, A22V, L33I, E35D, M36I, N37DE, K45GR, I54V, I62V, L63P, C67F, H69R, A71V, I72L, G73S, P79A, N83S, I84V, L90M
614516	297616	B	PhenoSense	3033	Clinical	22_-69		3.8	9.2	8.5	4.8	19.0	7.2	3.2	2.0	L10I, I13V, K14KE, K20T, L33LI, E35D, M36I, R41K, I62IV, L63P, A71T, I72IV, T74S, V77I, L90M
614514	297616	B	PhenoSense	3033	Clinical	22_197		4.1	10.0	8.1	3.0	31.0	6.6	3.1	1.4	L10I, I13V, K20T, L33LI, E35D, M36I, R41K, I62IV, L63P, A71T, I72IV, T74S, V77I, L90M
614520	297617	B	PhenoSense	3033	Clinical	23_-68		1.6	1.2	1.0	1.3	2.0	1.0	1.5	1.0	L19I, D60E, Q61D, L63S, V77VI
614518	297617	B	PhenoSense	3033	Clinical	23_57		1.7	1.4	1.1	0.9	1.6	1.0	1.3	0.9	L19I, D60E, Q61D, L63S, V77VI
614524	297618	B	PhenoSense	3033	Clinical	24_-63		0.8	0.8	0.8	0.8	0.9	0.9	1.2	0.8	I13V, K20KR, R41K, L63P
614522	297618	B	PhenoSense	3033	Clinical	24_99		1.2	1.0	1.1	1.3	1.3	1.2	1.3	1.0	I13IV, K20KR, M36MI, R41K, L63P, V77VI
614526	297619	B	PhenoSense	3033	Clinical	25_-30		17.0	1.8	2.6	9.7	1.6	0.7	1.6	9.6	L10LF, T12S, L19Q, V32I, L33F, N37T, I47V, I54M, R57RK, L63P, V77I, V82VI, I93L
614528	297620	B	PhenoSense	3033	Clinical	26_-63		2.5	10.0	11.0	36.0	15.0	7.2	1.0	1.0	T4TA, L10F, I13M, M46I, I54V, K55R, I62V, L63P, A71V, I72IM, G73S, V77I, V82T, L90M, I93L, C95F
614532	297621	B	PhenoSense	3033	Clinical	27_-69		152.2	224.0	18.0	117.0	74.0	16.0	15.0	495.6	L10I, V11I, G16A, K20KR, V32I, L33F, E34Q, E35D, M36I, K43KT, M46L, I54L, K55R, R57RK, Q58QE, I62V, L63LP, C67CY, A71V, I72V, T74P, V82X, I84V, L89F, L90M, I93L
614530	297621	B	PhenoSense	3033	Clinical	27_84		120.0	117.0	13.0	71.0	24.0	17.0	12.0	336.0	L10I, V11I, G16A, L19LP, K20KR, V32I, L33F, E34Q, E35D, M36I, M46L, I54L, K55R, R57RK, Q58E, I62V, L63X, C67CY, A71V, I72V, T74P, V82VI, I84V, L89F, L90M, I93L
614534	297622	B	PhenoSense	3033	Clinical	28_-57		1.2	1.4	1.1	0.9	1.3	1.0	1.1	0.7	M36I, D60E, I62V, L63P, H69Q
614536	297623	B	PhenoSense	3033	Clinical	29_-63		0.7	1.0	0.8	0.8	1.2	0.8	1.9	0.8	L10V, I13V, L19IMV, L33V, M36L, N37A, L63LP, I64V
614538	297624	B	PhenoSense	3033	Clinical	30_-84		12.0	24.0	18.0	21.0	8.1	3.8	5.0	5.4	L10V, I13IMV, V32I, E34Q, E35D, M36IV, M46I, I47V, Q58E, I62V, L63P, G73C, V77I, L90M, I93L
614540	297625	B	PhenoSense	3033	Clinical	31_-54		8.3	52.0	10.0	7.8	35.0	28.0	1.3	1.8	I15V, K20T, L23LI, L24LF, L33LF, E35D, M36I, N37T, R41K, F53L, I54IL, R57K, I62V, L63P, I66IL, A71V, T74S, V77I, L90M, I93L
614542	297626	B	PhenoSense	3033	Clinical	32_-83		11.0	31.0	25.0	63.0	30.0	36.0	2.7	2.5	L10I, L19I, L33F, E35D, M36I, M46I, F53L, I54V, Q61E, I62V, L63P, A71I, I72T, G73S, V82A, L90M
614546	297627	B	PhenoSense	3033	Clinical	33_-75		0.5	0.9	1.0	0.7	0.9	0.7	1.1	0.8	L19IT, L63P, H69Y, I72T, V77I
614544	297627	B	PhenoSense	3033	Clinical	33_393		0.8	0.9	0.9	0.8	1.4	0.8	0.9	0.7	L19I, L63P, H69Y, I72T, V77I
614548	297628	B	PhenoSense	3033	Clinical	34_-105		3.5	49.0	4.8	2.1	6.0	2.5	1.0	0.8	L10I, V11I, I13IV, K20I, L33V, K45R, M46I, I50L, K55R, L63P, I64V, A71V, G73T, V75VI, V82A, L90M
614550	297629	B	PhenoSense	3033	Clinical	35_-63		1.0	1.3	1.6	1.1	1.9	1.0	0.9	0.9	M36I, N37E, I62V, L63P, A71AT, I93L
614552	297630	B	PhenoSense	3033	Clinical	36_-51		7.1	29.0	20.0	144.0	54.0	27.0	5.2	2.4	L10I, I15V, K20I, E35D, M36I, N37NT, R41Q, M46I, I54V, D60E, I62V, L63P, I66F, C67Y, A71T, I72R, G73T, V82C, L90M, I93L
614554	297631	B	PhenoSense	3033	Clinical	37_-54		25.0	89.0	64.0	59.0	84.9	82.3	26.5	11.0	V11VI, I13V, L19LV, K20IV, E35G, M36I, M46I, I47V, I54V, I62V, L63P, A71I, G73S, I84V, L90M, I93L
614558	297632	B	PhenoSense	3033	Clinical	38_434		11.0	9.6	12.0	19.0	9.2	2.9	18.0	2.7	I3IV, L10V, I13IV, L23LI, L33F, E34ED, M36MI, N37D, M46L, I54V, Q58E, L63P, A71V, V82T, L89M, I93L
614556	297632	B	PhenoSense	3033	Clinical	38_681		0.9	1.2	1.3	1.0	1.5	1.3	1.0	1.0	N37D, L63P, I93L
614560	297633	B	PhenoSense	3033	Clinical	39_-77		5.3	43.0	31.0	16.0	28.0	91.5	3.6	2.1	L10F, I13V, L33I, E35D, M36I, R57RK, I62IV, L63P, I66L, A71T, I84V, N88D, L90M
614562	297634	B	PhenoSense	3033	Clinical	40_-61		164.9	39.0	21.0	146.0	27.0	21.0	2.8	82.0	L10I, V11L, T12S, I13V, K14KR, Q18QH, V32I, L33F, E34Q, N37S, K43T, M46MI, I47V, F53Y, I54M, Q61H, I62V, L63P, A71I, G73S, V77I, V82I, L89V, L90M, I93L, G94D
614564	297635	B	PhenoSense	3033	Clinical	41_-49		0.4	0.4	0.4	0.4	0.6	0.7	0.5	0.4	T12N, L19LI, L63AP, E65ED, K70KR
614566	297636	B	PhenoSense	3033	Clinical	42_-75		2.8	3.5	11.0	13.0	14.0	3.9	1.8	1.3	L10I, L19LI, K20M, M36I, I54V, I62V, L63P, I64V, V82A, I85V, L90M
614568	297637	B	PhenoSense	3033	Clinical	43_-60		133.0	31.0	66.0	147.8	26.0	3.7	11.0	43.0	L10LV, I13V, V32I, L33F, E34EQ, M46I, I47V, I54M, R57K, L63P, A71L, V77I, P79PS, V82A, L89LV, L90M, I93L
614570	297638	B	PhenoSense	3033	Clinical	44_-43		0.6	1.8	2.1	1.1	21.0	1.8	0.6	0.5	I15V, K20KM, D30N, E35ED, M36I, R57K, I62IV, L63P, I66V, I72IV, N88D, I93IL
614572	297639	B	PhenoSense	3033	Clinical	45_-84		6.8	249.3	3.9	6.6	8.9	1.6	15.0	1.8	L10I, I13V, A22V, V32I, L33I, M36I, R41K, M46I, I47V, I50L, I64V, A71V, N83D
614574	297640	B	PhenoSense	3033	Clinical	46_-78		186.1	52.0	14.0	63.0	33.0	36.0	14.0	135.0	L10V, V11I, T12TP, I13V, K14T, I15V, L19Q, K20V, V32I, L33F, E35N, M36I, K43X, M46L, I54L, K55R, L63P, A71V, P79S, I84V, L89V, L90M, Q92QK
614576	297641	B	PhenoSense	3033	Clinical	47_-62		44.0	7.3	20.0	134.1	8.2	5.9	6.6	12.0	L10F, G16A, L19T, L33F, E34Q, K43T, M46I, I47V, I54V, K55R, R57K, I62V, L63P, A71T, I72T, V82A, I84V
614580	297642	B	PhenoSense	3033	Clinical	48_-58		195.3	8.8	15.0	173.2	14.0	11.0	0.8	310.2	L10F, I13V, G16A, V32I, L33F, K43T, M46I, I47V, I50V, F53L, I54L, L63PS, I72V, G73GS, T74P, V77I, V82A, L89V
614578	297642	B	PhenoSense	3033	Clinical	48_216		145.3	11.0	25.0	198.2	14.0	13.0	0.8	681.0	L10F, I13V, G16A, V32I, L33F, K43T, M46I, I47V, I50V, F53L, I54L, L63PS, I72V, G73GS, T74P, V77I, V82A, L89V
614582	297643	B	PhenoSense	3033	Clinical	49_-61		39.0	83.0	44.0	144.0	134.5	93.1	17.0	21.0	L10FI, V11L, T12P, I13V, I15V, L19S, K20R, L33F, E35D, M36IL, N37NDH, R41E, M46L, I54V, D60DE, I62V, L63P, A71T, I72T, G73ST, V82C, L90M, I93L
614584	297644	B	PhenoSense	3033	Clinical	50_-54		40.0	82.0	14.0	43.0	141.5	105.5	3.6	8.4	Q7QR, L10I, V11L, T12TAS, I13V, K14KR, I15V, K20T, D30N, L33F, E35D, M36I, N37DE, M46L, I54V, L63T, G68GD, H69HY, A71V, V77I, N88D, L90M
614588	297645	B	PhenoSense	3033	Clinical	51_-67		0.9	1.2	0.8	1.1	1.2	0.8	0.7	0.7	K14KR, I15IV, I64IV
614586	297645	B	PhenoSense	3033	Clinical	51_113		0.4	0.6	0.8	0.6	0.9	0.5	0.8	0.6	K14R, I15IV, D60DE, I64IV
614590	297646	B	PhenoSense	3033	Clinical	52_-56		17.0	59.0	182.0	32.0	55.0	102.8	1.1	11.0	L10F, K20I, L24F, M46I, K55KR, L63P, A71V, G73T, I84V, L90M, I93L
614594	297647	B	PhenoSense	3033	Clinical	53_-63		2.4	96.0	72.0	49.0	52.0	66.0	21.0	1.1	K20R, L33I, E35D, M36I, N37ND, R41RK, I54V, I62V, L63P, C67F, H69HQ, A71V, I72IV, G73GS, V82T, L90M, I93L, C95X
614592	297647	B	PhenoSense	3033	Clinical	53_367		0.7	0.7	1.4	1.2	1.9	0.6	0.4	0.3	L10LF, I15IV, K20KR, E35ED, M36I, M46MI, I50IV, I62V, L63P, C67CF, H69HQ, A71V, G73GS, V82VA, L90M, I93L
614596	297648	B	PhenoSense	3033	Clinical	54_-76		0.2	16.0	4.0	2.6	9.4	1.0	0.9	0.3	L10IV, M46I, I50IL, Q58QE, D60DE, I62V, L63P, V77I, V82VA, N88S
614600	297649	B	PhenoSense	3033	Clinical	55_-40		0.7	0.9	0.8	0.6	1.0	0.9	1.0	0.8	L19T, L63P, V77I
614598	297649	B	PhenoSense	3033	Clinical	55_104		0.8	0.8	0.7	0.9	1.0	1.3	1.0	1.1	L19T, L63P, V77I
614602	297650	B	PhenoSense	3033	Clinical	56_-56		0.5	0.6	0.5	0.5	0.7	0.6	0.4	0.3	T12A, I64V
614606	297651	B	PhenoSense	3033	Clinical	57_-57		16.0	68.0	32.0	71.0	55.0	74.0	15.0	3.3	L10I, I13V, G16A, K20R, L23I, L33I, E35D, M36I, N37D, K43T, M46L, I54V, I62V, L63P, A71V, G73S, P79PS, V82T, L89V, L90M, I93L
614604	297651	B	PhenoSense	3033	Clinical	57_83		11.0	52.0	20.0	71.0	57.0	68.0	17.0	2.5	L10I, I13V, G16A, K20R, L23I, L33I, E35D, M36I, N37D, K43T, M46L, I54V, I62V, L63P, A71V, G73S, P79PS, V82T, L89V, L90M, I93L, N98NS
614608	297652	B	PhenoSense	3033	Clinical	58_-63		97.0	10.0	15.0	69.0	19.0	16.0	0.9	26.0	L10R, I13M, I15V, L19Q, K20V, L23I, M36I, K45R, M46L, I50V, I62V, L63P, A71ILM, I72V, V82A, L90M, I93L
614610	297653	B	PhenoSense	3033	Clinical	59_288		1.3	1.0	1.0	1.1	1.3	1.6	1.6	1.2	K14KR, L19T, K20KM, N37NH, R41K, L63T, E65D, I72T
614612	297654	B	PhenoSense	3033	Clinical	60_-39		0.9	1.8	1.3	1.1	2.1	1.1	1.8	1.1	I13IV, I15IV, E35D, M36I, I62IV, L63PS, I64V, L90LM, Q92QK
614614	297655	B	PhenoSense	3033	Clinical	61_-51		0.6	0.8	0.7	0.7	1.2	0.7	0.7	0.5	I15V, N37NS, R41K, D60DE, L63C, I64V, V77I, I93L
614616	297656	B	PhenoSense	3033	Clinical	62_-63		14.0	59.0	25.0	33.0	27.0	113.0	5.5	5.4	L10F, G17D, L19I, K20R, L33LI, E35D, M36I, N37ND, M46L, K55R, R57RK, L63P, I66IV, A71V, V77I, I84V, I85V, N88D, L90M, T91S
614620	297657	B	PhenoSense	3033	Clinical	63_-76		1.4	5.5	3.8	3.1	8.2	6.4	0.8	0.7	L10I, K20R, E35D, M36I, I62V, L63P, I64V, H69HY, G73IT, L90M, I93L
614618	297657	B	PhenoSense	3033	Clinical	63_-47		1.5	5.2	4.4	3.0	5.5	7.0	0.9	1.0	L10I, K20R, E35D, M36I, I62V, L63P, I64V, H69HY, G73ST, L90M, I93L
614624	297658	CRF02_AG	PhenoSense	3033	Clinical	64_-57		1.0	1.1	0.9	1.7	1.1	1.2	1.4	1.6	L10V, T12K, I13V, G16N, K20T, M36I, N37D, R41K, H69K, K70R, I72M, L89IV
614622	297658	CRF02_AG	PhenoSense	3033	Clinical	64_218		1.0	0.6	0.6	1.2	0.8	0.8	1.0	0.8	L10V, T12K, I13V, G16DN, K20IT, M36I, N37D, R41K, H69K, K70R, I72M, L89I
614626	297659	B	PhenoSense	3033	Clinical	65_-59		0.6	0.9	0.7	0.7	0.8	0.9	0.8	0.6	L10LV, P39T, L63P, V77I
614628	297660	B	PhenoSense	3033	Clinical	66_-77		30.0	27.0	45.0	130.9	17.0	14.0	1.5	6.8	L10F, V11I, I13V, L33F, K43T, M46I, I54V, K55R, R57RK, Q61KR, I62V, L63P, I64IM, C67F, A71T, I72E, G73A, V82A, L90M, T91TCS, I93L
614630	297661	B	PhenoSense	3033	Clinical	67_-40		3.7	14.0	35.0	19.0	13.0	7.4	0.6	0.6	L10I, L24I, R41K, K45KR, M46I, I54V, L63P, A71IT, G73S, V82T, I93L
614632	297662	B	PhenoSense	3033	Clinical	68_-84		169.4	6.5	9.7	174.8	3.0	11.0	11.0	264.0	L10V, T12K, I13V, K20T, V32I, L33F, E34A, M36I, N37RS, K43T, M46I, I47V, I50V, F53L, I54L, L63P, I64L, I66F, A71V, T74TK, V77I, V82A, I84V, N88ND, L89LM
614634	297663	B	PhenoSense	3033	Clinical	69_-84		1.1	1.0	1.0	0.9	1.6	0.9	0.7	0.7	E35D, N37E, D60E, L63P, A71T, I72E
614636	297664	B	PhenoSense	3033	Clinical	70_-83		7.0	13.0	32.0	62.0	34.0	16.0	14.0	5.1	L10V, I13V, K20R, V32I, E35D, M36I, N37D, M46I, I47V, I54V, L63P, I64V, A71V, I72V, V82T, I84IV, L90M
614638	297665	B	PhenoSense	3033	Clinical	71_-68		45.0	46.0	35.0	171.7	39.0	87.0	9.8	55.0	L10F, I13V, G16A, L24I, L33F, R41K, M46L, I54V, K55R, D60E, L63P, A71V, I72IV, V82A, I84V, T91A, Q92E
614640	297666	B	PhenoSense	3033	Clinical	72_-50		1.9	4.2	9.2	20.0	8.1	2.2	2.3	1.4	L10I, K20R, E35D, M36I, N37D, K43T, I54V, R57RK, L63P, A71T, V82A, I93L
614642	297667	B	PhenoSense	3033	Clinical	73_-70		8.5	110.0	79.0	35.0	146.0	73.0	31.1	2.8	I13V, K14N, L19LI, D30N, L33I, E35D, M36I, N37S, R41K, K45Q, I54V, K55KR, Q61E, I62V, L63P, A71T, I72T, I84V, N88D, I93L
614644	297668	B	PhenoSense	3033	Clinical	74_-66		2.8	31.0	26.0	20.0	29.0	25.0	1.8	1.2	L10I, L19LI, G48GA, I54V, Q58E, L63P, C67CF, H69Q, A71IV, G73ST, V77VI, V82AT, L90M, I93L
614646	297669	B	PhenoSense	3033	Clinical	75_-86		0.4	0.8	0.8	0.9	1.0	1.0	1.2	0.6	K20R, M36I, N37D, K55KN, R57K, I64V, I85IV
614650	297670	B	PhenoSense	3033	Clinical	76_-33		1.0	1.0	1.1	1.0	1.1	1.0	1.3	0.8	T4S, T12N, I15IV, L19I, R41RK, L63C, V77I
614648	297670	B	PhenoSense	3033	Clinical	76_124		0.7	0.9	0.8	0.7	1.0	0.8	0.9	0.7	T4S, T12NS, I15IV, L19I, R41RK, L63C, V77I
614652	297671	B	PhenoSense	3033	Clinical	77_-57		14.0	109.0	104.0	143.0	109.8	94.7	1.7	1.6	L10F, T12K, I13V, L19Q, K20R, D30N, L33LI, E35D, M36I, N37X, P39PS, R41K, K45R, F53FL, I54V, K55R, R57RK, I62V, L63P, A71I, T74S, V75VI, V82A, N88D, L90M
614656	297672	B	PhenoSense	3033	Clinical	78_-77		0.7	1.1	1.0	0.8	1.2	0.9	1.2	1.2	M36I, R41RK, I64V
614654	297672	B	PhenoSense	3033	Clinical	78_132		0.4	0.7	0.8	0.6	0.9	0.8	1.1	0.6	M36I, R41RK, I64V
614658	297673	B	PhenoSense	3033	Clinical	79_-95		15.0	56.0	21.0	24.0	28.0	11.0	1.5	6.6	L10I, I13V, L19LI, K20R, L33F, E35D, M36MI, R41K, M46MI, I54L, I62V, L63P, A71V, G73S, T74S, V82A, L90M, I93L
614660	297674	B	PhenoSense	3033	Clinical	80_-54		0.9	1.1	1.2	1.5	1.7	0.7	1.0	0.7	L19I, N37S, M46MI, I54IV, I62V, L63P, H69Q, T74TA, V77I, V82VA, Q92QK
614662	297675	B	PhenoSense	3033	Clinical	81_-73		1.2	1.0	1.0	1.1	0.9	1.0	1.3	1.2	L10I, I13V, G16E, K20R, M36I, L63T, I72V, I93L
614666	297676	B	PhenoSense	3033	Clinical	82_-64		178.4	127.0	155.0	191.1	100.0	16.0	32.0	430.0	L10I, V11VI, I13A, K14KR, Q18H, K20V, V32I, E35N, M36IT, K43T, M46I, I47V, I54M, K55R, L63P, C67CG, A71I, G73GD, V82AT, L89V, L90M
614664	297676	B	PhenoSense	3033	Clinical	82_176		165.7	62.0	95.0	158.2	36.0	8.3	14.0	415.0	L10I, V11I, I13A, K14R, Q18H, K20V, V32I, E35N, M36T, K43T, M46I, I47V, I54M, K55R, L63P, A71I, G73D, V82A, L89V, L90M
614668	297677	B	PhenoSense	3033	Clinical	83_-50		1.9	1.2	2.2	1.2	3.0	1.7	1.6	1.1	I3IV, L10I, K43KR, L63P, V77IM, I93L
614670	297678	B	PhenoSense	3033	Clinical	84_-90		31.0	2.2	5.6	101.0	6.0	4.3	0.3	24.0	L10F, L24LI, L33F, E35D, M36I, N37DE, M46I, I50V, I54V, L63P, A71V, V82A
614674	297679	B	PhenoSense	3033	Clinical	85_-47		0.6	0.9	0.7	0.5	1.5	0.7	0.7	0.5	L10LI, I13IV, L63LP, V77VI, I93IL
614672	297679	B	PhenoSense	3033	Clinical	85_680		0.8	0.8	1.0	0.7	1.6	0.6	0.8	0.5	L10LI, I13IV, L63LP, V77VI, I93IL
614676	297680	B	PhenoSense	3033	Clinical	86_-21		1.6	12.0	11.0	34.0	11.0	3.4	0.8	0.7	L10I, K20R, L24I, E35D, M36I, N37NS, M46MIL, I54V, K55R, R57K, L63P, A71V, V77I, V82A, I93L
614678	297681	B	PhenoSense	3033	Clinical	87_-58		121.8	288.2	37.0	145.6	136.0	79.0	8.7	256.0	L10I, V11L, T12K, I13V, I15IV, G16Q, L19LP, K20MT, L33F, E35G, M36T, P39Q, M46L, I54L, I62IV, L63P, A71V, T74S, V82A, I84V, L89IV, L90M, T91S
614682	297682	B	PhenoSense	3033	Clinical	88_-43		0.4	1.6	1.4	0.7	2.2	1.1	0.6	0.4	L10LIV, I13IV, Q18QH, L19I, N37NT, Q58QE, D60DE, L63LP, A71AT, V77VI, N88NS
614680	297682	B	PhenoSense	3033	Clinical	88_353		0.2	1.5	1.1	0.6	1.8	0.8	0.5	0.4	L10IV, I13IV, L19I, N37NT, R41RK, R57RK, Q58QE, D60DE, L63LP, A71AT, V77VI, N88NS
614684	297683	B	PhenoSense	3033	Clinical	89_-58		3.4	0.7	9.0	32.0	2.6	0.8	0.6	1.1	L10I, I15V, N37D, M46I, I54V, K55KR, L63V, A71V, L76V, V82A, L89M, I93L
614686	297684	B	PhenoSense	3033	Clinical	90_-39		1.1	1.1	1.0	0.9	1.1	1.0	1.1	1.1	I15V, I62IV, V77VI
614688	297685	B	PhenoSense	3033	Clinical	91_-46		76.0	4.8	1.7	70.0	4.7	1.6	0.3	120.0	L10F, V32I, L33F, M46I, I47V, I50V, I54L, L63P, A71V
614692	297686	B	PhenoSense	3033	Clinical	92_-67		2.2	12.0	11.0	14.0	11.0	4.9	1.8	0.9	L10V, K20R, L24LI, E35D, M36MI, N37D, R41RK, M46L, I54V, D60E, L63LP, A71V, I72V, V82A, I93IL
614690	297686	B	PhenoSense	3033	Clinical	92_675		0.7	0.7	0.6	0.6	0.6	0.7	0.6	0.5	E35D, N37D, D60E, I72V
614694	297687	B	PhenoSense	3033	Clinical	93_-49		122.0	82.0	41.0	85.0	33.0	81.7	13.0	30.0	L10IV, K20R, L33F, E35D, M36I, R41K, K43T, M46L, F53L, K55R, I62V, L63P, I64L, A71V, P79PS, V82VA, I84V, L90M, T91TCS, Q92K, I93L, C95F
614696	297688	B	PhenoSense	3033	Clinical	94_-49		0.5	0.6	0.8	0.3	1.1	0.3	0.3	0.3	L10I, K45R, L63Q, I64V, V77I, I93L
[truncated: 419 more rows]
